# Supplementary material for: Transcriptome-wide shift from photosynthesis and energy metabolism upon endogenous fluid protein depletion in young Nepenthes ampullaria pitchers
Source: Sci Rep. 2020 Apr 20;10:6575. doi: 10.1038/s41598-020-63696-z (PMC7170878; doi:10.1038/s41598-020-63696-z)
Supplement: Supplementary file 1 [file 41598_2020_63696_MOESM1_ESM.xlsx]

## Sheet: Masterlist
Supplementary File 1. Functional annotation of N. ampullaria pitcher transcriptome.
Unigene_id	Unigene Length	BUSCO ID based on v3 comnied analysis of transcript and predicted peptide sequences against lineage dataset: embryophyta_odb10 (Creation date: 2017-12-01, number of species: 60, number of BUSCOs: 1375)	BUSCO Status	Domain	Subkingdom	AGI.	AGI	AGI Description	CWGene	CAZy	Hormone-related	Hormone biosynthesis	Ribosome-related (keyword search on arabidopsis.org)	Photosynthesis-related (keyword search on arabidopsis.org)	AGI-TF	TF-consensus	iTAK-TF/TR	iTAK-kinase	KAAS	TCDB ID (16May19) based on BLASTp	TCDB ID (16May19) based on UniProt ID and AGI mapping	TCDB (based on consensus between BLASTp and mapping with UniProt/AGI ID against DBv16May19)	Description (blastp/x/AGI)	Classification (manual curation based on KO, GO, UniProt)	BLASTp/x	UniProt ID	Gene names	GO ID	Pfam	PFAM	SignalP	TmHMM	eggNOG Category	Top1%	D0 Top1%	D3C Top1%	D3L Top1%	Top 1% cluster	D0_FPKM	D3C_FPKM	D3L_FPKM	D0_TPM	D3C_TPM	D3L_TPM	CV	meanTPM	0v3C_logFC	0v3C_FDR	0v3L_logFC
TR92463|c1_g1	2088	.	.			ATMG00516.1	ATMG00516	NADH dehydrogenase 1C [Source:TAIR;Acc:ATMG00516]	0	0	0	0	No	No	.	.			.	9.B.94.1.1	.	9.B.94.1.1	NADH dehydrogenase 1C [Source:TAIR;Acc:ATMG00516]		.			.	.	.	.	.	.						7.48	4.09	1.46	16.39	6.47	1.78	0.91	8.21333	-1.49436	0.36961	-3.34521
TR1500|c0_g1	354	.	.	Eukaryota	Chordata	.									.	.			K06831	9.B.9.1.1	.	9.B.9.1.1	Galectin-3		LEG3_HUMAN^LEG3_HUMAN^Q:1-117,H:133-249^100%ID^E:2e-83^RecName: Full=Galectin-3;^Eukaryota; Metazoa; Chordata; Craniata; Vertebrata; Euteleostomi; Mammalia; Eutheria; Euarchontoglires; Primates; Haplorrhini; Catarrhini; Hominidae; Homo	P17931	LGALS3 MAC2	GO:0005737;GO:0009897;GO:0005615;GO:0070062;GO:0001772;GO:0016020;GO:0005743;GO:0005634;GO:0005886;GO:0005578;GO:0005681;GO:0030246;GO:0042056;GO:0019863;GO:0043236;GO:0044822;GO:0048245;GO:0030855;GO:0030198;GO:0045087;GO:0048246;GO:0002548;GO:0071674;GO:0006397;GO:0045806;GO:2001237;GO:2000521;GO:2001189;GO:0050860;GO:0030593;GO:0050918;GO:0090280;GO:0071677;GO:1902041;GO:0070232;GO:0042129;GO:…	PF00337.17^Gal-bind_lectin^Galactoside-binding lectin^1-114^E:5.8e-37	PF00337.1	.	.	.						0	0.46	0	0	0.72	0	1.73	0.24
TR61830|c0_g1	496	.	.	Eukaryota	Chordata	.									.	.			K05719	9.B.87.1.8	9.B.87.1.8	9.B.87.1.8	Integrin beta-1		ITB1_HUMAN^ITB1_HUMAN^Q:21-165,H:1-145^100%ID^E:6e-97^RecName: Full=Integrin beta-1;^Eukaryota; Metazoa; Chordata; Craniata; Vertebrata; Euteleostomi; Mammalia; Eutheria; Euarchontoglires; Primates; Haplorrhini; Catarrhini; Hominidae; Homo	P05556	ITGB1 FNRB MDF2 MSK12	GO:0001669;GO:0005604;GO:0009986;GO:0032154;GO:0005737;GO:0009897;GO:0070062;GO:0030175;GO:0005925;GO:0030056;GO:0034665;GO:0034680;GO:0034681;GO:0034666;GO:0034667;GO:0034677;GO:0034678;GO:0034679;GO:0008305;GO:0014704;GO:0071438;GO:0030027;GO:0042470;GO:0016020;GO:0045121;GO:0035748;GO:0031594;GO:0005886;GO:0043235;GO:0055037;GO:0001726;GO:0032587;GO:0042383;GO:0003779;GO:0050839;GO:0098639;GO:…	PF00362.13^Integrin_beta^Integrin, beta chain^54-165^E:2e-33	PF00362.1	.	.	.						0	0.31	0	0	0.49	0	1.73	0.163333
TR91811|c0_g1	329	.	.	Eukaryota	Chordata	.									.	.			K05719	9.B.87.1.8	9.B.87.1.8	9.B.87.1.8	Integrin beta-1		ITB1_HUMAN^ITB1_HUMAN^Q:2-109,H:499-606^99.07%ID^E:4e-66^RecName: Full=Integrin beta-1;^Eukaryota; Metazoa; Chordata; Craniata; Vertebrata; Euteleostomi; Mammalia; Eutheria; Euarchontoglires; Primates; Haplorrhini; Catarrhini; Hominidae; Homo	P05556	ITGB1 FNRB MDF2 MSK12	GO:0001669;GO:0005604;GO:0009986;GO:0032154;GO:0005737;GO:0009897;GO:0070062;GO:0030175;GO:0005925;GO:0030056;GO:0034665;GO:0034680;GO:0034681;GO:0034666;GO:0034667;GO:0034677;GO:0034678;GO:0034679;GO:0008305;GO:0014704;GO:0071438;GO:0030027;GO:0042470;GO:0016020;GO:0045121;GO:0035748;GO:0031594;GO:0005886;GO:0043235;GO:0055037;GO:0001726;GO:0032587;GO:0042383;GO:0003779;GO:0050839;GO:0098639;GO:…	PF07974.8^EGF_2^EGF-like domain^21-56^E:1.8e-05`PF07974.8^EGF_2^EGF-like domain^63-93^E:7.4e-05`PF12661.2^hEGF^Human growth factor-like EGF^81-93^E:0.017	PF07974.8;PF07974.8;PF12661.2	.	.	.						0	0.5	0	0	0.79	0	1.73	0.263333
TR44778|c0_g1	409	.	.	Eukaryota	Chordata	.									.	.			K05719	9.B.87.1.8	.	9.B.87.1.8	Integrin beta-1		ITB1_PONAB^ITB1_PONAB^Q:1-135,H:652-786^100%ID^E:1e-91^RecName: Full=Integrin beta-1;^Eukaryota; Metazoa; Chordata; Craniata; Vertebrata; Euteleostomi; Mammalia; Eutheria; Euarchontoglires; Primates; Haplorrhini; Catarrhini; Hominidae; Pongo	Q5RCA9	ITGB1	GO:0030054;GO:0008305;GO:0071438;GO:0030027;GO:0042470;GO:0055037;GO:0032587;GO:0046872;GO:0046982;GO:0004872;GO:0007160;GO:0007229;GO:0007275;GO:0090004;GO:0010710	PF07965.7^Integrin_B_tail^Integrin beta tail domain^1-77^E:1.3e-18`PF08725.6^Integrin_b_cyt^Integrin beta cytoplasmic domain^101-135^E:8.1e-19	PF07965.7;PF08725.6	.	ExpAA=23.40^PredHel=1^Topology=o78-100i	.						0	0.77	0	0	1.22	0	1.73	0.406667	3.87933	0.857685
TR44613|c0_g1	250	.	.	Eukaryota	Chordata	.									.	.			K05719	.	9.B.87.1.8	9.B.87.1.8	Integrin beta-1		ITB1_HUMAN^ITB1_HUMAN^Q:3-248,H:359-440^100%ID^E:6e-46^RecName: Full=Integrin beta-1;^Eukaryota; Metazoa; Chordata; Craniata; Vertebrata; Euteleostomi; Mammalia; Eutheria; Euarchontoglires; Primates; Haplorrhini; Catarrhini; Hominidae; Homo	P05556	ITGB1 FNRB MDF2 MSK12	GO:0001669;GO:0005604;GO:0009986;GO:0032154;GO:0005737;GO:0009897;GO:0070062;GO:0030175;GO:0005925;GO:0030056;GO:0034665;GO:0034680;GO:0034681;GO:0034666;GO:0034667;GO:0034677;GO:0034678;GO:0034679;GO:0008305;GO:0014704;GO:0071438;GO:0030027;GO:0042470;GO:0016020;GO:0045121;GO:0035748;GO:0031594;GO:0005886;GO:0043235;GO:0055037;GO:0001726;GO:0032587;GO:0042383;GO:0003779;GO:0050839;GO:0098639;GO:…	.	.	.	.	.						0	1.41	0	0	2.23	0	1.73	0.743333	3.87933	0.857685
TR21709|c0_g1	256	.	.	Eukaryota	Chordata	.									.	.			K05719	.	9.B.87.1.8	9.B.87.1.8	Integrin beta-1		ITB1_HUMAN^ITB1_HUMAN^Q:2-256,H:240-324^100%ID^E:2e-57^RecName: Full=Integrin beta-1;^Eukaryota; Metazoa; Chordata; Craniata; Vertebrata; Euteleostomi; Mammalia; Eutheria; Euarchontoglires; Primates; Haplorrhini; Catarrhini; Hominidae; Homo	P05556	ITGB1 FNRB MDF2 MSK12	GO:0001669;GO:0005604;GO:0009986;GO:0032154;GO:0005737;GO:0009897;GO:0070062;GO:0030175;GO:0005925;GO:0030056;GO:0034665;GO:0034680;GO:0034681;GO:0034666;GO:0034667;GO:0034677;GO:0034678;GO:0034679;GO:0008305;GO:0014704;GO:0071438;GO:0030027;GO:0042470;GO:0016020;GO:0045121;GO:0035748;GO:0031594;GO:0005886;GO:0043235;GO:0055037;GO:0001726;GO:0032587;GO:0042383;GO:0003779;GO:0050839;GO:0098639;GO:…	.	.	.	.	.						0	2.05	0	0	3.25	0	1.73	1.08333	4.43124	0.843668
TR66395|c0_g1	365	.	.	Eukaryota	Streptophyta	AT2G14720.2	AT2G14720	Vacuolar-sorting receptor 4 [Source:UniProtKB/Swiss-Prot;Acc:Q56ZQ3]	0	0	0	0	No	No	.	.			.	9.B.87.1.7	.	9.B.87.1.7	Vacuolar-sorting receptor 4		VSR4_ARATH^VSR4_ARATH^Q:1-121,H:208-328^85.12%ID^E:2e-72^RecName: Full=Vacuolar-sorting receptor 4;^Eukaryota; Viridiplantae; Streptophyta; Embryophyta; Tracheophyta; Spermatophyta; Magnoliophyta; eudicotyledons; Gunneridae; Pentapetalae; rosids; malvids; Brassicales; Brassicaceae; Camelineae; Arabidopsis	Q56ZQ3	VSR4 BP80A ELP2B At2g14720 F26C24.14	GO:0030665;GO:0005768;GO:0005794;GO:0000139;GO:0016021;GO:0031902;GO:0005802;GO:0005773;GO:0005509;GO:0006623	.	.	.	.	.						7.55	4.83	21.04	16.55	7.66	25.66	0.54	16.6233	-1.26234	0.843668	0.465841
TR41176|c5_g2	2408	.	.	Eukaryota	Streptophyta	AT2G14720.2	AT2G14720	Vacuolar-sorting receptor 4 [Source:UniProtKB/Swiss-Prot;Acc:Q56ZQ3]	0	0	0	0	No	No	.	.			.	9.B.87.1.7	.	9.B.87.1.7	Vacuolar-sorting receptor 3		VSR3_ARATH^VSR3_ARATH^Q:96-700,H:23-628^78.55%ID^E:0^RecName: Full=Vacuolar-sorting receptor 3;^Eukaryota; Viridiplantae; Streptophyta; Embryophyta; Tracheophyta; Spermatophyta; Magnoliophyta; eudicotyledons; Gunneridae; Pentapetalae; rosids; malvids; Brassicales; Brassicaceae; Camelineae; Arabidopsis	O80977	VSR3 BP80A' ELP2A At2g14740 F26C24.12	GO:0030665;GO:0005768;GO:0005794;GO:0000139;GO:0016021;GO:0031902;GO:0016020;GO:0005802;GO:0005509;GO:0006623	PF02225.17^PA^PA domain^47-111^E:1.7e-07	PF02225.1	sigP:1^15^0.676^YES	ExpAA=22.26^PredHel=1^Topology=o641-663i	.						21.56	27.61	36.84	47.23	43.75	44.93	0.04	45.3033	-0.384617	0.907088	-0.217083
TR41176|c5_g1	1511	.	.	Eukaryota	Streptophyta	AT2G14720.2	AT2G14720	Vacuolar-sorting receptor 4 [Source:UniProtKB/Swiss-Prot;Acc:Q56ZQ3]	0	0	0	0	No	No	.	.			.	9.B.87.1.7	.	9.B.87.1.7	Vacuolar-sorting receptor 3		VSR3_ARATH^VSR3_ARATH^Q:1-340,H:288-628^78.59%ID^E:0^RecName: Full=Vacuolar-sorting receptor 3;^Eukaryota; Viridiplantae; Streptophyta; Embryophyta; Tracheophyta; Spermatophyta; Magnoliophyta; eudicotyledons; Gunneridae; Pentapetalae; rosids; malvids; Brassicales; Brassicaceae; Camelineae; Arabidopsis	O80977	VSR3 BP80A' ELP2A At2g14740 F26C24.12	GO:0030665;GO:0005768;GO:0005794;GO:0000139;GO:0016021;GO:0031902;GO:0016020;GO:0005802;GO:0005509;GO:0006623	.	.	.	ExpAA=22.44^PredHel=1^Topology=o281-303i	.						18.07	31.41	53.68	39.59	49.78	65.46	0.25	51.61	0.173707	1	0.572004
TR108684|c0_g1	2708	.	.	Eukaryota	Streptophyta	AT1G30900.1	AT1G30900	Vacuolar-sorting receptor 6 [Source:UniProtKB/Swiss-Prot;Acc:Q9FYH7]	0	0	0	0	No	No	.	.			K15692	9.B.87.1.6	.	9.B.87.1.6	Vacuolar-sorting receptor 6	Transport	VSR6_ARATH^VSR6_ARATH^Q:9-630,H:11-631^69.66%ID^E:0^RecName: Full=Vacuolar-sorting receptor 6;^Eukaryota; Viridiplantae; Streptophyta; Embryophyta; Tracheophyta; Spermatophyta; Magnoliophyta; eudicotyledons; Gunneridae; Pentapetalae; rosids; malvids; Brassicales; Brassicaceae; Camelineae; Arabidopsis	Q9FYH7	VSR6 BP80D ELP6 At1g30900 F17F8.23	GO:0030665;GO:0000139;GO:0016021;GO:0031902;GO:0005509;GO:0015031	PF02225.17^PA^PA domain^56-164^E:2.9e-12	PF02225.1	sigP:1^23^0.802^YES	ExpAA=32.67^PredHel=1^Topology=o563-585i	.	D3C		D3C		5	10.31	61.85	36.14	22.6	98.02	44.07	0.71	54.8967	1.96051	0.0943845	0.811608
TR107109|c0_g2	2648	.	.	Eukaryota	Streptophyta	AT3G52850.1	AT3G52850	Vacuolar-sorting receptor 1 [Source:UniProtKB/Swiss-Prot;Acc:P93026]	0	0	0	0	No	No	.	.			.	9.B.87.1.13	9.B.87.1.13	9.B.87.1.13	Vacuolar-sorting receptor 1		VSR1_ARATH^VSR1_ARATH^Q:5-613,H:2-612^73.98%ID^E:0^RecName: Full=Vacuolar-sorting receptor 1;^Eukaryota; Viridiplantae; Streptophyta; Embryophyta; Tracheophyta; Spermatophyta; Magnoliophyta; eudicotyledons; Gunneridae; Pentapetalae; rosids; malvids; Brassicales; Brassicaceae; Camelineae; Arabidopsis	P93026	VSR1 BP80B ELP ELP1 At3g52850 F8J2.20	GO:0030665;GO:0005783;GO:0005794;GO:0000139;GO:0016021;GO:0031902;GO:0005886;GO:0009940;GO:0005509;GO:0006896;GO:0006623;GO:0007034	PF02225.17^PA^PA domain^93-165^E:2.2e-11	PF02225.1	sigP:1^22^0.757^YES	ExpAA=40.00^PredHel=2^Topology=i7-26o565-587i	.						15.76	20.39	35.92	34.53	32.31	43.8	0.17	36.88	-0.251478	1	0.191279
TR95374|c1_g3	1681	.	.	Eukaryota	Streptophyta	AT2G23310.2	AT2G23310	Protein RER1C [Source:UniProtKB/Swiss-Prot;Acc:Q9ZWI7]	0	0	0	0	No	No	.	.			.	9.B.82.1.3	9.B.82.1.3	9.B.82.1.3	Protein RER1A		RER1A_ARATH^RER1A_ARATH^Q:30-195,H:26-191^69.88%ID^E:6e-86^RecName: Full=Protein RER1A;^Eukaryota; Viridiplantae; Streptophyta; Embryophyta; Tracheophyta; Spermatophyta; Magnoliophyta; eudicotyledons; Gunneridae; Pentapetalae; rosids; malvids; Brassicales; Brassicaceae; Camelineae; Arabidopsis	O48670	RER1A At4g39220 T22F8.120	GO:0005794;GO:0016021;GO:0006890	PF03248.8^Rer1^Rer1 family^25-185^E:3.2e-72	PF03248.8	.	ExpAA=75.76^PredHel=4^Topology=i40-62o66-85i119-141o145-162i	U						5.17	10.19	14.18	11.32	16.14	17.29	0.21	14.9167	0.288769	0.998537	0.310822
TR85195|c0_g1	1347	.	.	Eukaryota	Streptophyta	AT2G21600.1	AT2G21600	Protein RER1B [Source:UniProtKB/Swiss-Prot;Acc:O48671]	0	0	0	0	No	No	.	.			.	9.B.82.1.3	.	9.B.82.1.3	Protein RER1D		RER1D_ARATH^RER1D_ARATH^Q:2-180,H:3-181^62.57%ID^E:6e-77^RecName: Full=Protein RER1D;^Eukaryota; Viridiplantae; Streptophyta; Embryophyta; Tracheophyta; Spermatophyta; Magnoliophyta; eudicotyledons; Gunneridae; Pentapetalae; rosids; malvids; Brassicales; Brassicaceae; Camelineae; Arabidopsis	Q9ZPV7	At2g18240 T30D6.25	GO:0016021	PF03248.8^Rer1^Rer1 family^20-184^E:3.3e-65	PF03248.8	.	ExpAA=61.62^PredHel=2^Topology=i63-85o136-158i	U						4.72	4.15	9.31	10.33	6.58	11.35	0.27	9.42	-0.804636	0.857685	-0.0182232
TR64208|c0_g2	1194	.	.	Eukaryota	Streptophyta	AT2G21600.1	AT2G21600	Protein RER1B [Source:UniProtKB/Swiss-Prot;Acc:O48671]	0	0	0	0	No	No	.	.			.	9.B.82.1.3	.	9.B.82.1.3	Protein RER1B		RER1B_ARATH^RER1B_ARATH^Q:977-399,H:1-193^68.39%ID^E:5e-83^RecName: Full=Protein RER1B;^Eukaryota; Viridiplantae; Streptophyta; Embryophyta; Tracheophyta; Spermatophyta; Magnoliophyta; eudicotyledons; Gunneridae; Pentapetalae; rosids; malvids; Brassicales; Brassicaceae; Camelineae; Arabidopsis	O48671	RER1B At2g21600 F2G1.13	GO:0005801;GO:0005783;GO:0005794;GO:0016021;GO:0006890	PF03248.8^Rer1^Rer1 family^16-181^E:1.6e-72	PF03248.8	.	ExpAA=72.09^PredHel=3^Topology=o55-77i114-136o140-157i	U						21.3	51.28	60.87	46.67	81.27	74.24	0.27	67.3933	0.643021	0.857685	0.515247
TR73775|c0_g1	1172	.	.	Eukaryota	Streptophyta	AT4G39220.1	AT4G39220	Protein RER1A [Source:UniProtKB/Swiss-Prot;Acc:O48670]	0	0	0	0	No	No	.	.			.	9.B.82.1.3	.	9.B.82.1.3	Protein RER1B		RER1B_ARATH^RER1B_ARATH^Q:1-205,H:1-195^71.36%ID^E:5e-101^RecName: Full=Protein RER1B;^Eukaryota; Viridiplantae; Streptophyta; Embryophyta; Tracheophyta; Spermatophyta; Magnoliophyta; eudicotyledons; Gunneridae; Pentapetalae; rosids; malvids; Brassicales; Brassicaceae; Camelineae; Arabidopsis	O48671	RER1B At2g21600 F2G1.13	GO:0005801;GO:0005783;GO:0005794;GO:0016021;GO:0006890	PF03248.8^Rer1^Rer1 family^18-192^E:4.4e-68	PF03248.8	.	ExpAA=67.32^PredHel=3^Topology=o41-60i65-87o141-160i	U						21.72	49.05	62.01	47.59	77.74	75.62	0.25	66.9833	0.550607	0.857685	0.526684
TR75059|c0_g1	1339	.	.	Eukaryota	Streptophyta	AT4G39220.1	AT4G39220	Protein RER1A [Source:UniProtKB/Swiss-Prot;Acc:O48670]	0	0	0	0	No	No	.	.			.	9.B.82.1.3	.	9.B.82.1.3	Protein RER1B		RER1B_ARATH^RER1B_ARATH^Q:1-195,H:1-195^72.08%ID^E:1e-97^RecName: Full=Protein RER1B;^Eukaryota; Viridiplantae; Streptophyta; Embryophyta; Tracheophyta; Spermatophyta; Magnoliophyta; eudicotyledons; Gunneridae; Pentapetalae; rosids; malvids; Brassicales; Brassicaceae; Camelineae; Arabidopsis	O48671	RER1B At2g21600 F2G1.13	GO:0005801;GO:0005783;GO:0005794;GO:0016021;GO:0006890	PF03248.8^Rer1^Rer1 family^17-183^E:8.6e-71	PF03248.8	.	ExpAA=70.40^PredHel=3^Topology=o40-59i64-86o126-157i	U						13.85	23.79	41.52	30.35	37.7	50.64	0.26	39.5633	0.201604	1	0.71169
TR95374|c1_g2	1351	.	.	Eukaryota	Streptophyta	AT2G23310.2	AT2G23310	Protein RER1C [Source:UniProtKB/Swiss-Prot;Acc:Q9ZWI7]	0	0	0	0	No	No	.	.			.	.	9.B.82.1.3	9.B.82.1.3	Protein RER1A		RER1A_ARATH^RER1A_ARATH^Q:187-735,H:8-190^66.67%ID^E:8e-84^RecName: Full=Protein RER1A;^Eukaryota; Viridiplantae; Streptophyta; Embryophyta; Tracheophyta; Spermatophyta; Magnoliophyta; eudicotyledons; Gunneridae; Pentapetalae; rosids; malvids; Brassicales; Brassicaceae; Camelineae; Arabidopsis	O48670	RER1A At4g39220 T22F8.120	GO:0005794;GO:0016021;GO:0006890	.	.	.	.	U						3.38	5.6	3.3	7.42	8.88	4.02	0.37	6.77333	0.0454307	1	-0.952031
TR26071|c0_g1	302	.	.	Eukaryota	Dikarya	.									.	.			.	9.B.82.1.2	.	9.B.82.1.2	Protein rer1		RER1_SCHPO^RER1_SCHPO^Q:1-97,H:61-133^47.42%ID^E:1e-21^RecName: Full=Protein rer1;^Eukaryota; Fungi; Dikarya; Ascomycota; Taphrinomycotina; Schizosaccharomycetes; Schizosaccharomycetales; Schizosaccharomycetaceae; Schizosaccharomyces	Q10358	rer1 SPAC22E12.05c	GO:0030137;GO:0030134;GO:0005794;GO:0000139;GO:0016021;GO:0006888;GO:0006886;GO:0006621;GO:0006890	PF03248.8^Rer1^Rer1 family^1-97^E:3.5e-28	PF03248.8	sigP:1^18^0.639^YES	.	U						1	0	0	2.19	0	0	1.73	0.73	-4.33602	0.857685	-4.73672
TR95866|c0_g1	1912	.	.	Eukaryota	Pyrenomonadales	AT4G31040.1	AT4G31040	CemA-like proton extrusion protein-related [Source:TAIR;Acc:AT4G31040]	0	0	0	0	No	No	.	.			.	9.B.73.1.2	.	9.B.73.1.2	Chloroplast envelope membrane protein		CEMA_RHDSA^CEMA_RHDSA^Q:198-438,H:40-277^32.78%ID^E:4e-40^RecName: Full=Chloroplast envelope membrane protein;^Eukaryota; Cryptophyta; Pyrenomonadales; Pyrenomonadaceae; Rhodomonas	A6MVV9	cemA	GO:0009706;GO:0016021;GO:0015078	PF03040.9^CemA^CemA family^212-438^E:1.1e-47	PF03040.9	.	ExpAA=67.23^PredHel=3^Topology=o216-238i317-336o398-420i	.						5.37	8.86	8.29	11.77	14.04	10.11	0.16	11.9733	-0.155797	1	-0.556971
TR52341|c0_g1	2617	.	.	Eukaryota	Bangiophyceae	AT3G10420.1	AT3G10420	P-loop containing nucleoside triphosphate hydrolases superfamily protein [Source:TAIR;Acc:AT3G10420]	0	0	0	0	No	No	.	.			.	9.B.70.1.1	.	9.B.70.1.1	Uncharacterized protein ycf45	Unknown	YCF45_PORPU^YCF45_PORPU^Q:100-656,H:4-564^44.89%ID^E:6e-153^RecName: Full=Uncharacterized protein ycf45;^Eukaryota; Rhodophyta; Bangiophyceae; Bangiales; Bangiaceae; Porphyra	P51281	ycf45	GO:0009507;GO:0005524;GO:0003676	PF00437.15^T2SE^Type II/IV secretion system protein^206-322^E:9.5e-05`PF13401.1^AAA_22^AAA domain^218-307^E:2.1e-06`PF13238.1^AAA_18^AAA domain^222-311^E:1e-07`PF00004.24^AAA^ATPase family associated with various cellular activities (AAA)^222-307^E:4.2e-06`PF03205.9^MobB^Molybdopterin guanine dinucleotide synthesis protein B^222-258^E:2e-05	PF00437.1;PF13401.1;PF13238.1;PF00004.2;PF03205.9	.	.	.	D3L			D3L	7	8.83	25.29	84.43	19.34	40.07	102.96	0.8	54.1233	0.894377	0.843668	2.25956
TR46425|c0_g1	4713	.	.	Eukaryota	Bangiophyceae	AT1G73160.1	AT1G73160	UDP-Glycosyltransferase superfamily protein [Source:TAIR;Acc:AT1G73160]	0	GT4	0	0	No	No	.	.			K03857	9.B.70.1.1	.	9.B.70.1.1	Uncharacterized protein ycf45		YCF45_PORPU^YCF45_PORPU^Q:76-613,H:6-564^43.77%ID^E:5e-146^RecName: Full=Uncharacterized protein ycf45;^Eukaryota; Rhodophyta; Bangiophyceae; Bangiales; Bangiaceae; Porphyra	P51281	ycf45	GO:0009507;GO:0005524;GO:0003676	PF00437.15^T2SE^Type II/IV secretion system protein^182-283^E:0.00016`PF13245.1^AAA_19^Part of AAA domain^189-232^E:1e-05`PF13401.1^AAA_22^AAA domain^194-284^E:3.7e-06`PF00004.24^AAA^ATPase family associated with various cellular activities (AAA)^196-284^E:6.2e-08`PF07728.9^AAA_5^AAA domain (dynein-related subfamily)^196-281^E:1.9e-05`PF03205.9^MobB^Molybdopterin guanine dinucleotide synthesis pr…	PF00437.1;PF13245.1;PF13401.1;PF00004.2;PF07728.9;PF03205.9;PF13238.1	.	ExpAA=21.76^PredHel=1^Topology=i17-39o	M						1.59	2.11	5.91	3.49	3.35	7.21	0.47	4.68333	-0.225451	1	0.891618
TR89417|c0_g1	1729	.	.	Eukaryota	Streptophyta	AT5G55000.1	AT5G55000	FH protein interacting protein FIP2 [Source:UniProtKB/Swiss-Prot;Acc:Q9SE95]	0	0	0	0	No	No	.	.			K21919	9.B.65.1.9	.	9.B.65.1.9	FH protein interacting protein FIP2		FIP2_ARATH^FIP2_ARATH^Q:1566-661,H:5-298^75.83%ID^E:7e-143^RecName: Full=FH protein interacting protein FIP2;^Eukaryota; Viridiplantae; Streptophyta; Embryophyta; Tracheophyta; Spermatophyta; Magnoliophyta; eudicotyledons; Gunneridae; Pentapetalae; rosids; malvids; Brassicales; Brassicaceae; Camelineae; Arabidopsis	Q9SE95	FIP2 At5g55000 MBG8.27	GO:0051260;GO:0016567	PF02214.17^BTB_2^BTB/POZ domain^9-97^E:1.1e-19`PF00805.17^Pentapeptide^Pentapeptide repeats (8 copies)^136-170^E:2.3e-06`PF00805.17^Pentapeptide^Pentapeptide repeats (8 copies)^172-209^E:3.1e-08`PF13599.1^Pentapeptide_4^Pentapeptide repeats (9 copies)^192-266^E:1.3e-12`PF00805.17^Pentapeptide^Pentapeptide repeats (8 copies)^194-229^E:9.4e-09`PF00805.17^Pentapeptide^Pentapeptide repeats (8 copies)…	PF02214.1;PF00805.1;PF00805.1;PF13599.1;PF00805.1;PF00805.1;PF00805.1;PF00805.1;PF00805.1	.	ExpAA=42.95^PredHel=2^Topology=i74-92o102-124i	S						4	12.46	20.93	8.76	19.74	25.52	0.47	18.0067	1.02692	0.794866	1.38768
TR78325|c0_g1	891	.	.	Eukaryota	Streptophyta	AT5G24920.1	AT5G24920	Protein GLUTAMINE DUMPER 5 [Source:UniProtKB/Swiss-Prot;Acc:Q3E965]	0	0	0	0	No	No	.	.			.	9.B.60.1.2	.	9.B.60.1.2	Protein GLUTAMINE DUMPER 3		GDU3_ARATH^GDU3_ARATH^Q:26-143,H:25-142^51.64%ID^E:4e-26^RecName: Full=Protein GLUTAMINE DUMPER 3;^Eukaryota; Viridiplantae; Streptophyta; Embryophyta; Tracheophyta; Spermatophyta; Magnoliophyta; eudicotyledons; Gunneridae; Pentapetalae; rosids; malvids; Brassicales; Brassicaceae; Camelineae; Arabidopsis	Q9FHH5	GDU3 LBS1 At5g57685 MRI1.4	GO:0016021;GO:0006865;GO:0019048;GO:0080143;GO:0009615;GO:0032940	.	.	.	ExpAA=22.70^PredHel=1^Topology=i33-55o	.						1.9	2.09	4.9	4.16	3.32	5.97	0.3	4.48333	-0.480379	1	0.364504
TR85355|c0_g1	1336	.	.	Eukaryota	Streptophyta	AT2G37200.1	AT2G37200	CASP-like protein 5A1 [Source:UniProtKB/Swiss-Prot;Acc:Q6NPF8]	0	0	0	0	No	No	.	.			.	9.B.56.1.9	.	9.B.56.1.9	CASP-like protein 5A1		CSPL2_GINBI^CSPL2_GINBI^Q:17-202,H:1-176^66.13%ID^E:2e-79^RecName: Full=CASP-like protein 5A1;^Eukaryota; Viridiplantae; Streptophyta; Embryophyta; Tracheophyta; Spermatophyta; Ginkgoidae; Ginkgoales; Ginkgoaceae; Ginkgo	P0DI70	gba_locus_10451	GO:0016021;GO:0005886	PF04535.7^DUF588^Domain of unknown function (DUF588)^56-187^E:3.9e-25	PF04535.7	.	ExpAA=90.04^PredHel=4^Topology=i56-78o93-115i135-157o177-199i	.						5.8	16.84	17.33	12.71	26.69	21.13	0.35	20.1767	0.868596	0.843668	0.518583
TR89395|c1_g2	1184	.	.	Eukaryota	Streptophyta	AT2G36330.1	AT2G36330	CASP-like protein 4A3 [Source:UniProtKB/Swiss-Prot;Acc:Q84WP5]	0	0	0	0	No	No	.	.			.	9.B.56.1.8	.	9.B.56.1.8	CASP-like protein 4A3		CSPL8_ARATH^CSPL8_ARATH^Q:90-311,H:72-280^59.01%ID^E:9e-81^RecName: Full=CASP-like protein 4A3;^Eukaryota; Viridiplantae; Streptophyta; Embryophyta; Tracheophyta; Spermatophyta; Magnoliophyta; eudicotyledons; Gunneridae; Pentapetalae; rosids; malvids; Brassicales; Brassicaceae; Camelineae; Arabidopsis	Q84WP5	At2g36330 F2H17.6	GO:0016021;GO:0005886	PF04535.7^DUF588^Domain of unknown function (DUF588)^163-296^E:2.3e-31	PF04535.7	.	ExpAA=76.60^PredHel=3^Topology=i209-231o246-268i281-303o	.						13.94	21.14	28.61	30.53	33.5	34.89	0.07	32.9733	-0.0204318	1	0.0110931
TR47793|c2_g2	894	.	.	Eukaryota	Streptophyta	ATMG00560.1	ATMG00560	60S ribosomal protein L2, mitochondrial [Source:UniProtKB/Swiss-Prot;Acc:P93311]	0	0	0	0	Yes	No	.	.			.	9.B.56.1.7	.	9.B.56.1.7	CASP-like protein 1C2	Others	CSPL2_RICCO^CSPL2_RICCO^Q:3-162,H:4-163^60%ID^E:2e-63^RecName: Full=CASP-like protein 1C2;^Eukaryota; Viridiplantae; Streptophyta; Embryophyta; Tracheophyta; Spermatophyta; Magnoliophyta; eudicotyledons; Gunneridae; Pentapetalae; rosids; fabids; Malpighiales; Euphorbiaceae; Acalyphoideae; Acalypheae; Ricinus	B9RZ92	RCOM_0936380	GO:0016021;GO:0005886	PF04535.7^DUF588^Domain of unknown function (DUF588)^6-141^E:8.9e-38	PF04535.7	sigP:1^30^0.592^YES	ExpAA=88.66^PredHel=4^Topology=i9-31o51-73i80-102o133-155i	.						3.35	33.52	3.83	7.33	53.11	4.67	1.25	21.7033	2.69333	0.0160117	-0.804507
TR38095|c0_g1	944	.	.	Eukaryota	Streptophyta	.									.	.			.	9.B.56.1.7	.	9.B.56.1.7	CASP-like protein 1F1	Others	CSPLH_POPTR^CSPLH_POPTR^Q:1-177,H:1-178^48.88%ID^E:9e-51^RecName: Full=CASP-like protein 1F1;^Eukaryota; Viridiplantae; Streptophyta; Embryophyta; Tracheophyta; Spermatophyta; Magnoliophyta; eudicotyledons; Gunneridae; Pentapetalae; rosids; fabids; Malpighiales; Salicaceae; Saliceae; Populus	B9IFI5	POPTRDRAFT_824792	GO:0016021;GO:0005886	PF04535.7^DUF588^Domain of unknown function (DUF588)^21-162^E:5.9e-38	PF04535.7	.	ExpAA=87.92^PredHel=4^Topology=i25-44o64-86i107-126o150-172i	.	D0	D0			1	32.54	42.51	56.99	71.29	67.37	69.51	0.03	69.39	-0.239157	1	-0.192052
TR41545|c0_g1	601	.	.	Eukaryota	Streptophyta	AT4G24240.1	AT4G24240	Probable WRKY transcription factor 7 [Source:UniProtKB/Swiss-Prot;Acc:Q9STX0]	0	0	0	0	No	No	WRKY	WRKY			.	9.B.56.1.7	.	9.B.56.1.7	CASP-like protein 1F2		CSPL3_POPTR^CSPL3_POPTR^Q:1-168,H:8-176^52.05%ID^E:1e-50^RecName: Full=CASP-like protein 1F2;^Eukaryota; Viridiplantae; Streptophyta; Embryophyta; Tracheophyta; Spermatophyta; Magnoliophyta; eudicotyledons; Gunneridae; Pentapetalae; rosids; fabids; Malpighiales; Salicaceae; Saliceae; Populus	B9I3X5	POPTRDRAFT_823430	GO:0016021;GO:0005886	PF04535.7^DUF588^Domain of unknown function (DUF588)^14-155^E:4.6e-37	PF04535.7	.	ExpAA=88.66^PredHel=4^Topology=i17-39o62-84i97-119o144-166i	.						0	0	0.2	0	0	0.25	1.73	0.0833333
TR88451|c0_g1	769	.	.	Eukaryota	Streptophyta	AT3G16300.1	AT3G16300	CASP-like protein 3A1 [Source:UniProtKB/Swiss-Prot;Acc:Q3EB59]	0	0	0	0	No	No	.	.			.	9.B.56.1.6	.	9.B.56.1.6	CASP-like protein 3A1		CSPLD_VITVI^CSPLD_VITVI^Q:3-178,H:34-209^73.86%ID^E:9e-91^RecName: Full=CASP-like protein 3A1;^Eukaryota; Viridiplantae; Streptophyta; Embryophyta; Tracheophyta; Spermatophyta; Magnoliophyta; eudicotyledons; Gunneridae; Pentapetalae; rosids; Vitales; Vitaceae; Vitis	A7P756	VIT_09s0002g03780 GSVIVT00034332001 VITISV_012198	GO:0016021;GO:0005886	PF04535.7^DUF588^Domain of unknown function (DUF588)^11-163^E:2.6e-39	PF04535.7	.	ExpAA=81.87^PredHel=4^Topology=i21-43o63-85i98-120o155-177i	.						1.37	0.57	0	3	0.9	0	1.18	1.3	-1.85019	0.770217	-6.69555
TR32256|c0_g1	1075	.	.	Eukaryota	Streptophyta	.									.	.			.	9.B.56.1.5	.	9.B.56.1.5	CASP-like protein Ni6	Others	CSPL1_BETVM^CSPL1_BETVM^Q:12-201,H:5-193^51.81%ID^E:6e-58^RecName: Full=CASP-like protein Ni6;^Eukaryota; Viridiplantae; Streptophyta; Embryophyta; Tracheophyta; Spermatophyta; Magnoliophyta; eudicotyledons; Gunneridae; Pentapetalae; Caryophyllales; Amaranthaceae; Beta	D2KQI6	Ni6	GO:0016021;GO:0005886	PF04535.7^DUF588^Domain of unknown function (DUF588)^35-183^E:2.6e-34	PF04535.7	.	ExpAA=87.22^PredHel=4^Topology=o37-56i84-106o126-148i169-191o	.	D0;D3C;D3L	D0	D3C	D3L	3	37.31	323.54	264.33	81.74	512.72	322.36	0.71	305.607	2.49134	0.0142058	1.82442
TR79108|c0_g1	814	.	.	Eukaryota	Streptophyta	.									.	.			.	9.B.56.1.5	.	9.B.56.1.5	CASP-like protein 1E1	Others	CSPL6_SOYBN^CSPL6_SOYBN^Q:62-221,H:26-186^51.85%ID^E:7e-42^RecName: Full=CASP-like protein 1E1;^Eukaryota; Viridiplantae; Streptophyta; Embryophyta; Tracheophyta; Spermatophyta; Magnoliophyta; eudicotyledons; Gunneridae; Pentapetalae; rosids; fabids; Fabales; Fabaceae; Papilionoideae; Phaseoleae; Glycine; Soja	C6TBD0		GO:0016021;GO:0005886	PF04535.7^DUF588^Domain of unknown function (DUF588)^56-207^E:3.5e-33	PF04535.7	.	ExpAA=91.64^PredHel=4^Topology=o58-80i110-132o152-174i195-217o	.						1.29	26.61	21.31	2.82	42.17	25.99	0.84	23.66	3.7266	0.000899115	3.03496
TR72875|c0_g1	643	.	.	Eukaryota	Streptophyta	AT2G35760.1	AT2G35760	CASP-like protein 2B2 [Source:UniProtKB/Swiss-Prot;Acc:Q8L924]	0	0	0	0	No	No	.	.			.	9.B.56.1.4	.	9.B.56.1.4	CASP-like protein 2B1		CSPLJ_POPTR^CSPLJ_POPTR^Q:241-429,H:140-202^60.32%ID^E:6e-12^RecName: Full=CASP-like protein 2B1;^Eukaryota; Viridiplantae; Streptophyta; Embryophyta; Tracheophyta; Spermatophyta; Magnoliophyta; eudicotyledons; Gunneridae; Pentapetalae; rosids; fabids; Malpighiales; Salicaceae; Saliceae; Populus	B9IH36	POPTRDRAFT_575900	GO:0016021;GO:0005886	PF04535.7^DUF588^Domain of unknown function (DUF588)^2-121^E:1.2e-31	PF04535.7	.	ExpAA=66.61^PredHel=3^Topology=o23-45i58-80o115-137i	.						3.33	4.73	8.44	7.3	7.5	10.3	0.2	8.36667	-0.0920183	1	0.347769
TR36032|c0_g1	1650	.	.	Eukaryota	Streptophyta	AT4G16442.1	AT4G16442	CASP-like protein 2B1 [Source:UniProtKB/Swiss-Prot;Acc:Q8L9B5]	0	0	0	0	No	No	.	.			.	9.B.56.1.4	.	9.B.56.1.4	CASP-like protein 2B1		CSPLC_VITVI^CSPLC_VITVI^Q:1-205,H:1-202^68.78%ID^E:2e-90^RecName: Full=CASP-like protein 2B1;^Eukaryota; Viridiplantae; Streptophyta; Embryophyta; Tracheophyta; Spermatophyta; Magnoliophyta; eudicotyledons; Gunneridae; Pentapetalae; rosids; Vitales; Vitaceae; Vitis	A7R385	GSVIVT00013502001	GO:0016021;GO:0005886	PF04535.7^DUF588^Domain of unknown function (DUF588)^29-178^E:1.7e-43	PF04535.7	.	ExpAA=89.22^PredHel=4^Topology=i36-58o78-100i113-135o169-191i	.						14.81	42.11	54.92	32.45	66.73	66.97	0.36	55.3833	0.883445	0.843668	0.892051
TR94905|c0_g1	1219	.	.	Eukaryota	Streptophyta	AT5G54980.1	AT5G54980	CASP-like protein 2D1 [Source:UniProtKB/Swiss-Prot;Acc:Q9FFT2]	0	0	0	0	No	No	.	.			.	9.B.56.1.4	.	9.B.56.1.4	CASP-like protein 2D1		CSPL3_VITVI^CSPL3_VITVI^Q:1-183,H:1-184^68.48%ID^E:1e-81^RecName: Full=CASP-like protein 2D1;^Eukaryota; Viridiplantae; Streptophyta; Embryophyta; Tracheophyta; Spermatophyta; Magnoliophyta; eudicotyledons; Gunneridae; Pentapetalae; rosids; Vitales; Vitaceae; Vitis	A7P0P3	VIT_19s0090g00570 GSVIVT00027310001 GSVIVT01037665001 VIT_00037665001 VITISV_007688 Vv19s0090g00570	GO:0016021;GO:0005886	PF04535.7^DUF588^Domain of unknown function (DUF588)^16-154^E:1e-32	PF04535.7	.	ExpAA=69.28^PredHel=3^Topology=i62-84o99-118i145-167o	.						16.55	34.37	42.77	36.25	54.47	52.16	0.21	47.6267	0.430188	0.861247	0.370462
TR61409|c0_g1	1039	.	.	Eukaryota	Streptophyta	.									.	.			.	9.B.56.1.4	.	9.B.56.1.4	CASP-like protein 2A1		CSPLA_VITVI^CSPLA_VITVI^Q:18-202,H:23-205^70.21%ID^E:6e-88^RecName: Full=CASP-like protein 2A1;^Eukaryota; Viridiplantae; Streptophyta; Embryophyta; Tracheophyta; Spermatophyta; Magnoliophyta; eudicotyledons; Gunneridae; Pentapetalae; rosids; Vitales; Vitaceae; Vitis	A7QBZ2	VIT_01s0010g01870 GSVIVT00035166001 GSVIVT01010256001 VIT_00010256001 Vv01s0010g01870	GO:0016021;GO:0005886	PF04535.7^DUF588^Domain of unknown function (DUF588)^24-163^E:6.4e-39	PF04535.7	.	ExpAA=83.40^PredHel=4^Topology=i31-48o71-93i100-122o152-174i	.						13.64	39.61	69.08	29.88	62.77	84.25	0.46	58.9667	0.912954	0.843668	1.33988
TR89395|c1_g3	1228	.	.	Eukaryota	Streptophyta	AT2G36330.1	AT2G36330	CASP-like protein 4A3 [Source:UniProtKB/Swiss-Prot;Acc:Q84WP5]	0	0	0	0	No	No	.	.			.	9.B.56.1.3	.	9.B.56.1.3	CASP-like protein 4A3		CSPL8_ARATH^CSPL8_ARATH^Q:114-305,H:81-277^63%ID^E:6e-77^RecName: Full=CASP-like protein 4A3;^Eukaryota; Viridiplantae; Streptophyta; Embryophyta; Tracheophyta; Spermatophyta; Magnoliophyta; eudicotyledons; Gunneridae; Pentapetalae; rosids; malvids; Brassicales; Brassicaceae; Camelineae; Arabidopsis	Q84WP5	At2g36330 F2H17.6	GO:0016021;GO:0005886	PF04535.7^DUF588^Domain of unknown function (DUF588)^159-293^E:1.7e-33	PF04535.7	.	ExpAA=73.38^PredHel=4^Topology=i163-185o205-227i248-267o282-304i	.						6.13	8.47	19.48	13.43	13.42	23.76	0.35	16.87	-0.15785	1	0.667558
TR89406|c0_g1	2998	.	.	Eukaryota	Streptophyta	AT2G36330.1	AT2G36330	CASP-like protein 4A3 [Source:UniProtKB/Swiss-Prot;Acc:Q84WP5]	0	0	0	0	No	No	.	.			.	9.B.56.1.3	.	9.B.56.1.3	Protein BRANCHLESS TRICHOME		BLT_ARATH^BLT_ARATH^Q:53-241,H:12-173^35.98%ID^E:3e-20^RecName: Full=Protein BRANCHLESS TRICHOME;^Eukaryota; Viridiplantae; Streptophyta; Embryophyta; Tracheophyta; Spermatophyta; Magnoliophyta; eudicotyledons; Gunneridae; Pentapetalae; rosids; malvids; Brassicales; Brassicaceae; Camelineae; Arabidopsis	F4I878	BLT At1g64690 F13O11.1 F1N19.26	GO:0016021;GO:0005886	PF04535.7^DUF588^Domain of unknown function (DUF588)^165-299^E:4e-27	PF04535.7	.	ExpAA=78.58^PredHel=4^Topology=i170-189o204-226i254-271o286-308i	.						5.37	7.14	11.64	11.77	11.32	14.2	0.12	12.43	-0.212518	1	0.120385
TR41908|c0_g1	1215	.	.	Eukaryota	Streptophyta	AT2G38480.1	AT2G38480	CASP-like protein 4B1 [Source:UniProtKB/Swiss-Prot;Acc:Q8LE26]	0	0	0	0	No	No	.	.			.	9.B.56.1.2	.	9.B.56.1.2	CASP-like protein 4B1		CSPLH_ARALL^CSPLH_ARALL^Q:1-199,H:1-188^53.27%ID^E:1e-64^RecName: Full=CASP-like protein 4B1;^Eukaryota; Viridiplantae; Streptophyta; Embryophyta; Tracheophyta; Spermatophyta; Magnoliophyta; eudicotyledons; Gunneridae; Pentapetalae; rosids; malvids; Brassicales; Brassicaceae; Camelineae; Arabidopsis	D7LBN4	ARALYDRAFT_321547	GO:0016021;GO:0005886	PF04535.7^DUF588^Domain of unknown function (DUF588)^50-181^E:5.3e-28`PF01284.18^MARVEL^Membrane-associating domain^52-187^E:6.9e-09	PF04535.7;PF01284.1	.	ExpAA=72.99^PredHel=4^Topology=i55-74o89-106i127-149o169-191i	.						10.93	36.11	27.88	23.95	57.23	34	0.44	38.3933	1.09924	0.65244	0.351503
TR116457|c0_g2	2754	.	.	Eukaryota	Streptophyta	AT2G35330.2	AT2G35330	RING/U-box superfamily protein [Source:TAIR;Acc:AT2G35330]	0	0	0	0	No	No	.	.			.	9.B.38.2.1	.	9.B.38.2.1	MND1-interacting protein 1		MIP1_ARATH^MIP1_ARATH^Q:1-723,H:1-711^55.42%ID^E:0^RecName: Full=MND1-interacting protein 1;^Eukaryota; Viridiplantae; Streptophyta; Embryophyta; Tracheophyta; Spermatophyta; Magnoliophyta; eudicotyledons; Gunneridae; Pentapetalae; rosids; malvids; Brassicales; Brassicaceae; Camelineae; Arabidopsis	Q8RX22	MIP1 At1g32530 F5D14.31 T9G5.5	GO:0008270	PF13920.1^zf-C3HC4_3^Zinc finger, C3HC4 type (RING finger)^666-715^E:8.6e-13`PF13923.1^zf-C3HC4_2^Zinc finger, C3HC4 type (RING finger)^669-708^E:1.5e-05	PF13920.1;PF13923.1	.	.	.						11.53	22.46	39.52	25.27	35.58	48.19	0.32	36.3467	0.33829	0.961481	0.787973
TR98694|c1_g2	1454	.	.	Eukaryota	Streptophyta	AT3G06140.1	AT3G06140	Probable E3 ubiquitin-protein ligase LUL4 [Source:UniProtKB/Swiss-Prot;Acc:Q8LA32]	0	0	0	0	No	No	.	.			.	9.B.38.2.1	.	9.B.38.2.1	Probable E3 ubiquitin-protein ligase LUL3		LUL3_ARATH^LUL3_ARATH^Q:114-394,H:97-376^58.13%ID^E:4e-107^RecName: Full=Probable E3 ubiquitin-protein ligase LUL3;^Eukaryota; Viridiplantae; Streptophyta; Embryophyta; Tracheophyta; Spermatophyta; Magnoliophyta; eudicotyledons; Gunneridae; Pentapetalae; rosids; malvids; Brassicales; Brassicaceae; Camelineae; Arabidopsis	Q84ME1	LUL3 RF398 At5g19080 T16G12.120	GO:0016874;GO:0004842;GO:0008270	PF13920.1^zf-C3HC4_3^Zinc finger, C3HC4 type (RING finger)^337-383^E:3.5e-16`PF13639.1^zf-RING_2^Ring finger domain^338-378^E:5.3e-07`PF13923.1^zf-C3HC4_2^Zinc finger, C3HC4 type (RING finger)^339-377^E:1.6e-08`PF00097.20^zf-C3HC4^Zinc finger, C3HC4 type (RING finger)^339-377^E:8.3e-05	PF13920.1;PF13639.1;PF13923.1;PF00097.2	.	.	.						3.66	15.72	20.89	8.01	24.92	25.47	0.51	19.4667	1.47799	0.399122	1.51321
TR57963|c1_g1	1610	.	.	Eukaryota	Streptophyta	AT4G24204.3	AT4G24204	RING/U-box superfamily protein [Source:TAIR;Acc:AT4G24204]	0	0	0	0	No	No	.	.			.	9.B.38.2.1	.	9.B.38.2.1	Probable E3 ubiquitin-protein ligase LUL3		LUL3_ARATH^LUL3_ARATH^Q:303-355,H:318-369^41.51%ID^E:4e-07^RecName: Full=Probable E3 ubiquitin-protein ligase LUL3;^Eukaryota; Viridiplantae; Streptophyta; Embryophyta; Tracheophyta; Spermatophyta; Magnoliophyta; eudicotyledons; Gunneridae; Pentapetalae; rosids; malvids; Brassicales; Brassicaceae; Camelineae; Arabidopsis	Q84ME1	LUL3 RF398 At5g19080 T16G12.120	GO:0016874;GO:0004842;GO:0008270	PF13920.1^zf-C3HC4_3^Zinc finger, C3HC4 type (RING finger)^304-351^E:1.6e-14`PF13923.1^zf-C3HC4_2^Zinc finger, C3HC4 type (RING finger)^306-345^E:4.1e-09	PF13920.1;PF13923.1	.	ExpAA=22.83^PredHel=1^Topology=o206-228i	.						4.23	9.57	12.33	9.26	15.17	15.04	0.26	13.1567	0.553687	0.857685	0.544821
TR104322|c0_g1	646	.	.	Eukaryota	Ecdysozoa	AT4G24204.3	AT4G24204	RING/U-box superfamily protein [Source:TAIR;Acc:AT4G24204]	0	0	0	0	No	No	.	.			.	9.B.38.2.1	.	9.B.38.2.1	Apoptosis 2 inhibitor		IAP2_DROME^IAP2_DROME^Q:88-137,H:442-486^44%ID^E:4e-08^RecName: Full=Apoptosis 2 inhibitor;^Eukaryota; Metazoa; Ecdysozoa; Arthropoda; Hexapoda; Insecta; Pterygota; Neoptera; Endopterygota; Diptera; Brachycera; Muscomorpha; Ephydroidea; Drosophilidae; Drosophila; Sophophora	Q24307	Diap2 DIHA Iap2 Ilp CG8293	GO:0048471;GO:0031625;GO:0004842;GO:0008270;GO:0050829;GO:0043066;GO:0043154;GO:0061057;GO:0006964;GO:0033160;GO:0070936;GO:0070534;GO:0016567;GO:0042787;GO:0043281;GO:0007423	PF13920.1^zf-C3HC4_3^Zinc finger, C3HC4 type (RING finger)^95-141^E:2.1e-13`PF13923.1^zf-C3HC4_2^Zinc finger, C3HC4 type (RING finger)^97-136^E:6.3e-08	PF13920.1;PF13923.1	.	ExpAA=22.90^PredHel=1^Topology=o13-35i	.						4.76	5.5	2.04	10.43	8.71	2.49	0.58	7.21	-0.482358	0.91561	-2.32448
TR108731|c0_g1	1896	33588	Complete	Eukaryota	Streptophyta	AT5G58220.3	AT5G58220	Uric acid degradation bifunctional protein TTL [Source:UniProtKB/Swiss-Prot;Acc:Q9LVM5]	0	0	BR	0	No	No	.	.			K13484	9.B.35.1.3	9.B.35.1.3	9.B.35.1.3	Uric acid degradation bifunctional protein TTL		TTHL_ARATH^TTHL_ARATH^Q:3-172,H:2-169^57.06%ID^E:2e-62^RecName: Full=Uric acid degradation bifunctional protein TTL;^Eukaryota; Viridiplantae; Streptophyta; Embryophyta; Tracheophyta; Spermatophyta; Magnoliophyta; eudicotyledons; Gunneridae; Pentapetalae; rosids; malvids; Brassicales; Brassicaceae; Camelineae; Arabidopsis	Q9LVM5	TTL At5g58220 MCK7.9	GO:0005829;GO:0031234;GO:0005777;GO:0051997;GO:0033971;GO:0019428;GO:0009742;GO:0051289;GO:0006144;GO:0001560;GO:0006810;GO:0019628	PF09349.5^OHCU_decarbox^OHCU decarboxylase^11-158^E:6.5e-33	PF09349.5	.	.	R						9.52	19.31	31.08	20.86	30.59	37.9	0.29	29.7833	-0.0698653	1	0.632662
TR112734|c0_g4	1498	.	.	Eukaryota	Chordata	AT5G24670.2	AT5G24670	Cytidine/deoxycytidylate deaminase family protein [Source:TAIR;Acc:AT5G24670]	0	0	0	0	No	No	.	.			K15442	9.B.317.1.6	.	9.B.317.1.6	Probable inactive tRNA-specific adenosine deaminase-like protein 3		ADAT3_MOUSE^ADAT3_MOUSE^Q:322-375,H:258-311^53.7%ID^E:9e-13^RecName: Full=Probable inactive tRNA-specific adenosine deaminase-like protein 3;^Eukaryota; Metazoa; Chordata; Craniata; Vertebrata; Euteleostomi; Mammalia; Eutheria; Euarchontoglires; Glires; Rodentia; Sciurognathi; Muroidea; Muridae; Murinae; Mus; Mus`ADAT3_MOUSE^ADAT3_MOUSE^Q:29-197,H:48-221^27.22%ID^E:5e-06^RecName: Full=Probable in…	Q6PAT0	Adat3	GO:0016787;GO:0008270;GO:0008033	PF00383.17^dCMP_cyt_deam_1^Cytidine and deoxycytidylate deaminase zinc-binding region^90-308^E:2.7e-07	PF00383.1	.	.	F;J						5.39	3.06	14.86	11.81	4.84	18.12	0.57	11.59	-1.57342	0.38014	0.670548
TR71661|c0_g1	1915	24994	Complete	Eukaryota	Streptophyta	AT4G17910.1	AT4G17910	Uncharacterized protein At4g17910 [Source:UniProtKB/Swiss-Prot;Acc:B3H6K1]	0	0	0	0	No	No	.	.			K05283	9.B.315.1.4	.	9.B.315.1.4	Uncharacterized protein At4g17910		Y4791_ARATH^Y4791_ARATH^Q:894-1148,H:350-434^55.29%ID^E:6e-20^RecName: Full=Uncharacterized protein At4g17910;^Eukaryota; Viridiplantae; Streptophyta; Embryophyta; Tracheophyta; Spermatophyta; Magnoliophyta; eudicotyledons; Gunneridae; Pentapetalae; rosids; malvids; Brassicales; Brassicaceae; Camelineae; Arabidopsis	B3H6K1	At4g17910 T6K21.90	GO:0005789;GO:0016021;GO:0016746;GO:0006506	PF06423.7^GWT1^GWT1^94-220^E:3.3e-30	PF06423.7	.	ExpAA=63.57^PredHel=3^Topology=i17-36o51-73i85-107o	S						3.21	13.58	18.39	7.02	21.53	22.42	0.51	16.99	1.31635	0.498586	1.43602
TR107074|c0_g1	1583	.	.	Eukaryota	Streptophyta	AT1G67960.1	AT1G67960	Protein POLLEN DEFECTIVE IN GUIDANCE 1 [Source:UniProtKB/Swiss-Prot;Acc:F4HVJ3]	0	0	0	0	No	No	.	.			.	9.B.314.1.1	.	9.B.314.1.1	Protein POLLEN DEFECTIVE IN GUIDANCE 1		POD1_ARATH^POD1_ARATH^Q:701-411,H:525-624^70%ID^E:4e-36^RecName: Full=Protein POLLEN DEFECTIVE IN GUIDANCE 1;^Eukaryota; Viridiplantae; Streptophyta; Embryophyta; Tracheophyta; Spermatophyta; Magnoliophyta; eudicotyledons; Gunneridae; Pentapetalae; rosids; malvids; Brassicales; Brassicaceae; Camelineae; Arabidopsis`POD1_ARATH^POD1_ARATH^Q:1905-1672,H:458-535^71.79%ID^E:1e-28^RecName: Full=Protein…	F4HVJ3	POD1 At1g67960 T23K23.19	GO:0005788;GO:0016021;GO:0009793;GO:0035437;GO:0010183	PF05346.6^DUF747^Eukaryotic membrane protein family^312-547^E:6.3e-71	PF05346.6	.	ExpAA=99.61^PredHel=5^Topology=i149-171o196-218i272-294o299-321i342-364o	.						5.26	10.63	8.24	11.52	16.84	10.05	0.28	12.8033	0.36496	0.95058	0.0797209
TR13397|c0_g1	336	.	.			.									.	.			.	9.B.313.1.4	.	9.B.313.1.4			.			.	.	.	.	ExpAA=41.95^PredHel=2^Topology=i11-33o48-70i	.						0	0	0.8	0	0	0.98	1.73	0.326667			3.65805
TR53180|c0_g2	1948	.	.	Eukaryota	Streptophyta	AT2G38400.2	AT2G38400	Alanine--glyoxylate aminotransferase 2 homolog 2, mitochondrial [Source:UniProtKB/Swiss-Prot;Acc:Q94AL9]	0	0	0	0	No	No	.	.			K00827	9.B.313.1.2	.	9.B.313.1.2	Alanine--glyoxylate aminotransferase 2 homolog 3, mitochondrial		AGT23_ARATH^AGT23_ARATH^Q:17-481,H:22-481^73.55%ID^E:0^RecName: Full=Alanine--glyoxylate aminotransferase 2 homolog 3, mitochondrial;^Eukaryota; Viridiplantae; Streptophyta; Embryophyta; Tracheophyta; Spermatophyta; Magnoliophyta; eudicotyledons; Gunneridae; Pentapetalae; rosids; malvids; Brassicales; Brassicaceae; Camelineae; Arabidopsis	Q9SR86	At3g08860 T16O11.21	GO:0005739;GO:0008453;GO:0030170;GO:0043562;GO:0009853	PF00202.16^Aminotran_3^Aminotransferase class-III^90-417^E:5.5e-87	PF00202.1	.	.	E						18.45	27.15	67.16	40.43	43.03	81.91	0.42	55.1233	-0.0648749	1	0.866013
TR85369|c0_g1	1842	18515	Complete	Eukaryota	Streptophyta	AT5G46180.1	AT5G46180	Ornithine aminotransferase, mitochondrial [Source:UniProtKB/Swiss-Prot;Acc:Q9FNK4]	0	0	0	0	No	No	.	.			K00819	9.B.313.1.2	.	9.B.313.1.2	Ornithine aminotransferase, mitochondrial		OAT_ARATH^OAT_ARATH^Q:2-468,H:4-475^72.88%ID^E:0^RecName: Full=Ornithine aminotransferase, mitochondrial;^Eukaryota; Viridiplantae; Streptophyta; Embryophyta; Tracheophyta; Spermatophyta; Magnoliophyta; eudicotyledons; Gunneridae; Pentapetalae; rosids; malvids; Brassicales; Brassicaceae; Camelineae; Arabidopsis	Q9FNK4	DELTA-OAT At5g46180 MCL19.24	GO:0005759;GO:0005739;GO:0004587;GO:0030170;GO:0008270;GO:0019544;GO:0009816;GO:0042538;GO:0006593;GO:0009626;GO:0006561;GO:0009651	PF00202.16^Aminotran_3^Aminotransferase class-III^56-381^E:2.5e-107	PF00202.1	.	.	E						10.56	19.37	31.85	23.13	30.7	38.84	0.25	30.89	0.216066	1	0.541071
TR110523|c3_g1	3655	.	.	Eukaryota	Streptophyta	AT1G80600.1	AT1G80600	Acetylornithine aminotransferase, chloroplastic/mitochondrial [Source:UniProtKB/Swiss-Prot;Acc:Q9M8M7]	0	0	0	0	No	No	.	.			K10268	9.B.313.1.2	.	9.B.313.1.2	Acetylornithine aminotransferase, mitochondrial		ARGD_ALNGL^ARGD_ALNGL^Q:3972-2698,H:27-448^73.77%ID^E:0^RecName: Full=Acetylornithine aminotransferase, mitochondrial;^Eukaryota; Viridiplantae; Streptophyta; Embryophyta; Tracheophyta; Spermatophyta; Magnoliophyta; eudicotyledons; Gunneridae; Pentapetalae; rosids; fabids; Fagales; Betulaceae; Alnus	O04866	AG118	GO:0005739;GO:0003992;GO:0030170;GO:0006526	PF13516.1^LRR_6^Leucine Rich repeat^48-63^E:0.27`PF00560.28^LRR_1^Leucine Rich Repeat^50-68^E:0.36	PF13516.1;PF00560.2	.	.	.						12.39	15.47	20.8	27.15	24.51	25.36	0.05	25.6733	-0.353425	0.942639	-0.300202
TR70686|c0_g1	1503	.	.	Eukaryota	Chordata	AT4G19645.2	AT4G19645	TRAM, LAG1 and CLN8 (TLC) lipid-sensing domain containing protein [Source:TAIR;Acc:AT4G19645]	0	0	0	0	No	No	.	.			.	9.B.311.1.7	.	9.B.311.1.7	Transmembrane protein 56		TMM56_MOUSE^TMM56_MOUSE^Q:28-264,H:20-259^27.24%ID^E:2e-19^RecName: Full=Transmembrane protein 56;^Eukaryota; Metazoa; Chordata; Craniata; Vertebrata; Euteleostomi; Mammalia; Eutheria; Euarchontoglires; Glires; Rodentia; Sciurognathi; Muroidea; Muridae; Murinae; Mus; Mus	Q8CGF5	Tmem56	GO:0016021	PF03798.11^TRAM_LAG1_CLN8^TLC domain^64-255^E:1.5e-29	PF03798.1	.	ExpAA=123.48^PredHel=5^Topology=o70-87i108-130o145-167i194-216o231-253i	.						12.28	27.46	36.69	26.9	43.52	44.75	0.26	38.39	0.534356	0.857685	0.58023
TR52354|c1_g1	1708	.	.	Eukaryota	Chordata	AT4G19645.2	AT4G19645	TRAM, LAG1 and CLN8 (TLC) lipid-sensing domain containing protein [Source:TAIR;Acc:AT4G19645]	0	0	0	0	No	No	.	.			.	9.B.311.1.7	.	9.B.311.1.7	Transmembrane protein 56-B		TM56B_XENLA^TM56B_XENLA^Q:62-275,H:38-249^30.45%ID^E:9e-22^RecName: Full=Transmembrane protein 56-B;^Eukaryota; Metazoa; Chordata; Craniata; Vertebrata; Euteleostomi; Amphibia; Batrachia; Anura; Pipoidea; Pipidae; Xenopodinae; Xenopus; Xenopus	Q6PGS5	tmem56-b	GO:0016021	PF03798.11^TRAM_LAG1_CLN8^TLC domain^72-265^E:1.1e-28	PF03798.1	.	ExpAA=133.01^PredHel=6^Topology=i21-43o78-97i118-140o155-177i202-224o239-261i	.						10.17	24.81	53.44	22.27	39.32	65.17	0.51	42.2533	0.663507	0.857685	1.34273
TR61747|c0_g1	1035	60055	Complete	Eukaryota	Chordata	AT1G21790.1	AT1G21790	TRAM, LAG1 and CLN8 (TLC) lipid-sensing domain containing protein [Source:TAIR;Acc:AT1G21790]	0	0	0	0	No	No	.	.			K01872	9.B.311.1.22	.	9.B.311.1.22	TLC domain-containing protein 2	Others	TLCD2_DANRE^TLCD2_DANRE^Q:84-209,H:42-157^27.69%ID^E:9e-07^RecName: Full=TLC domain-containing protein 2;^Eukaryota; Metazoa; Chordata; Craniata; Vertebrata; Euteleostomi; Actinopterygii; Neopterygii; Teleostei; Ostariophysi; Cypriniformes; Cyprinidae; Danio	A8WGS4	tlcd2 zgc:175098	GO:0016021	PF03798.11^TRAM_LAG1_CLN8^TLC domain^82-269^E:3.8e-20	PF03798.1	sigP:1^23^0.459^YES	ExpAA=67.87^PredHel=3^Topology=o58-80i101-123o138-160i	S	D0	D0			1	32.25	28.56	38.57	70.66	45.26	47.03	0.26	54.3167	-0.733194	0.843668	-0.72865
TR117721|c0_g1	1673	.	.	Eukaryota	Streptophyta	AT1G13580.3	AT1G13580	LAG1 longevity assurance homolog 3 [Source:UniProtKB/Swiss-Prot;Acc:Q6NQI8]	0	0	0	0	No	No	.	.			K04710	9.B.311.1.19	.	9.B.311.1.19	LAG1 longevity assurance homolog 3	Lipid metabolism	LAG13_ARATH^LAG13_ARATH^Q:10-317,H:1-308^78.25%ID^E:1e-180^RecName: Full=LAG1 longevity assurance homolog 3;^Eukaryota; Viridiplantae; Streptophyta; Embryophyta; Tracheophyta; Spermatophyta; Magnoliophyta; eudicotyledons; Gunneridae; Pentapetalae; rosids; malvids; Brassicales; Brassicaceae; Camelineae; Arabidopsis	Q6NQI8	At1g13580 F13B4.7 F21F23.1	GO:0005783;GO:0005789;GO:0016021;GO:0050291;GO:0042761	PF03798.11^TRAM_LAG1_CLN8^TLC domain^83-289^E:1.2e-38	PF03798.1	.	ExpAA=105.84^PredHel=5^Topology=o32-49i137-156o171-193i214-236o264-286i	U	D0;D3C;D3L	D0	D3C	D3L	3	35.22	76.48	114.91	77.17	121.2	140.13	0.29	112.833	0.491645	0.857685	0.708916
TR87947|c0_g1	1368	.	.	Eukaryota	Streptophyta	AT3G19260.1	AT3G19260	LAG1 longevity assurance homolog 2 [Source:UniProtKB/Swiss-Prot;Acc:Q9LJK3]	0	0	0	0	No	No	.	.			K04710	9.B.311.1.19	.	9.B.311.1.19	LAG1 longevity assurance homolog 2		LAG12_ARATH^LAG12_ARATH^Q:8-295,H:1-295^62.03%ID^E:2e-136^RecName: Full=LAG1 longevity assurance homolog 2;^Eukaryota; Viridiplantae; Streptophyta; Embryophyta; Tracheophyta; Spermatophyta; Magnoliophyta; eudicotyledons; Gunneridae; Pentapetalae; rosids; malvids; Brassicales; Brassicaceae; Camelineae; Arabidopsis	Q9LJK3	LAG2 At3g19260 MVI11.18	GO:0005783;GO:0005789;GO:0005794;GO:0016021;GO:0005886;GO:0050291;GO:0042759;GO:0002238	PF03798.11^TRAM_LAG1_CLN8^TLC domain^73-270^E:4.4e-39	PF03798.1	.	ExpAA=86.61^PredHel=4^Topology=i51-70o80-102i134-156o176-198i	U						4.55	11.21	11.51	9.96	17.77	14.04	0.28	13.9233	0.732005	0.857685	0.412065
TR112502|c0_g1	1348	.	.	Eukaryota	Chordata	AT1G35180.1	AT1G35180	TRAM, LAG1 and CLN8 (TLC) lipid-sensing domain containing protein [Source:TAIR;Acc:AT1G35180]	0	0	0	0	No	No	.	.			.	9.B.311.1.12	.	9.B.311.1.12	Transmembrane protein 136		TM136_HUMAN^TM136_HUMAN^Q:15-233,H:9-228^26.82%ID^E:3e-22^RecName: Full=Transmembrane protein 136;^Eukaryota; Metazoa; Chordata; Craniata; Vertebrata; Euteleostomi; Mammalia; Eutheria; Euarchontoglires; Primates; Haplorrhini; Catarrhini; Hominidae; Homo	Q6ZRR5	TMEM136	GO:0016021	PF03798.11^TRAM_LAG1_CLN8^TLC domain^39-218^E:1.4e-25	PF03798.1	.	ExpAA=63.85^PredHel=3^Topology=o10-29i161-180o195-214i	.						7.63	15.36	17.92	16.72	24.34	21.85	0.19	20.97	0.384215	0.93272	0.23161
TR94239|c0_g1	2043	.	.	Eukaryota	Streptophyta	AT1G79560.1	AT1G79560	ATP-dependent zinc metalloprotease FTSH 12, chloroplastic [Source:UniProtKB/Swiss-Prot;Acc:Q9SAJ3]	0	0	0	0	No	No	.	.			K03798	9.B.307.1.3	.	9.B.307.1.3	ATP-dependent zinc metalloprotease FTSH 12, chloroplastic		FTSHC_ARATH^FTSHC_ARATH^Q:299-3100,H:67-1000^74.95%ID^E:0^RecName: Full=ATP-dependent zinc metalloprotease FTSH 12, chloroplastic;^Eukaryota; Viridiplantae; Streptophyta; Embryophyta; Tracheophyta; Spermatophyta; Magnoliophyta; eudicotyledons; Gunneridae; Pentapetalae; rosids; malvids; Brassicales; Brassicaceae; Camelineae; Arabidopsis	Q9SAJ3	FTSH12 At1g79560 T8K14.2	GO:0009507;GO:0009941;GO:0009535;GO:0016021;GO:0005739;GO:0009536;GO:0005524;GO:0004176;GO:0046872;GO:0004222;GO:0006200	PF00004.24^AAA^ATPase family associated with various cellular activities (AAA)^516-652^E:4.2e-33`PF01434.13^Peptidase_M41^Peptidase family M41^742-947^E:2.8e-24	PF00004.2;PF01434.1	.	ExpAA=39.24^PredHel=2^Topology=o139-161i416-434o	O						4.9	6.83	10.45	10.73	10.82	12.75	0.1	11.4333	-0.431189	0.878745	0.157399
TR38817|c0_g1	1590	.	.	Bacteria	Aquificales	AT4G23940.1	AT4G23940	FtsH extracellular protease family [Source:TAIR;Acc:AT4G23940]	0	0	0	0	No	No	.	.			K08956	9.B.307.1.3	.	9.B.307.1.3	ATP-dependent zinc metalloprotease FtsH {ECO:0000255|HAMAP-Rule:MF_01458}		FTSH_HYDS0^FTSH_HYDS0^Q:1-390,H:242-601^37.76%ID^E:9e-66^RecName: Full=ATP-dependent zinc metalloprotease FtsH {ECO:0000255|HAMAP-Rule:MF_01458};^Bacteria; Aquificae; Aquificales; Aquificaceae; Hydrogenobaculum	B4U7U4	ftsH HY04AAS1_0518	GO:0016021;GO:0005886;GO:0005524;GO:0016887;GO:0004222;GO:0008270;GO:0030163	PF00004.24^AAA^ATPase family associated with various cellular activities (AAA)^2-98^E:5.6e-24`PF01434.13^Peptidase_M41^Peptidase family M41^160-293^E:1.9e-14	PF00004.2;PF01434.1	.	.	O						6.74	11.01	17.95	14.77	17.44	21.89	0.2	18.0333	0.0828358	1	0.413484
TR60736|c0_g1	1795	.	.	Eukaryota	Streptophyta	AT1G53750.1	AT1G53750	26S protease regulatory subunit 7 homolog A [Source:UniProtKB/Swiss-Prot;Acc:Q9SSB5]	0	0	0	0	No	No	.	.			K03061	9.B.307.1.2	.	9.B.307.1.2	26S protease regulatory subunit 7	Protein regulation	PRS7_SPIOL^PRS7_SPIOL^Q:1-426,H:1-426^98.59%ID^E:0^RecName: Full=26S protease regulatory subunit 7;^Eukaryota; Viridiplantae; Streptophyta; Embryophyta; Tracheophyta; Spermatophyta; Magnoliophyta; eudicotyledons; Gunneridae; Pentapetalae; Caryophyllales; Amaranthaceae; Chenopodioideae; Anserineae; Spinacia	Q41365	RPT1	GO:0005737;GO:0005634;GO:0000502;GO:0005524;GO:0016787;GO:0030163	PF00004.24^AAA^ATPase family associated with various cellular activities (AAA)^205-337^E:9.8e-40`PF07724.9^AAA_2^AAA domain (Cdc48 subfamily)^205-298^E:0.0002	PF00004.2;PF07724.9	.	.	.	D0;D3C;D3L	D0	D3C	D3L	3	55.2	79.41	138.87	120.94	125.84	169.36	0.19	138.713	-0.0989939	1	0.332857
TR97425|c0_g2	2620	.	.	Eukaryota	Streptophyta	AT1G06430.1	AT1G06430	ATP-dependent zinc metalloprotease FTSH 8, chloroplastic [Source:UniProtKB/Swiss-Prot;Acc:Q8W585]	0	0	0	0	No	Yes	.	.			K03798	9.B.307.1.2	.	9.B.307.1.2	ATP-dependent zinc metalloprotease FTSH 6, chloroplastic	Photosynthesis	FTSH6_ARATH^FTSH6_ARATH^Q:291-1979,H:7-574^75.18%ID^E:0^RecName: Full=ATP-dependent zinc metalloprotease FTSH 6, chloroplastic;^Eukaryota; Viridiplantae; Streptophyta; Embryophyta; Tracheophyta; Spermatophyta; Magnoliophyta; eudicotyledons; Gunneridae; Pentapetalae; rosids; malvids; Brassicales; Brassicaceae; Camelineae; Arabidopsis	Q1PDW5	FTSH6 At5g15250 F8M21.140	GO:0009535;GO:0016021;GO:0005524;GO:0004222;GO:0008270	PF00004.24^AAA^ATPase family associated with various cellular activities (AAA)^250-382^E:6.6e-44`PF01434.13^Peptidase_M41^Peptidase family M41^444-653^E:7.2e-72	PF00004.2;PF01434.1	.	ExpAA=20.38^PredHel=1^Topology=o38-57i	O						12.47	1.56	2.64	27.32	2.47	3.22	1.28	11.0033	-3.61056	0.000263286	-3.22373
TR68212|c0_g1	2482	.	.	Eukaryota	Streptophyta	AT1G06430.1	AT1G06430	ATP-dependent zinc metalloprotease FTSH 8, chloroplastic [Source:UniProtKB/Swiss-Prot;Acc:Q8W585]	0	0	0	0	No	Yes	.	.			K03798	9.B.307.1.2	.	9.B.307.1.2	ATP-dependent zinc metalloprotease FTSH 2, chloroplastic	Photosynthesis	FTSH2_ARATH^FTSH2_ARATH^Q:1-684,H:1-678^84.26%ID^E:0^RecName: Full=ATP-dependent zinc metalloprotease FTSH 2, chloroplastic;^Eukaryota; Viridiplantae; Streptophyta; Embryophyta; Tracheophyta; Spermatophyta; Magnoliophyta; eudicotyledons; Gunneridae; Pentapetalae; rosids; malvids; Brassicales; Brassicaceae; Camelineae; Arabidopsis	O80860	FTSH2 VAR2 At2g30950 F7F1.16	GO:0009507;GO:0009941;GO:0009534;GO:0009535;GO:0016021;GO:0016020;GO:0009579;GO:0031977;GO:0005524;GO:0004176;GO:0046872;GO:0004222;GO:0008237;GO:0006200;GO:0007275;GO:0010205;GO:0010206;GO:0030163;GO:0010304;GO:0072593;GO:0009735;GO:0010027	PF07728.9^AAA_5^AAA domain (dynein-related subfamily)^267-381^E:0.00013`PF00004.24^AAA^ATPase family associated with various cellular activities (AAA)^268-399^E:1.3e-45`PF01434.13^Peptidase_M41^Peptidase family M41^462-671^E:1.3e-77	PF07728.9;PF00004.2;PF01434.1	.	ExpAA=21.33^PredHel=1^Topology=i172-194o	O	D0;D3C;D3L	D0	D3C	D3L	3	51.22	72.54	156.62	112.22	114.95	191	0.32	139.39	-0.121274	1	0.61509
TR82842|c0_g1	3277	.	.	Eukaryota	Streptophyta	AT3G47060.1	AT3G47060	ATP-dependent zinc metalloprotease FTSH 7, chloroplastic [Source:UniProtKB/Swiss-Prot;Acc:Q9SD67]	0	0	0	0	No	No	.	.			K03798	9.B.307.1.2	.	9.B.307.1.2	ATP-dependent zinc metalloprotease FTSH 9, chloroplastic		FTSH9_ARATH^FTSH9_ARATH^Q:1-823,H:1-805^72.61%ID^E:0^RecName: Full=ATP-dependent zinc metalloprotease FTSH 9, chloroplastic;^Eukaryota; Viridiplantae; Streptophyta; Embryophyta; Tracheophyta; Spermatophyta; Magnoliophyta; eudicotyledons; Gunneridae; Pentapetalae; rosids; malvids; Brassicales; Brassicaceae; Camelineae; Arabidopsis	Q9FIM2	FTSH9 At5g58870 K19M22.7	GO:0009507;GO:0009941;GO:0009535;GO:0016021;GO:0005524;GO:0004176;GO:0004222;GO:0008270;GO:0006200	PF06480.10^FtsH_ext^FtsH Extracellular^161-281^E:1.2e-07`PF00004.24^AAA^ATPase family associated with various cellular activities (AAA)^382-515^E:2.8e-43`PF07724.9^AAA_2^AAA domain (Cdc48 subfamily)^382-474^E:0.0002`PF01434.13^Peptidase_M41^Peptidase family M41^581-794^E:1.2e-42	PF06480.1;PF00004.2;PF07724.9;PF01434.1	.	.	O						4.68	8.1	16.68	10.25	12.83	20.34	0.36	14.4733	0.168046	1	0.836515
TR96658|c0_g1	1787	.	.	Eukaryota	Streptophyta	AT2G30950.1	AT2G30950	ATP-dependent zinc metalloprotease FTSH 2, chloroplastic [Source:UniProtKB/Swiss-Prot;Acc:O80860]	0	0	0	0	No	Yes	.	.			K08955	9.B.307.1.2	.	9.B.307.1.2	ATP-dependent zinc metalloprotease FTSH 11, chloroplastic/mitochondrial		FTSHB_ARATH^FTSHB_ARATH^Q:2-497,H:4-490^65%ID^E:0^RecName: Full=ATP-dependent zinc metalloprotease FTSH 11, chloroplastic/mitochondrial;^Eukaryota; Viridiplantae; Streptophyta; Embryophyta; Tracheophyta; Spermatophyta; Magnoliophyta; eudicotyledons; Gunneridae; Pentapetalae; rosids; malvids; Brassicales; Brassicaceae; Camelineae; Arabidopsis	Q9FGM0	FTSH11 At5g53170 MFH8.11	GO:0009507;GO:0009941;GO:0009535;GO:0016021;GO:0005743;GO:0005739;GO:0009536;GO:0005524;GO:0004176;GO:0046872;GO:0004222;GO:0006200;GO:0010304;GO:0009408	PF00004.24^AAA^ATPase family associated with various cellular activities (AAA)^405-500^E:8.3e-29`PF07728.9^AAA_5^AAA domain (dynein-related subfamily)^405-473^E:7e-05	PF00004.2;PF07728.9	.	.	O						5.69	3.33	17.5	12.47	5.27	21.34	0.62	13.0267	-1.39551	0.468792	0.620373
TR51406|c2_g1	2208	.	.	Eukaryota	Streptophyta	AT5G42270.1	AT5G42270	ATP-dependent zinc metalloprotease FTSH 5, chloroplastic [Source:UniProtKB/Swiss-Prot;Acc:Q9FH02]	0	0	0	0	No	Yes	.	.			K03798	9.B.307.1.2	.	9.B.307.1.2	ATP-dependent zinc metalloprotease FTSH, chloroplastic		FTSH_TOBAC^FTSH_TOBAC^Q:11-648,H:73-706^91.08%ID^E:0^RecName: Full=ATP-dependent zinc metalloprotease FTSH, chloroplastic;^Eukaryota; Viridiplantae; Streptophyta; Embryophyta; Tracheophyta; Spermatophyta; Magnoliophyta; eudicotyledons; Gunneridae; Pentapetalae; asterids; lamiids; Solanales; Solanaceae; Nicotianoideae; Nicotianeae; Nicotiana	O82150	FTSH	GO:0031969;GO:0016021;GO:0005524;GO:0046872;GO:0004222;GO:0007049;GO:0051301	PF07728.9^AAA_5^AAA domain (dynein-related subfamily)^231-351^E:0.00022`PF00004.24^AAA^ATPase family associated with various cellular activities (AAA)^232-363^E:3.7e-44`PF01434.13^Peptidase_M41^Peptidase family M41^425-638^E:4.4e-83	PF07728.9;PF00004.2;PF01434.1	.	ExpAA=21.44^PredHel=1^Topology=i136-158o	.						28.88	42.36	66.34	63.27	67.13	80.9	0.13	70.4333	-0.0706083	1	0.202286
TR107125|c0_g2	1808	20117	Complete	Bacteria		AT3G02450.1	AT3G02450	cell division protein ftsH, putative [Source:TAIR;Acc:AT3G02450]	0	0	0	0	No	No	.	.			K08956	9.B.307.1.2	.	9.B.307.1.2	ATP-dependent zinc metalloprotease FtsH {ECO:0000255|HAMAP-Rule:MF_01458}		FTSH_THET1^FTSH_THET1^Q:249-551,H:104-421^54.18%ID^E:1e-92^RecName: Full=ATP-dependent zinc metalloprotease FtsH {ECO:0000255|HAMAP-Rule:MF_01458};^Bacteria; Thermobaculum	D1CDT8	ftsH Tter_0172	GO:0016021;GO:0005886;GO:0005524;GO:0016887;GO:0004222;GO:0008270;GO:0030163	PF06480.10^FtsH_ext^FtsH Extracellular^139-278^E:9.8e-09`PF00004.24^AAA^ATPase family associated with various cellular activities (AAA)^365-493^E:3.8e-42	PF06480.1;PF00004.2	.	ExpAA=46.40^PredHel=2^Topology=i131-153o284-306i	.						3.13	5.31	10.11	6.85	8.42	12.34	0.31	9.20333	0.152141	1	0.695528
TR88540|c0_g1	2948	.	.	Bacteria	Thermomicrobiales	AT5G64580.1	AT5G64580	AAA-type ATPase family protein [Source:TAIR;Acc:AT5G64580]	0	0	0	0	No	No	.	.			K08956	9.B.307.1.2	.	9.B.307.1.2	ATP-dependent zinc metalloprotease FtsH 1 {ECO:0000255|HAMAP-Rule:MF_01458}		FTSH1_THERP^FTSH1_THERP^Q:1012-1929,H:144-441^52.92%ID^E:3e-83^RecName: Full=ATP-dependent zinc metalloprotease FtsH 1 {ECO:0000255|HAMAP-Rule:MF_01458};^Bacteria; Chloroflexi; Thermomicrobiales; Thermomicrobiaceae; Thermomicrobium	B9KXV3	ftsH1 trd_0293	GO:0016021;GO:0005886;GO:0005524;GO:0016887;GO:0004222;GO:0008270;GO:0030163	PF05496.7^RuvB_N^Holliday junction DNA helicase ruvB N-terminus^323-428^E:9.8e-07`PF00004.24^AAA^ATPase family associated with various cellular activities (AAA)^361-495^E:5.1e-41`PF07724.9^AAA_2^AAA domain (Cdc48 subfamily)^361-473^E:0.00035	PF05496.7;PF00004.2;PF07724.9	.	.	.						5.09	7.06	12.38	11.14	11.19	15.1	0.18	12.4767	-0.118309	1	0.260332
TR89452|c0_g1	4562	.	.	Bacteria	Deltaproteobacteria	AT3G04340.1	AT3G04340	FtsH extracellular protease family [Source:TAIR;Acc:AT3G04340]	0	0	0	0	No	No	.	.			K08956	9.B.307.1.2	.	9.B.307.1.2	ATP-dependent zinc metalloprotease FtsH {ECO:0000255|HAMAP-Rule:MF_01458}		FTSH_SYNFM^FTSH_SYNFM^Q:795-1292,H:184-629^30.26%ID^E:1e-52^RecName: Full=ATP-dependent zinc metalloprotease FtsH {ECO:0000255|HAMAP-Rule:MF_01458};^Bacteria; Proteobacteria; Deltaproteobacteria; Syntrophobacterales; Syntrophobacteraceae; Syntrophobacter	A0LN68	ftsH Sfum_3197	GO:0016021;GO:0005886;GO:0005524;GO:0016887;GO:0004222;GO:0008270;GO:0030163	PF00004.24^AAA^ATPase family associated with various cellular activities (AAA)^834-966^E:1.3e-29`PF01434.13^Peptidase_M41^Peptidase family M41^1111-1290^E:3e-14	PF00004.2;PF01434.1	.	ExpAA=62.98^PredHel=2^Topology=o652-674i711-730o	O						2.53	2.85	3.95	5.55	4.51	4.82	0.11	4.96	-0.453989	0.857685	-0.348114
TR89151|c0_g1	503	.	.	Eukaryota	Streptophyta	AT5G19990.1	AT5G19990	26S protease regulatory subunit 8 homolog A [Source:UniProtKB/Swiss-Prot;Acc:Q9C5U3]	0	0	0	0	No	No	.	.			K03066	9.B.307.1.1	.	9.B.307.1.1	26S protease regulatory subunit 8 homolog A		PRS8A_ARATH^PRS8A_ARATH^Q:1-167,H:193-359^100%ID^E:9e-118^RecName: Full=26S protease regulatory subunit 8 homolog A;^Eukaryota; Viridiplantae; Streptophyta; Embryophyta; Tracheophyta; Spermatophyta; Magnoliophyta; eudicotyledons; Gunneridae; Pentapetalae; rosids; malvids; Brassicales; Brassicaceae; Camelineae; Arabidopsis	Q9C5U3	RPT6A SUG1 At5g19990 F28I16.140	GO:0005829;GO:0005634;GO:0005886;GO:0000502;GO:0005524;GO:0016787;GO:0030163	PF07728.9^AAA_5^AAA domain (dynein-related subfamily)^5-78^E:1.2e-06`PF00004.24^AAA^ATPase family associated with various cellular activities (AAA)^6-139^E:2.9e-44`PF07724.9^AAA_2^AAA domain (Cdc48 subfamily)^6-99^E:5.2e-08`PF05496.7^RuvB_N^Holliday junction DNA helicase ruvB N-terminus^6-74^E:4.4e-05	PF07728.9;PF00004.2;PF07724.9;PF05496.7	.	.	O						0	1.98	0	0	3.13	0	1.73	1.04333	5.6149	0.468792
TR89151|c0_g2	503	.	.	Eukaryota	Streptophyta	AT5G19990.1	AT5G19990	26S protease regulatory subunit 8 homolog A [Source:UniProtKB/Swiss-Prot;Acc:Q9C5U3]	0	0	0	0	No	No	.	.			K03066	9.B.307.1.1	.	9.B.307.1.1	26S protease regulatory subunit 8 homolog A		PRS8A_ARATH^PRS8A_ARATH^Q:1-167,H:193-359^100%ID^E:9e-118^RecName: Full=26S protease regulatory subunit 8 homolog A;^Eukaryota; Viridiplantae; Streptophyta; Embryophyta; Tracheophyta; Spermatophyta; Magnoliophyta; eudicotyledons; Gunneridae; Pentapetalae; rosids; malvids; Brassicales; Brassicaceae; Camelineae; Arabidopsis	Q9C5U3	RPT6A SUG1 At5g19990 F28I16.140	GO:0005829;GO:0005634;GO:0005886;GO:0000502;GO:0005524;GO:0016787;GO:0030163	PF07728.9^AAA_5^AAA domain (dynein-related subfamily)^5-78^E:1.2e-06`PF00004.24^AAA^ATPase family associated with various cellular activities (AAA)^6-139^E:2.9e-44`PF07724.9^AAA_2^AAA domain (Cdc48 subfamily)^6-99^E:5.2e-08`PF05496.7^RuvB_N^Holliday junction DNA helicase ruvB N-terminus^6-74^E:4.4e-05	PF07728.9;PF00004.2;PF07724.9;PF05496.7	.	.	O						0	0	4.84	0	0	5.9	1.73	1.96667			6.79992
TR89151|c0_g3	503	.	.	Eukaryota	Streptophyta	AT5G19990.1	AT5G19990	26S protease regulatory subunit 8 homolog A [Source:UniProtKB/Swiss-Prot;Acc:Q9C5U3]	0	0	0	0	No	No	.	.			K03066	9.B.307.1.1	.	9.B.307.1.1	26S protease regulatory subunit 8 homolog A		PRS8A_ARATH^PRS8A_ARATH^Q:1-167,H:193-359^100%ID^E:9e-118^RecName: Full=26S protease regulatory subunit 8 homolog A;^Eukaryota; Viridiplantae; Streptophyta; Embryophyta; Tracheophyta; Spermatophyta; Magnoliophyta; eudicotyledons; Gunneridae; Pentapetalae; rosids; malvids; Brassicales; Brassicaceae; Camelineae; Arabidopsis	Q9C5U3	RPT6A SUG1 At5g19990 F28I16.140	GO:0005829;GO:0005634;GO:0005886;GO:0000502;GO:0005524;GO:0016787;GO:0030163	PF07728.9^AAA_5^AAA domain (dynein-related subfamily)^5-78^E:1.2e-06`PF00004.24^AAA^ATPase family associated with various cellular activities (AAA)^6-139^E:2.9e-44`PF07724.9^AAA_2^AAA domain (Cdc48 subfamily)^6-99^E:5.2e-08`PF05496.7^RuvB_N^Holliday junction DNA helicase ruvB N-terminus^6-74^E:4.4e-05	PF07728.9;PF00004.2;PF07724.9;PF05496.7	.	.	O						4.38	3.46	4.38	9.6	5.49	5.34	0.35	6.81	-1.01589	0.843668	-0.96594
TR10788|c0_g1	947	.	.	Eukaryota	Streptophyta	AT5G20000.1	AT5G20000	26S protease regulatory subunit 8 homolog B [Source:UniProtKB/Swiss-Prot;Acc:Q94BQ2]	0	0	0	0	No	No	.	.			K03066	9.B.307.1.1	.	9.B.307.1.1	26S protease regulatory subunit 8 homolog A		PRS8A_ARATH^PRS8A_ARATH^Q:2-703,H:186-419^96.58%ID^E:1e-163^RecName: Full=26S protease regulatory subunit 8 homolog A;^Eukaryota; Viridiplantae; Streptophyta; Embryophyta; Tracheophyta; Spermatophyta; Magnoliophyta; eudicotyledons; Gunneridae; Pentapetalae; rosids; malvids; Brassicales; Brassicaceae; Camelineae; Arabidopsis	Q9C5U3	RPT6A SUG1 At5g19990 F28I16.140	GO:0005829;GO:0005634;GO:0005886;GO:0000502;GO:0005524;GO:0016787;GO:0030163	PF07728.9^AAA_5^AAA domain (dynein-related subfamily)^12-83^E:1.3e-05`PF00004.24^AAA^ATPase family associated with various cellular activities (AAA)^13-146^E:5.9e-43`PF07724.9^AAA_2^AAA domain (Cdc48 subfamily)^13-105^E:4.8e-07`PF05496.7^RuvB_N^Holliday junction DNA helicase ruvB N-terminus^13-81^E:6.3e-05	PF07728.9;PF00004.2;PF07724.9;PF05496.7	.	.	O						13.14	33.02	51.59	28.78	52.33	62.92	0.36	48.01	0.704265	0.857685	0.972323
TR75246|c0_g1	1646	19697	Fragmented	Eukaryota	Streptophyta	AT4G24710.1	AT4G24710	P-loop containing nucleoside triphosphate hydrolases superfamily protein [Source:TAIR;Acc:AT4G24710]	0	0	0	0	No	No	.	.			K22399	9.B.307.1.1	.	9.B.307.1.1	Pachytene checkpoint protein 2 homolog		PCH2_ARATH^PCH2_ARATH^Q:77-309,H:233-464^72.96%ID^E:2e-112^RecName: Full=Pachytene checkpoint protein 2 homolog;^Eukaryota; Viridiplantae; Streptophyta; Embryophyta; Tracheophyta; Spermatophyta; Magnoliophyta; eudicotyledons; Gunneridae; Pentapetalae; rosids; malvids; Brassicales; Brassicaceae; Camelineae; Arabidopsis	Q8H1F9	PCH2 At4g24710 F22K18.90	GO:0005524;GO:0051321	PF00004.24^AAA^ATPase family associated with various cellular activities (AAA)^80-194^E:1.1e-20	PF00004.2	.	.	O						0.15	0.59	0.48	0.34	0.93	0.59	0.48	0.62	1.27888	0.857685	0.644657
TR80778|c0_g1	2949	.	.	Bacteria	Oscillatoriophycideae	AT3G16290.1	AT3G16290	AAA-type ATPase family protein [Source:TAIR;Acc:AT3G16290]	0	0	0	0	No	No	.	.			K08956	9.B.307.1.1	.	9.B.307.1.1	ATP-dependent zinc metalloprotease FtsH 3 {ECO:0000255|HAMAP-Rule:MF_01458}		FTSH3_SYNY3^FTSH3_SYNY3^Q:386-843,H:140-605^41.24%ID^E:4e-104^RecName: Full=ATP-dependent zinc metalloprotease FtsH 3 {ECO:0000255|HAMAP-Rule:MF_01458};^Bacteria; Cyanobacteria; Oscillatoriophycideae; Chroococcales; Synechocystis	P72991	ftsH3 slr1604	GO:0016021;GO:0042651;GO:0005524;GO:0016887;GO:0004222;GO:0008270;GO:0030163	PF05496.7^RuvB_N^Holliday junction DNA helicase ruvB N-terminus^451-519^E:8.4e-05`PF00004.24^AAA^ATPase family associated with various cellular activities (AAA)^453-585^E:1.2e-41`PF07724.9^AAA_2^AAA domain (Cdc48 subfamily)^453-524^E:0.00022`PF01434.13^Peptidase_M41^Peptidase family M41^667-841^E:2.8e-15	PF05496.7;PF00004.2;PF07724.9;PF01434.1	.	.	O						2.77	4.02	8.78	6.08	6.37	10.7	0.34	7.71667	-0.0698042	1	0.731212
TR35008|c0_g2	1228	.	.	Bacteria		.									.	.			.	9.B.306.4.2	.	9.B.306.4.2	Polyvinylalcohol dehydrogenase		PVADH_PSESP^PVADH_PSESP^Q:1-164,H:325-468^31.03%ID^E:1e-13^RecName: Full=Polyvinylalcohol dehydrogenase;^Bacteria; Proteobacteria	P77931	pvaA	GO:0005737;GO:0009055;GO:0020037;GO:0046872;GO:0047059	PF01011.16^PQQ^PQQ enzyme repeat^77-101^E:5.5e-05	PF01011.1	.	.	.						4.3	4.6	6.05	9.43	7.29	7.38	0.15	8.03333	-0.592715	0.857685	-0.15996
TR116501|c0_g2	1380	.	.	Eukaryota	Chordata	AT4G19800.1	AT4G19800	Glycosyl hydrolase family protein with chitinase insertion domain [Source:TAIR;Acc:AT4G19800]	AT4G19800	GH18	0	0	No	No	.	.			K01183	9.B.29.2.7	.	9.B.29.2.7	Chitotriosidase-1	Carbohydrate metabolism	CHIT1_MOUSE^CHIT1_MOUSE^Q:45-372,H:32-362^32.07%ID^E:2e-50^RecName: Full=Chitotriosidase-1;^Eukaryota; Metazoa; Chordata; Craniata; Vertebrata; Euteleostomi; Mammalia; Eutheria; Euarchontoglires; Glires; Rodentia; Sciurognathi; Muroidea; Muridae; Murinae; Mus; Mus	Q9D7Q1	Chit1	GO:0005615;GO:0005764;GO:0008061;GO:0008843;GO:0006032;GO:0000272	PF00704.23^Glyco_hydro_18^Glycosyl hydrolases family 18^49-371^E:6.1e-89	PF00704.2	.	ExpAA=25.02^PredHel=1^Topology=i17-39o	G						6.9	1.01	0.75	15.11	1.6	0.91	1.36	5.87333	-3.37296	0.00336642	-4.17565
TR35053|c0_g1	1605	.	.	Eukaryota	Streptophyta	ATCG00360.1	ATCG00360	Tetratricopeptide repeat (TPR)-like superfamily protein [Source:TAIR;Acc:ATCG00360]	0	0	0	0	No	Yes	.	.			K09013	9.B.29.2.12	.	9.B.29.2.12	ABC transporter I family member 6, chloroplastic		AB6I_ARATH^AB6I_ARATH^Q:92-344,H:84-337^83.46%ID^E:7e-154^RecName: Full=ABC transporter I family member 6, chloroplastic;^Eukaryota; Viridiplantae; Streptophyta; Embryophyta; Tracheophyta; Spermatophyta; Magnoliophyta; eudicotyledons; Gunneridae; Pentapetalae; rosids; malvids; Brassicales; Brassicaceae; Camelineae; Arabidopsis	Q9CAF5	ABCI6 NAP7 At3g10670 F13M14.4 F18K10.29 T7M13.25	GO:0009507;GO:0009570;GO:0005524;GO:0042626;GO:0005215;GO:0009793;GO:0016226;GO:0010027;GO:0055085	PF00005.22^ABC_tran^ABC transporter^116-270^E:1.2e-21`PF13304.1^AAA_21^AAA domain^129-307^E:2.7e-06	PF00005.2;PF13304.1	.	ExpAA=34.75^PredHel=2^Topology=i58-77o87-109i	O						6.13	16.71	14.5	13.42	26.47	17.68	0.35	19.19	0.908223	0.843668	0.299668
TR88496|c2_g3	745	.	.	Eukaryota	Streptophyta	AT5G46630.2	AT5G46630	AP-2 complex subunit mu [Source:UniProtKB/Swiss-Prot;Acc:O23140]	0	0	0	0	No	No	.	.			K11826	9.B.278.1.1	.	9.B.278.1.1	Tubulin beta chain	Cytoskeleton	TBB3_SOYBN^TBB3_SOYBN^Q:1-195,H:169-363^100%ID^E:1e-143^RecName: Full=Tubulin beta chain;^Eukaryota; Viridiplantae; Streptophyta; Embryophyta; Tracheophyta; Spermatophyta; Magnoliophyta; eudicotyledons; Gunneridae; Pentapetalae; rosids; fabids; Fabales; Fabaceae; Papilionoideae; Phaseoleae; Glycine; Soja	P28551	TUBB	GO:0030131;GO:0005905;GO:0005794;GO:0005886;GO:0008289;GO:0006897;GO:0006886	PF01217.15^Clat_adaptor_s^Clathrin adaptor complex small chain^8-129^E:7e-05`PF00928.16^Adap_comp_sub^Adaptor complexes medium subunit family^167-437^E:1.1e-89	PF01217.1;PF00928.1	.	.	.	D0;D3C;D3L	D0	D3C	D3L	3	111.76	309.67	530.79	244.84	490.74	647.31	0.44	460.963	0.830912	0.843668	1.27735
TR92524|c0_g1	1302	.	.	Eukaryota	Streptophyta	AT4G35410.1	AT4G35410	AP-1 complex subunit sigma-2 [Source:UniProtKB/Swiss-Prot;Acc:O23685]	0	0	0	0	No	No	.	.			K12394	9.B.278.1.1	.	9.B.278.1.1	AP-1 complex subunit sigma-2	Transport	AP1S2_ARATH^AP1S2_ARATH^Q:66-226,H:1-161^88.2%ID^E:2e-103^RecName: Full=AP-1 complex subunit sigma-2;^Eukaryota; Viridiplantae; Streptophyta; Embryophyta; Tracheophyta; Spermatophyta; Magnoliophyta; eudicotyledons; Gunneridae; Pentapetalae; rosids; malvids; Brassicales; Brassicaceae; Camelineae; Arabidopsis	O23685	AAP19-2 At4g35410 F23E12.30	GO:0030665;GO:0005794;GO:0030117;GO:0008565;GO:0006886;GO:0016192	PF01217.15^Clat_adaptor_s^Clathrin adaptor complex small chain^66-205^E:7.3e-56	PF01217.1	.	.	U	D3C		D3C		5	15.74	69.47	42.6	34.48	110.1	51.95	0.6	65.51	1.52559	0.307517	0.439209
TR57974|c1_g1	1971	.	.	Eukaryota	Streptophyta	AT1G60780.1	AT1G60780	AP-1 complex subunit mu-2 [Source:UniProtKB/Swiss-Prot;Acc:O22715]	0	0	0	0	No	No	.	.			K12393	9.B.278.1.1	.	9.B.278.1.1	AP-1 complex subunit mu-2	Transport	AP1M2_ARATH^AP1M2_ARATH^Q:1-428,H:1-428^91.12%ID^E:0^RecName: Full=AP-1 complex subunit mu-2;^Eukaryota; Viridiplantae; Streptophyta; Embryophyta; Tracheophyta; Spermatophyta; Magnoliophyta; eudicotyledons; Gunneridae; Pentapetalae; rosids; malvids; Brassicales; Brassicaceae; Camelineae; Arabidopsis	O22715	AP1M2 HAP13 At1g60780 F8A5.29	GO:0030131;GO:0030665;GO:0005829;GO:0031901;GO:0005794;GO:0006886;GO:0016192	PF01217.15^Clat_adaptor_s^Clathrin adaptor complex small chain^7-131^E:4.7e-07`PF00928.16^Adap_comp_sub^Adaptor complexes medium subunit family^159-427^E:6e-92	PF01217.1;PF00928.1	.	.	.	D3L			D3L	7	18.2	40.58	77.88	39.88	64.31	94.97	0.42	66.3867	0.524904	0.857685	1.12901
TR93722|c0_g1	3470	.	.	Eukaryota	Streptophyta	AT1G60070.2	AT1G60070	AP-1 complex subunit gamma-2 [Source:UniProtKB/Swiss-Prot;Acc:Q9ZUI6]	0	0	0	0	No	No	.	.			K12391	9.B.278.1.1	.	9.B.278.1.1	AP-1 complex subunit gamma-2		AP1G2_ARATH^AP1G2_ARATH^Q:304-2937,H:1-862^76.56%ID^E:0^RecName: Full=AP-1 complex subunit gamma-2;^Eukaryota; Viridiplantae; Streptophyta; Embryophyta; Tracheophyta; Spermatophyta; Magnoliophyta; eudicotyledons; Gunneridae; Pentapetalae; rosids; malvids; Brassicales; Brassicaceae; Camelineae; Arabidopsis	Q9ZUI6	At1g60070 T2K10.12	GO:0030131;GO:0030665;GO:0005794;GO:0008565;GO:0006886;GO:0016192	PF01602.15^Adaptin_N^Adaptin N terminal region^27-579^E:9.5e-140`PF02883.15^Alpha_adaptinC2^Adaptin C-terminal domain^762-875^E:4.9e-29	PF01602.1;PF02883.1	.	.	.						7.72	13.36	24.65	16.92	21.17	30.06	0.3	22.7167	0.167046	1	0.676875
TR36930|c1_g1	1448	.	.	Eukaryota	Streptophyta	AT4G24550.3	AT4G24550	AP-4 complex subunit mu [Source:UniProtKB/Swiss-Prot;Acc:Q9SB50]	0	0	0	0	No	No	.	.			K12402	9.B.278.1.1	.	9.B.278.1.1	AP-4 complex subunit mu		AP4M_ARATH^AP4M_ARATH^Q:2-407,H:47-451^84.98%ID^E:0^RecName: Full=AP-4 complex subunit mu;^Eukaryota; Viridiplantae; Streptophyta; Embryophyta; Tracheophyta; Spermatophyta; Magnoliophyta; eudicotyledons; Gunneridae; Pentapetalae; rosids; malvids; Brassicales; Brassicaceae; Camelineae; Arabidopsis	Q9SB50	AP4M CLH At4g24550 F22K18.250	GO:0030131;GO:0005905;GO:0005829;GO:0005794;GO:0006886;GO:0016192	PF00928.16^Adap_comp_sub^Adaptor complexes medium subunit family^138-407^E:2.9e-70	PF00928.1	.	.	.						12.59	24.17	34.99	27.59	38.3	42.67	0.21	36.1867	0.316458	0.962212	0.475179
TR109896|c0_g1	3680	1758	Complete	Eukaryota	Streptophyta	AT3G55480.2	AT3G55480	AP3-complex subunit beta-A [Source:UniProtKB/Swiss-Prot;Acc:Q9M2T1]	0	0	0	0	No	No	.	.			K12397	9.B.278.1.1	.	9.B.278.1.1	AP3-complex subunit beta-A		AP3BA_ARATH^AP3BA_ARATH^Q:129-391,H:1-264^65.15%ID^E:2e-103^RecName: Full=AP3-complex subunit beta-A;^Eukaryota; Viridiplantae; Streptophyta; Embryophyta; Tracheophyta; Spermatophyta; Magnoliophyta; eudicotyledons; Gunneridae; Pentapetalae; rosids; malvids; Brassicales; Brassicaceae; Camelineae; Arabidopsis	Q9M2T1	AP3BA PAT2 At3g55480 T22E16.140	GO:0030123;GO:0030659;GO:0005794;GO:0006886;GO:0016192	PF01602.15^Adaptin_N^Adaptin N terminal region^39-637^E:1.2e-100`PF14796.1^AP3B1_C^Clathrin-adaptor complex-3 beta-1 subunit C-terminal^801-881^E:1e-08	PF01602.1;PF14796.1	.	.	U						5.5	8.59	13.52	12.05	13.62	16.48	0.16	14.05	-0.121327	1	0.27124
TR78574|c0_g1	3324	.	.	Eukaryota	Streptophyta	AT5G11490.2	AT5G11490	Beta-adaptin-like protein A [Source:UniProtKB/Swiss-Prot;Acc:Q9LDK9]	0	0	0	0	No	No	.	.			K11825	9.B.278.1.1	.	9.B.278.1.1	Beta-adaptin-like protein A		APBLA_ARATH^APBLA_ARATH^Q:1-832,H:1-841^78.77%ID^E:0^RecName: Full=Beta-adaptin-like protein A;^Eukaryota; Viridiplantae; Streptophyta; Embryophyta; Tracheophyta; Spermatophyta; Magnoliophyta; eudicotyledons; Gunneridae; Pentapetalae; rosids; malvids; Brassicales; Brassicaceae; Camelineae; Arabidopsis	Q9LDK9	BETAA-AD At5g11490 F15N18.80	GO:0030131;GO:0030665;GO:0005794;GO:0043424;GO:0008565;GO:0006886;GO:0016192	PF01602.15^Adaptin_N^Adaptin N terminal region^38-552^E:7.3e-97`PF12717.2^Cnd1^non-SMC mitotic condensation complex subunit 1^114-285^E:2.5e-09`PF09066.5^B2-adapt-app_C^Beta2-adaptin appendage, C-terminal sub-domain^716-827^E:1.5e-23	PF01602.1;PF12717.2;PF09066.5	.	.	U						3.05	7.9	15.43	6.68	12.52	18.82	0.48	12.6733	0.749208	0.843668	1.34139
TR32068|c0_g1	2250	.	.	Eukaryota	Streptophyta	AT1G48760.3	AT1G48760	AP-3 complex subunit delta [Source:UniProtKB/Swiss-Prot;Acc:Q9C744]	0	0	0	0	No	No	.	.			K12396	9.B.278.1.1	.	9.B.278.1.1	AP-3 complex subunit delta		AP3D_ARATH^AP3D_ARATH^Q:5-950,H:7-869^51.14%ID^E:0^RecName: Full=AP-3 complex subunit delta;^Eukaryota; Viridiplantae; Streptophyta; Embryophyta; Tracheophyta; Spermatophyta; Magnoliophyta; eudicotyledons; Gunneridae; Pentapetalae; rosids; malvids; Brassicales; Brassicaceae; Camelineae; Arabidopsis	Q9C744	DELTA-ADR PAT4 At1g48760 F11I4.7	GO:0000139;GO:0030117;GO:0008565;GO:0007032;GO:0006886;GO:0080171;GO:1990019;GO:0016192	PF01602.15^Adaptin_N^Adaptin N terminal region^40-495^E:9.6e-78	PF01602.1	.	.	.						4.21	4.64	13.13	9.23	7.35	16.01	0.42	10.8633	-0.522565	0.857685	0.521933
TR79166|c0_g1	1618	.	.	Eukaryota	Streptophyta	AT3G50860.1	AT3G50860	AP-3 complex subunit sigma [Source:UniProtKB/Swiss-Prot;Acc:Q8VZ37]	0	0	0	0	No	No	.	.			K12399	9.B.278.1.1	.	9.B.278.1.1	AP-3 complex subunit sigma		AP3S_ARATH^AP3S_ARATH^Q:1-165,H:1-165^75.76%ID^E:4e-94^RecName: Full=AP-3 complex subunit sigma;^Eukaryota; Viridiplantae; Streptophyta; Embryophyta; Tracheophyta; Spermatophyta; Magnoliophyta; eudicotyledons; Gunneridae; Pentapetalae; rosids; malvids; Brassicales; Brassicaceae; Camelineae; Arabidopsis	Q8VZ37	At3g50860 F18B3.140	GO:0030123;GO:0030659;GO:0005794;GO:0008565;GO:0006886;GO:0016192	PF01217.15^Clat_adaptor_s^Clathrin adaptor complex small chain^1-146^E:2e-48	PF01217.1	.	.	U						3.9	9.61	4.69	8.54	15.23	5.72	0.5	9.83	0.62502	0.857685	-1.46056
TR42938|c0_g6	3236	.	.	Eukaryota	Streptophyta	AT5G22770.2	AT5G22770	AP-2 complex subunit alpha-1 [Source:UniProtKB/Swiss-Prot;Acc:Q8LPL6]	0	0	0	0	No	No	.	.			K11824	9.B.278.1.1	.	9.B.278.1.1	AP-2 complex subunit alpha-2		AP2A2_ARATH^AP2A2_ARATH^Q:3-1016,H:1-1013^78.4%ID^E:0^RecName: Full=AP-2 complex subunit alpha-2;^Eukaryota; Viridiplantae; Streptophyta; Embryophyta; Tracheophyta; Spermatophyta; Magnoliophyta; eudicotyledons; Gunneridae; Pentapetalae; rosids; malvids; Brassicales; Brassicaceae; Camelineae; Arabidopsis	Q8LPK4	ALPHAC-AD At5g22780 K5A21.2	GO:0030131;GO:0005905;GO:0016020;GO:0005886;GO:0008289;GO:0008565;GO:0006897;GO:0006886	PF01602.15^Adaptin_N^Adaptin N terminal region^3-172^E:8.3e-21`PF02883.15^Alpha_adaptinC2^Adaptin C-terminal domain^345-445^E:1.3e-13`PF02296.11^Alpha_adaptin_C^Alpha adaptin AP2, C-terminal domain^453-561^E:3.1e-19	PF01602.1;PF02883.1;PF02296.1	.	.	.						8.94	12.52	28.36	19.58	19.84	34.58	0.35	24.6667	-0.112093	1	0.704546
TR57745|c0_g1	4154	.	.	Eukaryota	Streptophyta	AT1G31730.1	AT1G31730	AP-4 complex subunit epsilon [Source:UniProtKB/Swiss-Prot;Acc:Q8L7A9]	0	0	0	0	No	No	.	.			K12400	9.B.278.1.1	.	9.B.278.1.1	AP-4 complex subunit epsilon		AP4E_ARATH^AP4E_ARATH^Q:1-961,H:1-938^71.56%ID^E:0^RecName: Full=AP-4 complex subunit epsilon;^Eukaryota; Viridiplantae; Streptophyta; Embryophyta; Tracheophyta; Spermatophyta; Magnoliophyta; eudicotyledons; Gunneridae; Pentapetalae; rosids; malvids; Brassicales; Brassicaceae; Camelineae; Arabidopsis	Q8L7A9	At1g31730 F27M3.7	GO:0005905;GO:0005829;GO:0005794;GO:0030117;GO:0009506;GO:0006886;GO:0016192	PF01602.15^Adaptin_N^Adaptin N terminal region^61-594^E:2e-83`PF13646.1^HEAT_2^HEAT repeats^131-208^E:3.6e-06	PF01602.1;PF13646.1	.	.	.						3.2	6.36	17.71	7.02	10.08	21.6	0.6	12.9	0.367176	0.941691	1.47037
TR72624|c0_g1	683	.	.	Eukaryota	Streptophyta	AT2G19790.1	AT2G19790	AP-4 complex subunit sigma [Source:UniProtKB/Swiss-Prot;Acc:O82201]	0	0	0	0	No	No	.	.			K12403	9.B.278.1.1	.	9.B.278.1.1	AP-4 complex subunit sigma		AP4S_ARATH^AP4S_ARATH^Q:33-174,H:1-142^92.96%ID^E:9e-95^RecName: Full=AP-4 complex subunit sigma;^Eukaryota; Viridiplantae; Streptophyta; Embryophyta; Tracheophyta; Spermatophyta; Magnoliophyta; eudicotyledons; Gunneridae; Pentapetalae; rosids; malvids; Brassicales; Brassicaceae; Camelineae; Arabidopsis	O82201	At2g19790 F6F22.18	GO:0005905;GO:0005794;GO:0008565	PF01217.15^Clat_adaptor_s^Clathrin adaptor complex small chain^35-174^E:5e-46	PF01217.1	.	.	U						18.12	52.29	43.84	39.69	82.86	53.46	0.38	58.67	1.01946	0.770217	0.206843
TR69162|c0_g1	2932	.	.	Eukaryota	Streptophyta	AT4G11380.2	AT4G11380	Beta-adaptin-like protein B [Source:UniProtKB/Swiss-Prot;Acc:Q9SUS3]	0	0	0	0	No	No	.	.			K12392	9.B.278.1.1	.	9.B.278.1.1	Beta-adaptin-like protein C		APBLC_ARATH^APBLC_ARATH^Q:1-898,H:1-893^86.16%ID^E:0^RecName: Full=Beta-adaptin-like protein C;^Eukaryota; Viridiplantae; Streptophyta; Embryophyta; Tracheophyta; Spermatophyta; Magnoliophyta; eudicotyledons; Gunneridae; Pentapetalae; rosids; malvids; Brassicales; Brassicaceae; Camelineae; Arabidopsis	O81742	BETAC-AD At4g23460 F16G20.160	GO:0030131;GO:0030665;GO:0005794;GO:0005886;GO:0009506;GO:0008565;GO:0006886;GO:0016192	PF01602.15^Adaptin_N^Adaptin N terminal region^16-533^E:2.5e-168`PF13646.1^HEAT_2^HEAT repeats^98-187^E:3.4e-10`PF12717.2^Cnd1^non-SMC mitotic condensation complex subunit 1^101-269^E:6e-34`PF02985.17^HEAT^HEAT repeat^125-151^E:0.00059`PF02883.15^Alpha_adaptinC2^Adaptin C-terminal domain^677-771^E:7.2e-07`PF09066.5^B2-adapt-app_C^Beta2-adaptin appendage, C-terminal sub-domain^786-897^E:2.1e-28	PF01602.1;PF13646.1;PF12717.2;PF02985.1;PF02883.1;PF09066.5	.	.	U						12.93	29.91	37.29	28.33	47.4	45.48	0.26	40.4033	0.586169	0.857685	0.530656
TR88907|c1_g1	1121	.	.	Eukaryota	Streptophyta	AT1G47830.1	AT1G47830	AP-2 complex subunit sigma [Source:UniProtKB/Swiss-Prot;Acc:Q84WL9]	0	0	0	0	No	No	.	.			K11827	9.B.278.1.1	.	9.B.278.1.1	AP-2 complex subunit sigma		AP2S1_MAIZE^AP2S1_MAIZE^Q:1-109,H:1-109^98.17%ID^E:7e-74^RecName: Full=AP-2 complex subunit sigma;^Eukaryota; Viridiplantae; Streptophyta; Embryophyta; Tracheophyta; Spermatophyta; Magnoliophyta; Liliopsida; Poales; Poaceae; PACMAD clade; Panicoideae; Andropogoneae; Zea	O50016	AP-17	GO:0030122;GO:0008565;GO:0006897	PF01217.15^Clat_adaptor_s^Clathrin adaptor complex small chain^1-141^E:8.1e-54	PF01217.1	.	.	U						10.07	37.56	24.43	22.06	59.52	29.79	0.53	37.1233	1.25429	0.534006	0.261962
TR71678|c0_g1	739	.	.	Eukaryota	Streptophyta	AT1G60780.1	AT1G60780	AP-1 complex subunit mu-2 [Source:UniProtKB/Swiss-Prot;Acc:O22715]	0	0	0	0	No	No	.	.			K12393	9.B.278.1.1	.	9.B.278.1.1	AP-1 complex subunit mu-2		AP1M2_ARATH^AP1M2_ARATH^Q:894-445,H:279-428^88%ID^E:3e-88^RecName: Full=AP-1 complex subunit mu-2;^Eukaryota; Viridiplantae; Streptophyta; Embryophyta; Tracheophyta; Spermatophyta; Magnoliophyta; eudicotyledons; Gunneridae; Pentapetalae; rosids; malvids; Brassicales; Brassicaceae; Camelineae; Arabidopsis	O22715	AP1M2 HAP13 At1g60780 F8A5.29	GO:0030131;GO:0030665;GO:0005829;GO:0031901;GO:0005794;GO:0006886;GO:0016192	PF00928.16^Adap_comp_sub^Adaptor complexes medium subunit family^2-149^E:3.9e-41	PF00928.1	.	.	.						12.32	33.83	60.37	27	53.6	73.62	0.45	51.4067	0.889335	0.843668	1.59016
TR50853|c0_g2	1600	18681	Complete	Eukaryota	Streptophyta	AT1G56590.1	AT1G56590	AP-3 complex subunit mu [Source:UniProtKB/Swiss-Prot;Acc:F4I562]	0	0	0	0	No	No	.	.			K12398	9.B.278.1.1	.	9.B.278.1.1	AP-3 complex subunit mu		AP3M_ARATH^AP3M_ARATH^Q:3-275,H:328-414^58.24%ID^E:2e-29^RecName: Full=AP-3 complex subunit mu;^Eukaryota; Viridiplantae; Streptophyta; Embryophyta; Tracheophyta; Spermatophyta; Magnoliophyta; eudicotyledons; Gunneridae; Pentapetalae; rosids; malvids; Brassicales; Brassicaceae; Camelineae; Arabidopsis	F4I562	AP3M ZIP4 At1g56590 F25P12.96	GO:0030131;GO:0030659;GO:0005794;GO:0009630;GO:0006623;GO:0016192	PF00928.16^Adap_comp_sub^Adaptor complexes medium subunit family^191-438^E:1.6e-61	PF00928.1	.	.	.						4.65	12.59	8.63	10.19	19.95	10.53	0.41	13.5567	-0.27959	1	-0.0139772
TR17661|c0_g1	455	.	.	Eukaryota	Chordata	.									.	.			K11826	9.B.278.1.1	.	9.B.278.1.1	AP-2 complex subunit mu		AP2M1_CHICK^AP2M1_CHICK^Q:1-151,H:45-195^99.34%ID^E:2e-104^RecName: Full=AP-2 complex subunit mu;^Eukaryota; Metazoa; Chordata; Craniata; Vertebrata; Euteleostomi; Testudines + Archosauria group; Archosauria; Dinosauria; Saurischia; Theropoda; Coelurosauria; Aves; Neognathae; Galloanserae; Galliformes; Phasianidae; Phasianinae; Gallus	Q5ZMP6	AP2M1 RCJMB04_1h23	GO:0030131;GO:0005905;GO:0070062;GO:0005739;GO:0005886;GO:0008289;GO:0006897;GO:0006886	PF01217.15^Clat_adaptor_s^Clathrin adaptor complex small chain^22-82^E:0.00019`PF00928.16^Adap_comp_sub^Adaptor complexes medium subunit family^114-150^E:1.6e-08	PF01217.1;PF00928.1	.	.	.						0	0.68	0	0	1.07	0	1.73	0.356667	3.87933	0.857685
TR88967|c0_g1	2027	.	.	Bacteria	Oscillatoriophycideae	AT2G45150.2	AT2G45150	cytidinediphosphate diacylglycerol synthase 4 [Source:TAIR;Acc:AT2G45150]	0	0	0	0	No	No	.	.			K00981	9.B.273.1.2	.	9.B.273.1.2	Phosphatidate cytidylyltransferase		CDSA_SYNY3^CDSA_SYNY3^Q:114-396,H:4-282^41.46%ID^E:3e-54^RecName: Full=Phosphatidate cytidylyltransferase;^Bacteria; Cyanobacteria; Oscillatoriophycideae; Chroococcales; Synechocystis	P73548	cdsA slr1369	GO:0016021;GO:0005886;GO:0004605;GO:0016024	PF01148.15^CTP_transf_1^Cytidylyltransferase family^113-400^E:4.8e-59	PF01148.1	.	ExpAA=151.64^PredHel=6^Topology=i116-138o188-210i217-238o269-291i311-333o386-405i	I						2.9	4.89	14.07	6.35	7.75	17.15	0.56	10.4167	0.130106	1	1.27871
TR80703|c0_g1	904	.	.	Eukaryota	Streptophyta	AT1G62430.1	AT1G62430	Phosphatidate cytidylyltransferase 1 [Source:UniProtKB/Swiss-Prot;Acc:O04928]	0	0	C2H4	0	No	No	.	.			K00981	9.B.273.1.1	.	9.B.273.1.1	Phosphatidate cytidylyltransferase		CDS1_SOLTU^CDS1_SOLTU^Q:1-121,H:298-422^75.2%ID^E:4e-63^RecName: Full=Phosphatidate cytidylyltransferase;^Eukaryota; Viridiplantae; Streptophyta; Embryophyta; Tracheophyta; Spermatophyta; Magnoliophyta; eudicotyledons; Gunneridae; Pentapetalae; asterids; lamiids; Solanales; Solanaceae; Solanoideae; Solaneae; Solanum	O04940	CDS1	GO:0016021;GO:0004605;GO:0016024	PF01148.15^CTP_transf_1^Cytidylyltransferase family^14-80^E:2.8e-32	PF01148.1	.	ExpAA=26.14^PredHel=1^Topology=o15-37i	.						6.47	9.67	29.16	14.18	15.32	35.57	0.55	21.69	-0.0459622	1	1.30659
TR115602|c0_g1	2080	.	.	Eukaryota	Streptophyta	AT4G26770.1	AT4G26770	Phosphatidate cytidylyltransferase 3 [Source:UniProtKB/Swiss-Prot;Acc:Q1PE48]	0	0	C2H4	0	No	No	.	.			K00981	9.B.273.1.1	.	9.B.273.1.1	Phosphatidate cytidylyltransferase		CDS1_SOLTU^CDS1_SOLTU^Q:1-423,H:1-424^77.36%ID^E:0^RecName: Full=Phosphatidate cytidylyltransferase;^Eukaryota; Viridiplantae; Streptophyta; Embryophyta; Tracheophyta; Spermatophyta; Magnoliophyta; eudicotyledons; Gunneridae; Pentapetalae; asterids; lamiids; Solanales; Solanaceae; Solanoideae; Solaneae; Solanum	O04940	CDS1	GO:0016021;GO:0004605;GO:0016024	PF01148.15^CTP_transf_1^Cytidylyltransferase family^9-209^E:1.7e-62	PF01148.1	.	ExpAA=94.03^PredHel=4^Topology=i9-31o36-58i71-93o146-168i	I						10.27	17.87	25.44	22.51	28.32	31.03	0.16	27.2867	-0.0572814	1	0.497368
TR69140|c0_g1	1444	32999	Complete	Bacteria	Oscillatoriophycideae	AT1G44960.1	AT1G44960	SNARE associated Golgi protein family [Source:TAIR;Acc:AT1G44960]	0	0	0	0	No	No	.	.			.	9.B.27.5.3	.	9.B.27.5.3	TVP38/TMEM64 family membrane protein slr0305		Y305_SYNY3^Y305_SYNY3^Q:38-226,H:10-195^25.13%ID^E:1e-12^RecName: Full=TVP38/TMEM64 family membrane protein slr0305;^Bacteria; Cyanobacteria; Oscillatoriophycideae; Chroococcales; Synechocystis	Q55909	slr0305	GO:0016021;GO:0005886	PF09335.6^SNARE_assoc^SNARE associated Golgi protein^63-185^E:1.4e-18	PF09335.6	.	ExpAA=124.98^PredHel=6^Topology=i5-27o47-69i76-98o132-154i159-181o201-219i	S						5.7	9.95	14.69	12.49	15.76	17.91	0.18	15.3867	0.178908	1	0.366046
TR106333|c0_g1	1519	.	.	Bacteria	Oscillatoriophycideae	AT2G02370.2	AT2G02370	SNARE associated Golgi protein family [Source:TAIR;Acc:AT2G02370]	0	0	0	0	No	No	.	.			.	9.B.27.5.3	.	9.B.27.5.3	TVP38/TMEM64 family membrane protein slr0305		Y305_SYNY3^Y305_SYNY3^Q:87-281,H:17-200^32.5%ID^E:1e-17^RecName: Full=TVP38/TMEM64 family membrane protein slr0305;^Bacteria; Cyanobacteria; Oscillatoriophycideae; Chroococcales; Synechocystis	Q55909	slr0305	GO:0016021;GO:0005886	PF09335.6^SNARE_assoc^SNARE associated Golgi protein^114-234^E:4.4e-19	PF09335.6	.	ExpAA=22.23^PredHel=1^Topology=o28-50i	S						6.66	16.61	21.35	14.59	26.33	26.04	0.3	22.32	0.746947	0.843668	0.704874
TR87719|c0_g1	1157	.	.	Bacteria	Oscillatoriophycideae	AT4G22850.2	AT4G22850	SNARE associated Golgi protein family [Source:TAIR;Acc:AT4G22850]	0	0	0	0	No	No	.	.			.	9.B.27.5.3	.	9.B.27.5.3	TVP38/TMEM64 family membrane protein slr0305		Y305_SYNY3^Y305_SYNY3^Q:87-290,H:1-200^27.67%ID^E:9e-13^RecName: Full=TVP38/TMEM64 family membrane protein slr0305;^Bacteria; Cyanobacteria; Oscillatoriophycideae; Chroococcales; Synechocystis	Q55909	slr0305	GO:0016021;GO:0005886	PF09335.6^SNARE_assoc^SNARE associated Golgi protein^123-243^E:4.2e-16	PF09335.6	.	ExpAA=129.90^PredHel=5^Topology=o66-88i101-123o138-160i220-242o262-284i	S						0.11	0.85	1.2	0.24	1.35	1.47	0.66	1.02	2.20916	0.843668	2.35465
TR110678|c0_g1	1586	.	.	Eukaryota	Chordata	AT4G22850.2	AT4G22850	SNARE associated Golgi protein family [Source:TAIR;Acc:AT4G22850]	0	0	0	0	No	No	.	.			.	9.B.27.5.3	.	9.B.27.5.3	Transmembrane protein 64		TMM64_MOUSE^TMM64_MOUSE^Q:397-996,H:120-311^26.32%ID^E:8e-07^RecName: Full=Transmembrane protein 64;^Eukaryota; Metazoa; Chordata; Craniata; Vertebrata; Euteleostomi; Mammalia; Eutheria; Euarchontoglires; Glires; Rodentia; Sciurognathi; Muroidea; Muridae; Murinae; Mus; Mus	Q3U145	Tmem64	GO:0016021;GO:0005886	PF09335.6^SNARE_assoc^SNARE associated Golgi protein^124-244^E:6.5e-17	PF09335.6	.	ExpAA=133.14^PredHel=6^Topology=i65-87o102-124i137-159o197-219i224-246o261-283i	S						14	39.24	28.07	30.67	62.18	34.24	0.41	42.3633	0.862584	0.843668	0.0053164
TR52006|c0_g1	1391	.	.	Bacteria	Oscillatoriophycideae	AT1G03260.1	AT1G03260	SNARE associated Golgi protein family [Source:TAIR;Acc:AT1G03260]	0	0	0	0	No	No	.	.			.	9.B.27.5.1	.	9.B.27.5.1	TVP38/TMEM64 family membrane protein slr0305		Y305_SYNY3^Y305_SYNY3^Q:37-239,H:1-202^38.24%ID^E:4e-35^RecName: Full=TVP38/TMEM64 family membrane protein slr0305;^Bacteria; Cyanobacteria; Oscillatoriophycideae; Chroococcales; Synechocystis	Q55909	slr0305	GO:0016021;GO:0005886	PF09335.6^SNARE_assoc^SNARE associated Golgi protein^72-190^E:9.6e-25	PF09335.6	.	ExpAA=132.92^PredHel=6^Topology=i13-35o55-77i84-106o142-161i168-190o205-227i	S						12.77	15.37	27.9	27.97	24.35	34.03	0.17	28.7833	-0.356549	0.944768	0.128948
TR87926|c0_g1	1543	.	.	Eukaryota	Streptophyta	AT4G17790.1	AT4G17790	SNARE associated Golgi protein family [Source:TAIR;Acc:AT4G17790]	0	0	0	0	No	No	.	.			.	9.B.27.1.8	.	9.B.27.1.8	Uncharacterized membrane protein At4g09580	Others	Y4958_ARATH^Y4958_ARATH^Q:15-257,H:42-284^61.32%ID^E:3e-109^RecName: Full=Uncharacterized membrane protein At4g09580;^Eukaryota; Viridiplantae; Streptophyta; Embryophyta; Tracheophyta; Spermatophyta; Magnoliophyta; eudicotyledons; Gunneridae; Pentapetalae; rosids; malvids; Brassicales; Brassicaceae; Camelineae; Arabidopsis	Q8L586	At4g09580 T25P22.20	GO:0005783;GO:0005789;GO:0016021	PF09335.6^SNARE_assoc^SNARE associated Golgi protein^100-219^E:4.8e-18	PF09335.6	.	ExpAA=124.06^PredHel=6^Topology=o25-47i84-106o116-138i173-195o199-221i234-253o	.	D3L			D3L	7	14.49	39.38	80	31.74	62.41	97.56	0.52	63.9033	0.818562	0.843668	1.46622
TR53453|c0_g1	1864	.	.	Eukaryota	Streptophyta	AT4G09580.1	AT4G09580	Uncharacterized membrane protein At4g09580 [Source:UniProtKB/Swiss-Prot;Acc:Q8L586]	0	0	0	0	No	No	.	.			.	9.B.27.1.8	.	9.B.27.1.8	Uncharacterized membrane protein At4g09580		Y4958_ARATH^Y4958_ARATH^Q:1-212,H:76-287^84.43%ID^E:5e-131^RecName: Full=Uncharacterized membrane protein At4g09580;^Eukaryota; Viridiplantae; Streptophyta; Embryophyta; Tracheophyta; Spermatophyta; Magnoliophyta; eudicotyledons; Gunneridae; Pentapetalae; rosids; malvids; Brassicales; Brassicaceae; Camelineae; Arabidopsis	Q8L586	At4g09580 T25P22.20	GO:0005783;GO:0005789;GO:0016021	PF09335.6^SNARE_assoc^SNARE associated Golgi protein^52-171^E:7.7e-19	PF09335.6	.	ExpAA=90.16^PredHel=4^Topology=i36-58o68-90i151-173o188-205i	.						6.73	6.52	13.27	14.74	10.33	16.18	0.22	13.75	-0.668493	0.857685	-0.0182375
TR29750|c0_g1	1656	.	.	Bacteria	Oscillatoriophycideae	AT1G03260.1	AT1G03260	SNARE associated Golgi protein family [Source:TAIR;Acc:AT1G03260]	0	0	0	0	No	No	.	.			.	9.B.27.1.1	.	9.B.27.1.1	TVP38/TMEM64 family membrane protein slr0305		Y305_SYNY3^Y305_SYNY3^Q:34-237,H:5-208^38.83%ID^E:2e-38^RecName: Full=TVP38/TMEM64 family membrane protein slr0305;^Bacteria; Cyanobacteria; Oscillatoriophycideae; Chroococcales; Synechocystis	Q55909	slr0305	GO:0016021;GO:0005886	PF09335.6^SNARE_assoc^SNARE associated Golgi protein^65-183^E:6.6e-28	PF09335.6	.	ExpAA=130.22^PredHel=6^Topology=o6-28i48-70o80-102i122-144o159-181i202-224o	S						12.7	35.25	43.56	27.83	55.87	53.13	0.34	45.61	0.848617	0.843668	0.779496
TR113484|c0_g1	1634	.	.	Bacteria	Oscillatoriophycideae	AT1G22850.1	AT1G22850	SNARE associated Golgi protein family [Source:TAIR;Acc:AT1G22850]	0	0	0	0	No	No	.	.			.	9.B.27.1.1	.	9.B.27.1.1	TVP38/TMEM64 family membrane protein slr0305		Y305_SYNY3^Y305_SYNY3^Q:153-342,H:12-200^37.37%ID^E:6e-31^RecName: Full=TVP38/TMEM64 family membrane protein slr0305;^Bacteria; Cyanobacteria; Oscillatoriophycideae; Chroococcales; Synechocystis	Q55909	slr0305	GO:0016021;GO:0005886	PF09335.6^SNARE_assoc^SNARE associated Golgi protein^176-294^E:3.4e-23	PF09335.6	.	ExpAA=110.06^PredHel=5^Topology=o116-138i159-181o191-213i278-300o315-332i	S						15.04	28.92	54.9	32.95	45.83	66.95	0.35	48.5767	0.299888	0.965123	0.85901
TR35728|c0_g2	1397	47476	Complete	Eukaryota	Streptophyta	AT4G35760.1	AT4G35760	Thiol-disulfide oxidoreductase LTO1 [Source:UniProtKB/Swiss-Prot;Acc:Q8L540]	0	0	0	0	No	Yes	.	.			.	9.B.265.1.6	.	9.B.265.1.6	Thiol-disulfide oxidoreductase LTO1		LTO1_ARATH^LTO1_ARATH^Q:5-369,H:1-367^56.6%ID^E:7e-132^RecName: Full=Thiol-disulfide oxidoreductase LTO1;^Eukaryota; Viridiplantae; Streptophyta; Embryophyta; Tracheophyta; Spermatophyta; Magnoliophyta; eudicotyledons; Gunneridae; Pentapetalae; rosids; malvids; Brassicales; Brassicaceae; Camelineae; Arabidopsis	Q8L540	LTO1 VKOR At4g35760 F8D20.270	GO:0009507;GO:0009535;GO:0016021;GO:0009536;GO:0003955;GO:0048038;GO:0010207	PF07884.9^VKOR^Vitamin K epoxide reductase family^83-216^E:1.9e-23	PF07884.9	sigP:1^19^0.616^YES	ExpAA=93.89^PredHel=4^Topology=i126-148o168-187i194-216o226-248i	.						7.17	17.63	7.21	15.72	27.93	8.8	0.55	17.4833	0.420237	0.900503	-0.651133
TR87873|c0_g2	942	24139	Complete	Eukaryota	Streptophyta	AT5G23300.1	AT5G23300	Dihydroorotate dehydrogenase (quinone), mitochondrial [Source:UniProtKB/Swiss-Prot;Acc:P32746]	0	0	0	0	No	No	.	.			K00254	9.B.265.1.5	.	9.B.265.1.5	Dihydroorotate dehydrogenase (quinone), mitochondrial		PYRD_ORYSJ^PYRD_ORYSJ^Q:207-383,H:411-469^88.14%ID^E:2e-39^RecName: Full=Dihydroorotate dehydrogenase (quinone), mitochondrial;^Eukaryota; Viridiplantae; Streptophyta; Embryophyta; Tracheophyta; Spermatophyta; Magnoliophyta; Liliopsida; Poales; Poaceae; BEP clade; Ehrhartoideae; Oryzeae; Oryza`PYRD_ORYSJ^PYRD_ORYSJ^Q:1-105,H:377-411^85.71%ID^E:2e-39^RecName: Full=Dihydroorotate dehydrogenase (qui…	Q7XKC8	PYRD Os04g0676300 LOC_Os04g57950 OsJ_16613 OSJNBa0064G10.3	GO:0016021;GO:0005743;GO:0005739;GO:0004152;GO:0006207;GO:0044205;GO:0009220	PF01180.16^DHO_dh^Dihydroorotate dehydrogenase^144-427^E:5.4e-85	PF01180.1	.	ExpAA=16.24^PredHel=1^Topology=i53-72o	F						14.58	22.9	35.23	31.95	36.29	42.97	0.15	37.07	-0.235344	1	0.106704
TR43004|c1_g5	467	.	.	Eukaryota	Mycetozoa	AT4G30500.1	AT4G30500	Protein of unknown function (DUF788) [Source:TAIR;Acc:AT4G30500]	0	0	0	0	No	No	.	.			.	9.B.26.1.2	.	9.B.26.1.2	Transmembrane protein 208 homolog		TM208_DICDI^TM208_DICDI^Q:1-155,H:1-157^35.67%ID^E:2e-22^RecName: Full=Transmembrane protein 208 homolog;^Eukaryota; Amoebozoa; Mycetozoa; Dictyosteliida; Dictyostelium	Q54UB0	tmem208 DDB_G0281177	GO:0005789;GO:0016021	PF05620.6^DUF788^Protein of unknown function (DUF788)^1-163^E:3.3e-52	PF05620.6	.	ExpAA=55.30^PredHel=2^Topology=i20-39o116-138i	.						18.61	19.22	22.01	40.76	30.45	26.85	0.22	32.6867	0.260888	1	-0.381981
TR73629|c0_g6	915	.	.			AT5G04700.1	AT5G04700	Ankyrin repeat family protein [Source:TAIR;Acc:AT5G04700]	0	0	0	0	No	No	.	.			K15503	9.B.257.3.1	.	9.B.257.3.1	Ankyrin repeat-containing protein At3g12360	Others	Y3236_ARATH^Y3236_ARATH^Q:14-128,H:405-517^34.78%ID^E:5e-10^RecName: Full=Ankyrin repeat-containing protein At3g12360;^Eukaryota; Viridiplantae; Streptophyta; Embryophyta; Tracheophyta; Spermatophyta; Magnoliophyta; eudicotyledons; Gunneridae; Pentapetalae; rosids; malvids; Brassicales; Brassicaceae; Camelineae; Arabidopsis	Q9C7A2	ITN1 At3g12360 MQC3.17 T2E22.31	GO:0016021;GO:0005634;GO:0005886;GO:0034613;GO:0009651	PF13962.1^PGG^Domain of unknown function^21-134^E:6.4e-26	PF13962.1	.	ExpAA=92.19^PredHel=4^Topology=i31-53o68-90i103-125o145-167i	R						0	15.8	0.51	0	25.04	0.63	1.67	8.55667	9.4381	1.74333e-06	4.59975
TR40737|c2_g2	428	.	.			AT5G04680.1	AT5G04680	Ankyrin repeat family protein [Source:TAIR;Acc:AT5G04680]	0	0	0	0	No	No	.	.			.	9.B.257.3.1	.	9.B.257.3.1	Ankyrin repeat family protein [Source:TAIR;Acc:AT5G04680]	Others	.			.	PF13962.1^PGG^Domain of unknown function^81-106^E:2.3e-06	PF13962.1	.	.	.						0	14.74	0	0	23.36	0	1.73	7.78667	8.14048	0.000671338
TR46157|c6_g14	448	.	.			AT5G35810.1	AT5G35810	Ankyrin repeat family protein [Source:TAIR;Acc:AT5G35810]	0	0	0	0	No	No	.	.			.	9.B.257.3.1	.	9.B.257.3.1	Ankyrin repeat-containing protein At3g12360		Y3236_ARATH^Y3236_ARATH^Q:63-149,H:405-490^36.78%ID^E:3e-10^RecName: Full=Ankyrin repeat-containing protein At3g12360;^Eukaryota; Viridiplantae; Streptophyta; Embryophyta; Tracheophyta; Spermatophyta; Magnoliophyta; eudicotyledons; Gunneridae; Pentapetalae; rosids; malvids; Brassicales; Brassicaceae; Camelineae; Arabidopsis	Q9C7A2	ITN1 At3g12360 MQC3.17 T2E22.31	GO:0016021;GO:0005634;GO:0005886;GO:0034613;GO:0009651	PF13962.1^PGG^Domain of unknown function^70-149^E:9.2e-24	PF13962.1	.	ExpAA=89.47^PredHel=4^Topology=i64-83o103-125i145-167o177-199i	R						8.96	9.67	21.95	19.62	15.32	26.76	0.28	20.5667	-0.533261	0.890088	0.338478
TR46157|c5_g7	344	.	.			AT5G35810.1	AT5G35810	Ankyrin repeat family protein [Source:TAIR;Acc:AT5G35810]	0	0	0	0	No	No	.	.			.	9.B.257.3.1	.	9.B.257.3.1	Ankyrin repeat-containing protein At3g12360		Y3236_ARATH^Y3236_ARATH^Q:37-111,H:405-478^38.67%ID^E:9e-09^RecName: Full=Ankyrin repeat-containing protein At3g12360;^Eukaryota; Viridiplantae; Streptophyta; Embryophyta; Tracheophyta; Spermatophyta; Magnoliophyta; eudicotyledons; Gunneridae; Pentapetalae; rosids; malvids; Brassicales; Brassicaceae; Camelineae; Arabidopsis	Q9C7A2	ITN1 At3g12360 MQC3.17 T2E22.31	GO:0016021;GO:0005634;GO:0005886;GO:0034613;GO:0009651	PF13962.1^PGG^Domain of unknown function^44-113^E:5.6e-23	PF13962.1	.	ExpAA=42.73^PredHel=2^Topology=i53-75o90-112i	R						0	1.42	0	0	2.24	0	1.73	0.746667	4.43124	0.843668
TR73629|c0_g7	305	.	.			AT5G35810.1	AT5G35810	Ankyrin repeat family protein [Source:TAIR;Acc:AT5G35810]	0	0	0	0	No	No	.	.			K15503	9.B.257.3.1	.	9.B.257.3.1	Ankyrin repeat family protein [Source:TAIR;Acc:AT5G35810]		.			.	PF13962.1^PGG^Domain of unknown function^55-98^E:8.9e-14	PF13962.1	.	ExpAA=21.12^PredHel=1^Topology=i64-86o	.						1.48	0	0	3.25	0	0	1.73	1.08333	-4.89697	0.843668	-5.30353
TR73629|c0_g2	286	.	.			AT5G04680.1	AT5G04680	Ankyrin repeat family protein [Source:TAIR;Acc:AT5G04680]	0	0	0	0	No	No	.	.			K15503	9.B.257.3.1	.	9.B.257.3.1	Ankyrin repeat family protein [Source:TAIR;Acc:AT5G04680]		.			.	PF13962.1^PGG^Domain of unknown function^64-107^E:4.1e-12	PF13962.1	.	ExpAA=21.58^PredHel=1^Topology=i70-92o	.						0	0	4.48	0	0	5.46	1.73	1.82			6.02081
TR23592|c0_g1	487	.	.	Eukaryota	Streptophyta	AT3G54870.1	AT3G54870	Armadillo/beta-catenin repeat family protein / kinesin motor family protein [Source:TAIR;Acc:AT3G54870]	0	0	0	0	No	No	.	.			K10396	9.B.247.1.8	.	9.B.247.1.8	Armadillo repeat-containing kinesin-like protein 1		ARK1_ARATH^ARK1_ARATH^Q:2-162,H:398-558^68.32%ID^E:3e-64^RecName: Full=Armadillo repeat-containing kinesin-like protein 1;^Eukaryota; Viridiplantae; Streptophyta; Embryophyta; Tracheophyta; Spermatophyta; Magnoliophyta; eudicotyledons; Gunneridae; Pentapetalae; rosids; malvids; Brassicales; Brassicaceae; Camelineae; Arabidopsis	Q9SV36	KINUC ARK1 CAE1 MRH2 At3g54870 F28P10.150	GO:0005737;GO:0005871;GO:0005874;GO:0005524;GO:0003777;GO:0007018	PF00225.18^Kinesin^Kinesin motor domain^3-45^E:5.4e-07	PF00225.1	.	.	Z						0	0	0.26	0	0	0.32	1.73	0.106667
TR72802|c0_g1	362	.	.	Eukaryota	Streptophyta	AT3G54870.1	AT3G54870	Armadillo/beta-catenin repeat family protein / kinesin motor family protein [Source:TAIR;Acc:AT3G54870]	0	0	0	0	No	No	.	.			K10396	9.B.247.1.8	.	9.B.247.1.8	Armadillo repeat-containing kinesin-like protein 1		ARK1_ARATH^ARK1_ARATH^Q:1-120,H:268-399^54.29%ID^E:9e-38^RecName: Full=Armadillo repeat-containing kinesin-like protein 1;^Eukaryota; Viridiplantae; Streptophyta; Embryophyta; Tracheophyta; Spermatophyta; Magnoliophyta; eudicotyledons; Gunneridae; Pentapetalae; rosids; malvids; Brassicales; Brassicaceae; Camelineae; Arabidopsis	Q9SV36	KINUC ARK1 CAE1 MRH2 At3g54870 F28P10.150	GO:0005737;GO:0005871;GO:0005874;GO:0005524;GO:0003777;GO:0007018	PF00225.18^Kinesin^Kinesin motor domain^3-99^E:6.1e-18	PF00225.1	.	.	Z						0.4	0.44	0	0.88	0.7	0	0.88	0.526667	-0.431566	1
TR18286|c0_g1	549	5528	Fragmented	Eukaryota	Chordata	AT1G20060.1	AT1G20060	ATP binding microtubule motor family protein [Source:TAIR;Acc:AT1G20060]	0	0	0	0	No	No	.	.			K10401	9.B.247.1.8	.	9.B.247.1.8	Kinesin-like protein KIF13B		KI13B_HUMAN^KI13B_HUMAN^Q:1-183,H:156-347^35.57%ID^E:2e-18^RecName: Full=Kinesin-like protein KIF13B;^Eukaryota; Metazoa; Chordata; Craniata; Vertebrata; Euteleostomi; Mammalia; Eutheria; Euarchontoglires; Primates; Haplorrhini; Catarrhini; Hominidae; Homo	Q9NQT8	KIF13B GAKIN KIAA0639	GO:0030424;GO:0005737;GO:0005871;GO:0005874;GO:0071889;GO:0005524;GO:0003777;GO:0019901;GO:0008152;GO:0007018;GO:0006605;GO:0050770;GO:0007165;GO:0042110	PF00225.18^Kinesin^Kinesin motor domain^17-180^E:2.6e-31	PF00225.1	.	.	D						0	0	0.23	0	0	0.28	1.73	0.0933333
TR71346|c1_g1	3469	.	.	Eukaryota	Streptophyta	AT3G16630.2	AT3G16630	Kinesin-13A [Source:UniProtKB/Swiss-Prot;Acc:Q940B8]	0	0	0	0	No	No	.	.			K10393	9.B.247.1.8	.	9.B.247.1.8	Kinesin-13A		KIN13_ARATH^KIN13_ARATH^Q:1-802,H:1-793^71.78%ID^E:0^RecName: Full=Kinesin-13A;^Eukaryota; Viridiplantae; Streptophyta; Embryophyta; Tracheophyta; Spermatophyta; Magnoliophyta; eudicotyledons; Gunneridae; Pentapetalae; rosids; malvids; Brassicales; Brassicaceae; Camelineae; Arabidopsis	Q940B8	KIN13A KINESIN-13A At3g16630 MGL6.9	GO:0005795;GO:0005871;GO:0005874;GO:0005886;GO:0005524;GO:0003777;GO:0007018;GO:0010090	PF00225.18^Kinesin^Kinesin motor domain^202-528^E:3.1e-92	PF00225.1	.	.	Z						10.61	42.95	57.19	23.25	68.06	69.75	0.49	53.6867	1.3936	0.392923	1.43324
TR45548|c0_g1	3233	.	.	Eukaryota	Streptophyta	AT5G66310.1	AT5G66310	ATP binding microtubule motor family protein [Source:TAIR;Acc:AT5G66310]	0	0	0	0	No	No	.	.			K11498	9.B.247.1.8	.	9.B.247.1.8	Kinesin-like protein NACK1		NACK1_ARATH^NACK1_ARATH^Q:12-436,H:23-441^56.84%ID^E:9e-147^RecName: Full=Kinesin-like protein NACK1;^Eukaryota; Viridiplantae; Streptophyta; Embryophyta; Tracheophyta; Spermatophyta; Magnoliophyta; eudicotyledons; Gunneridae; Pentapetalae; rosids; malvids; Brassicales; Brassicaceae; Camelineae; Arabidopsis`NACK1_ARATH^NACK1_ARATH^Q:781-838,H:781-838^43.1%ID^E:2e-09^RecName: Full=Kinesin-like pro…	Q8S905	KIN7A HIK NACK1 At1g18370 F15H18.12	GO:0005871;GO:0005874;GO:0005634;GO:0009524;GO:0005524;GO:0003777;GO:0000911;GO:0009558;GO:0048229;GO:0007018;GO:0009555	PF00225.18^Kinesin^Kinesin motor domain^26-343^E:8.5e-96`PF11995.3^DUF3490^Domain of unknown function (DUF3490)^791-950^E:4.5e-57	PF00225.1;PF11995.3	.	.	Z						8	18.65	26.36	17.52	29.56	32.14	0.3	26.4067	0.621216	0.857685	0.721602
TR101040|c0_g1	1106	47460	Complete			.									.	.			K21141	9.B.247.1.5	.	9.B.247.1.5			.			.	PF09451.5^ATG27^Autophagy-related protein 27^205-272^E:4.1e-05	PF09451.5	sigP:1^32^0.81^YES	ExpAA=47.28^PredHel=2^Topology=o15-37i169-191o	.						2.9	2.78	5.89	6.36	4.41	7.18	0.24	5.98333	-0.482564	0.943999	0.0463118
TR70226|c0_g1	233	.	.	Eukaryota	Chordata	.									.	.			K06564	.	9.B.247.1.2	9.B.247.1.2	Cation-independent mannose-6-phosphate receptor		MPRI_HUMAN^MPRI_HUMAN^Q:231-1,H:887-963^100%ID^E:1e-46^RecName: Full=Cation-independent mannose-6-phosphate receptor;^Eukaryota; Metazoa; Chordata; Craniata; Vertebrata; Euteleostomi; Mammalia; Eutheria; Euarchontoglires; Primates; Haplorrhini; Catarrhini; Hominidae; Homo`MPRI_HUMAN^MPRI_HUMAN^Q:231-13,H:1470-1541^32.43%ID^E:4e-07^RecName: Full=Cation-independent mannose-6-phosphate receptor;^Euk…	P11717	IGF2R MPRI	GO:0009986;GO:0030118;GO:0030139;GO:0005768;GO:0005615;GO:0070062;GO:0005925;GO:0005887;GO:0005770;GO:0005765;GO:0016020;GO:0005641;GO:0048471;GO:0005802;GO:0030140;GO:0004930;GO:0001948;GO:0042802;GO:0005010;GO:0005537;GO:0051219;GO:0004872;GO:0001972;GO:0005215;GO:0048009;GO:0001889;GO:0031100;GO:0043065;GO:0009791	.	.	.	.	.						0	0.77	0	0	1.23	0	1.73	0.41
TR13724|c0_g1	284	.	.	Eukaryota	Chordata	.									.	.			K06564	.	9.B.247.1.2	9.B.247.1.2	Cation-independent mannose-6-phosphate receptor		MPRI_HUMAN^MPRI_HUMAN^Q:2-283,H:1773-1866^100%ID^E:1e-44^RecName: Full=Cation-independent mannose-6-phosphate receptor;^Eukaryota; Metazoa; Chordata; Craniata; Vertebrata; Euteleostomi; Mammalia; Eutheria; Euarchontoglires; Primates; Haplorrhini; Catarrhini; Hominidae; Homo	P11717	IGF2R MPRI	GO:0009986;GO:0030118;GO:0030139;GO:0005768;GO:0005615;GO:0070062;GO:0005925;GO:0005887;GO:0005770;GO:0005765;GO:0016020;GO:0005641;GO:0048471;GO:0005802;GO:0030140;GO:0004930;GO:0001948;GO:0042802;GO:0005010;GO:0005537;GO:0051219;GO:0004872;GO:0001972;GO:0005215;GO:0048009;GO:0001889;GO:0031100;GO:0043065;GO:0009791	.	.	.	.	.						0	0	0	0	0	0	0	0
TR99407|c0_g1	1846	.	.	Eukaryota	Streptophyta	AT3G51820.1	AT3G51820	Chlorophyll synthase, chloroplastic [Source:UniProtKB/Swiss-Prot;Acc:Q38833]	0	0	0	0	No	No	.	.			K04040	9.B.241.2.5	.	9.B.241.2.5	Chlorophyll synthase, chloroplastic	Photosynthesis	CHLG_ARATH^CHLG_ARATH^Q:1584-454,H:13-387^78.51%ID^E:0^RecName: Full=Chlorophyll synthase, chloroplastic;^Eukaryota; Viridiplantae; Streptophyta; Embryophyta; Tracheophyta; Spermatophyta; Magnoliophyta; eudicotyledons; Gunneridae; Pentapetalae; rosids; malvids; Brassicales; Brassicaceae; Camelineae; Arabidopsis	Q38833	CHLG G4 At3g51820 ATEM1.7	GO:0009507;GO:0031969;GO:0009534;GO:0016021;GO:0046408;GO:0015995	PF01040.13^UbiA^UbiA prenyltransferase family^96-354^E:3.6e-40	PF01040.1	.	ExpAA=130.19^PredHel=5^Topology=o171-193i198-215o225-247i254-271o322-344i	H	D0;D3C	D0	D3C		2	33.64	66.07	75.75	73.71	104.7	92.38	0.17	90.2633	0.349965	0.943269	0.172896
TR5628|c0_g1	417	.	.	Eukaryota	Streptophyta	AT3G51820.1	AT3G51820	Chlorophyll synthase, chloroplastic [Source:UniProtKB/Swiss-Prot;Acc:Q38833]	0	0	0	0	No	No	.	.			K04040	9.B.241.2.5	.	9.B.241.2.5	Chlorophyll synthase, chloroplastic		CHLG_ORYSJ^CHLG_ORYSJ^Q:1-138,H:96-233^85.51%ID^E:8e-78^RecName: Full=Chlorophyll synthase, chloroplastic;^Eukaryota; Viridiplantae; Streptophyta; Embryophyta; Tracheophyta; Spermatophyta; Magnoliophyta; Liliopsida; Poales; Poaceae; BEP clade; Ehrhartoideae; Oryzeae; Oryza	Q5W6H5	CHLG Os05g0349700 LOC_Os05g28200 OsJ_18166 OSJNBa0077J17.3	GO:0031969;GO:0009534;GO:0016021;GO:0046408;GO:0009073;GO:0016117;GO:0030154;GO:0015995;GO:0009902;GO:0019344;GO:0019288;GO:0009965;GO:0006098;GO:0045893;GO:0006364;GO:0010027;GO:0042793	PF01040.13^UbiA^UbiA prenyltransferase family^3-138^E:3.3e-26	PF01040.1	.	ExpAA=43.82^PredHel=2^Topology=o76-98i105-124o	H						0	0.38	1.24	0	0.59	1.51	1.09	0.7			4.59975
TR112494|c0_g10	520	.	.	Eukaryota	Streptophyta	.									.	Others	Others		K14509	9.B.238.3.1	.	9.B.238.3.1	Ethylene receptor	Hormonal regulation	ETR1_PRUPE^ETR1_PRUPE^Q:1-104,H:634-737^62.5%ID^E:6e-41^RecName: Full=Ethylene receptor;^Eukaryota; Viridiplantae; Streptophyta; Embryophyta; Tracheophyta; Spermatophyta; Magnoliophyta; eudicotyledons; Gunneridae; Pentapetalae; rosids; fabids; Rosales; Rosaceae; Maloideae; Amygdaleae; Prunus	Q9M7M1	ETR1	GO:0005789;GO:0016021;GO:0005524;GO:0051740;GO:0046872;GO:0000156;GO:0000155;GO:0007623;GO:0009690;GO:0009736;GO:0052544;GO:0042742;GO:0009727;GO:0009873;GO:0050665;GO:0010105;GO:1900140;GO:0010119;GO:0006355;GO:0009737;GO:0009733;GO:0009739;GO:0009408;GO:0009625;GO:0002237;GO:0010182	PF00072.19^Response_reg^Response regulator receiver domain^3-91^E:9.8e-14	PF00072.1	.	.	.						0	8.26	0	0	13.09	0	1.73	4.36333	7.59265	0.00523366
TR112494|c0_g4	520	.	.	Eukaryota	Streptophyta	.									.	Others	Others		K14509	9.B.238.3.1	.	9.B.238.3.1	Ethylene receptor	Hormonal regulation	ETR1_PRUPE^ETR1_PRUPE^Q:1-104,H:634-737^62.5%ID^E:6e-41^RecName: Full=Ethylene receptor;^Eukaryota; Viridiplantae; Streptophyta; Embryophyta; Tracheophyta; Spermatophyta; Magnoliophyta; eudicotyledons; Gunneridae; Pentapetalae; rosids; fabids; Rosales; Rosaceae; Maloideae; Amygdaleae; Prunus	Q9M7M1	ETR1	GO:0005789;GO:0016021;GO:0005524;GO:0051740;GO:0046872;GO:0000156;GO:0000155;GO:0007623;GO:0009690;GO:0009736;GO:0052544;GO:0042742;GO:0009727;GO:0009873;GO:0050665;GO:0010105;GO:1900140;GO:0010119;GO:0006355;GO:0009737;GO:0009733;GO:0009739;GO:0009408;GO:0009625;GO:0002237;GO:0010182	PF00072.19^Response_reg^Response regulator receiver domain^3-91^E:9.8e-14	PF00072.1	.	.	.						12.02	0	8.85	26.32	0	10.8	1.07	12.3733	-8.78958	4.49095e-05	-1.45244
TR112494|c0_g7	520	.	.	Eukaryota	Streptophyta	.									.	Others	Others		K14509	9.B.238.3.1	.	9.B.238.3.1	Ethylene receptor	Hormonal regulation	ETR1_PRUPE^ETR1_PRUPE^Q:1-104,H:634-737^62.5%ID^E:6e-41^RecName: Full=Ethylene receptor;^Eukaryota; Viridiplantae; Streptophyta; Embryophyta; Tracheophyta; Spermatophyta; Magnoliophyta; eudicotyledons; Gunneridae; Pentapetalae; rosids; fabids; Rosales; Rosaceae; Maloideae; Amygdaleae; Prunus	Q9M7M1	ETR1	GO:0005789;GO:0016021;GO:0005524;GO:0051740;GO:0046872;GO:0000156;GO:0000155;GO:0007623;GO:0009690;GO:0009736;GO:0052544;GO:0042742;GO:0009727;GO:0009873;GO:0050665;GO:0010105;GO:1900140;GO:0010119;GO:0006355;GO:0009737;GO:0009733;GO:0009739;GO:0009408;GO:0009625;GO:0002237;GO:0010182	PF00072.19^Response_reg^Response regulator receiver domain^3-91^E:9.8e-14	PF00072.1	.	.	.						0	0	14.54	0	0	17.73	1.73	5.91			8.47378
TR112494|c0_g3	2429	.	.	Eukaryota	Streptophyta	AT1G66340.1	AT1G66340	Ethylene receptor 1 [Source:UniProtKB/Swiss-Prot;Acc:P49333]	0	0	ABA, IAA, C2H4, GA	0	No	No	Orphans	Others	Others		K14509	9.B.238.3.1	.	9.B.238.3.1	Ethylene receptor 2		ETR2_PELHO^ETR2_PELHO^Q:1-740,H:1-740^82.3%ID^E:0^RecName: Full=Ethylene receptor 2;^Eukaryota; Viridiplantae; Streptophyta; Embryophyta; Tracheophyta; Spermatophyta; Magnoliophyta; eudicotyledons; Gunneridae; Pentapetalae; rosids; malvids; Geraniales; Geraniaceae; Pelargonium	Q9XH57	ETR2	GO:0005789;GO:0016021;GO:0005524;GO:0046872;GO:0000155;GO:0009873	PF01590.21^GAF^GAF domain^158-307^E:1.8e-12`PF00512.20^HisKA^His Kinase A (phospho-acceptor) domain^344-408^E:5.9e-18`PF02518.21^HATPase_c^Histidine kinase-, DNA gyrase B-, and HSP90-like ATPase^455-585^E:2.5e-25`PF00072.19^Response_reg^Response regulator receiver domain^616-727^E:1.7e-15	PF01590.2;PF00512.2;PF02518.2;PF00072.1	.	ExpAA=64.64^PredHel=3^Topology=i21-43o53-75i88-110o	.						5.98	3.56	11.67	13.1	5.65	14.23	0.42	10.9933	-1.37599	0.468792	-0.0356407
TR50021|c0_g1	791	.	.	Eukaryota	Streptophyta	AT2G17820.1	AT2G17820	Histidine kinase 1 [Source:UniProtKB/Swiss-Prot;Acc:Q9SXL4]	0	0	CK	0	No	No	Orphans	Others	Others		.	9.B.238.3.1	.	9.B.238.3.1	Histidine kinase 1		AHK1_ARATH^AHK1_ARATH^Q:1-155,H:1036-1197^67.28%ID^E:1e-62^RecName: Full=Histidine kinase 1;^Eukaryota; Viridiplantae; Streptophyta; Embryophyta; Tracheophyta; Spermatophyta; Magnoliophyta; eudicotyledons; Gunneridae; Pentapetalae; rosids; malvids; Brassicales; Brassicaceae; Camelineae; Arabidopsis	Q9SXL4	AHK1 At2g17820 T13L16.16 T17A5	GO:0016021;GO:0005886;GO:0009927;GO:0005034;GO:0000155;GO:0009738;GO:0006970;GO:0009414;GO:0010431;GO:0010375	PF00072.19^Response_reg^Response regulator receiver domain^11-150^E:4.4e-21	PF00072.1	.	.	T						0.33	0.37	0.6	0.73	0.58	0.73	0.13	0.68	-0.456693	1	-0.13697
TR47644|c3_g1	5382	.	.	Eukaryota	Streptophyta	AT5G35750.1	AT5G35750	Histidine kinase 2 [Source:UniProtKB/Swiss-Prot;Acc:Q9C5U2]	0	0	ABA, CK	0	No	No	Orphans	Others	Others		K14489	9.B.238.3.1	.	9.B.238.3.1	Histidine kinase 2		AHK2_ARATH^AHK2_ARATH^Q:1497-4400,H:216-1175^68.93%ID^E:0^RecName: Full=Histidine kinase 2;^Eukaryota; Viridiplantae; Streptophyta; Embryophyta; Tracheophyta; Spermatophyta; Magnoliophyta; eudicotyledons; Gunneridae; Pentapetalae; rosids; malvids; Brassicales; Brassicaceae; Camelineae; Arabidopsis	Q9C5U2	AHK2 At5g35750 MXH1.16	GO:0005789;GO:0016021;GO:0005886;GO:0009884;GO:0042802;GO:0019900;GO:0005034;GO:0000155;GO:0004673;GO:0043424;GO:0071215;GO:0070417;GO:0009736;GO:0007275;GO:0034757;GO:0018106;GO:0010087;GO:0010271;GO:0009909;GO:0048509;GO:0010029;GO:0048831;GO:0009737;GO:0006970;GO:0009651;GO:0009636;GO:0009414;GO:0080117	PF03924.8^CHASE^CHASE domain^254-449^E:2.1e-37`PF00512.20^HisKA^His Kinase A (phospho-acceptor) domain^536-601^E:8e-17`PF02518.21^HATPase_c^Histidine kinase-, DNA gyrase B-, and HSP90-like ATPase^648-813^E:1.1e-31`PF00072.19^Response_reg^Response regulator receiver domain^995-1127^E:2.8e-20	PF03924.8;PF00512.2;PF02518.2;PF00072.1	.	ExpAA=76.77^PredHel=3^Topology=i39-58o110-132i184-201o	T						1.73	3.62	6.78	3.78	5.74	8.27	0.38	5.93	0.35415	0.962212	0.944173
TR87404|c0_g1	4562	.	.	Eukaryota	Streptophyta	AT1G27320.1	AT1G27320	Histidine kinase 3 [Source:UniProtKB/Swiss-Prot;Acc:Q9C5U1]	0	0	CK	0	No	No	Orphans	Others	Others		K14489	9.B.238.3.1	.	9.B.238.3.1	Histidine kinase 3		AHK3_ARATH^AHK3_ARATH^Q:1-1044,H:1-1035^70.01%ID^E:0^RecName: Full=Histidine kinase 3;^Eukaryota; Viridiplantae; Streptophyta; Embryophyta; Tracheophyta; Spermatophyta; Magnoliophyta; eudicotyledons; Gunneridae; Pentapetalae; rosids; malvids; Brassicales; Brassicaceae; Camelineae; Arabidopsis	Q9C5U1	AHK3 ORE12 At1g27320 F17L21.11	GO:0005789;GO:0016021;GO:0005886;GO:0009884;GO:0005034;GO:0000155;GO:0004673;GO:0043424;GO:0071215;GO:0070417;GO:0016036;GO:0071329;GO:0009736;GO:0042742;GO:0010150;GO:0034757;GO:0018106;GO:0010087;GO:0010271;GO:0009909;GO:0048509;GO:0010029;GO:0048831;GO:0009409;GO:0006970;GO:0009651;GO:0009414;GO:0080117	PF03924.8^CHASE^CHASE domain^160-359^E:3.5e-43`PF00512.20^HisKA^His Kinase A (phospho-acceptor) domain^445-510^E:2.4e-18`PF02518.21^HATPase_c^Histidine kinase-, DNA gyrase B-, and HSP90-like ATPase^557-718^E:8.5e-30`PF00072.19^Response_reg^Response regulator receiver domain^897-965^E:1.3e-14`PF00072.19^Response_reg^Response regulator receiver domain^992-1032^E:0.00018	PF03924.8;PF00512.2;PF02518.2;PF00072.1;PF00072.1	.	ExpAA=81.21^PredHel=4^Topology=o15-37i90-108o274-296i393-415o	T						8.04	18.63	22.73	17.6	29.53	27.72	0.26	24.95	0.590328	0.857685	0.503874
TR41163|c0_g1	1870	.	.	Eukaryota	Streptophyta	AT2G01830.1	AT2G01830	Histidine kinase 4 [Source:UniProtKB/Swiss-Prot;Acc:Q9C5U0]	0	0	CK	0	No	No	Orphans	Others	Others		K14489	9.B.238.3.1	.	9.B.238.3.1	Histidine kinase 4		AHK4_ARATH^AHK4_ARATH^Q:22-1002,H:111-1075^70.33%ID^E:0^RecName: Full=Histidine kinase 4;^Eukaryota; Viridiplantae; Streptophyta; Embryophyta; Tracheophyta; Spermatophyta; Magnoliophyta; eudicotyledons; Gunneridae; Pentapetalae; rosids; malvids; Brassicales; Brassicaceae; Camelineae; Arabidopsis	Q9C5U0	AHK4 CRE1 RAW1 WOL At2g01830 T23K3.2	GO:0005789;GO:0016021;GO:0005886;GO:0009884;GO:0005034;GO:0000155;GO:0004673;GO:0043424;GO:0071215;GO:0070417;GO:0016036;GO:0071329;GO:0009736;GO:0042742;GO:0010150;GO:0034757;GO:0018106;GO:0010087;GO:0010271;GO:0009909;GO:0048509;GO:0010029;GO:0048831;GO:0009409;GO:0006970;GO:0009651;GO:0009414;GO:0080117	PF03924.8^CHASE^CHASE domain^110-294^E:2.5e-39`PF00512.20^HisKA^His Kinase A (phospho-acceptor) domain^382-447^E:2.6e-17`PF02518.21^HATPase_c^Histidine kinase-, DNA gyrase B-, and HSP90-like ATPase^494-676^E:7.2e-34`PF00072.19^Response_reg^Response regulator receiver domain^861-994^E:3.6e-20	PF03924.8;PF00512.2;PF02518.2;PF00072.1	.	ExpAA=44.25^PredHel=2^Topology=o36-58i338-360o	T						3.89	5.69	7.4	8.52	9.01	9.03	0.03	8.85333	-0.113904	1	0.338883
TR74464|c0_g1	314	.	.	Eukaryota	Streptophyta	AT5G10720.1	AT5G10720	Histidine kinase 5 [Source:UniProtKB/Swiss-Prot;Acc:Q3S4A7]	0	0	0	0	No	No	Orphans	Others			.	9.B.238.3.1	.	9.B.238.3.1	Histidine kinase 5		AHK5_ARATH^AHK5_ARATH^Q:1-104,H:367-470^86.54%ID^E:2e-53^RecName: Full=Histidine kinase 5;^Eukaryota; Viridiplantae; Streptophyta; Embryophyta; Tracheophyta; Spermatophyta; Magnoliophyta; eudicotyledons; Gunneridae; Pentapetalae; rosids; malvids; Brassicales; Brassicaceae; Camelineae; Arabidopsis	Q3S4A7	AHK5 CKI2 At5g10720 MAJ23.80	GO:0005737;GO:0005886;GO:0005773;GO:0046872;GO:0000155;GO:0004673;GO:0009738;GO:0070301;GO:0071219;GO:0071732;GO:0009736;GO:0006952;GO:0009873;GO:0009788;GO:0010105;GO:0018106;GO:0090333;GO:0048364	PF00512.20^HisKA^His Kinase A (phospho-acceptor) domain^2-65^E:4e-19	PF00512.2	.	.	T						0	0	0	0	0	0	0	0
TR78822|c0_g1	2746	.	.	Eukaryota	Streptophyta	AT2G18790.1	AT2G18790	Phytochrome B [Source:UniProtKB/Swiss-Prot;Acc:P14713]	0	0	ABA	0	No	Yes	.	.			K12121	9.B.238.3.1	.	9.B.238.3.1	Phytochrome B		PHYB_TOBAC^PHYB_TOBAC^Q:874-653,H:1058-1131^70.27%ID^E:9e-29^RecName: Full=Phytochrome B;^Eukaryota; Viridiplantae; Streptophyta; Embryophyta; Tracheophyta; Spermatophyta; Magnoliophyta; eudicotyledons; Gunneridae; Pentapetalae; asterids; lamiids; Solanales; Solanaceae; Nicotianoideae; Nicotianeae; Nicotiana	P29130	PHYB	GO:0016020;GO:0000155;GO:0009881;GO:0009584;GO:0018298;GO:0017006;GO:0009585;GO:0006355;GO:0006351	PF01590.21^GAF^GAF domain^1-161^E:9.3e-33`PF00360.15^PHY^Phytochrome region^173-348^E:2.1e-71`PF00989.19^PAS^PAS fold^388-502^E:2.6e-24`PF13188.1^PAS_8^PAS domain^391-438^E:0.17`PF08448.5^PAS_4^PAS fold^395-505^E:6.2e-07`PF13426.1^PAS_9^PAS domain^398-503^E:1.6e-08`PF00989.19^PAS^PAS fold^518-637^E:5.1e-24`PF00512.20^HisKA^His Kinase A (phospho-acceptor) domain^664-716^E:1.6e-08`PF02518.21^HATPas…	PF01590.2;PF00360.1;PF00989.1;PF13188.1;PF08448.5;PF13426.1;PF00989.1;PF00512.2;PF02518.2	.	.	.						5.2	13.25	15.72	11.39	21	19.17	0.3	17.1867	-0.00850879	1	0.499484
TR112736|c3_g1	1259	.	.	Eukaryota	Streptophyta	AT2G47430.1	AT2G47430	Histidine kinase CKI1 [Source:UniProtKB/Swiss-Prot;Acc:O22267]	0	0	CK	0	No	No	Orphans	Others			.	9.B.238.3.1	.	9.B.238.3.1	Histidine kinase CKI1		CKI1_ARATH^CKI1_ARATH^Q:956-9,H:523-835^38.12%ID^E:1e-40^RecName: Full=Histidine kinase CKI1;^Eukaryota; Viridiplantae; Streptophyta; Embryophyta; Tracheophyta; Spermatophyta; Magnoliophyta; eudicotyledons; Gunneridae; Pentapetalae; rosids; malvids; Brassicales; Brassicaceae; Camelineae; Arabidopsis`CKI1_ARATH^CKI1_ARATH^Q:1876-1193,H:100-318^34.48%ID^E:1e-20^RecName: Full=Histidine kinase CKI1;^…	O22267	CKI1 At2g47430 T30B22.27	GO:0016021;GO:0005886;GO:0009506;GO:0000155;GO:0004673;GO:0042803;GO:0009736;GO:0009553;GO:0018106;GO:0010087;GO:0080117	PF02518.21^HATPase_c^Histidine kinase-, DNA gyrase B-, and HSP90-like ATPase^57-211^E:6.5e-29	PF02518.2	.	ExpAA=23.10^PredHel=1^Topology=o20-42i	T						2.13	1.51	7.15	4.66	2.39	8.72	0.61	5.25667	-1.85835	0.468792	1.077
TR112494|c0_g1	426	.	.	Eukaryota	Streptophyta	.									.	Others	Others		K14509	9.B.238.3.1	.	9.B.238.3.1	Ethylene receptor		ETR1_PRUPE^ETR1_PRUPE^Q:1-104,H:634-737^62.5%ID^E:6e-41^RecName: Full=Ethylene receptor;^Eukaryota; Viridiplantae; Streptophyta; Embryophyta; Tracheophyta; Spermatophyta; Magnoliophyta; eudicotyledons; Gunneridae; Pentapetalae; rosids; fabids; Rosales; Rosaceae; Maloideae; Amygdaleae; Prunus	Q9M7M1	ETR1	GO:0005789;GO:0016021;GO:0005524;GO:0051740;GO:0046872;GO:0000156;GO:0000155;GO:0007623;GO:0009690;GO:0009736;GO:0052544;GO:0042742;GO:0009727;GO:0009873;GO:0050665;GO:0010105;GO:1900140;GO:0010119;GO:0006355;GO:0009737;GO:0009733;GO:0009739;GO:0009408;GO:0009625;GO:0002237;GO:0010182	PF00072.19^Response_reg^Response regulator receiver domain^3-91^E:9.8e-14	PF00072.1	.	.	.						0	0.27	0	0	0.43	0	1.73	0.143333
TR112494|c0_g11	521	.	.	Eukaryota	Streptophyta	.									.	Others	Others		K14509	9.B.238.3.1	.	9.B.238.3.1	Ethylene receptor		ETR1_PRUPE^ETR1_PRUPE^Q:1-104,H:634-737^62.5%ID^E:6e-41^RecName: Full=Ethylene receptor;^Eukaryota; Viridiplantae; Streptophyta; Embryophyta; Tracheophyta; Spermatophyta; Magnoliophyta; eudicotyledons; Gunneridae; Pentapetalae; rosids; fabids; Rosales; Rosaceae; Maloideae; Amygdaleae; Prunus	Q9M7M1	ETR1	GO:0005789;GO:0016021;GO:0005524;GO:0051740;GO:0046872;GO:0000156;GO:0000155;GO:0007623;GO:0009690;GO:0009736;GO:0052544;GO:0042742;GO:0009727;GO:0009873;GO:0050665;GO:0010105;GO:1900140;GO:0010119;GO:0006355;GO:0009737;GO:0009733;GO:0009739;GO:0009408;GO:0009625;GO:0002237;GO:0010182	PF00072.19^Response_reg^Response regulator receiver domain^3-91^E:9.8e-14	PF00072.1	.	.	.						0	0	0	0	0	0	0	0
TR112494|c0_g5	520	.	.	Eukaryota	Streptophyta	.									.	Others	Others		K14509	9.B.238.3.1	.	9.B.238.3.1	Ethylene receptor		ETR1_PRUPE^ETR1_PRUPE^Q:1-104,H:634-737^62.5%ID^E:6e-41^RecName: Full=Ethylene receptor;^Eukaryota; Viridiplantae; Streptophyta; Embryophyta; Tracheophyta; Spermatophyta; Magnoliophyta; eudicotyledons; Gunneridae; Pentapetalae; rosids; fabids; Rosales; Rosaceae; Maloideae; Amygdaleae; Prunus	Q9M7M1	ETR1	GO:0005789;GO:0016021;GO:0005524;GO:0051740;GO:0046872;GO:0000156;GO:0000155;GO:0007623;GO:0009690;GO:0009736;GO:0052544;GO:0042742;GO:0009727;GO:0009873;GO:0050665;GO:0010105;GO:1900140;GO:0010119;GO:0006355;GO:0009737;GO:0009733;GO:0009739;GO:0009408;GO:0009625;GO:0002237;GO:0010182	PF00072.19^Response_reg^Response regulator receiver domain^3-91^E:9.8e-14	PF00072.1	.	.	.						0	4.09	0	0	6.49	0	1.73	2.16333	6.60011	0.0932959
TR112494|c0_g6	521	.	.	Eukaryota	Streptophyta	.									.	Others	Others		K14509	9.B.238.3.1	.	9.B.238.3.1	Ethylene receptor		ETR1_PRUPE^ETR1_PRUPE^Q:1-104,H:634-737^62.5%ID^E:6e-41^RecName: Full=Ethylene receptor;^Eukaryota; Viridiplantae; Streptophyta; Embryophyta; Tracheophyta; Spermatophyta; Magnoliophyta; eudicotyledons; Gunneridae; Pentapetalae; rosids; fabids; Rosales; Rosaceae; Maloideae; Amygdaleae; Prunus	Q9M7M1	ETR1	GO:0005789;GO:0016021;GO:0005524;GO:0051740;GO:0046872;GO:0000156;GO:0000155;GO:0007623;GO:0009690;GO:0009736;GO:0052544;GO:0042742;GO:0009727;GO:0009873;GO:0050665;GO:0010105;GO:1900140;GO:0010119;GO:0006355;GO:0009737;GO:0009733;GO:0009739;GO:0009408;GO:0009625;GO:0002237;GO:0010182	PF00072.19^Response_reg^Response regulator receiver domain^3-91^E:9.8e-14	PF00072.1	.	.	.						0.99	3.09	3.38	2.18	4.9	4.13	0.38	3.73667	0.956379	0.878745	0.654559
TR112494|c0_g8	426	.	.	Eukaryota	Streptophyta	.									.	Others	Others		K14509	9.B.238.3.1	.	9.B.238.3.1	Ethylene receptor		ETR1_PRUPE^ETR1_PRUPE^Q:1-104,H:634-737^62.5%ID^E:6e-41^RecName: Full=Ethylene receptor;^Eukaryota; Viridiplantae; Streptophyta; Embryophyta; Tracheophyta; Spermatophyta; Magnoliophyta; eudicotyledons; Gunneridae; Pentapetalae; rosids; fabids; Rosales; Rosaceae; Maloideae; Amygdaleae; Prunus	Q9M7M1	ETR1	GO:0005789;GO:0016021;GO:0005524;GO:0051740;GO:0046872;GO:0000156;GO:0000155;GO:0007623;GO:0009690;GO:0009736;GO:0052544;GO:0042742;GO:0009727;GO:0009873;GO:0050665;GO:0010105;GO:1900140;GO:0010119;GO:0006355;GO:0009737;GO:0009733;GO:0009739;GO:0009408;GO:0009625;GO:0002237;GO:0010182	PF00072.19^Response_reg^Response regulator receiver domain^3-91^E:9.8e-14	PF00072.1	.	.	.						0	0	1.24	0	0	1.51	1.73	0.503333			4.59975
TR112494|c0_g9	521	.	.	Eukaryota	Streptophyta	.									.	Others	Others		K14509	9.B.238.3.1	.	9.B.238.3.1	Ethylene receptor		ETR1_PRUPE^ETR1_PRUPE^Q:1-104,H:634-737^62.5%ID^E:6e-41^RecName: Full=Ethylene receptor;^Eukaryota; Viridiplantae; Streptophyta; Embryophyta; Tracheophyta; Spermatophyta; Magnoliophyta; eudicotyledons; Gunneridae; Pentapetalae; rosids; fabids; Rosales; Rosaceae; Maloideae; Amygdaleae; Prunus	Q9M7M1	ETR1	GO:0005789;GO:0016021;GO:0005524;GO:0051740;GO:0046872;GO:0000156;GO:0000155;GO:0007623;GO:0009690;GO:0009736;GO:0052544;GO:0042742;GO:0009727;GO:0009873;GO:0050665;GO:0010105;GO:1900140;GO:0010119;GO:0006355;GO:0009737;GO:0009733;GO:0009739;GO:0009408;GO:0009625;GO:0002237;GO:0010182	PF00072.19^Response_reg^Response regulator receiver domain^3-91^E:9.8e-14	PF00072.1	.	.	.						0	0.87	2.24	0	1.37	2.73	1	1.36667	4.43124	0.843668	5.73623
TR44465|c0_g1	531	.	.			.									.	.			.	9.B.235.1.9	.	9.B.235.1.9			.			.	.	.	.	ExpAA=41.46^PredHel=2^Topology=o108-129i142-161o	.						0	0	0	0	0	0	0	0
TR42435|c0_g1	1302	.	.	Eukaryota	Chordata	.									.	.			.	9.B.232.1.1	9.B.232.1.1	9.B.232.1.1	Transmembrane protein 230		TM230_HUMAN^TM230_HUMAN^Q:1-123,H:2-118^36.84%ID^E:1e-18^RecName: Full=Transmembrane protein 230;^Eukaryota; Metazoa; Chordata; Craniata; Vertebrata; Euteleostomi; Mammalia; Eutheria; Euarchontoglires; Primates; Haplorrhini; Catarrhini; Hominidae; Homo	Q96A57	TMEM230 C20orf30 HSPC274 UNQ2432/PRO4992	GO:0016021	PF05915.7^DUF872^Eukaryotic protein of unknown function (DUF872)^9-123^E:4.3e-33	PF05915.7	.	ExpAA=44.29^PredHel=2^Topology=i53-75o85-107i	.						9.19	23.68	36.72	20.13	37.52	44.78	0.37	34.1433	0.741174	0.843668	0.999201
TR108747|c0_g2	1753	15455	Complete	Eukaryota	Chordata	AT5G02410.1	AT5G02410	DIE2/ALG10 family [Source:TAIR;Acc:AT5G02410]	0	GT59	0	0	No	No	.	.			K03850	9.B.231.1.5	.	9.B.231.1.5	Dol-P-Glc:Glc(2)Man(9)GlcNAc(2)-PP-Dol alpha-1,2-glucosyltransferase		AG10A_HUMAN^AG10A_HUMAN^Q:551-156,H:343-473^38.64%ID^E:2e-18^RecName: Full=Dol-P-Glc:Glc(2)Man(9)GlcNAc(2)-PP-Dol alpha-1,2-glucosyltransferase;^Eukaryota; Metazoa; Chordata; Craniata; Vertebrata; Euteleostomi; Mammalia; Eutheria; Euarchontoglires; Primates; Haplorrhini; Catarrhini; Hominidae; Homo	Q5BKT4	ALG10 ALG10A	GO:0005789;GO:0016021;GO:0016758;GO:0044267;GO:0006488;GO:0043687;GO:0018279	PF04922.7^DIE2_ALG10^DIE2/ALG10 family^25-428^E:2.7e-90	PF04922.7	sigP:1^19^0.497^YES	ExpAA=239.96^PredHel=11^Topology=o4-26i59-81o91-113i126-148o168-190i279-301o321-343i356-378o402-424i431-453o473-493i	.						3.37	4.63	8.87	7.38	7.34	10.82	0.23	8.51333	0.109969	1	0.605792
TR32226|c0_g1	823	.	.			AT5G13190.1	AT5G13190	CONTAINS InterPro DOMAIN/s: LPS-induced tumor necrosis factor alpha factor (InterPro:IPR006629); Has 30201 Blast hits to 17322 proteins in 780 species: Archae - 12; Bacteria - 1396; Metazoa - 17338; Fungi - 3422; Plants - 5037; Viruses - 0; Other Eu /.../es - 2996 (source: NCBI BLink). [Source:TAIR;Acc:AT5G13190]	0	0	0	0	No	No	.	.			K19363	9.B.230.1.1	.	9.B.230.1.1	CONTAINS InterPro DOMAIN/s: LPS-induced tumor necrosis factor alpha factor (InterPro:IPR006629); Has 30201 Blast hits to 17322 proteins in 780 species: Archae - 12; Bacteria - 1396; Metazoa - 17338; Fungi - 3422; Plants - 5037; Viruses - 0; Other Eu /.../es - 2996 (source: NCBI BLink). [Source:TAIR;Acc:AT5G13190]	Others	.			.	PF10601.4^zf-LITAF-like^LITAF-like zinc ribbon domain^53-120^E:3.4e-17	PF10601.4	.	.	.	D0;D3C;D3L	D0	D3C	D3L	3	34.52	107.64	80.64	75.62	170.58	98.34	0.43	114.847	1.01524	0.745176	0.222499
TR80727|c0_g2	1600	.	.	Eukaryota	Streptophyta	AT4G26488.1	AT4G26488	other RNA [Source:TAIR;Acc:AT4G26488]	0	0	0	0	No	No	.	.			.	9.B.23.4.1	.	9.B.23.4.1	Protein YLS9		YLS9_ARATH^YLS9_ARATH^Q:70-215,H:44-190^27.7%ID^E:6e-08^RecName: Full=Protein YLS9;^Eukaryota; Viridiplantae; Streptophyta; Embryophyta; Tracheophyta; Spermatophyta; Magnoliophyta; eudicotyledons; Gunneridae; Pentapetalae; rosids; malvids; Brassicales; Brassicaceae; Camelineae; Arabidopsis	Q9SJ52	NHL10 YLS9 At2g35980 F11F19.11	GO:0009507;GO:0051607;GO:0010150;GO:0051707	PF03168.8^LEA_2^Late embryogenesis abundant protein^126-223^E:8.4e-11	PF03168.8	.	ExpAA=26.04^PredHel=1^Topology=i61-83o	.						0.15	0.43	0.43	0.33	0.69	0.52	0.35	0.513333	0.805182	1	0.428022
TR49286|c0_g1	1193	.	.			AT3G26350.1	AT3G26350	LOCATED IN: chloroplast; EXPRESSED IN: root, pedicel, carpel, stamen; EXPRESSED DURING: 4 anthesis, petal differentiation and expansion stage; CONTAINS InterPro DOMAIN/s: Late embryogenesis abundant protein, group 2 (InterPro:IPR004864); BEST Arabid /.../thaliana protein match is: unknown protein (TAIR:AT1G13050.1); Has 3534 Blast hits to 2704 proteins in 342 species: Archae - 6; Bacteria - 192; …	0	0	0	0	No	No	.	.			.	9.B.23.4.1	.	9.B.23.4.1	LOCATED IN: chloroplast; EXPRESSED IN: root, pedicel, carpel, stamen; EXPRESSED DURING: 4 anthesis, petal differentiation and expansion stage; CONTAINS InterPro DOMAIN/s: Late embryogenesis abundant protein, group 2 (InterPro:IPR004864); BEST Arabid /.../thaliana protein match is: unknown protein (TAIR:AT1G13050.1); Has 3534 Blast hits to 2704 proteins in 342 species: Archae - 6; Bacteria - 192; …		.			.	.	.	.	ExpAA=42.01^PredHel=1^Topology=i117-139o	.						1.07	1.42	0.68	2.35	2.24	0.83	0.47	1.80667	-0.219449	1	-1.63332
TR117594|c0_g1	976	.	.			.									.	.			.	9.B.23.4.1	.	9.B.23.4.1	Protein YLS9		YLS9_ARATH^YLS9_ARATH^Q:75-247,H:29-202^26.86%ID^E:2e-13^RecName: Full=Protein YLS9;^Eukaryota; Viridiplantae; Streptophyta; Embryophyta; Tracheophyta; Spermatophyta; Magnoliophyta; eudicotyledons; Gunneridae; Pentapetalae; rosids; malvids; Brassicales; Brassicaceae; Camelineae; Arabidopsis	Q9SJ52	NHL10 YLS9 At2g35980 F11F19.11	GO:0009507;GO:0051607;GO:0010150;GO:0051707	PF03168.8^LEA_2^Late embryogenesis abundant protein^142-244^E:2.1e-08	PF03168.8	.	ExpAA=35.25^PredHel=1^Topology=i86-108o	.						0.13	0.29	0.6	0.29	0.46	0.73	0.45	0.493333	0.473586	1	1.11989
TR69235|c0_g2	1207	.	.	Eukaryota	Streptophyta	.									.	.			.	9.B.23.4.1	.	9.B.23.4.1	Protein YLS9		YLS9_ARATH^YLS9_ARATH^Q:111-273,H:41-204^31.71%ID^E:6e-21^RecName: Full=Protein YLS9;^Eukaryota; Viridiplantae; Streptophyta; Embryophyta; Tracheophyta; Spermatophyta; Magnoliophyta; eudicotyledons; Gunneridae; Pentapetalae; rosids; malvids; Brassicales; Brassicaceae; Camelineae; Arabidopsis	Q9SJ52	NHL10 YLS9 At2g35980 F11F19.11	GO:0009507;GO:0051607;GO:0010150;GO:0051707	PF03168.8^LEA_2^Late embryogenesis abundant protein^167-266^E:3.7e-09	PF03168.8	.	ExpAA=36.21^PredHel=2^Topology=o15-37i111-133o	.						1.9	0.47	3.35	4.17	0.74	4.09	0.65	3	-2.61155	0.185859	-0.18238
TR50064|c0_g1	773	.	.			.									.	.			.	9.B.23.4.1	.	9.B.23.4.1			.			.	PF03168.8^LEA_2^Late embryogenesis abundant protein^105-204^E:1.1e-05	PF03168.8	.	ExpAA=29.63^PredHel=1^Topology=i50-72o	.						0.85	0	1.7	1.86	0	2.07	0.87	1.31	-5.61444	0.468792	-0.00499837
TR72709|c0_g1	914	.	.	Eukaryota	Streptophyta	.									.	.			K01301	9.B.229.1.5	.	9.B.229.1.5	Probable glutamate carboxypeptidase 2		GCP2_ARATH^GCP2_ARATH^Q:18-225,H:20-229^52.83%ID^E:3e-61^RecName: Full=Probable glutamate carboxypeptidase 2;^Eukaryota; Viridiplantae; Streptophyta; Embryophyta; Tracheophyta; Spermatophyta; Magnoliophyta; eudicotyledons; Gunneridae; Pentapetalae; rosids; malvids; Brassicales; Brassicaceae; Camelineae; Arabidopsis	Q9M1S8	AMP1 COP2 HPT MFO1 PT At3g54720 T5N23_80	GO:0016021;GO:0004180;GO:0046872;GO:0004181;GO:0009793;GO:0009908;GO:0010305;GO:0048507;GO:0009640;GO:0006508;GO:0010080;GO:0010081;GO:0010082;GO:0048364	.	.	.	ExpAA=20.95^PredHel=1^Topology=i21-40o	S						0.71	0.78	2.83	1.56	1.24	3.46	0.58	2.08667	-0.473236	1	0.983849
TR69216|c0_g1	1713	.	.	Eukaryota	Streptophyta	AT3G54720.1	AT3G54720	Probable glutamate carboxypeptidase 2 [Source:UniProtKB/Swiss-Prot;Acc:Q9M1S8]	0	0	C2H4	0	No	No	.	.			K01301	9.B.229.1.2	.	9.B.229.1.2	Probable glutamate carboxypeptidase 2		GCP2_ARATH^GCP2_ARATH^Q:1-462,H:249-702^59.87%ID^E:0^RecName: Full=Probable glutamate carboxypeptidase 2;^Eukaryota; Viridiplantae; Streptophyta; Embryophyta; Tracheophyta; Spermatophyta; Magnoliophyta; eudicotyledons; Gunneridae; Pentapetalae; rosids; malvids; Brassicales; Brassicaceae; Camelineae; Arabidopsis	Q9M1S8	AMP1 COP2 HPT MFO1 PT At3g54720 T5N23_80	GO:0016021;GO:0004180;GO:0046872;GO:0004181;GO:0009793;GO:0009908;GO:0010305;GO:0048507;GO:0009640;GO:0006508;GO:0010080;GO:0010081;GO:0010082;GO:0048364	PF04389.12^Peptidase_M28^Peptidase family M28^104-277^E:3.9e-20`PF04253.10^TFR_dimer^Transferrin receptor-like dimerisation domain^336-462^E:2.5e-18	PF04389.1;PF04253.1	.	.	S						1.54	12.03	9.28	3.38	19.06	11.32	0.7	11.2533	2.13957	0.1013	1.5277
TR69216|c0_g2	923	.	.	Eukaryota	Streptophyta	AT3G54720.1	AT3G54720	Probable glutamate carboxypeptidase 2 [Source:UniProtKB/Swiss-Prot;Acc:Q9M1S8]	0	0	C2H4	0	No	No	.	.			K01301	9.B.229.1.2	.	9.B.229.1.2	Probable glutamate carboxypeptidase 2		GCP2_ARATH^GCP2_ARATH^Q:1-235,H:249-481^61.44%ID^E:1e-94^RecName: Full=Probable glutamate carboxypeptidase 2;^Eukaryota; Viridiplantae; Streptophyta; Embryophyta; Tracheophyta; Spermatophyta; Magnoliophyta; eudicotyledons; Gunneridae; Pentapetalae; rosids; malvids; Brassicales; Brassicaceae; Camelineae; Arabidopsis	Q9M1S8	AMP1 COP2 HPT MFO1 PT At3g54720 T5N23_80	GO:0016021;GO:0004180;GO:0046872;GO:0004181;GO:0009793;GO:0009908;GO:0010305;GO:0048507;GO:0009640;GO:0006508;GO:0010080;GO:0010081;GO:0010082;GO:0048364	PF04389.12^Peptidase_M28^Peptidase family M28^104-195^E:1.2e-13	PF04389.1	.	.	S						0	0	0	0	0	0	0	0
TR67018|c0_g1	1244	.	.	Eukaryota	Chordata	AT1G34350.2	AT1G34350	unknown protein; Has 192 Blast hits to 192 proteins in 79 species: Archae - 0; Bacteria - 0; Metazoa - 104; Fungi - 0; Plants - 60; Viruses - 0; Other Eukaryotes - 28 (source: NCBI BLink). [Source:TAIR;Acc:AT1G34350]	0	0	0	0	No	No	.	.			K22145	9.B.228.1.2	.	9.B.228.1.2	Transmembrane protein 18		TMM18_CHICK^TMM18_CHICK^Q:44-161,H:25-142^35.59%ID^E:3e-21^RecName: Full=Transmembrane protein 18;^Eukaryota; Metazoa; Chordata; Craniata; Vertebrata; Euteleostomi; Testudines + Archosauria group; Archosauria; Dinosauria; Saurischia; Theropoda; Coelurosauria; Aves; Neognathae; Galloanserae; Galliformes; Phasianidae; Phasianinae; Gallus	Q5F410	TMEM18 RCJMB04_3n22	GO:0016021;GO:0031965;GO:0003677;GO:0016477	PF14770.1^TMEM18^Transmembrane protein 18^36-156^E:1.8e-50	PF14770.1	.	ExpAA=60.36^PredHel=3^Topology=o50-67i72-89o122-144i	.						7.07	15.24	10.68	15.5	24.16	13.02	0.33	17.56	0.482717	0.857685	-0.405086
TR68697|c0_g1	238	.	.	Eukaryota	Dikarya	.									.	.			K20369	.	9.B.214.1.1	9.B.214.1.1	ER-derived vesicles protein ERV29		ERV29_YEAST^ERV29_YEAST^Q:177-34,H:60-107^54.17%ID^E:8e-13^RecName: Full=ER-derived vesicles protein ERV29;^Eukaryota; Fungi; Dikarya; Ascomycota; Saccharomycotina; Saccharomycetes; Saccharomycetales; Saccharomycetaceae; Saccharomyces	P53337	ERV29 YGR284C	GO:0005789;GO:0030134;GO:0016021;GO:0097020;GO:0006888	.	.	.	.	S						0	0	0.62	0	0	0.76	1.73	0.253333
TR115083|c0_g1	962	.	.	Eukaryota	Streptophyta	AT4G03240.1	AT4G03240	Frataxin, mitochondrial [Source:UniProtKB/Swiss-Prot;Acc:Q9ZR07]	0	0	0	0	No	No	.	.			K19054	9.B.21.1.1	.	9.B.21.1.1	Frataxin, mitochondrial	Oxidative stress	FRDA_ARATH^FRDA_ARATH^Q:74-196,H:65-187^73.17%ID^E:1e-57^RecName: Full=Frataxin, mitochondrial;^Eukaryota; Viridiplantae; Streptophyta; Embryophyta; Tracheophyta; Spermatophyta; Magnoliophyta; eudicotyledons; Gunneridae; Pentapetalae; rosids; malvids; Brassicales; Brassicaceae; Camelineae; Arabidopsis	Q9ZR07	FH At4g03240 F4C21.17	GO:0005739;GO:0008199;GO:0004322;GO:0009060;GO:0006879;GO:0006783;GO:0006811;GO:0016226;GO:0042542;GO:0006979	PF01491.11^Frataxin_Cyay^Frataxin-like domain^87-195^E:9.4e-32	PF01491.1	.	.	P						0	0	55	0	0	67.07	1.73	22.3567			11.3565
TR115083|c0_g2	962	.	.	Eukaryota	Streptophyta	AT4G03240.1	AT4G03240	Frataxin, mitochondrial [Source:UniProtKB/Swiss-Prot;Acc:Q9ZR07]	0	0	0	0	No	No	.	.			K19054	9.B.21.1.1	.	9.B.21.1.1	Frataxin, mitochondrial	Oxidative stress	FRDA_ARATH^FRDA_ARATH^Q:74-196,H:65-187^73.17%ID^E:1e-57^RecName: Full=Frataxin, mitochondrial;^Eukaryota; Viridiplantae; Streptophyta; Embryophyta; Tracheophyta; Spermatophyta; Magnoliophyta; eudicotyledons; Gunneridae; Pentapetalae; rosids; malvids; Brassicales; Brassicaceae; Camelineae; Arabidopsis	Q9ZR07	FH At4g03240 F4C21.17	GO:0005739;GO:0008199;GO:0004322;GO:0009060;GO:0006879;GO:0006783;GO:0006811;GO:0016226;GO:0042542;GO:0006979	PF01491.11^Frataxin_Cyay^Frataxin-like domain^87-195^E:9.4e-32	PF01491.1	.	.	P						28.66	45.07	0	62.79	71.43	0	0.87	44.74	0.0282496	1	-11.4168
TR88958|c0_g1	1113	.	.			AT5G52980.1	AT5G52980	CONTAINS InterPro DOMAIN/s: ATPase, vacuolar ER assembly factor, Vma12 (InterPro:IPR021013); Has 1807 Blast hits to 1807 proteins in 277 species: Archae - 0; Bacteria - 0; Metazoa - 736; Fungi - 347; Plants - 385; Viruses - 0; Other Eukaryotes - 339 /.../ce: NCBI BLink). [Source:TAIR;Acc:AT5G52980]	0	0	0	0	No	No	.	.			.	9.B.206.1.5	.	9.B.206.1.5	CONTAINS InterPro DOMAIN/s: ATPase, vacuolar ER assembly factor, Vma12 (InterPro:IPR021013); Has 1807 Blast hits to 1807 proteins in 277 species: Archae - 0; Bacteria - 0; Metazoa - 736; Fungi - 347; Plants - 385; Viruses - 0; Other Eukaryotes - 339 /.../ce: NCBI BLink). [Source:TAIR;Acc:AT5G52980]		.			.	PF11712.3^Vma12^Endoplasmic reticulum-based factor for assembly of V-ATPase^77-189^E:6.4e-13	PF11712.3	.	ExpAA=44.00^PredHel=2^Topology=i136-155o165-187i	.						3.11	16	12.53	6.82	25.35	15.28	0.59	15.8167	1.73355	0.256562	1.00733
TR34279|c0_g1	799	.	.			AT5G20120.1	AT5G20120	unknown protein; Has 54 Blast hits to 54 proteins in 26 species: Archae - 0; Bacteria - 0; Metazoa - 18; Fungi - 0; Plants - 18; Viruses - 0; Other Eukaryotes - 18 (source: NCBI BLink). [Source:TAIR;Acc:AT5G20120]	0	0	0	0	No	No	.	.			.	9.B.202.1.2	.	9.B.202.1.2	unknown protein; Has 54 Blast hits to 54 proteins in 26 species: Archae - 0; Bacteria - 0; Metazoa - 18; Fungi - 0; Plants - 18; Viruses - 0; Other Eukaryotes - 18 (source: NCBI BLink). [Source:TAIR;Acc:AT5G20120]		.			.	.	.	.	ExpAA=59.75^PredHel=2^Topology=o88-107i128-150o	.						0.82	0.36	2.09	1.8	0.57	2.54	0.61	1.63667	-1.73511	0.857685	0.338156
TR50679|c1_g1	867	.	.			.									.	.			K07052	9.B.2.1.19	.	9.B.2.1.19			.			GO:0016020	PF02517.11^Abi^CAAX protease self-immunity^191-276^E:2.2e-17	PF02517.1	.	ExpAA=96.14^PredHel=4^Topology=i67-89o99-121i142-164o190-212i	.						3.61	15.79	18.7	7.91	25.02	22.8	0.5	18.5767	1.35254	0.589306	0.998041
TR52701|c0_g1	1714	.	.	Bacteria	Bacilli	AT5G60750.1	AT5G60750	CAAX amino terminal protease family protein [Source:TAIR;Acc:AT5G60750]	0	0	0	0	No	No	.	.			K07052	9.B.2.1.17	.	9.B.2.1.17	Putative membrane peptidase YdiL		YDIL_BACSU^YDIL_BACSU^Q:253-342,H:127-216^27.78%ID^E:7e-06^RecName: Full=Putative membrane peptidase YdiL;^Bacteria; Firmicutes; Bacilli; Bacillales; Bacillaceae; Bacillus	O05525	ydiL BSU06010	GO:0016021;GO:0005886;GO:0016787	PF02517.11^Abi^CAAX protease self-immunity^257-340^E:5.4e-21	PF02517.1	.	ExpAA=86.24^PredHel=4^Topology=o129-151i256-278o283-305i312-334o	R						4.11	5.41	9.1	9	8.58	11.09	0.14	9.55667	-0.225766	1	0.147902
TR72979|c0_g1	1444	.	.			AT1G14270.4	AT1G14270	CAAX amino terminal protease family protein [Source:TAIR;Acc:AT1G14270]	0	0	0	0	No	No	.	.			K07052	9.B.2.1.17	.	9.B.2.1.17	CAAX amino terminal protease family protein [Source:TAIR;Acc:AT1G14270]		.			GO:0016020	PF02517.11^Abi^CAAX protease self-immunity^266-348^E:5.4e-19	PF02517.1	.	ExpAA=67.31^PredHel=3^Topology=i125-147o167-189i210-232o	.						4.21	8.74	9.3	9.22	13.84	11.34	0.2	11.4667	0.437059	0.896216	0.142602
TR97454|c0_g1	2165	.	.			AT2G22650.1	AT2G22650	FAD-dependent oxidoreductase family protein [Source:TAIR;Acc:AT2G22650]	0	0	0	0	No	No	.	.			.	9.B.2.1.1	.	9.B.2.1.1	FAD-dependent oxidoreductase family protein [Source:TAIR;Acc:AT2G22650]		.			GO:0016491;GO:0055114	PF01266.19^DAO^FAD dependent oxidoreductase^71-448^E:6.6e-31`PF13454.1^NAD_binding_9^FAD-NAD(P)-binding^71-109^E:1.4e-05	PF01266.1;PF13454.1	.	.	.						5.08	9.44	11.57	11.12	14.97	14.11	0.15	13.4	-0.0616685	1	-0.158919
TR65207|c0_g1	1209	.	.			AT1G36980.1	AT1G36980	unknown protein; CONTAINS InterPro DOMAIN/s: Uncharacterised protein family UPF0220 (InterPro:IPR007919); Has 424 Blast hits to 424 proteins in 159 species: Archae - 0; Bacteria - 0; Metazoa - 228; Fungi - 120; Plants - 62; Viruses - 0; Other Eukary /.../ 14 (source: NCBI BLink). [Source:TAIR;Acc:AT1G36980]	0	0	0	0	No	No	.	.			.	9.B.199.1.3	.	9.B.199.1.3	Transmembrane protein 50A		TM50A_MOUSE^TM50A_MOUSE^Q:1-129,H:14-147^31.34%ID^E:3e-12^RecName: Full=Transmembrane protein 50A;^Eukaryota; Metazoa; Chordata; Craniata; Vertebrata; Euteleostomi; Mammalia; Eutheria; Euarchontoglires; Glires; Rodentia; Sciurognathi; Muroidea; Muridae; Murinae; Mus; Mus	Q9CXL1	Tmem50a Smp1	GO:0005737;GO:0005783;GO:0016021	PF05255.6^UPF0220^Uncharacterised protein family (UPF0220)^10-133^E:2e-27	PF05255.6	.	ExpAA=86.71^PredHel=4^Topology=i7-26o36-58i77-99o109-131i	.						12.15	29.44	29.37	26.62	46.65	35.82	0.28	36.3633	0.652074	0.857685	0.273856
TR90432|c0_g2	2641	.	.	Eukaryota	Chordata	AT1G02120.1	AT1G02120	Protein VASCULAR ASSOCIATED DEATH 1, chloroplastic [Source:UniProtKB/Swiss-Prot;Acc:F4HVW5]	0	0	C2H4	0	No	No	.	.			.	9.B.198.2.5	.	9.B.198.2.5	GRAM domain-containing protein 1A		GRM1A_HUMAN^GRM1A_HUMAN^Q:61-429,H:89-515^25.74%ID^E:4e-27^RecName: Full=GRAM domain-containing protein 1A;^Eukaryota; Metazoa; Chordata; Craniata; Vertebrata; Euteleostomi; Mammalia; Eutheria; Euarchontoglires; Primates; Haplorrhini; Catarrhini; Hominidae; Homo	Q96CP6	GRAMD1A KIAA1533	GO:0016021	PF02893.15^GRAM^GRAM domain^63-127^E:2.7e-16	PF02893.1	.	ExpAA=25.47^PredHel=1^Topology=o42-64i	.						5.44	13.24	16.21	11.92	20.98	19.77	0.28	17.5567	0.656591	0.857685	0.572769
TR90432|c0_g1	880	.	.	Eukaryota	Chordata	AT1G02120.1	AT1G02120	Protein VASCULAR ASSOCIATED DEATH 1, chloroplastic [Source:UniProtKB/Swiss-Prot;Acc:F4HVW5]	0	0	C2H4	0	No	No	.	.			.	9.B.198.2.5	.	9.B.198.2.5	GRAM domain-containing protein 1A		GRM1A_RAT^GRM1A_RAT^Q:61-189,H:91-219^44.62%ID^E:7e-29^RecName: Full=GRAM domain-containing protein 1A;^Eukaryota; Metazoa; Chordata; Craniata; Vertebrata; Euteleostomi; Mammalia; Eutheria; Euarchontoglires; Glires; Rodentia; Sciurognathi; Muroidea; Muridae; Murinae; Rattus	Q3KR56	Gramd1a	GO:0016021	PF02893.15^GRAM^GRAM domain^63-127^E:3.8e-17	PF02893.1	.	.	.						0.19	0.56	0	0.43	0.88	0	1.01	0.436667	1.02549	0.962212
TR112560|c0_g1	1759	.	.	Eukaryota	Streptophyta	AT3G59660.1	AT3G59660	C2 domain-containing protein / GRAM domain-containing protein [Source:TAIR;Acc:AT3G59660]	0	0	0	0	No	No	.	.			.	9.B.198.2.3	.	9.B.198.2.3	GRAM domain-containing protein 1C		GRM1C_PONAB^GRM1C_PONAB^Q:20-212,H:305-495^26.37%ID^E:5e-07^RecName: Full=GRAM domain-containing protein 1C;^Eukaryota; Metazoa; Chordata; Craniata; Vertebrata; Euteleostomi; Mammalia; Eutheria; Euarchontoglires; Primates; Haplorrhini; Catarrhini; Hominidae; Pongo	Q5RC33	GRAMD1C	GO:0016021	PF00168.25^C2^C2 domain^86-164^E:5.8e-13`PF02893.15^GRAM^GRAM domain^234-298^E:4.5e-15	PF00168.2;PF02893.1	.	.	R						4.21	7.27	11.36	9.23	11.52	13.86	0.2	11.5367	0.275815	1	0.701963
TR75223|c0_g1	2228	.	.	Eukaryota	Streptophyta	AT5G65970.1	AT5G65970	MLO-like protein 10 [Source:UniProtKB/Swiss-Prot;Acc:Q9FKY5]	0	0	0	0	No	No	.	.			K08472	9.B.197.1.1	.	9.B.197.1.1	MLO-like protein 10		MLO10_ARATH^MLO10_ARATH^Q:3-545,H:25-556^63.21%ID^E:0^RecName: Full=MLO-like protein 10;^Eukaryota; Viridiplantae; Streptophyta; Embryophyta; Tracheophyta; Spermatophyta; Magnoliophyta; eudicotyledons; Gunneridae; Pentapetalae; rosids; malvids; Brassicales; Brassicaceae; Camelineae; Arabidopsis	Q9FKY5	MLO10 At5g65970 K2A18.3	GO:0016021;GO:0006952;GO:0009607	PF03094.10^Mlo^Mlo family^11-479^E:4.4e-219	PF03094.1	.	ExpAA=162.16^PredHel=7^Topology=o20-41i62-84o152-174i275-297o301-323i358-380o400-422i	.						15.17	12.26	24.61	33.24	19.44	30.01	0.26	27.5633	-0.929977	0.843668	-0.299821
TR68828|c2_g1	1783	.	.	Eukaryota	Streptophyta	AT5G53760.2	AT5G53760	MLO-like protein 11 [Source:UniProtKB/Swiss-Prot;Acc:Q9FI00]	0	0	IAA	0	No	No	.	.			K08472	9.B.197.1.1	.	9.B.197.1.1	MLO-like protein 11		MLO11_ARATH^MLO11_ARATH^Q:559-852,H:35-132^62.24%ID^E:8e-22^RecName: Full=MLO-like protein 11;^Eukaryota; Viridiplantae; Streptophyta; Embryophyta; Tracheophyta; Spermatophyta; Magnoliophyta; eudicotyledons; Gunneridae; Pentapetalae; rosids; malvids; Brassicales; Brassicaceae; Camelineae; Arabidopsis`MLO11_ARATH^MLO11_ARATH^Q:1064-1186,H:147-187^85.37%ID^E:2e-13^RecName: Full=MLO-like protein 11;…	Q9FI00	MLO11 At5g53760 MGN6.12	GO:0016021;GO:0006952;GO:0009607	PF03094.10^Mlo^Mlo family^8-467^E:3e-166	PF03094.1	sigP:1^19^0.67^YES	ExpAA=44.17^PredHel=2^Topology=o10-32i63-85o	.						10.36	19.51	38.33	22.69	30.91	46.74	0.37	33.4467	0.359542	0.945221	0.891015
TR87829|c0_g1	1798	.	.	Eukaryota	Streptophyta	ATCG00140.1	ATCG00140	ATP synthase subunit c, chloroplastic [Source:UniProtKB/Swiss-Prot;Acc:P56760]	0	0	0	0	No	No	.	.			K08472	9.B.197.1.1	.	9.B.197.1.1	MLO-like protein 13		MLO13_ARATH^MLO13_ARATH^Q:58-347,H:199-478^58.39%ID^E:2e-103^RecName: Full=MLO-like protein 13;^Eukaryota; Viridiplantae; Streptophyta; Embryophyta; Tracheophyta; Spermatophyta; Magnoliophyta; eudicotyledons; Gunneridae; Pentapetalae; rosids; malvids; Brassicales; Brassicaceae; Camelineae; Arabidopsis	Q94KB2	MLO13 At4g24250 T22A6.80	GO:0016021;GO:0006952;GO:0009607	PF03094.10^Mlo^Mlo family^7-478^E:4.7e-173	PF03094.1	.	ExpAA=93.33^PredHel=4^Topology=i132-151o156-173i226-248o268-290i	.						2.58	5.71	5.55	5.66	9.05	6.76	0.24	7.15667	0.327136	0.985832	0.00550712
TR53067|c1_g1	451	.	.	Eukaryota	Streptophyta	AT2G44110.2	AT2G44110	MLO-like protein 15 [Source:UniProtKB/Swiss-Prot;Acc:O80580]	0	0	0	0	No	No	.	.			K08472	9.B.197.1.1	.	9.B.197.1.1	MLO-like protein 1		MLO1_ARATH^MLO1_ARATH^Q:6-109,H:7-110^67.31%ID^E:4e-40^RecName: Full=MLO-like protein 1;^Eukaryota; Viridiplantae; Streptophyta; Embryophyta; Tracheophyta; Spermatophyta; Magnoliophyta; eudicotyledons; Gunneridae; Pentapetalae; rosids; malvids; Brassicales; Brassicaceae; Camelineae; Arabidopsis	O49621	MLO1 MLO-H1 At4g02600 T10P11.12	GO:0016021;GO:0005886;GO:0006952;GO:0009607	PF03094.10^Mlo^Mlo family^6-117^E:3e-42	PF03094.1	.	ExpAA=40.76^PredHel=2^Topology=o15-37i61-83o	.						0	0	0	0	0	0	0	0
TR53067|c1_g2	1881	.	.	Eukaryota	Streptophyta	AT4G02600.2	AT4G02600	MLO-like protein 1 [Source:UniProtKB/Swiss-Prot;Acc:O49621]	0	0	0	0	No	No	.	.			K08472	9.B.197.1.1	.	9.B.197.1.1	MLO-like protein 1		MLO1_ARATH^MLO1_ARATH^Q:6-132,H:7-146^59.29%ID^E:8e-45^RecName: Full=MLO-like protein 1;^Eukaryota; Viridiplantae; Streptophyta; Embryophyta; Tracheophyta; Spermatophyta; Magnoliophyta; eudicotyledons; Gunneridae; Pentapetalae; rosids; malvids; Brassicales; Brassicaceae; Camelineae; Arabidopsis	O49621	MLO1 MLO-H1 At4g02600 T10P11.12	GO:0016021;GO:0005886;GO:0006952;GO:0009607	PF03094.10^Mlo^Mlo family^6-131^E:5.8e-45	PF03094.1	.	ExpAA=87.34^PredHel=4^Topology=o54-73i80-102o136-158i179-201o	.						2.6	3.53	5.9	5.69	5.59	7.19	0.15	6.15667	-0.0976615	1	0.258046
TR35001|c1_g1	935	.	.	Eukaryota	Streptophyta	AT1G11000.1	AT1G11000	MLO-like protein 4 [Source:UniProtKB/Swiss-Prot;Acc:O23693]	0	0	IAA	0	No	No	.	.			K08472	9.B.197.1.1	.	9.B.197.1.1	MLO-like protein 4		MLO4_ARATH^MLO4_ARATH^Q:1-177,H:1-175^71.19%ID^E:3e-72^RecName: Full=MLO-like protein 4;^Eukaryota; Viridiplantae; Streptophyta; Embryophyta; Tracheophyta; Spermatophyta; Magnoliophyta; eudicotyledons; Gunneridae; Pentapetalae; rosids; malvids; Brassicales; Brassicaceae; Camelineae; Arabidopsis	O23693	MLO4 At1g11000 T19D16.26	GO:0016021;GO:0006952;GO:0009607	PF03094.10^Mlo^Mlo family^7-178^E:3.4e-53	PF03094.1	.	ExpAA=42.91^PredHel=2^Topology=o15-37i153-175o	.						1.11	0.92	3.77	2.43	1.45	4.6	0.57	2.82667	-0.884018	0.878745	0.758575
TR59202|c0_g1	304	.	.	Eukaryota	Streptophyta	AT1G11000.1	AT1G11000	MLO-like protein 4 [Source:UniProtKB/Swiss-Prot;Acc:O23693]	0	0	IAA	0	No	No	.	.			K08472	9.B.197.1.1	.	9.B.197.1.1	MLO-like protein 4		MLO4_ARATH^MLO4_ARATH^Q:1-100,H:160-258^69%ID^E:3e-44^RecName: Full=MLO-like protein 4;^Eukaryota; Viridiplantae; Streptophyta; Embryophyta; Tracheophyta; Spermatophyta; Magnoliophyta; eudicotyledons; Gunneridae; Pentapetalae; rosids; malvids; Brassicales; Brassicaceae; Camelineae; Arabidopsis	O23693	MLO4 At1g11000 T19D16.26	GO:0016021;GO:0006952;GO:0009607	PF03094.10^Mlo^Mlo family^1-97^E:2.8e-29	PF03094.1	.	.	.						0.5	0	1.17	1.09	0	1.42	0.89	0.836667			0.41457
TR59202|c0_g2	304	.	.	Eukaryota	Streptophyta	AT1G11000.1	AT1G11000	MLO-like protein 4 [Source:UniProtKB/Swiss-Prot;Acc:O23693]	0	0	IAA	0	No	No	.	.			K08472	9.B.197.1.1	.	9.B.197.1.1	MLO-like protein 4		MLO4_ARATH^MLO4_ARATH^Q:1-100,H:160-258^69%ID^E:3e-44^RecName: Full=MLO-like protein 4;^Eukaryota; Viridiplantae; Streptophyta; Embryophyta; Tracheophyta; Spermatophyta; Magnoliophyta; eudicotyledons; Gunneridae; Pentapetalae; rosids; malvids; Brassicales; Brassicaceae; Camelineae; Arabidopsis	O23693	MLO4 At1g11000 T19D16.26	GO:0016021;GO:0006952;GO:0009607	PF03094.10^Mlo^Mlo family^1-97^E:1.3e-29	PF03094.1	.	.	.						0	0.55	2.92	0	0.87	3.56	1.26	1.47667			5.16474
TR57334|c1_g1	4064	.	.	Eukaryota	Streptophyta	ATCG01280.1	ATCG01280	Protein Ycf2 [Source:UniProtKB/Swiss-Prot;Acc:P56786]	0	0	0	0	No	No	.	.			K08472	9.B.197.1.1	.	9.B.197.1.1	Proton pump-interactor 1		PPI1_ARATH^PPI1_ARATH^Q:1022-1352,H:79-420^24.27%ID^E:7e-27^RecName: Full=Proton pump-interactor 1;^Eukaryota; Viridiplantae; Streptophyta; Embryophyta; Tracheophyta; Spermatophyta; Magnoliophyta; eudicotyledons; Gunneridae; Pentapetalae; rosids; malvids; Brassicales; Brassicaceae; Camelineae; Arabidopsis	O23144	PPI1 At4g27500 F27G19.100	GO:0016021;GO:0006952;GO:0009607	PF03094.10^Mlo^Mlo family^1-60^E:2.8e-08	PF03094.1	.	ExpAA=22.05^PredHel=1^Topology=o1557-1579i	.						19.19	33	39.54	42.05	52.29	48.22	0.11	47.52	0.150008	1	-0.112121
TR104059|c0_g1	2163	.	.	Eukaryota	Streptophyta	AT2G17480.1	AT2G17480	MLO-like protein 8 [Source:UniProtKB/Swiss-Prot;Acc:O22757]	0	0	0	0	No	No	.	.			K08472	9.B.197.1.1	.	9.B.197.1.1	MLO-like protein 5		MLO5_ARATH^MLO5_ARATH^Q:11-520,H:15-500^62.38%ID^E:0^RecName: Full=MLO-like protein 5;^Eukaryota; Viridiplantae; Streptophyta; Embryophyta; Tracheophyta; Spermatophyta; Magnoliophyta; eudicotyledons; Gunneridae; Pentapetalae; rosids; malvids; Brassicales; Brassicaceae; Camelineae; Arabidopsis	O22815	MLO5 At2g33670 F4P9.44 T1B8.26	GO:0016021;GO:0006952;GO:0009607	PF03094.10^Mlo^Mlo family^10-490^E:1.2e-210	PF03094.1	.	ExpAA=165.28^PredHel=8^Topology=o20-42i63-85o157-179i220-239o279-301i308-330o363-385i406-428o	.						1.44	1.91	1.84	3.16	3.02	2.24	0.18	2.80667	-0.220925	1	-0.654569
TR92521|c0_g1	1697	.	.	Eukaryota	Chordata	AT1G52870.2	AT1G52870	Peroxisomal membrane 22 kDa (Mpv17/PMP22) family protein [Source:TAIR;Acc:AT1G52870]	0	0	0	0	No	No	.	.			K13348	9.B.192.1.2	.	9.B.192.1.2	Peroxisomal membrane protein 2	Others	PXMP2_BOVIN^PXMP2_BOVIN^Q:228-398,H:18-193^25.57%ID^E:1e-15^RecName: Full=Peroxisomal membrane protein 2;^Eukaryota; Metazoa; Chordata; Craniata; Vertebrata; Euteleostomi; Mammalia; Eutheria; Laurasiatheria; Cetartiodactyla; Ruminantia; Pecora; Bovidae; Bovinae; Bos	Q2KIY1	PXMP2	GO:0016021;GO:0005739;GO:0005778;GO:0043234	PF04117.7^Mpv17_PMP22^Mpv17 / PMP22 family^337-401^E:9.9e-18	PF04117.7	.	.	.						2.74	1.8	39.79	6.01	2.85	48.52	1.33	19.1267	-1.2295	0.707578	2.85724
TR36939|c0_g1	1166	.	.	Eukaryota	Chordata	AT5G19750.1	AT5G19750	Peroxisomal membrane 22 kDa (Mpv17/PMP22) family protein [Source:TAIR;Acc:AT5G19750]	0	0	0	0	No	No	.	.			K13347	9.B.192.1.2	.	9.B.192.1.2	Protein sym-1		SYM1_NEUCR^SYM1_NEUCR^Q:125-290,H:1-168^34.71%ID^E:2e-26^RecName: Full=Protein sym-1;^Eukaryota; Fungi; Dikarya; Ascomycota; Pezizomycotina; Sordariomycetes; Sordariomycetidae; Sordariales; Sordariaceae; Neurospora	Q7SCY7	sym-1 NCU02117	GO:0016021;GO:0005743	PF04117.7^Mpv17_PMP22^Mpv17 / PMP22 family^230-294^E:9e-21	PF04117.7	.	ExpAA=73.66^PredHel=2^Topology=i172-194o209-231i	.						2.19	5.88	13.87	4.81	9.32	16.91	0.59	10.3467	0.682142	0.857685	1.47441
TR101025|c0_g1	1771	.	.	Eukaryota	Dikarya	AT1G52870.2	AT1G52870	Peroxisomal membrane 22 kDa (Mpv17/PMP22) family protein [Source:TAIR;Acc:AT1G52870]	0	0	0	0	No	No	.	.			K13348	9.B.192.1.2	.	9.B.192.1.2	Protein SYM1		SYM1_ASHGO^SYM1_ASHGO^Q:169-340,H:8-182^27.27%ID^E:3e-17^RecName: Full=Protein SYM1;^Eukaryota; Fungi; Dikarya; Ascomycota; Saccharomycotina; Saccharomycetes; Saccharomycetales; Saccharomycetaceae; Eremothecium	Q754F0	SYM1 AFR120C	GO:0016021;GO:0005743	PF04117.7^Mpv17_PMP22^Mpv17 / PMP22 family^270-335^E:4.9e-19	PF04117.7	.	.	.						5.04	13.2	23.11	11.04	20.92	28.18	0.43	20.0467	0.765306	0.843668	1.19863
TR80776|c0_g1	1207	.	.	Eukaryota	Streptophyta	AT4G04470.1	AT4G04470	Peroxisomal membrane protein PMP22 [Source:UniProtKB/Swiss-Prot;Acc:Q9ZS51]	0	0	0	0	No	No	.	.			K13347	9.B.192.1.1	.	9.B.192.1.1	Peroxisomal membrane protein PMP22		PMP22_ARATH^PMP22_ARATH^Q:6-185,H:8-189^71.98%ID^E:8e-92^RecName: Full=Peroxisomal membrane protein PMP22;^Eukaryota; Viridiplantae; Streptophyta; Embryophyta; Tracheophyta; Spermatophyta; Magnoliophyta; eudicotyledons; Gunneridae; Pentapetalae; rosids; malvids; Brassicales; Brassicaceae; Camelineae; Arabidopsis	Q9ZS51	PMP22 At4g04470 T26N6.9	GO:0016021;GO:0005778	PF04117.7^Mpv17_PMP22^Mpv17 / PMP22 family^114-177^E:4.1e-18	PF04117.7	.	ExpAA=68.24^PredHel=2^Topology=i53-72o92-114i	S						3.07	11.87	12.02	6.72	18.8	14.66	0.46	13.3933	1.17774	0.703533	0.892469
TR78237|c0_g1	1235	.	.	Eukaryota	Streptophyta	AT4G14305.2	AT4G14305	Peroxisomal membrane 22 kDa (Mpv17/PMP22) family protein [Source:TAIR;Acc:AT4G14305]	0	0	0	0	No	No	.	.			K13347	9.B.192.1.1	.	9.B.192.1.1	Peroxisomal membrane protein PMP22		PMP22_ARATH^PMP22_ARATH^Q:10-181,H:12-183^55.81%ID^E:4e-69^RecName: Full=Peroxisomal membrane protein PMP22;^Eukaryota; Viridiplantae; Streptophyta; Embryophyta; Tracheophyta; Spermatophyta; Magnoliophyta; eudicotyledons; Gunneridae; Pentapetalae; rosids; malvids; Brassicales; Brassicaceae; Camelineae; Arabidopsis	Q9ZS51	PMP22 At4g04470 T26N6.9	GO:0016021;GO:0005778	PF04117.7^Mpv17_PMP22^Mpv17 / PMP22 family^114-178^E:8.9e-20	PF04117.7	.	ExpAA=40.37^PredHel=1^Topology=i53-72o	S						7.64	15.25	18.8	16.75	24.16	22.93	0.19	21.28	0.371221	0.960045	0.298734
TR31435|c0_g2	1346	.	.	Eukaryota	Mycetozoa	AT3G24570.2	AT3G24570	Peroxisomal membrane 22 kDa (Mpv17/PMP22) family protein [Source:TAIR;Acc:AT3G24570]	0	0	0	0	No	No	.	.			K13348	9.B.192.1.1	.	9.B.192.1.1	PXMP2/4 family protein 2		PX24B_DICDI^PX24B_DICDI^Q:1-195,H:1-182^31.79%ID^E:2e-26^RecName: Full=PXMP2/4 family protein 2;^Eukaryota; Amoebozoa; Mycetozoa; Dictyosteliida; Dictyostelium	Q54XX9	DDB_G0278529	GO:0016021	PF04117.7^Mpv17_PMP22^Mpv17 / PMP22 family^126-192^E:2e-18	PF04117.7	.	ExpAA=77.25^PredHel=4^Topology=i21-43o63-82i103-125o145-167i	.						6.89	10.81	14.7	15.1	17.13	17.92	0.09	16.7167	0.0256243	1	0.0937633
TR49973|c0_g1	1645	.	.	Eukaryota	Chordata	AT2G42770.1	AT2G42770	Peroxisomal membrane 22 kDa (Mpv17/PMP22) family protein [Source:TAIR;Acc:AT2G42770]	0	0	0	0	No	No	.	.			K13348	9.B.192.1.1	.	9.B.192.1.1	PXMP2/4 family protein 4		PX24D_DICDI^PX24D_DICDI^Q:46-212,H:11-158^24.85%ID^E:7e-14^RecName: Full=PXMP2/4 family protein 4;^Eukaryota; Amoebozoa; Mycetozoa; Dictyosteliida; Dictyostelium	Q54FR4	DDB_G0290631	GO:0016021;GO:0005743	PF04117.7^Mpv17_PMP22^Mpv17 / PMP22 family^174-237^E:1.6e-15	PF04117.7	.	ExpAA=68.70^PredHel=2^Topology=i153-175o190-212i	.						4.36	11.1	7.55	9.56	17.58	9.21	0.39	12.1167	0.747179	0.857685	-0.129794
TR57505|c1_g1	1699	.	.	Eukaryota	Streptophyta	AT3G25040.1	AT3G25040	ER lumen protein-retaining receptor B [Source:UniProtKB/Swiss-Prot;Acc:Q8VWI1]	0	0	0	0	No	No	.	.			K10949	9.B.191.1.8	.	9.B.191.1.8	ER lumen protein-retaining receptor B		ERD2B_ARATH^ERD2B_ARATH^Q:1-215,H:1-215^85.12%ID^E:2e-135^RecName: Full=ER lumen protein-retaining receptor B;^Eukaryota; Viridiplantae; Streptophyta; Embryophyta; Tracheophyta; Spermatophyta; Magnoliophyta; eudicotyledons; Gunneridae; Pentapetalae; rosids; malvids; Brassicales; Brassicaceae; Camelineae; Arabidopsis	Q8VWI1	ERD2B ERD2.2 At3g25040	GO:0005789;GO:0005794;GO:0000139;GO:0016021;GO:0046923;GO:0010204;GO:0006621;GO:0015031;GO:0016192	PF00810.13^ER_lumen_recept^ER lumen protein retaining receptor^28-172^E:1.9e-54	PF00810.1	.	ExpAA=115.03^PredHel=6^Topology=i13-35o55-77i94-111o121-140i153-171o181-203i	U						9.48	23.2	30.09	20.77	36.77	36.7	0.29	31.4133	0.664359	0.857685	0.670875
TR63865|c0_g1	314	.	.	Eukaryota	Streptophyta	AT3G25040.1	AT3G25040	ER lumen protein-retaining receptor B [Source:UniProtKB/Swiss-Prot;Acc:Q8VWI1]	0	0	0	0	No	No	.	.			K10949	9.B.191.1.8	.	9.B.191.1.8	ER lumen protein-retaining receptor B		ERD2B_ARATH^ERD2B_ARATH^Q:1-103,H:9-111^85.44%ID^E:1e-58^RecName: Full=ER lumen protein-retaining receptor B;^Eukaryota; Viridiplantae; Streptophyta; Embryophyta; Tracheophyta; Spermatophyta; Magnoliophyta; eudicotyledons; Gunneridae; Pentapetalae; rosids; malvids; Brassicales; Brassicaceae; Camelineae; Arabidopsis	Q8VWI1	ERD2B ERD2.2 At3g25040	GO:0005789;GO:0005794;GO:0000139;GO:0016021;GO:0046923;GO:0010204;GO:0006621;GO:0015031;GO:0016192	PF00810.13^ER_lumen_recept^ER lumen protein retaining receptor^20-103^E:6.9e-26	PF00810.1	sigP:1^23^0.533^YES	ExpAA=44.37^PredHel=2^Topology=o47-69i86-103o	U						5.25	9.5	20.93	11.49	15.05	25.53	0.42	17.3567	0.223578	1	0.977928
TR110919|c0_g1	1311	.	.	Eukaryota	Mycetozoa	AT2G21190.1	AT2G21190	ER lumen protein retaining receptor family protein [Source:TAIR;Acc:AT2G21190]	0	0	0	0	No	No	.	.			K10949	9.B.191.1.8	.	9.B.191.1.8	ER lumen protein-retaining receptor		ERD2_DICDI^ERD2_DICDI^Q:48-266,H:2-216^34.21%ID^E:3e-31^RecName: Full=ER lumen protein-retaining receptor;^Eukaryota; Amoebozoa; Mycetozoa; Dictyosteliida; Dictyostelium	Q86JE5	kdelr erd2 DDB_G0272124	GO:0005789;GO:0016021;GO:0046923;GO:0006621;GO:0015031;GO:0016192	PF00810.13^ER_lumen_recept^ER lumen protein retaining receptor^73-216^E:6.2e-41	PF00810.1	.	ExpAA=117.75^PredHel=7^Topology=i25-44o49-66i103-122o137-154i161-183o193-215i227-249o	U						16.11	27.03	21.79	35.29	42.84	26.57	0.23	34.9	0.122926	1	-0.5631
TR67049|c1_g1	1075	.	.	Eukaryota	Streptophyta	.									.	.			K10949	9.B.191.1.8	.	9.B.191.1.8	ER lumen protein-retaining receptor B		ERD2B_ARATH^ERD2B_ARATH^Q:1-215,H:1-215^73.02%ID^E:2e-116^RecName: Full=ER lumen protein-retaining receptor B;^Eukaryota; Viridiplantae; Streptophyta; Embryophyta; Tracheophyta; Spermatophyta; Magnoliophyta; eudicotyledons; Gunneridae; Pentapetalae; rosids; malvids; Brassicales; Brassicaceae; Camelineae; Arabidopsis	Q8VWI1	ERD2B ERD2.2 At3g25040	GO:0005789;GO:0005794;GO:0000139;GO:0016021;GO:0046923;GO:0010204;GO:0006621;GO:0015031;GO:0016192	PF00810.13^ER_lumen_recept^ER lumen protein retaining receptor^28-172^E:2.2e-54	PF00810.1	.	ExpAA=103.68^PredHel=5^Topology=o55-77i98-117o121-140i153-175o180-202i	U						11.24	14.89	16.36	24.63	23.59	19.95	0.11	22.7233	-0.219102	1	-0.458317
TR101965|c0_g3	1144	.	.	Eukaryota	Ecdysozoa	AT2G21190.1	AT2G21190	ER lumen protein retaining receptor family protein [Source:TAIR;Acc:AT2G21190]	0	0	0	0	No	No	.	.			K10949	9.B.191.1.5	.	9.B.191.1.5	Putative ER lumen protein-retaining receptor C28H8.4	Others	ERD22_CAEEL^ERD22_CAEEL^Q:32-253,H:2-212^34.07%ID^E:5e-30^RecName: Full=Putative ER lumen protein-retaining receptor C28H8.4;^Eukaryota; Metazoa; Ecdysozoa; Nematoda; Chromadorea; Rhabditida; Rhabditoidea; Rhabditidae; Peloderinae; Caenorhabditis	Q09473	erd-2.2 C28H8.4	GO:0005789;GO:0016021;GO:0046923;GO:0006621;GO:0015031;GO:0016192	PF00810.13^ER_lumen_recept^ER lumen protein retaining receptor^72-215^E:3e-42	PF00810.1	.	ExpAA=129.89^PredHel=6^Topology=i7-26o89-108i121-139o149-166i178-200o210-232i	U	D0;D3C;D3L	D0	D3C	D3L	3	43.43	82.38	89.07	95.15	130.55	108.63	0.16	111.443	0.357991	0.933597	0.182285
TR47543|c1_g1	832	.	.	Eukaryota	Streptophyta	AT3G22845.1	AT3G22845	Transmembrane emp24 domain-containing protein p24beta3 [Source:UniProtKB/Swiss-Prot;Acc:Q9LIL4]	0	0	0	0	No	No	.	.			K20347	9.B.188.1.4	.	9.B.188.1.4	Transmembrane emp24 domain-containing protein p24beta3	Others	P24B3_ARATH^P24B3_ARATH^Q:31-240,H:4-214^79.62%ID^E:6e-128^RecName: Full=Transmembrane emp24 domain-containing protein p24beta3;^Eukaryota; Viridiplantae; Streptophyta; Embryophyta; Tracheophyta; Spermatophyta; Magnoliophyta; eudicotyledons; Gunneridae; Pentapetalae; rosids; malvids; Brassicales; Brassicaceae; Camelineae; Arabidopsis	Q9LIL4	At3g22845 MWI23.22	GO:0005783;GO:0005794;GO:0032580;GO:0016021;GO:0005773;GO:0015031;GO:0016192	PF01105.19^EMP24_GP25L^emp24/gp25L/p24 family/GOLD^59-232^E:2.6e-41	PF01105.1	.	ExpAA=23.30^PredHel=1^Topology=i205-227o	.	D0;D3C	D0	D3C		2	67.29	62.2	74.7	147.42	98.57	91.1	0.27	112.363	-0.738347	0.843668	-0.850413
TR73638|c0_g1	1522	.	.	Eukaryota	Streptophyta	AT1G21900.1	AT1G21900	Transmembrane emp24 domain-containing protein p24delta5 [Source:UniProtKB/Swiss-Prot;Acc:Q8RWM6]	0	0	0	0	No	No	.	.			K20352	9.B.188.1.4	.	9.B.188.1.4	Transmembrane emp24 domain-containing protein p24delta5	Others	P24D5_ARATH^P24D5_ARATH^Q:16-216,H:11-216^67.48%ID^E:5e-97^RecName: Full=Transmembrane emp24 domain-containing protein p24delta5;^Eukaryota; Viridiplantae; Streptophyta; Embryophyta; Tracheophyta; Spermatophyta; Magnoliophyta; eudicotyledons; Gunneridae; Pentapetalae; rosids; malvids; Brassicales; Brassicaceae; Camelineae; Arabidopsis	Q8RWM6	At1g21900 T26F17.12	GO:0005801;GO:0005783;GO:0005789;GO:0030134;GO:0016021;GO:0015031;GO:0016192	PF01105.19^EMP24_GP25L^emp24/gp25L/p24 family/GOLD^33-211^E:2e-51	PF01105.1	.	ExpAA=44.78^PredHel=2^Topology=i12-34o184-206i	.	D0	D0			1	31.22	29.62	21.87	68.39	46.94	26.67	0.44	47.3333	-0.699444	0.857685	-1.51174
TR88476|c0_g1	525	.	.	Eukaryota	Streptophyta	AT1G69460.1	AT1G69460	Transmembrane emp24 domain-containing protein p24delta10 [Source:UniProtKB/Swiss-Prot;Acc:Q8VY92]	0	0	0	0	No	No	.	.			K20352	9.B.188.1.4	.	9.B.188.1.4	Transmembrane emp24 domain-containing protein p24delta9		P24D9_ARATH^P24D9_ARATH^Q:6-174,H:21-189^67.46%ID^E:3e-85^RecName: Full=Transmembrane emp24 domain-containing protein p24delta9;^Eukaryota; Viridiplantae; Streptophyta; Embryophyta; Tracheophyta; Spermatophyta; Magnoliophyta; eudicotyledons; Gunneridae; Pentapetalae; rosids; malvids; Brassicales; Brassicaceae; Camelineae; Arabidopsis	Q9LQY3	At1g26690 T24P13.7	GO:0005789;GO:0033116;GO:0032580;GO:0016021;GO:0015031;GO:0016192	PF01105.19^EMP24_GP25L^emp24/gp25L/p24 family/GOLD^9-173^E:2.7e-45	PF01105.1	.	.	.						12.26	16.12	22.78	26.87	25.55	27.78	0.04	26.7333	-0.231631	1	-0.112013
TR52326|c0_g1	1104	.	.	Eukaryota	Streptophyta	AT1G21900.1	AT1G21900	Transmembrane emp24 domain-containing protein p24delta5 [Source:UniProtKB/Swiss-Prot;Acc:Q8RWM6]	0	0	0	0	No	No	.	.			K20352	9.B.188.1.4	.	9.B.188.1.4	Transmembrane emp24 domain-containing protein p24delta5		P24D5_ARATH^P24D5_ARATH^Q:9-216,H:8-216^61.5%ID^E:3e-85^RecName: Full=Transmembrane emp24 domain-containing protein p24delta5;^Eukaryota; Viridiplantae; Streptophyta; Embryophyta; Tracheophyta; Spermatophyta; Magnoliophyta; eudicotyledons; Gunneridae; Pentapetalae; rosids; malvids; Brassicales; Brassicaceae; Camelineae; Arabidopsis	Q8RWM6	At1g21900 T26F17.12	GO:0005801;GO:0005783;GO:0005789;GO:0030134;GO:0016021;GO:0015031;GO:0016192	PF01105.19^EMP24_GP25L^emp24/gp25L/p24 family/GOLD^33-211^E:2e-47	PF01105.1	.	ExpAA=40.80^PredHel=2^Topology=o10-27i184-206o	.						15.69	15.85	16.36	34.38	25.12	19.95	0.28	26.4833	-0.595417	0.857685	-0.924027
TR72877|c0_g1	1339	.	.	Eukaryota	Streptophyta	AT1G57620.1	AT1G57620	Transmembrane emp24 domain-containing protein p24delta4 [Source:UniProtKB/Swiss-Prot;Acc:Q9FVU0]	0	0	0	0	No	No	.	.			K20352	9.B.188.1.4	.	9.B.188.1.4	Transmembrane emp24 domain-containing protein p24delta3		P24D3_ARATH^P24D3_ARATH^Q:27-217,H:27-217^71.35%ID^E:3e-100^RecName: Full=Transmembrane emp24 domain-containing protein p24delta3;^Eukaryota; Viridiplantae; Streptophyta; Embryophyta; Tracheophyta; Spermatophyta; Magnoliophyta; eudicotyledons; Gunneridae; Pentapetalae; rosids; malvids; Brassicales; Brassicaceae; Camelineae; Arabidopsis	Q6IDL4	At1g09580 F14J9.28	GO:0005789;GO:0016021;GO:0015031;GO:0016192	PF01105.19^EMP24_GP25L^emp24/gp25L/p24 family/GOLD^31-212^E:2e-48	PF01105.1	sigP:1^21^0.516^YES	ExpAA=43.53^PredHel=2^Topology=o5-27i185-207o	.						7.88	14.32	23.28	17.26	22.69	28.39	0.24	22.78	0.237763	1	0.564091
TR102794|c0_g1	1251	.	.	Eukaryota	Streptophyta	AT3G07680.1	AT3G07680	Transmembrane emp24 domain-containing protein p24beta2 [Source:UniProtKB/Swiss-Prot;Acc:Q9S7M9]	0	0	0	0	No	No	.	.			K20347	9.B.188.1.2	.	9.B.188.1.2	Transmembrane emp24 domain-containing protein p24beta2		P24B2_ARATH^P24B2_ARATH^Q:1-207,H:1-208^72.6%ID^E:1e-107^RecName: Full=Transmembrane emp24 domain-containing protein p24beta2;^Eukaryota; Viridiplantae; Streptophyta; Embryophyta; Tracheophyta; Spermatophyta; Magnoliophyta; eudicotyledons; Gunneridae; Pentapetalae; rosids; malvids; Brassicales; Brassicaceae; Camelineae; Arabidopsis	Q9S7M9	At3g07680 F17A17.2 MLP3.13	GO:0005783;GO:0005789;GO:0030134;GO:0005794;GO:0032580;GO:0016021;GO:0015031;GO:0016192	PF01105.19^EMP24_GP25L^emp24/gp25L/p24 family/GOLD^24-199^E:9.5e-32	PF01105.1	sigP:1^21^0.902^YES	ExpAA=37.12^PredHel=1^Topology=o4-26i	.						13.45	42.2	25.84	29.47	66.88	31.51	0.49	42.62	1.02466	0.742331	-0.0576563
TR32123|c6_g2	1099	57361	Complete			AT1G44920.1	AT1G44920	unknown protein; FUNCTIONS IN: molecular_function unknown; INVOLVED IN: biological_process unknown; LOCATED IN: chloroplast; EXPRESSED IN: 22 plant structures; EXPRESSED DURING: 13 growth stages; CONTAINS InterPro DOMAIN/s: Protein of unknown functi /.../3054 (InterPro:IPR021414); Has 246 Blast hits to 246 proteins in 119 species: Archae - 14; Bacteria - 181; Metazoa - 0; Fungi - 0; Plants - 45; …	0	0	0	0	No	No	.	.			.	9.B.185.1.4	.	9.B.185.1.4	unknown protein; FUNCTIONS IN: molecular_function unknown; INVOLVED IN: biological_process unknown; LOCATED IN: chloroplast; EXPRESSED IN: 22 plant structures; EXPRESSED DURING: 13 growth stages; CONTAINS InterPro DOMAIN/s: Protein of unknown functi /.../3054 (InterPro:IPR021414); Has 246 Blast hits to 246 proteins in 119 species: Archae - 14; Bacteria - 181; Metazoa - 0; Fungi - 0; Plants - 45; …		.			.	PF11255.3^DUF3054^Protein of unknown function (DUF3054)^143-254^E:6.9e-28	PF11255.3	.	ExpAA=82.25^PredHel=4^Topology=i136-158o173-192i204-226o236-258i	.						16	28.5	41.49	35.06	45.16	50.6	0.18	43.6067	0.243392	1	0.399434
TR101950|c0_g1	2151	.	.	Eukaryota	Streptophyta	AT5G15810.1	AT5G15810	N2,N2-dimethylguanosine tRNA methyltransferase [Source:TAIR;Acc:AT5G15810]	0	0	0	0	No	No	.	.			K00555	9.B.178.1.2	.	9.B.178.1.2	Probable tRNA (guanine(26)-N(2))-dimethyltransferase 2		TRM2_ARATH^TRM2_ARATH^Q:99-670,H:1-581^72.62%ID^E:0^RecName: Full=Probable tRNA (guanine(26)-N(2))-dimethyltransferase 2;^Eukaryota; Viridiplantae; Streptophyta; Embryophyta; Tracheophyta; Spermatophyta; Magnoliophyta; eudicotyledons; Gunneridae; Pentapetalae; rosids; malvids; Brassicales; Brassicaceae; Camelineae; Arabidopsis	Q9SRU7	At3g02320 F11A12.1 F11A12_100 F14P3.2	GO:0004809;GO:0000049	PF02005.11^TRM^N2,N2-dimethylguanosine tRNA methyltransferase^110-571^E:4e-115	PF02005.1	.	.	J						5.98	11.63	16.12	13.1	18.43	19.66	0.2	17.0633	0.336036	0.962212	0.432732
TR100367|c0_g1	1679	.	.	Eukaryota	Streptophyta	AT4G17740.2	AT4G17740	Carboxyl-terminal-processing peptidase 2, chloroplastic [Source:UniProtKB/Swiss-Prot;Acc:O23614]	0	0	0	0	No	No	.	.			K03797	9.B.174.1.1	.	9.B.174.1.1	Carboxyl-terminal-processing peptidase 2, chloroplastic		CTPA2_ARATH^CTPA2_ARATH^Q:14-392,H:10-374^54.86%ID^E:5e-137^RecName: Full=Carboxyl-terminal-processing peptidase 2, chloroplastic;^Eukaryota; Viridiplantae; Streptophyta; Embryophyta; Tracheophyta; Spermatophyta; Magnoliophyta; eudicotyledons; Gunneridae; Pentapetalae; rosids; malvids; Brassicales; Brassicaceae; Camelineae; Arabidopsis	O23614	CTPA2 At4g17740 dl4905c FCAALL.169	GO:0009543;GO:0005739;GO:0009579;GO:0031977;GO:0008236	PF00595.19^PDZ^PDZ domain (Also known as DHR or GLGF)^231-301^E:7.1e-08`PF13180.1^PDZ_2^PDZ domain^235-310^E:8.1e-09`PF03572.13^Peptidase_S41^Peptidase family S41^338-392^E:3.1e-12	PF00595.1;PF13180.1;PF03572.1	.	ExpAA=23.12^PredHel=1^Topology=i113-135o	M						0	0.53	2.14	0	0.83	2.61	1.16	1.14667	5.39741	0.591508	7.54672
TR100367|c0_g2	2054	30602	Complete	Eukaryota	Streptophyta	ATCG00940.1	ATCG00940	tRNA-Ala [Source:TAIR;Acc:ATCG00940]	0	0	0	0	No	No	.	.			K03797	9.B.174.1.1	.	9.B.174.1.1	Carboxyl-terminal-processing peptidase 2, chloroplastic		CTPA2_ARATH^CTPA2_ARATH^Q:14-533,H:10-515^63.1%ID^E:0^RecName: Full=Carboxyl-terminal-processing peptidase 2, chloroplastic;^Eukaryota; Viridiplantae; Streptophyta; Embryophyta; Tracheophyta; Spermatophyta; Magnoliophyta; eudicotyledons; Gunneridae; Pentapetalae; rosids; malvids; Brassicales; Brassicaceae; Camelineae; Arabidopsis	O23614	CTPA2 At4g17740 dl4905c FCAALL.169	GO:0009543;GO:0005739;GO:0009579;GO:0031977;GO:0008236	PF00595.19^PDZ^PDZ domain (Also known as DHR or GLGF)^231-301^E:1.1e-07`PF13180.1^PDZ_2^PDZ domain^235-310^E:1.3e-08`PF03572.13^Peptidase_S41^Peptidase family S41^338-499^E:1.1e-49	PF00595.1;PF13180.1;PF03572.1	.	ExpAA=22.92^PredHel=1^Topology=i113-135o	M						6.27	16.7	16.49	13.74	26.46	20.11	0.32	20.1033	0.413144	0.894265	0.39466
TR109232|c0_g2	1561	16359	Complete	Eukaryota	Streptophyta	AT5G46390.2	AT5G46390	Carboxyl-terminal-processing peptidase 1, chloroplastic [Source:UniProtKB/Swiss-Prot;Acc:F4KHG6]	0	0	0	0	No	No	.	.			K03797	9.B.174.1.1	.	9.B.174.1.1	Carboxyl-terminal-processing peptidase 1, chloroplastic		CTPA1_ARATH^CTPA1_ARATH^Q:49-480,H:42-488^62.36%ID^E:0^RecName: Full=Carboxyl-terminal-processing peptidase 1, chloroplastic;^Eukaryota; Viridiplantae; Streptophyta; Embryophyta; Tracheophyta; Spermatophyta; Magnoliophyta; eudicotyledons; Gunneridae; Pentapetalae; rosids; malvids; Brassicales; Brassicaceae; Camelineae; Arabidopsis	F4KHG6	CTPA1 At5g46390 MPL12.19	GO:0009543;GO:0031977;GO:0008236	PF03572.13^Peptidase_S41^Peptidase family S41^8-114^E:2e-28	PF03572.1	.	.	M						1.56	2.29	2.52	3.42	3.63	3.07	0.08	3.37333	0.173114	1	-0.10466
TR67859|c0_g1	1979	13641	Complete	Eukaryota	Streptophyta	AT3G57680.1	AT3G57680	Carboxyl-terminal-processing peptidase 3, chloroplastic [Source:UniProtKB/Swiss-Prot;Acc:F4J3G5]	0	0	0	0	No	No	.	.			K03797	9.B.174.1.1	.	9.B.174.1.1	Carboxyl-terminal-processing peptidase 3, chloroplastic		CTPA3_ARATH^CTPA3_ARATH^Q:89-526,H:82-519^74.94%ID^E:0^RecName: Full=Carboxyl-terminal-processing peptidase 3, chloroplastic;^Eukaryota; Viridiplantae; Streptophyta; Embryophyta; Tracheophyta; Spermatophyta; Magnoliophyta; eudicotyledons; Gunneridae; Pentapetalae; rosids; malvids; Brassicales; Brassicaceae; Camelineae; Arabidopsis	F4J3G5	CTPA3 At3g57680 F15B8.130	GO:0009543;GO:0008236	PF00595.19^PDZ^PDZ domain (Also known as DHR or GLGF)^204-274^E:8.8e-09`PF13180.1^PDZ_2^PDZ domain^212-280^E:9.1e-10`PF03572.13^Peptidase_S41^Peptidase family S41^317-479^E:4.1e-53	PF00595.1;PF13180.1;PF03572.1	.	.	.						3.92	9.4	27.75	8.59	14.9	33.84	0.69	19.11	0.6368	0.857685	1.82376
TR58133|c0_g1	3109	.	.	Eukaryota	Chordata	AT3G05510.2	AT3G05510	Phospholipid/glycerol acyltransferase family protein [Source:TAIR;Acc:AT3G05510]	0	0	0	0	No	No	.	.			K10532	9.B.169.4.1	.	9.B.169.4.1	Heparan-alpha-glucosaminide N-acetyltransferase		HGNAT_MOUSE^HGNAT_MOUSE^Q:1-459,H:223-656^30.4%ID^E:6e-42^RecName: Full=Heparan-alpha-glucosaminide N-acetyltransferase;^Eukaryota; Metazoa; Chordata; Craniata; Vertebrata; Euteleostomi; Mammalia; Eutheria; Euarchontoglires; Glires; Rodentia; Sciurognathi; Muroidea; Muridae; Murinae; Mus; Mus	Q3UDW8	Hgsnat D8Ertd354e Tmem76	GO:0016021;GO:0005765;GO:0015019;GO:0016746;GO:0007041;GO:0008152;GO:0051259	PF01553.16^Acyltransferase^Acyltransferase^115-260^E:1e-20	PF01553.1	.	ExpAA=195.93^PredHel=9^Topology=i43-65o78-95i108-127o147-164i185-207o294-316i328-350o365-387i445-467o	S						19.6	39	41.65	42.94	61.8	50.79	0.18	51.8433	0.400593	0.881837	0.230021
TR38970|c0_g1	1920	.	.	Eukaryota	Chordata	AT5G27730.1	AT5G27730	Protein of unknown function (DUF1624) [Source:TAIR;Acc:AT5G27730]	0	0	0	0	No	No	.	.			K10532	9.B.169.4.1	.	9.B.169.4.1	Heparan-alpha-glucosaminide N-acetyltransferase		HGNAT_MOUSE^HGNAT_MOUSE^Q:43-429,H:238-605^28.19%ID^E:5e-30^RecName: Full=Heparan-alpha-glucosaminide N-acetyltransferase;^Eukaryota; Metazoa; Chordata; Craniata; Vertebrata; Euteleostomi; Mammalia; Eutheria; Euarchontoglires; Glires; Rodentia; Sciurognathi; Muroidea; Muridae; Murinae; Mus; Mus	Q3UDW8	Hgsnat D8Ertd354e Tmem76	GO:0016021;GO:0005765;GO:0015019;GO:0016746;GO:0007041;GO:0008152;GO:0051259	.	.	.	ExpAA=198.04^PredHel=9^Topology=i74-96o106-125i146-168o178-197i210-232o322-344i353-375o388-410i423-445o	S						4.37	22.49	16.11	9.58	35.64	19.64	0.61	21.62	1.67623	0.240609	0.845869
TR84798|c0_g2	1717	.	.	Eukaryota	Chordata	AT5G47900.7	AT5G47900	Protein of unknown function (DUF1624) [Source:TAIR;Acc:AT5G47900]	0	0	0	0	No	No	.	.			K10532	9.B.169.4.1	.	9.B.169.4.1	Heparan-alpha-glucosaminide N-acetyltransferase		HGNAT_MOUSE^HGNAT_MOUSE^Q:43-476,H:248-656^26.91%ID^E:7e-32^RecName: Full=Heparan-alpha-glucosaminide N-acetyltransferase;^Eukaryota; Metazoa; Chordata; Craniata; Vertebrata; Euteleostomi; Mammalia; Eutheria; Euarchontoglires; Glires; Rodentia; Sciurognathi; Muroidea; Muridae; Murinae; Mus; Mus	Q3UDW8	Hgsnat D8Ertd354e Tmem76	GO:0016021;GO:0005765;GO:0015019;GO:0016746;GO:0007041;GO:0008152;GO:0051259	PF07786.7^DUF1624^Protein of unknown function (DUF1624)^59-206^E:7.5e-07	PF07786.7	.	ExpAA=210.76^PredHel=10^Topology=i63-85o95-117i130-149o169-191i204-226o314-336i345-364o374-396i408-430o462-481i	S						4.4	10.32	12.53	9.63	16.36	15.28	0.26	13.7567	0.607294	0.857685	0.512212
TR81684|c0_g1	1102	.	.	Eukaryota	Streptophyta	AT1G29395.1	AT1G29395	Cold-regulated 413 inner membrane protein 1, chloroplastic [Source:UniProtKB/Swiss-Prot;Acc:Q94AL8]	0	0	ABA	0	No	No	.	.			.	9.B.166.1.1	9.B.166.1.1	9.B.166.1.1	Cold-regulated 413 inner membrane protein 1, chloroplastic	Others	CRIM1_ARATH^CRIM1_ARATH^Q:1-214,H:1-219^49.78%ID^E:2e-67^RecName: Full=Cold-regulated 413 inner membrane protein 1, chloroplastic;^Eukaryota; Viridiplantae; Streptophyta; Embryophyta; Tracheophyta; Spermatophyta; Magnoliophyta; eudicotyledons; Gunneridae; Pentapetalae; rosids; malvids; Brassicales; Brassicaceae; Camelineae; Arabidopsis	Q94AL8	COR413IM1 COR413TM1 COR414TM1 At1g29395 F15D2.29	GO:0009507;GO:0009941;GO:0009535;GO:0031357;GO:0070417;GO:0042631;GO:0009631;GO:0009737	PF05562.6^WCOR413^Cold acclimation protein WCOR413^55-212^E:1.3e-48	PF05562.6	.	ExpAA=82.42^PredHel=3^Topology=o138-160i173-190o200-219i	.	D3C		D3C		5	28.54	70.19	62.99	62.53	111.23	76.82	0.3	83.5267	0.673576	0.857685	0.142326
TR100520|c0_g1	1248	.	.	Eukaryota	Streptophyta	AT2G15970.2	AT2G15970	Cold-regulated 413 plasma membrane protein 1 [Source:UniProtKB/Swiss-Prot;Acc:Q9XIM7]	0	0	ABA	0	No	No	.	.			.	9.B.166.1.1	.	9.B.166.1.1	Cold-regulated 413 plasma membrane protein 2	Others	CRPM2_ARATH^CRPM2_ARATH^Q:1-201,H:1-200^67.16%ID^E:5e-96^RecName: Full=Cold-regulated 413 plasma membrane protein 2;^Eukaryota; Viridiplantae; Streptophyta; Embryophyta; Tracheophyta; Spermatophyta; Magnoliophyta; eudicotyledons; Gunneridae; Pentapetalae; rosids; malvids; Brassicales; Brassicaceae; Camelineae; Arabidopsis	Q9SVL6	COR413PM2 At3g50830 F18B3.110	GO:0016021;GO:0005886;GO:0005774	PF05562.6^WCOR413^Cold acclimation protein WCOR413^14-191^E:1.9e-86	PF05562.6	.	ExpAA=111.17^PredHel=5^Topology=i43-65o75-97i118-140o144-161i181-203o	.	D0;D3C;D3L	D0	D3C	D3L	3	49.25	79.9	128.32	107.89	126.61	156.49	0.19	130.33	0.0738158	1	0.382229
TR80266|c0_g1	268	.	.	Eukaryota	Streptophyta	.									.	.			.	.	9.B.166.1.1	9.B.166.1.1	Cold-regulated 413 inner membrane protein 1, chloroplastic		CRIM1_ARATH^CRIM1_ARATH^Q:5-268,H:109-151^35.23%ID^E:3e-06^RecName: Full=Cold-regulated 413 inner membrane protein 1, chloroplastic;^Eukaryota; Viridiplantae; Streptophyta; Embryophyta; Tracheophyta; Spermatophyta; Magnoliophyta; eudicotyledons; Gunneridae; Pentapetalae; rosids; malvids; Brassicales; Brassicaceae; Camelineae; Arabidopsis	Q94AL8	COR413IM1 COR413TM1 COR414TM1 At1g29395 F15D2.29	GO:0009507;GO:0009941;GO:0009535;GO:0031357;GO:0070417;GO:0042631;GO:0009631;GO:0009737	.	.	.	.	.						0.58	0	1.07	1.27	0	1.3	0.87	0.856667			-0.131785
TR70055|c0_g2	1139	46723	Complete	Eukaryota	Streptophyta	AT4G18370.1	AT4G18370	Protease Do-like 5, chloroplastic [Source:UniProtKB/Swiss-Prot;Acc:Q9SEL7]	0	0	0	0	No	Yes	.	.			K08784	9.B.160.1.10	.	9.B.160.1.10	Protease Do-like 5, chloroplastic		DEGP5_ARATH^DEGP5_ARATH^Q:434-547,H:138-175^63.16%ID^E:8e-11^RecName: Full=Protease Do-like 5, chloroplastic;^Eukaryota; Viridiplantae; Streptophyta; Embryophyta; Tracheophyta; Spermatophyta; Magnoliophyta; eudicotyledons; Gunneridae; Pentapetalae; rosids; malvids; Brassicales; Brassicaceae; Camelineae; Arabidopsis`DEGP5_ARATH^DEGP5_ARATH^Q:337-450,H:96-131^52.63%ID^E:8e-11^RecName: Full=Protease…	Q9SEL7	DEGP5 HHOA At4g18370 F28J12.30	GO:0009507;GO:0009543;GO:0009579;GO:0031977;GO:0004252;GO:0010206	PF13365.1^Trypsin_2^Trypsin-like peptidase domain^150-299^E:3.6e-20`PF00089.21^Trypsin^Trypsin^151-322^E:1.7e-15	PF13365.1;PF00089.2	.	.	O						5.29	5.5	8.77	11.59	8.72	10.69	0.14	10.3333	-0.394681	0.934326	-0.0532227
TR82290|c0_g1	1751	19525	Complete	Eukaryota	Streptophyta	AT5G39830.2	AT5G39830	Protease Do-like 8, chloroplastic [Source:UniProtKB/Swiss-Prot;Acc:Q9LU10]	0	0	0	0	No	Yes	.	.			K08669	9.B.160.1.10	.	9.B.160.1.10	Protease Do-like 8, chloroplastic		DEGP8_ARATH^DEGP8_ARATH^Q:9-391,H:65-448^77.6%ID^E:0^RecName: Full=Protease Do-like 8, chloroplastic;^Eukaryota; Viridiplantae; Streptophyta; Embryophyta; Tracheophyta; Spermatophyta; Magnoliophyta; eudicotyledons; Gunneridae; Pentapetalae; rosids; malvids; Brassicales; Brassicaceae; Camelineae; Arabidopsis	Q9LU10	DEGP8 At5g39830 K13H13.1	GO:0009507;GO:0009534;GO:0009543;GO:0009579;GO:0031977;GO:0008233;GO:0004252;GO:0010206;GO:0006508	PF13365.1^Trypsin_2^Trypsin-like peptidase domain^98-249^E:1.3e-18`PF00089.21^Trypsin^Trypsin^99-276^E:1.5e-15`PF13180.1^PDZ_2^PDZ domain^304-386^E:3.6e-10	PF13365.1;PF00089.2;PF13180.1	.	.	O						2.23	7.66	19.54	4.87	12.14	23.83	0.7	13.6133	1.18749	0.655334	2.06537
TR50696|c1_g1	2821	.	.	Eukaryota	Streptophyta	AT5G36950.1	AT5G36950	Protease Do-like 10, mitochondrial [Source:UniProtKB/Swiss-Prot;Acc:Q9FIV6]	0	0	0	0	No	No	.	.			K08784	9.B.160.1.10	.	9.B.160.1.10	Protease Do-like 10, mitochondrial		DGP10_ARATH^DGP10_ARATH^Q:136-615,H:102-582^81.5%ID^E:0^RecName: Full=Protease Do-like 10, mitochondrial;^Eukaryota; Viridiplantae; Streptophyta; Embryophyta; Tracheophyta; Spermatophyta; Magnoliophyta; eudicotyledons; Gunneridae; Pentapetalae; rosids; malvids; Brassicales; Brassicaceae; Camelineae; Arabidopsis	Q9FIV6	DEGP10 At5g36950 MLF18_70	GO:0005759;GO:0004252	PF00089.21^Trypsin^Trypsin^159-336^E:8.4e-14`PF13365.1^Trypsin_2^Trypsin-like peptidase domain^175-305^E:2.9e-14`PF13180.1^PDZ_2^PDZ domain^352-451^E:1.3e-10	PF00089.2;PF13365.1;PF13180.1	.	.	O						4.09	6.15	6.51	8.96	9.74	7.94	0.1	8.88	-0.394249	0.928061	-0.6258
TR50840|c0_g1	1633	.	.	Eukaryota	Streptophyta	AT5G27660.1	AT5G27660	Trypsin family protein with PDZ domain [Source:TAIR;Acc:AT5G27660]	0	0	0	0	No	No	.	.			K08669	9.B.160.1.10	.	9.B.160.1.10	Putative protease Do-like 14		DGP14_ARATH^DGP14_ARATH^Q:27-449,H:2-429^66.9%ID^E:0^RecName: Full=Putative protease Do-like 14;^Eukaryota; Viridiplantae; Streptophyta; Embryophyta; Tracheophyta; Spermatophyta; Magnoliophyta; eudicotyledons; Gunneridae; Pentapetalae; rosids; malvids; Brassicales; Brassicaceae; Camelineae; Arabidopsis	Q3E6S8	DEGP14 At5g27660 F15A18.120 T1G16.1	GO:0004252	PF13180.1^PDZ_2^PDZ domain^17-83^E:1.6e-10`PF00595.19^PDZ^PDZ domain (Also known as DHR or GLGF)^19-60^E:2.9e-05	PF13180.1;PF00595.1	.	.	O						7.49	6.62	11.17	16.4	10.49	13.63	0.22	13.5067	-0.592228	0.857685	-0.582045
TR51937|c1_g1	2400	.	.	Eukaryota	Streptophyta	AT3G27925.1	AT3G27925	Protease Do-like 1, chloroplastic [Source:UniProtKB/Swiss-Prot;Acc:O22609]	0	0	0	0	No	Yes	.	.			K08784	9.B.160.1.10	.	9.B.160.1.10	Protease Do-like 1, chloroplastic		DEGP1_ARATH^DEGP1_ARATH^Q:80-190,H:72-183^83.19%ID^E:3e-55^RecName: Full=Protease Do-like 1, chloroplastic;^Eukaryota; Viridiplantae; Streptophyta; Embryophyta; Tracheophyta; Spermatophyta; Magnoliophyta; eudicotyledons; Gunneridae; Pentapetalae; rosids; malvids; Brassicales; Brassicaceae; Camelineae; Arabidopsis	O22609	DEGP1 DEG1 DEGP At3g27925 K16N12.18	GO:0009507;GO:0009534;GO:0009535;GO:0005634;GO:0009579;GO:0031977;GO:0004252;GO:0008236;GO:0010206;GO:0030163;GO:0009735	PF07816.6^DUF1645^Protein of unknown function (DUF1645)^102-222^E:9.9e-12	PF07816.6	.	.	O						20.18	20.15	30.33	44.2	31.93	36.99	0.16	37.7067	-0.108411	1	0.144031
TR104614|c2_g2	1161	.	.			AT2G20120.1	AT2G20120	Protein of unknown function (DUF502) [Source:TAIR;Acc:AT2G20120]	0	0	0	0	No	No	.	.			.	9.B.150.1.4	.	9.B.150.1.4	Protein of unknown function (DUF502) [Source:TAIR;Acc:AT2G20120]		.			.	PF04367.8^DUF502^Protein of unknown function (DUF502)^41-106^E:9.8e-17	PF04367.8	.	ExpAA=50.72^PredHel=2^Topology=i77-99o114-136i	.						20.95	31.82	62.66	45.9	50.42	76.42	0.29	57.58	0.0536854	1	0.551819
TR35015|c0_g1	2291	.	.	Bacteria	Oscillatoriophycideae	AT2G32480.2	AT2G32480	Membrane metalloprotease ARASP, chloroplastic [Source:UniProtKB/Swiss-Prot;Acc:O80885]	0	0	0	0	No	No	.	.			.	9.B.149.2.1	.	9.B.149.2.1	Putative zinc metalloprotease slr1821		Y1821_SYNY3^Y1821_SYNY3^Q:96-456,H:5-359^46.26%ID^E:1e-102^RecName: Full=Putative zinc metalloprotease slr1821;^Bacteria; Cyanobacteria; Oscillatoriophycideae; Chroococcales; Synechocystis	P73714	slr1821	GO:0016021;GO:0005886;GO:0046872;GO:0004222	PF02163.17^Peptidase_M50^Peptidase family M50^100-445^E:3.1e-50`PF13180.1^PDZ_2^PDZ domain^214-290^E:9.1e-08`PF00595.19^PDZ^PDZ domain (Also known as DHR or GLGF)^220-280^E:8.4e-07	PF02163.1;PF13180.1;PF00595.1	.	ExpAA=61.41^PredHel=2^Topology=i187-209o426-443i	M						8.43	13.36	19.58	18.48	21.16	23.88	0.13	21.1733	0.0397945	1	0.217819
TR47352|c0_g1	2215	11355	Complete	Eukaryota	Streptophyta	AT1G17870.1	AT1G17870	Probable zinc metallopeptidase EGY3, chloroplastic [Source:UniProtKB/Swiss-Prot;Acc:Q9LMU1]	0	0	0	0	No	No	.	.			.	9.B.149.1.9	.	9.B.149.1.9	Probable zinc metallopeptidase EGY3, chloroplastic	Stress response	EGY3_ARATH^EGY3_ARATH^Q:50-615,H:1-571^74.91%ID^E:0^RecName: Full=Probable zinc metallopeptidase EGY3, chloroplastic;^Eukaryota; Viridiplantae; Streptophyta; Embryophyta; Tracheophyta; Spermatophyta; Magnoliophyta; eudicotyledons; Gunneridae; Pentapetalae; rosids; malvids; Brassicales; Brassicaceae; Camelineae; Arabidopsis	Q9LMU1	EGY3 At1g17870 F2H15.10	GO:0031969;GO:0016021;GO:0008237;GO:0009408;GO:0009644;GO:0042542	.	.	.	ExpAA=147.62^PredHel=7^Topology=o317-339i352-374o414-436i453-471o486-508i529-560o580-602i	.	D0	D0			1	84.55	5.95	10.65	185.23	9.43	12.98	1.45	69.2133	-4.44961	1.60078e-06	-3.98582
TR93327|c1_g2	2329	15101	Complete	Eukaryota	Streptophyta	AT5G35220.1	AT5G35220	Probable zinc metalloprotease EGY1, chloroplastic [Source:UniProtKB/Swiss-Prot;Acc:Q949Y5]	0	0	C2H4	0	No	Yes	DDT	DDT			.	9.B.149.1.9	.	9.B.149.1.9	Probable zinc metalloprotease EGY1, chloroplastic		EGY1_ARATH^EGY1_ARATH^Q:1-553,H:1-548^69.57%ID^E:0^RecName: Full=Probable zinc metalloprotease EGY1, chloroplastic;^Eukaryota; Viridiplantae; Streptophyta; Embryophyta; Tracheophyta; Spermatophyta; Magnoliophyta; eudicotyledons; Gunneridae; Pentapetalae; rosids; malvids; Brassicales; Brassicaceae; Camelineae; Arabidopsis	Q949Y5	EGY1 AMOS1 At5g35220 T25C13.100	GO:0009507;GO:0031969;GO:0016021;GO:0004222;GO:0009658;GO:0009630;GO:0007275;GO:0009959;GO:0048564;GO:0010207;GO:0060359;GO:0043157;GO:0009723;GO:0009416;GO:0010027	PF02163.17^Peptidase_M50^Peptidase family M50^308-461^E:1.2e-12	PF02163.1	.	ExpAA=154.19^PredHel=6^Topology=o244-266i364-386o401-423i430-452o478-500i521-538o	.						4.62	5.47	14.16	10.12	8.67	17.27	0.38	12.02	-0.387119	0.933112	0.630365
TR95900|c0_g1	2207	17483	Complete	Eukaryota	Streptophyta	AT5G05740.3	AT5G05740	Probable zinc metalloprotease EGY2, chloroplastic [Source:UniProtKB/Swiss-Prot;Acc:Q9FFK3]	0	0	0	0	No	No	.	.			.	9.B.149.1.9	.	9.B.149.1.9	Probable zinc metalloprotease EGY2, chloroplastic		EGY2_ORYSJ^EGY2_ORYSJ^Q:28-539,H:27-544^64.93%ID^E:0^RecName: Full=Probable zinc metalloprotease EGY2, chloroplastic;^Eukaryota; Viridiplantae; Streptophyta; Embryophyta; Tracheophyta; Spermatophyta; Magnoliophyta; Liliopsida; Poales; Poaceae; BEP clade; Ehrhartoideae; Oryzeae; Oryza	Q0JQS5	EGY2 Os01g0142100 LOC_Os01g04900 OsJ_00322 P0019D06.11	GO:0031969;GO:0009535;GO:0016021;GO:0004222;GO:0009793;GO:0016226;GO:0019288;GO:0048481;GO:0006655;GO:0010103;GO:0010027;GO:0010228	PF02163.17^Peptidase_M50^Peptidase family M50^301-469^E:9.6e-11	PF02163.1	.	ExpAA=92.63^PredHel=4^Topology=i45-67o87-109i116-134o149-171i	M						15.55	18.03	16.5	34.06	28.57	20.12	0.25	27.5833	-0.448492	0.857685	-0.950865
TR97449|c1_g1	1697	.	.	Eukaryota	Streptophyta	AT2G01690.2	AT2G01690	Protein VAC14 homolog [Source:UniProtKB/Swiss-Prot;Acc:Q9ZU97]	0	0	0	0	No	No	.	.			K15305	9.B.149.1.7	.	9.B.149.1.7	Protein VAC14 homolog		VAC14_ARATH^VAC14_ARATH^Q:663-1055,H:593-743^41.29%ID^E:3e-17^RecName: Full=Protein VAC14 homolog;^Eukaryota; Viridiplantae; Streptophyta; Embryophyta; Tracheophyta; Spermatophyta; Magnoliophyta; eudicotyledons; Gunneridae; Pentapetalae; rosids; malvids; Brassicales; Brassicaceae; Camelineae; Arabidopsis	Q9ZU97	VAC14 At2g01690 T8O11.14	GO:0070772;GO:0043550	PF12755.2^Vac14_Fab1_bd^Vacuolar 14 Fab1-binding region^65-161^E:3.1e-40`PF13513.1^HEAT_EZ^HEAT-like repeat^75-118^E:0.00095`PF02985.17^HEAT^HEAT repeat^92-121^E:8.7e-05`PF11916.3^Vac14_Fig4_bd^Vacuolar protein 14 C-terminal Fig4p binding^429-609^E:5.6e-72	PF12755.2;PF13513.1;PF02985.1;PF11916.3	.	.	.						13.42	30.17	49.14	29.41	47.8	59.93	0.34	45.7133	0.506807	0.857685	1.03145
TR98029|c0_g5	3552	.	.	Eukaryota	Mycetozoa	AT3G57220.1	AT3G57220	Glycosyl transferase family 4 protein [Source:TAIR;Acc:AT3G57220]	0	0	0	0	No	No	.	.			K01001	9.B.146.1.5	.	9.B.146.1.5	UDP-N-acetylglucosamine--dolichyl-phosphate N-acetylglucosaminephosphotransferase		GPT_DICDI^GPT_DICDI^Q:2270-3322,H:27-396^51.48%ID^E:1e-95^RecName: Full=UDP-N-acetylglucosamine--dolichyl-phosphate N-acetylglucosaminephosphotransferase;^Eukaryota; Amoebozoa; Mycetozoa; Dictyosteliida; Dictyostelium	P0CD61	alg7 DDB_G0290751	GO:0005789;GO:0016021;GO:0008963;GO:0016757;GO:0003975;GO:0006486	PF00953.16^Glycos_transf_4^Glycosyl transferase family 4^152-323^E:6e-36	PF00953.1	.	ExpAA=32.21^PredHel=1^Topology=i12-34o	.						10.25	8.67	11.32	22.46	13.74	13.81	0.3	16.67	-0.875319	0.843668	-0.859001
TR29700|c0_g2	2283	13704	Complete	Eukaryota	Chordata	AT5G14850.2	AT5G14850	Alg9-like mannosyltransferase family [Source:TAIR;Acc:AT5G14850]	0	GT22	0	0	No	No	.	.			K05286	9.B.142.4.15	.	9.B.142.4.15	GPI mannosyltransferase 3		PIGB_MOUSE^PIGB_MOUSE^Q:11-171,H:366-529^40.72%ID^E:1e-29^RecName: Full=GPI mannosyltransferase 3;^Eukaryota; Metazoa; Chordata; Craniata; Vertebrata; Euteleostomi; Mammalia; Eutheria; Euarchontoglires; Glires; Rodentia; Sciurognathi; Muroidea; Muridae; Murinae; Mus; Mus	Q9JJQ0	Pigb	GO:0005789;GO:0016021;GO:0016757;GO:0006506	PF03901.12^Glyco_transf_22^Alg9-like mannosyltransferase family^39-441^E:9.7e-111	PF03901.1	.	ExpAA=21.88^PredHel=1^Topology=i21-43o	.						3.45	7.48	11.18	7.56	11.85	13.63	0.28	11.0133	0.491273	0.857685	0.686819
TR51995|c0_g2	2784	8846	Complete	Eukaryota	Streptophyta	AT1G34130.1	AT1G34130	Dolichyl-diphosphooligosaccharide--protein glycosyltransferase subunit STT3B [Source:UniProtKB/Swiss-Prot;Acc:Q9FX21]	0	GT66	0	0	No	No	.	.			K07151	9.B.142.3.3	.	9.B.142.3.3	Dolichyl-diphosphooligosaccharide--protein glycosyltransferase subunit STT3B		STT3B_ARATH^STT3B_ARATH^Q:10-743,H:2-734^86.78%ID^E:0^RecName: Full=Dolichyl-diphosphooligosaccharide--protein glycosyltransferase subunit STT3B;^Eukaryota; Viridiplantae; Streptophyta; Embryophyta; Tracheophyta; Spermatophyta; Magnoliophyta; eudicotyledons; Gunneridae; Pentapetalae; rosids; malvids; Brassicales; Brassicaceae; Camelineae; Arabidopsis	Q9FX21	STT3B At1g34130 F12G12.5	GO:0005783;GO:0005789;GO:0016021;GO:0016020;GO:0005886;GO:0004576;GO:0006486	PF02516.9^STT3^Oligosaccharyl transferase STT3 subunit^50-589^E:4.2e-111	PF02516.9	.	ExpAA=256.05^PredHel=11^Topology=i48-70o113-135i142-164o174-196i203-225o240-262i269-291o301-318i331-353o390-412i419-441o	R						15.11	14.39	32.76	33.09	22.81	39.95	0.27	31.95	-0.690152	0.857685	0.119364
TR101217|c2_g1	2557	.	.	Eukaryota	Streptophyta	AT5G19690.1	AT5G19690	Dolichyl-diphosphooligosaccharide--protein glycosyltransferase subunit STT3A [Source:UniProtKB/Swiss-Prot;Acc:Q93ZY3]	0	GT66	0	0	No	No	.	.			K07151	9.B.142.3.3	.	9.B.142.3.3	Dolichyl-diphosphooligosaccharide--protein glycosyltransferase subunit STT3A		STT3A_ARATH^STT3A_ARATH^Q:10-786,H:13-778^83.18%ID^E:0^RecName: Full=Dolichyl-diphosphooligosaccharide--protein glycosyltransferase subunit STT3A;^Eukaryota; Viridiplantae; Streptophyta; Embryophyta; Tracheophyta; Spermatophyta; Magnoliophyta; eudicotyledons; Gunneridae; Pentapetalae; rosids; malvids; Brassicales; Brassicaceae; Camelineae; Arabidopsis	Q93ZY3	STT3A At5g19690 T29J13_110	GO:0005783;GO:0005789;GO:0016021;GO:0016020;GO:0005886;GO:0004576;GO:0006486;GO:0047484;GO:0009651	PF02516.9^STT3^Oligosaccharyl transferase STT3 subunit^20-434^E:1.9e-98	PF02516.9	.	ExpAA=276.26^PredHel=13^Topology=i19-41o83-105i112-134o144-166i173-195o210-232i239-261o271-288i301-323o365-387i392-409o413-435i518-540o	R						10.33	11.33	24.1	22.63	17.96	29.39	0.25	23.3267	-0.484671	0.857685	0.227454
TR72625|c0_g1	791	.	.	Eukaryota	Streptophyta	AT2G35520.2	AT2G35520	Dolichyl-diphosphooligosaccharide--protein glycosyltransferase subunit DAD2 [Source:UniProtKB/Swiss-Prot;Acc:O22622]	0	0	0	0	No	No	.	.			K12668	9.B.142.3.14	.	9.B.142.3.14	Dolichyl-diphosphooligosaccharide--protein glycosyltransferase subunit DAD1	Others	DAD1_SOLLC^DAD1_SOLLC^Q:43-157,H:1-116^92.24%ID^E:3e-71^RecName: Full=Dolichyl-diphosphooligosaccharide--protein glycosyltransferase subunit DAD1;^Eukaryota; Viridiplantae; Streptophyta; Embryophyta; Tracheophyta; Spermatophyta; Magnoliophyta; eudicotyledons; Gunneridae; Pentapetalae; asterids; lamiids; Solanales; Solanaceae; Solanoideae; Solaneae; Solanum; Lycopersicon	Q9SMC4	DAD1	GO:0016021;GO:0008250;GO:0004579;GO:0006486	PF02109.11^DAD^DAD family^48-157^E:3.5e-41	PF02109.1	.	ExpAA=56.16^PredHel=3^Topology=o71-93i100-122o137-156i	.	D0	D0			1	30.05	51.61	64.9	65.84	81.78	79.15	0.11	75.59	0.154666	1	0.109073
TR41210|c0_g1	1804	.	.	Eukaryota	Streptophyta	AT5G66680.1	AT5G66680	Dolichyl-diphosphooligosaccharide--protein glycosyltransferase 48 kDa subunit [Source:UniProtKB/Swiss-Prot;Acc:Q944K2]	0	0	0	0	No	No	.	.			K12670	9.B.142.3.14	.	9.B.142.3.14	Dolichyl-diphosphooligosaccharide--protein glycosyltransferase 48 kDa subunit	Others	OST48_ARATH^OST48_ARATH^Q:39-474,H:3-437^72.48%ID^E:0^RecName: Full=Dolichyl-diphosphooligosaccharide--protein glycosyltransferase 48 kDa subunit;^Eukaryota; Viridiplantae; Streptophyta; Embryophyta; Tracheophyta; Spermatophyta; Magnoliophyta; eudicotyledons; Gunneridae; Pentapetalae; rosids; malvids; Brassicales; Brassicaceae; Camelineae; Arabidopsis	Q944K2	OST48 DGL1 At5g66680 MSN2.7	GO:0005783;GO:0005794;GO:0016021;GO:0016020;GO:0005730;GO:0008250;GO:0009505;GO:0009506;GO:0005774;GO:0005773;GO:0004579;GO:0009664;GO:0018279;GO:0009826	PF03345.9^DDOST_48kD^Oligosaccharyltransferase 48 kDa subunit beta^70-474^E:4.5e-128	PF03345.9	.	ExpAA=23.83^PredHel=1^Topology=o450-472i	.	D3L			D3L	7	29.16	49.65	87.84	63.89	78.69	107.12	0.26	83.2333	0.144055	1	0.592573
TR116515|c0_g1	2299	.	.	Eukaryota	Streptophyta	AT1G76400.1	AT1G76400	Dolichyl-diphosphooligosaccharide--protein glycosyltransferase subunit 1A [Source:UniProtKB/Swiss-Prot;Acc:Q9SFX3]	0	0	0	0	No	No	.	.			K12666	9.B.142.3.14	.	9.B.142.3.14	Dolichyl-diphosphooligosaccharide--protein glycosyltransferase subunit 1A		OST1A_ARATH^OST1A_ARATH^Q:17-610,H:21-614^65.66%ID^E:0^RecName: Full=Dolichyl-diphosphooligosaccharide--protein glycosyltransferase subunit 1A;^Eukaryota; Viridiplantae; Streptophyta; Embryophyta; Tracheophyta; Spermatophyta; Magnoliophyta; eudicotyledons; Gunneridae; Pentapetalae; rosids; malvids; Brassicales; Brassicaceae; Camelineae; Arabidopsis	Q9SFX3	OST1A RPN1A At1g76400 F15M4.10	GO:0005783;GO:0005789;GO:0016021;GO:0016020;GO:0004579;GO:0006486	PF04597.9^Ribophorin_I^Ribophorin I^24-451^E:6e-134	PF04597.9	sigP:1^21^0.86^YES	ExpAA=30.21^PredHel=1^Topology=o434-453i	.						18.05	23.39	42.65	39.55	37.07	52.02	0.19	42.88	-0.249538	1	0.242861
TR111221|c0_g1	1985	.	.	Eukaryota	Streptophyta	AT2G01720.1	AT2G01720	Dolichyl-diphosphooligosaccharide--protein glycosyltransferase subunit 1B [Source:UniProtKB/Swiss-Prot;Acc:Q9ZUA0]	0	0	0	0	No	No	.	.			K12666	9.B.142.3.14	.	9.B.142.3.14	Dolichyl-diphosphooligosaccharide--protein glycosyltransferase subunit 1B		OST1B_ORYSJ^OST1B_ORYSJ^Q:706-428,H:380-472^75.27%ID^E:3e-44^RecName: Full=Dolichyl-diphosphooligosaccharide--protein glycosyltransferase subunit 1B;^Eukaryota; Viridiplantae; Streptophyta; Embryophyta; Tracheophyta; Spermatophyta; Magnoliophyta; Liliopsida; Poales; Poaceae; BEP clade; Ehrhartoideae; Oryzeae; Oryza`OST1B_ORYSJ^OST1B_ORYSJ^Q:876-781,H:352-383^71.88%ID^E:3e-44^RecName: Full=Dolichy…	B9FDT1	OST1B RPN1B Os04g0693000 OsJ_16761	GO:0005789;GO:0016021;GO:0009505;GO:0005886;GO:0005774;GO:0004579;GO:0006486	PF04597.9^Ribophorin_I^Ribophorin I^74-500^E:2.4e-132	PF04597.9	.	ExpAA=22.82^PredHel=1^Topology=o481-503i	.						16.27	26.21	59.11	35.64	41.54	72.08	0.39	49.7533	-0.0449523	1	0.580758
TR42936|c0_g1	2442	26002	Complete	Eukaryota	Chordata	AT1G11880.1	AT1G11880	transferases, transferring hexosyl groups [Source:TAIR;Acc:AT1G11880]	0	GT76	0	0	No	No	.	.			K07542	9.B.142.11.8	.	9.B.142.11.8	GPI mannosyltransferase 2		PIGV_HUMAN^PIGV_HUMAN^Q:80-466,H:66-425^30.71%ID^E:9e-49^RecName: Full=GPI mannosyltransferase 2;^Eukaryota; Metazoa; Chordata; Craniata; Vertebrata; Euteleostomi; Mammalia; Eutheria; Euarchontoglires; Primates; Haplorrhini; Catarrhini; Hominidae; Homo	Q9NUD9	PIGV	GO:0005789;GO:0016021;GO:0016758;GO:0006506	PF04188.8^Mannosyl_trans2^Mannosyltransferase (PIG-V))^16-218^E:2.7e-64	PF04188.8	.	ExpAA=93.66^PredHel=4^Topology=i7-29o54-76i97-119o168-190i	S						3.06	5.33	8.1	6.7	8.45	9.88	0.19	8.34333	-0.034233	1	0.579267
TR47793|c2_g3	7816	.	.	Eukaryota	Streptophyta	AT2G07715.1	AT2G07715	Nucleic acid-binding, OB-fold-like protein [Source:TAIR;Acc:AT2G07715]	0	0	0	0	Yes	No	.	.			.	9.B.14.2.2	.	9.B.14.2.2	60S ribosomal protein L2, mitochondrial	Translation/Protein synthesis	RM02_ARATH^RM02_ARATH^Q:8-297,H:7-306^76.57%ID^E:4e-151^RecName: Full=60S ribosomal protein L2, mitochondrial;^Eukaryota; Viridiplantae; Streptophyta; Embryophyta; Tracheophyta; Spermatophyta; Magnoliophyta; eudicotyledons; Gunneridae; Pentapetalae; rosids; malvids; Brassicales; Brassicaceae; Camelineae; Arabidopsis	P93311	RPL2 AtMg00560	GO:0005739;GO:0005840;GO:0003735;GO:0006412	PF00181.18^Ribosomal_L2^Ribosomal Proteins L2, RNA binding domain^22-78^E:2.2e-17	PF00181.1	.	ExpAA=64.78^PredHel=3^Topology=o10-28i35-57o77-99i	J						23.32	10.31	2.74	51.09	16.35	3.35	1.05	23.5967	-1.79939	0.150393	-4.08256
TR47638|c0_g2	2345	.	.	Eukaryota	Streptophyta	ATMG00180.1	ATMG00180	cytochrome C biogenesis 452 [Source:TAIR;Acc:ATMG00180]	0	0	0	0	No	No	.	.			.	9.B.14.1.6	9.B.14.1.6	9.B.14.1.6	Putative cytochrome c biogenesis ccmF-like mitochondrial protein	Others	CCMF_ARATH^CCMF_ARATH^Q:2068-1502,H:254-442^89.42%ID^E:6e-99^RecName: Full=Putative cytochrome c biogenesis ccmF-like mitochondrial protein;^Eukaryota; Viridiplantae; Streptophyta; Embryophyta; Tracheophyta; Spermatophyta; Magnoliophyta; eudicotyledons; Gunneridae; Pentapetalae; rosids; malvids; Brassicales; Brassicaceae; Camelineae; Arabidopsis`CCMF_ARATH^CCMF_ARATH^Q:3141-2992,H:209-260^90.38%I…	P93286	CCMFC CCB452 CCB6C AtMg00180	GO:0016021;GO:0031966;GO:0017004;GO:0006810	.	.	.	.	.						6.37	4.13	0.53	13.96	6.54	0.65	0.95	7.05	-1.24039	0.591508	-4.12706
TR115584|c0_g2	1078	.	.	Eukaryota	Streptophyta	ATMG00180.1	ATMG00180	cytochrome C biogenesis 452 [Source:TAIR;Acc:ATMG00180]	0	0	0	0	No	No	.	.			.	.	9.B.14.1.6	9.B.14.1.6	Putative cytochrome c biogenesis ccmF-like mitochondrial protein	Others	CCMF_ARATH^CCMF_ARATH^Q:736-2,H:1-249^89.96%ID^E:4e-110^RecName: Full=Putative cytochrome c biogenesis ccmF-like mitochondrial protein;^Eukaryota; Viridiplantae; Streptophyta; Embryophyta; Tracheophyta; Spermatophyta; Magnoliophyta; eudicotyledons; Gunneridae; Pentapetalae; rosids; malvids; Brassicales; Brassicaceae; Camelineae; Arabidopsis	P93286	CCMFC CCB452 CCB6C AtMg00180	GO:0016021;GO:0031966;GO:0017004;GO:0006810	.	.	.	.	.						3.22	3.55	0.11	7.05	5.62	0.13	0.86	4.26667	-0.482741	0.924203	-5.67257
TR38968|c1_g1	1569	.	.	Eukaryota	Chordata	AT3G59500.1	AT3G59500	Integral membrane HRF1 family protein [Source:TAIR;Acc:AT3G59500]	0	0	0	0	No	No	.	.			K20362	9.B.135.2.5	.	9.B.135.2.5	Protein YIF1B		YIF1B_MOUSE^YIF1B_MOUSE^Q:673-1479,H:27-305^31.47%ID^E:7e-19^RecName: Full=Protein YIF1B;^Eukaryota; Metazoa; Chordata; Craniata; Vertebrata; Euteleostomi; Mammalia; Eutheria; Euarchontoglires; Glires; Rodentia; Sciurognathi; Muroidea; Muridae; Murinae; Mus; Mus	Q9CX30	Yif1b	GO:0016021	PF03878.10^YIF1^YIF1^56-275^E:2.3e-80	PF03878.1	.	ExpAA=92.90^PredHel=4^Topology=o132-154i161-180o216-238i259-281o	S						6.2	22.78	22.07	13.57	36.1	26.92	0.44	25.53	1.46618	0.363386	0.990788
TR57744|c0_g1	1572	.	.	Eukaryota	Mycetozoa	AT2G39805.2	AT2G39805	Integral membrane Yip1 family protein [Source:TAIR;Acc:AT2G39805]	0	0	0	0	No	No	.	.			K22940	9.B.135.2.2	.	9.B.135.2.2	Protein YIPF1 homolog		YIPF1_DICDI^YIPF1_DICDI^Q:5-158,H:168-321^31.21%ID^E:1e-18^RecName: Full=Protein YIPF1 homolog;^Eukaryota; Amoebozoa; Mycetozoa; Dictyosteliida; Dictyostelium	Q54TS4	yipf1 DDB_G0281587	GO:0016021	PF04893.12^Yip1^Yip1 domain^83-232^E:9.3e-11	PF04893.1	.	ExpAA=111.47^PredHel=5^Topology=i7-29o44-66i78-100o104-123i135-157o	.						8.83	13.41	27.78	19.34	21.25	33.88	0.32	24.8233	-0.056806	1	0.092805
TR87233|c0_g1	1627	.	.	Eukaryota	Mycetozoa	AT5G27490.1	AT5G27490	Integral membrane Yip1 family protein [Source:TAIR;Acc:AT5G27490]	0	0	0	0	No	No	.	.			K22940	9.B.135.2.2	.	9.B.135.2.2	Protein YIPF1 homolog		YIPF1_DICDI^YIPF1_DICDI^Q:880-422,H:168-320^35.71%ID^E:2e-26^RecName: Full=Protein YIPF1 homolog;^Eukaryota; Amoebozoa; Mycetozoa; Dictyosteliida; Dictyostelium`YIPF1_DICDI^YIPF1_DICDI^Q:1034-900,H:123-167^42.22%ID^E:2e-26^RecName: Full=Protein YIPF1 homolog;^Eukaryota; Amoebozoa; Mycetozoa; Dictyosteliida; Dictyostelium	Q54TS4	yipf1 DDB_G0281587	GO:0016021	PF04893.12^Yip1^Yip1 domain^89-253^E:4.7e-16	PF04893.1	.	ExpAA=67.08^PredHel=3^Topology=i124-146o161-183i190-212o	.						9.99	31.94	62.72	21.89	50.62	76.49	0.55	49.6667	0.942051	0.833993	1.58539
TR108437|c0_g1	962	.	.	Eukaryota	Chordata	AT2G18840.1	AT2G18840	Integral membrane Yip1 family protein [Source:TAIR;Acc:AT2G18840]	0	0	0	0	No	No	.	.			K22943	9.B.135.1.2	.	9.B.135.1.2	Protein YIPF6	Transport	YIPF6_XENTR^YIPF6_XENTR^Q:112-288,H:48-230^39.57%ID^E:1e-35^RecName: Full=Protein YIPF6;^Eukaryota; Metazoa; Chordata; Craniata; Vertebrata; Euteleostomi; Amphibia; Batrachia; Anura; Pipoidea; Pipidae; Xenopodinae; Xenopus; Silurana	Q28CH8	yipf6 TGas105o14.1	GO:0016021	PF04893.12^Yip1^Yip1 domain^138-269^E:5.3e-13	PF04893.1	.	ExpAA=107.55^PredHel=5^Topology=o153-175i180-202o206-228i235-257o267-286i	U	D3L			D3L	7	26.1	53.71	78.87	57.17	85.12	96.19	0.25	79.4933	0.430632	0.861902	1.12756
TR118122|c0_g1	1341	.	.	Eukaryota	Chordata	.									.	.			K20363	9.B.135.1.1	.	9.B.135.1.1	Protein YIPF5		YIPF5_XENTR^YIPF5_XENTR^Q:17-247,H:28-256^32.07%ID^E:2e-30^RecName: Full=Protein YIPF5;^Eukaryota; Metazoa; Chordata; Craniata; Vertebrata; Euteleostomi; Amphibia; Batrachia; Anura; Pipoidea; Pipidae; Xenopodinae; Xenopus; Silurana	Q66KA5	yipf5	GO:0005789;GO:0000139;GO:0016021;GO:0015031;GO:0016192	PF04893.12^Yip1^Yip1 domain^85-225^E:5e-09	PF04893.1	.	ExpAA=92.68^PredHel=4^Topology=o134-156i169-191o195-217i229-246o	U						3.22	4.7	7.03	7.06	7.44	8.58	0.1	7.69333	-0.0803112	1	0.12723
TR108472|c0_g1	1705	.	.			AT2G06005.1	AT2G06005	FRIGIDA interacting protein 1 [Source:TAIR;Acc:AT2G06005]	0	0	0	0	No	No	.	.			.	9.B.134.2.1	.	9.B.134.2.1	FRIGIDA interacting protein 1 [Source:TAIR;Acc:AT2G06005]		.			.	PF14802.1^TMEM192^TMEM192 family^49-231^E:1.5e-17	PF14802.1	.	ExpAA=89.65^PredHel=4^Topology=i40-62o67-89i110-132o142-164i	.						5.61	15.13	11.54	12.28	23.97	14.08	0.38	16.7767	0.597364	0.857685	0.0357211
TR35221|c0_g1	1266	.	.	Eukaryota	Ecdysozoa	AT1G16560.4	AT1G16560	Per1-like family protein [Source:TAIR;Acc:AT1G16560]	0	0	0	0	No	No	.	.			.	9.B.132.1.1	9.B.132.1.1	9.B.132.1.1	Post-GPI attachment to proteins factor 3		PGAP3_DROME^PGAP3_DROME^Q:7-327,H:7-310^31.89%ID^E:5e-50^RecName: Full=Post-GPI attachment to proteins factor 3;^Eukaryota; Metazoa; Ecdysozoa; Arthropoda; Hexapoda; Insecta; Pterygota; Neoptera; Endopterygota; Diptera; Brachycera; Muscomorpha; Ephydroidea; Drosophilidae; Drosophila; Sophophora	Q7K0P4	PGAP3 CG3271	GO:0000139;GO:0016021;GO:0031227;GO:0016788;GO:0006506;GO:0006505	PF04080.8^Per1^Per1-like^68-330^E:6.4e-91	PF04080.8	sigP:1^22^0.885^YES	ExpAA=154.08^PredHel=7^Topology=o123-145i158-180o195-214i221-243o248-267i280-299o309-326i	S						2.99	10.23	13.14	6.56	16.21	16.02	0.43	12.93	1.129	0.745439	1.11843
TR35221|c0_g2	849	.	.	Eukaryota	Ecdysozoa	AT1G16560.4	AT1G16560	Per1-like family protein [Source:TAIR;Acc:AT1G16560]	0	0	0	0	No	No	.	.			.	9.B.132.1.1	9.B.132.1.1	9.B.132.1.1	Post-GPI attachment to proteins factor 3		PGAP3_DROME^PGAP3_DROME^Q:5-84,H:229-310^37.8%ID^E:8e-09^RecName: Full=Post-GPI attachment to proteins factor 3;^Eukaryota; Metazoa; Ecdysozoa; Arthropoda; Hexapoda; Insecta; Pterygota; Neoptera; Endopterygota; Diptera; Brachycera; Muscomorpha; Ephydroidea; Drosophilidae; Drosophila; Sophophora	Q7K0P4	PGAP3 CG3271	GO:0000139;GO:0016021;GO:0031227;GO:0016788;GO:0006506;GO:0006505	PF04080.8^Per1^Per1-like^5-87^E:2.1e-24	PF04080.8	.	ExpAA=58.25^PredHel=3^Topology=o5-24i37-56o66-83i	S						1.88	0.63	0.95	4.13	1	1.16	0.84	2.09667	-2.03073	0.509495	-1.89449
TR36013|c0_g1	801	.	.	Eukaryota	Chordata	AT1G16560.4	AT1G16560	Per1-like family protein [Source:TAIR;Acc:AT1G16560]	0	0	0	0	No	No	.	.			.	9.B.132.1.1	.	9.B.132.1.1	Post-GPI attachment to proteins factor 3		PGAP3_XENTR^PGAP3_XENTR^Q:9-177,H:4-152^34.32%ID^E:3e-23^RecName: Full=Post-GPI attachment to proteins factor 3;^Eukaryota; Metazoa; Chordata; Craniata; Vertebrata; Euteleostomi; Amphibia; Batrachia; Anura; Pipoidea; Pipidae; Xenopodinae; Xenopus; Silurana	Q0VFE3	pgap3 perld1	GO:0000139;GO:0016021;GO:0031227;GO:0016788;GO:0006506;GO:0006505	PF04080.8^Per1^Per1-like^61-177^E:8.3e-38	PF04080.8	sigP:1^22^0.897^YES	ExpAA=44.71^PredHel=2^Topology=o118-140i152-174o	S						2.29	3.25	10.25	5.02	5.15	12.5	0.57	7.55667	-0.121441	1	1.15417
TR36013|c2_g1	1748	.	.	Eukaryota	Chordata	AT1G16560.4	AT1G16560	Per1-like family protein [Source:TAIR;Acc:AT1G16560]	0	0	0	0	No	No	.	.			.	9.B.132.1.1	.	9.B.132.1.1	Post-GPI attachment to proteins factor 3		PGAP3_DANRE^PGAP3_DANRE^Q:21-336,H:15-314^32.7%ID^E:5e-48^RecName: Full=Post-GPI attachment to proteins factor 3;^Eukaryota; Metazoa; Chordata; Craniata; Vertebrata; Euteleostomi; Actinopterygii; Neopterygii; Teleostei; Ostariophysi; Cypriniformes; Cyprinidae; Danio	A8WFS8	pgap3 perld1 zgc:171485	GO:0000139;GO:0016021;GO:0031227;GO:0016788;GO:0006506;GO:0006505	PF04080.8^Per1^Per1-like^62-325^E:8.1e-86	PF04080.8	sigP:1^22^0.882^YES	ExpAA=78.20^PredHel=3^Topology=o27-46i53-75o79-101i	S						6.9	13.57	23.57	15.12	21.5	28.74	0.31	21.7867	0.380931	0.93272	0.457015
TR36013|c1_g1	700	.	.	Eukaryota	Chordata	AT1G16560.4	AT1G16560	Per1-like family protein [Source:TAIR;Acc:AT1G16560]	0	0	0	0	No	No	.	.			.	9.B.132.1.1	.	9.B.132.1.1	Post-GPI attachment to proteins factor 3		PGAP3_MOUSE^PGAP3_MOUSE^Q:1-152,H:153-306^39.1%ID^E:6e-23^RecName: Full=Post-GPI attachment to proteins factor 3;^Eukaryota; Metazoa; Chordata; Craniata; Vertebrata; Euteleostomi; Mammalia; Eutheria; Euarchontoglires; Glires; Rodentia; Sciurognathi; Muroidea; Muridae; Murinae; Mus; Mus	A2A559	Pgap3 Perld1	GO:0000139;GO:0016021;GO:0031227;GO:0016788;GO:0006506;GO:0006505	PF04080.8^Per1^Per1-like^1-153^E:2e-47	PF04080.8	.	ExpAA=91.20^PredHel=3^Topology=o20-38i45-67o71-93i	S						3.22	9.83	11.7	7.06	15.57	14.27	0.37	12.3	0.977826	0.843668	0.854467
TR43337|c0_g1	235	.	.	Eukaryota	Dikarya	.									.	.			.	.	9.B.131.1.1	9.B.131.1.1	Protein CWH43		CWH43_YEAST^CWH43_YEAST^Q:233-66,H:890-952^47.62%ID^E:3e-08^RecName: Full=Protein CWH43;^Eukaryota; Fungi; Dikarya; Ascomycota; Saccharomycotina; Saccharomycetes; Saccharomycetales; Saccharomycetaceae; Saccharomyces	P25618	CWH43 YCR017C YCR17C	GO:0005935;GO:0005934;GO:0005789;GO:0005887;GO:0071555;GO:0031505;GO:0006506	.	.	.	.	.						0	0	0.63	0	0	0.77	1.73	0.256667
TR101970|c0_g1	1529	.	.	Eukaryota	Streptophyta	AT1G14530.2	AT1G14530	Protein TOM THREE HOMOLOG 1 [Source:UniProtKB/Swiss-Prot;Acc:Q948R8]	0	0	0	0	No	No	.	.			.	9.B.123.2.2	.	9.B.123.2.2	Tobamovirus multiplication protein 3		TOM3_ARATH^TOM3_ARATH^Q:577-407,H:113-169^84.21%ID^E:4e-16^RecName: Full=Tobamovirus multiplication protein 3;^Eukaryota; Viridiplantae; Streptophyta; Embryophyta; Tracheophyta; Spermatophyta; Magnoliophyta; eudicotyledons; Gunneridae; Pentapetalae; rosids; malvids; Brassicales; Brassicaceae; Camelineae; Arabidopsis	Q9ZUM2	TOM3 At2g02180 F5O4.5	GO:0016021;GO:0009705;GO:0046786	PF06454.6^DUF1084^Protein of unknown function (DUF1084)^2-192^E:1.2e-101	PF06454.6	.	ExpAA=32.40^PredHel=1^Topology=o29-51i	S						9.5	16.37	27.24	20.81	25.93	33.22	0.23	26.6533	0.3697	0.933289	0.718905
TR35637|c0_g1	345	.	.	Eukaryota	Streptophyta	AT1G14530.2	AT1G14530	Protein TOM THREE HOMOLOG 1 [Source:UniProtKB/Swiss-Prot;Acc:Q948R8]	0	0	0	0	No	No	.	.			.	9.B.123.2.2	.	9.B.123.2.2	Tobamovirus multiplication protein 1		TOM1_TOBAC^TOM1_TOBAC^Q:1-115,H:100-214^77.39%ID^E:8e-59^RecName: Full=Tobamovirus multiplication protein 1;^Eukaryota; Viridiplantae; Streptophyta; Embryophyta; Tracheophyta; Spermatophyta; Magnoliophyta; eudicotyledons; Gunneridae; Pentapetalae; asterids; lamiids; Solanales; Solanaceae; Nicotianoideae; Nicotianeae; Nicotiana	Q402F4	TOM1	GO:0016021;GO:0009705;GO:0046786	PF06454.6^DUF1084^Protein of unknown function (DUF1084)^3-113^E:5.4e-51	PF06454.6	.	ExpAA=65.69^PredHel=3^Topology=o10-28i41-63o75-97i	.						2.13	0.47	1.94	4.66	0.75	2.37	0.76	2.59333	-2.64026	0.843668	-1.11608
TR31405|c0_g1	1662	.	.	Eukaryota	Streptophyta	AT2G02180.1	AT2G02180	Tobamovirus multiplication protein 3 [Source:UniProtKB/Swiss-Prot;Acc:Q9ZUM2]	0	0	0	0	No	No	.	.			.	9.B.123.2.2	.	9.B.123.2.2	Tobamovirus multiplication protein 1		TOM1_TOBAC^TOM1_TOBAC^Q:8-245,H:51-288^67.23%ID^E:4e-112^RecName: Full=Tobamovirus multiplication protein 1;^Eukaryota; Viridiplantae; Streptophyta; Embryophyta; Tracheophyta; Spermatophyta; Magnoliophyta; eudicotyledons; Gunneridae; Pentapetalae; asterids; lamiids; Solanales; Solanaceae; Nicotianoideae; Nicotianeae; Nicotiana	Q402F4	TOM1	GO:0016021;GO:0009705;GO:0046786	PF06454.6^DUF1084^Protein of unknown function (DUF1084)^8-244^E:7.2e-113	PF06454.6	.	ExpAA=120.23^PredHel=6^Topology=o27-46i59-81o96-118i131-153o173-195i207-229o	.						0.15	0.35	1.51	0.33	0.55	1.84	0.9	0.906667	-1.36185	1	2.27294
TR111094|c0_g1	1061	.	.	Eukaryota	Streptophyta	AT4G21790.1	AT4G21790	Tobamovirus multiplication protein 1 [Source:UniProtKB/Swiss-Prot;Acc:Q9FEG2]	0	0	0	0	No	No	.	.			.	9.B.123.2.2	.	9.B.123.2.2	Tobamovirus multiplication protein 1		TOM1_TOBAC^TOM1_TOBAC^Q:92-802,H:51-287^81.01%ID^E:1e-126^RecName: Full=Tobamovirus multiplication protein 1;^Eukaryota; Viridiplantae; Streptophyta; Embryophyta; Tracheophyta; Spermatophyta; Magnoliophyta; eudicotyledons; Gunneridae; Pentapetalae; asterids; lamiids; Solanales; Solanaceae; Nicotianoideae; Nicotianeae; Nicotiana	Q402F4	TOM1	GO:0016021;GO:0009705;GO:0046786	PF06454.6^DUF1084^Protein of unknown function (DUF1084)^4-244^E:3.9e-124	PF06454.6	.	ExpAA=83.35^PredHel=4^Topology=i2-19o29-51i71-93o108-130i	.						2.67	3.15	3.64	5.85	4.99	4.44	0.14	5.09333	-0.548902	0.897657	-0.740598
TR42919|c0_g1	1315	.	.	Eukaryota	Streptophyta	AT4G21790.1	AT4G21790	Tobamovirus multiplication protein 1 [Source:UniProtKB/Swiss-Prot;Acc:Q9FEG2]	0	0	0	0	No	No	.	.			.	9.B.123.2.2	.	9.B.123.2.2	Tobamovirus multiplication protein 1		TOM1_TOBAC^TOM1_TOBAC^Q:330-416,H:259-287^96.55%ID^E:1e-09^RecName: Full=Tobamovirus multiplication protein 1;^Eukaryota; Viridiplantae; Streptophyta; Embryophyta; Tracheophyta; Spermatophyta; Magnoliophyta; eudicotyledons; Gunneridae; Pentapetalae; asterids; lamiids; Solanales; Solanaceae; Nicotianoideae; Nicotianeae; Nicotiana	Q402F4	TOM1	GO:0016021;GO:0009705;GO:0046786	PF06454.6^DUF1084^Protein of unknown function (DUF1084)^19-291^E:1.6e-139	PF06454.6	.	ExpAA=149.91^PredHel=6^Topology=i37-59o103-125i145-167o177-199i219-241o256-275i	.						6.48	7.61	16.17	14.19	12.06	19.72	0.26	15.3233	-0.265189	1	0.225716
TR87985|c0_g1	731	.	.	Eukaryota	Streptophyta	AT4G21790.1	AT4G21790	Tobamovirus multiplication protein 1 [Source:UniProtKB/Swiss-Prot;Acc:Q9FEG2]	0	0	0	0	No	No	.	.			.	9.B.123.2.2	.	9.B.123.2.2	Tobamovirus multiplication protein 1		TOM1_TOBAC^TOM1_TOBAC^Q:2-110,H:179-287^82.57%ID^E:2e-58^RecName: Full=Tobamovirus multiplication protein 1;^Eukaryota; Viridiplantae; Streptophyta; Embryophyta; Tracheophyta; Spermatophyta; Magnoliophyta; eudicotyledons; Gunneridae; Pentapetalae; asterids; lamiids; Solanales; Solanaceae; Nicotianoideae; Nicotianeae; Nicotiana	Q402F4	TOM1	GO:0016021;GO:0009705;GO:0046786	PF06454.6^DUF1084^Protein of unknown function (DUF1084)^2-111^E:2.8e-58	PF06454.6	.	ExpAA=67.05^PredHel=3^Topology=o4-26i39-61o76-95i	.						0.9	0.8	0.66	1.98	1.26	0.8	0.44	1.34667	-0.78498	0.926887	-1.42606
TR47285|c3_g1	645	.	.	Eukaryota	Streptophyta	.									.	.			.	9.B.12.1.1	.	9.B.12.1.1	Hydrophobic protein RCI2B		RCI2B_ARATH^RCI2B_ARATH^Q:3-51,H:2-50^63.27%ID^E:2e-13^RecName: Full=Hydrophobic protein RCI2B;^Eukaryota; Viridiplantae; Streptophyta; Embryophyta; Tracheophyta; Spermatophyta; Magnoliophyta; eudicotyledons; Gunneridae; Pentapetalae; rosids; malvids; Brassicales; Brassicaceae; Camelineae; Arabidopsis	Q9ZNS6	RCI2B LTI6B At3g05890 F10A16.19 F2O10.15	GO:0016021;GO:0009409	PF01679.12^Pmp3^Proteolipid membrane potential modulator^6-50^E:2.8e-13`PF01679.12^Pmp3^Proteolipid membrane potential modulator^51-80^E:2.2e-06	PF01679.1;PF01679.1	.	ExpAA=63.19^PredHel=3^Topology=o5-23i30-52o57-79i	.						0	3.43	0	0	5.44	0	1.73	1.81333	6.69865	0.0704908
TR94371|c0_g1	636	.	.	Eukaryota	Streptophyta	AT4G04970.1	AT4G04970	Callose synthase 11 [Source:UniProtKB/Swiss-Prot;Acc:Q9S9U0]	ATGSL1	GT48	0	0	No	No	.	.			K11000	9.B.119.1.5	.	9.B.119.1.5	Callose synthase 12		CALSC_ARATH^CALSC_ARATH^Q:1-212,H:1442-1653^69.34%ID^E:3e-98^RecName: Full=Callose synthase 12;^Eukaryota; Viridiplantae; Streptophyta; Embryophyta; Tracheophyta; Spermatophyta; Magnoliophyta; eudicotyledons; Gunneridae; Pentapetalae; rosids; malvids; Brassicales; Brassicaceae; Camelineae; Arabidopsis	Q9ZT82	CALS12 GSL5 PMR4 At4g03550 F9H3.18 T5L23.4	GO:0000148;GO:0005794;GO:0016021;GO:0005886;GO:0009506;GO:0003843;GO:0006075;GO:0006952;GO:0052542;GO:0052544;GO:0009870;GO:0042742;GO:0050832;GO:0009965;GO:0010150;GO:0009555;GO:0008360;GO:0000003;GO:0009620;GO:0009863	PF02364.10^Glucan_synthase^1,3-beta-glucan synthase component^2-210^E:1.8e-40	PF02364.1	.	ExpAA=85.28^PredHel=4^Topology=i47-69o74-96i146-168o181-203i	.						1.05	1.86	1.53	2.31	2.95	1.87	0.23	2.37667	0.189423	1	-0.456122
TR39885|c0_g1	427	.	.	Eukaryota	Streptophyta	AT4G04970.1	AT4G04970	Callose synthase 11 [Source:UniProtKB/Swiss-Prot;Acc:Q9S9U0]	ATGSL1	GT48	0	0	No	No	.	.			K11000	9.B.119.1.5	.	9.B.119.1.5	Callose synthase 12		CALSC_ARATH^CALSC_ARATH^Q:1-142,H:1614-1756^59.44%ID^E:2e-48^RecName: Full=Callose synthase 12;^Eukaryota; Viridiplantae; Streptophyta; Embryophyta; Tracheophyta; Spermatophyta; Magnoliophyta; eudicotyledons; Gunneridae; Pentapetalae; rosids; malvids; Brassicales; Brassicaceae; Camelineae; Arabidopsis	Q9ZT82	CALS12 GSL5 PMR4 At4g03550 F9H3.18 T5L23.4	GO:0000148;GO:0005794;GO:0016021;GO:0005886;GO:0009506;GO:0003843;GO:0006075;GO:0006952;GO:0052542;GO:0052544;GO:0009870;GO:0042742;GO:0050832;GO:0009965;GO:0010150;GO:0009555;GO:0008360;GO:0000003;GO:0009620;GO:0009863	.	.	.	ExpAA=87.27^PredHel=4^Topology=i7-29o40-62i75-97o112-134i	.						0	1.46	0	0	2.31	0	1.73	0.77	4.82946	0.843668
TR39885|c0_g2	427	.	.	Eukaryota	Streptophyta	AT4G04970.1	AT4G04970	Callose synthase 11 [Source:UniProtKB/Swiss-Prot;Acc:Q9S9U0]	ATGSL1	GT48	0	0	No	No	.	.			K11000	9.B.119.1.5	.	9.B.119.1.5	Callose synthase 12		CALSC_ARATH^CALSC_ARATH^Q:1-142,H:1614-1756^58.74%ID^E:7e-48^RecName: Full=Callose synthase 12;^Eukaryota; Viridiplantae; Streptophyta; Embryophyta; Tracheophyta; Spermatophyta; Magnoliophyta; eudicotyledons; Gunneridae; Pentapetalae; rosids; malvids; Brassicales; Brassicaceae; Camelineae; Arabidopsis	Q9ZT82	CALS12 GSL5 PMR4 At4g03550 F9H3.18 T5L23.4	GO:0000148;GO:0005794;GO:0016021;GO:0005886;GO:0009506;GO:0003843;GO:0006075;GO:0006952;GO:0052542;GO:0052544;GO:0009870;GO:0042742;GO:0050832;GO:0009965;GO:0010150;GO:0009555;GO:0008360;GO:0000003;GO:0009620;GO:0009863	.	.	.	ExpAA=87.84^PredHel=4^Topology=i7-29o40-62i75-97o112-134i	.						0	0	0.6	0	0	0.73	1.73	0.243333			3.65805
TR39885|c0_g3	427	.	.	Eukaryota	Streptophyta	AT4G04970.1	AT4G04970	Callose synthase 11 [Source:UniProtKB/Swiss-Prot;Acc:Q9S9U0]	ATGSL1	GT48	0	0	No	No	.	.			K11000	9.B.119.1.5	.	9.B.119.1.5	Callose synthase 12		CALSC_ARATH^CALSC_ARATH^Q:1-142,H:1614-1756^58.74%ID^E:7e-48^RecName: Full=Callose synthase 12;^Eukaryota; Viridiplantae; Streptophyta; Embryophyta; Tracheophyta; Spermatophyta; Magnoliophyta; eudicotyledons; Gunneridae; Pentapetalae; rosids; malvids; Brassicales; Brassicaceae; Camelineae; Arabidopsis	Q9ZT82	CALS12 GSL5 PMR4 At4g03550 F9H3.18 T5L23.4	GO:0000148;GO:0005794;GO:0016021;GO:0005886;GO:0009506;GO:0003843;GO:0006075;GO:0006952;GO:0052542;GO:0052544;GO:0009870;GO:0042742;GO:0050832;GO:0009965;GO:0010150;GO:0009555;GO:0008360;GO:0000003;GO:0009620;GO:0009863	.	.	.	ExpAA=87.84^PredHel=4^Topology=i7-29o40-62i75-97o112-134i	.						2.31	2.92	0	5.07	4.63	0	0.87	3.23333	-0.287565	1	-6.50489
TR12826|c0_g1	340	.	.	Eukaryota	Streptophyta	AT3G14570.2	AT3G14570	Putative callose synthase 8 [Source:UniProtKB/Swiss-Prot;Acc:Q9LUD7]	ATGSL4	GT48	0	0	No	No	.	.			K11000	9.B.119.1.3	9.B.119.1.3	9.B.119.1.3	Putative callose synthase 8		CALS8_ARATH^CALS8_ARATH^Q:8-110,H:498-594^66.02%ID^E:4e-37^RecName: Full=Putative callose synthase 8;^Eukaryota; Viridiplantae; Streptophyta; Embryophyta; Tracheophyta; Spermatophyta; Magnoliophyta; eudicotyledons; Gunneridae; Pentapetalae; rosids; malvids; Brassicales; Brassicaceae; Camelineae; Arabidopsis	Q9LUD7	CALS8 GSL4 At3g14570 MIE1.7	GO:0000148;GO:0016021;GO:0003843;GO:0006075;GO:0071555;GO:0008360	.	.	.	.	.						0	0	0	0	0	0	0	0
TR107972|c0_g2	1107	.	.	Eukaryota	Streptophyta	AT3G14570.2	AT3G14570	Putative callose synthase 8 [Source:UniProtKB/Swiss-Prot;Acc:Q9LUD7]	ATGSL4	GT48	0	0	No	No	.	.			K11000	9.B.119.1.3	9.B.119.1.3	9.B.119.1.3	Putative callose synthase 8		CALS8_ARATH^CALS8_ARATH^Q:1-338,H:894-1243^66.29%ID^E:3e-152^RecName: Full=Putative callose synthase 8;^Eukaryota; Viridiplantae; Streptophyta; Embryophyta; Tracheophyta; Spermatophyta; Magnoliophyta; eudicotyledons; Gunneridae; Pentapetalae; rosids; malvids; Brassicales; Brassicaceae; Camelineae; Arabidopsis	Q9LUD7	CALS8 GSL4 At3g14570 MIE1.7	GO:0000148;GO:0016021;GO:0003843;GO:0006075;GO:0071555;GO:0008360	PF02364.10^Glucan_synthase^1,3-beta-glucan synthase component^202-332^E:3.7e-33	PF02364.1	.	.	.						0	0	0	0	0	0	0	0
TR20465|c0_g1	613	.	.	Eukaryota	Streptophyta	AT3G14570.2	AT3G14570	Putative callose synthase 8 [Source:UniProtKB/Swiss-Prot;Acc:Q9LUD7]	ATGSL4	GT48	0	0	No	No	.	.			K11000	9.B.119.1.3	9.B.119.1.3	9.B.119.1.3	Putative callose synthase 8		CALS8_ARATH^CALS8_ARATH^Q:1-203,H:666-869^63.41%ID^E:7e-85^RecName: Full=Putative callose synthase 8;^Eukaryota; Viridiplantae; Streptophyta; Embryophyta; Tracheophyta; Spermatophyta; Magnoliophyta; eudicotyledons; Gunneridae; Pentapetalae; rosids; malvids; Brassicales; Brassicaceae; Camelineae; Arabidopsis	Q9LUD7	CALS8 GSL4 At3g14570 MIE1.7	GO:0000148;GO:0016021;GO:0003843;GO:0006075;GO:0071555;GO:0008360	.	.	.	ExpAA=49.35^PredHel=2^Topology=i39-61o112-134i	.						0.44	0	0.8	0.96	0	0.97	0.87	0.643333	-4.33602	0.857685	-0.13697
TR8889|c0_g1	354	.	.	Eukaryota	Streptophyta	AT3G14570.2	AT3G14570	Putative callose synthase 8 [Source:UniProtKB/Swiss-Prot;Acc:Q9LUD7]	ATGSL4	GT48	0	0	No	No	.	.			K11000	9.B.119.1.3	9.B.119.1.3	9.B.119.1.3	Putative callose synthase 8		CALS8_ARATH^CALS8_ARATH^Q:1-117,H:86-205^63.33%ID^E:2e-39^RecName: Full=Putative callose synthase 8;^Eukaryota; Viridiplantae; Streptophyta; Embryophyta; Tracheophyta; Spermatophyta; Magnoliophyta; eudicotyledons; Gunneridae; Pentapetalae; rosids; malvids; Brassicales; Brassicaceae; Camelineae; Arabidopsis	Q9LUD7	CALS8 GSL4 At3g14570 MIE1.7	GO:0000148;GO:0016021;GO:0003843;GO:0006075;GO:0071555;GO:0008360	.	.	.	.	.						0	0	0	0	0	0	0	0
TR107972|c0_g1	3562	.	.	Eukaryota	Streptophyta	AT3G14570.2	AT3G14570	Putative callose synthase 8 [Source:UniProtKB/Swiss-Prot;Acc:Q9LUD7]	ATGSL4	GT48	0	0	No	No	.	.			K11000	9.B.119.1.3	9.B.119.1.3	9.B.119.1.3	Putative callose synthase 8		CALS8_ARATH^CALS8_ARATH^Q:1-1069,H:894-1975^73.94%ID^E:0^RecName: Full=Putative callose synthase 8;^Eukaryota; Viridiplantae; Streptophyta; Embryophyta; Tracheophyta; Spermatophyta; Magnoliophyta; eudicotyledons; Gunneridae; Pentapetalae; rosids; malvids; Brassicales; Brassicaceae; Camelineae; Arabidopsis	Q9LUD7	CALS8 GSL4 At3g14570 MIE1.7	GO:0000148;GO:0016021;GO:0003843;GO:0006075;GO:0071555;GO:0008360	PF02364.10^Glucan_synthase^1,3-beta-glucan synthase component^202-346^E:1.2e-32`PF02364.10^Glucan_synthase^1,3-beta-glucan synthase component^301-967^E:8e-168	PF02364.1;PF02364.1	.	ExpAA=186.35^PredHel=8^Topology=o638-660i689-708o723-740i808-830o914-936i948-970o975-997i1018-1040o	.						1.01	1.79	2.35	2.2	2.84	2.87	0.14	2.63667	0.210948	1	0.227692
TR8643|c0_g1	612	.	.	Eukaryota	Streptophyta	AT4G03550.1	AT4G03550	Callose synthase 12 [Source:UniProtKB/Swiss-Prot;Acc:Q9ZT82]	ATGSL5	GT48	SA	0	No	No	.	.			K11000	9.B.119.1.3	.	9.B.119.1.3	Callose synthase 12		CALSC_ARATH^CALSC_ARATH^Q:1-199,H:637-835^62.81%ID^E:2e-73^RecName: Full=Callose synthase 12;^Eukaryota; Viridiplantae; Streptophyta; Embryophyta; Tracheophyta; Spermatophyta; Magnoliophyta; eudicotyledons; Gunneridae; Pentapetalae; rosids; malvids; Brassicales; Brassicaceae; Camelineae; Arabidopsis	Q9ZT82	CALS12 GSL5 PMR4 At4g03550 F9H3.18 T5L23.4	GO:0000148;GO:0005794;GO:0016021;GO:0005886;GO:0009506;GO:0003843;GO:0006075;GO:0006952;GO:0052542;GO:0052544;GO:0009870;GO:0042742;GO:0050832;GO:0009965;GO:0010150;GO:0009555;GO:0008360;GO:0000003;GO:0009620;GO:0009863	.	.	.	.	.						0.44	0.24	0	0.96	0.38	0	1.08	0.446667	-1.36185	1	-4.73672
TR19728|c0_g1	563	.	.	Eukaryota	Streptophyta	AT3G59100.1	AT3G59100	Putative callose synthase 6 [Source:UniProtKB/Swiss-Prot;Acc:Q9LYS6]	ATGSL11	GT48	0	0	No	No	.	.			K11000	9.B.119.1.3	.	9.B.119.1.3	Callose synthase 7		CALS7_ARATH^CALS7_ARATH^Q:2-187,H:1134-1319^70.43%ID^E:6e-81^RecName: Full=Callose synthase 7;^Eukaryota; Viridiplantae; Streptophyta; Embryophyta; Tracheophyta; Spermatophyta; Magnoliophyta; eudicotyledons; Gunneridae; Pentapetalae; rosids; malvids; Brassicales; Brassicaceae; Camelineae; Arabidopsis	Q9SHJ3	CALS7 GSL7 At1g06490 F12K11.17	GO:0000148;GO:0016021;GO:0003843;GO:0006075;GO:0071555;GO:0008360	PF02364.10^Glucan_synthase^1,3-beta-glucan synthase component^16-187^E:1.7e-32	PF02364.1	.	.	.						0	0	0.44	0	0	0.53	1.73	0.176667			3.65805
TR99476|c0_g1	399	.	.	Eukaryota	Streptophyta	AT3G59100.1	AT3G59100	Putative callose synthase 6 [Source:UniProtKB/Swiss-Prot;Acc:Q9LYS6]	ATGSL11	GT48	0	0	No	No	.	.			K11000	9.B.119.1.3	.	9.B.119.1.3	Callose synthase 7		CALS7_ARATH^CALS7_ARATH^Q:1-133,H:376-506^63.16%ID^E:3e-55^RecName: Full=Callose synthase 7;^Eukaryota; Viridiplantae; Streptophyta; Embryophyta; Tracheophyta; Spermatophyta; Magnoliophyta; eudicotyledons; Gunneridae; Pentapetalae; rosids; malvids; Brassicales; Brassicaceae; Camelineae; Arabidopsis	Q9SHJ3	CALS7 GSL7 At1g06490 F12K11.17	GO:0000148;GO:0016021;GO:0003843;GO:0006075;GO:0071555;GO:0008360	PF14288.1^FKS1_dom1^1,3-beta-glucan synthase subunit FKS1, domain-1^13-76^E:1.3e-19	PF14288.1	.	.	.						0.36	0	0.33	0.78	0	0.4	0.99	0.393333			-1.0218
TR42833|c0_g1	1689	.	.	Eukaryota	Streptophyta	AT4G03550.1	AT4G03550	Callose synthase 12 [Source:UniProtKB/Swiss-Prot;Acc:Q9ZT82]	ATGSL5	GT48	SA	0	No	No	.	.			K11000	9.B.119.1.3	.	9.B.119.1.3	Callose synthase 11		CALSB_ARATH^CALSB_ARATH^Q:1-452,H:1315-1767^70.42%ID^E:0^RecName: Full=Callose synthase 11;^Eukaryota; Viridiplantae; Streptophyta; Embryophyta; Tracheophyta; Spermatophyta; Magnoliophyta; eudicotyledons; Gunneridae; Pentapetalae; rosids; malvids; Brassicales; Brassicaceae; Camelineae; Arabidopsis	Q9S9U0	CALS11 GSL1 At4g04970 T32N4.8	GO:0000148;GO:0016021;GO:0005886;GO:0003843;GO:0006075;GO:0071555;GO:0007623;GO:0009555;GO:0008360;GO:0000003	PF02364.10^Glucan_synthase^1,3-beta-glucan synthase component^1-331^E:9.1e-79	PF02364.1	.	ExpAA=182.49^PredHel=7^Topology=o24-46i165-182o192-214i298-320o330-352i365-387o402-424i	.						4.69	6.89	6.94	10.28	10.92	8.47	0.13	9.89	-0.0697988	1	-0.432735
TR29358|c0_g1	925	.	.	Eukaryota	Streptophyta	AT2G13680.1	AT2G13680	Callose synthase 5 [Source:UniProtKB/Swiss-Prot;Acc:Q3B724]	ATGSL2	GT48	0	0	No	No	.	.			K11000	9.B.119.1.2	9.B.119.1.2	9.B.119.1.2	Callose synthase 5		CALS5_ARATH^CALS5_ARATH^Q:2-308,H:1007-1313^86.64%ID^E:0^RecName: Full=Callose synthase 5;^Eukaryota; Viridiplantae; Streptophyta; Embryophyta; Tracheophyta; Spermatophyta; Magnoliophyta; eudicotyledons; Gunneridae; Pentapetalae; rosids; malvids; Brassicales; Brassicaceae; Camelineae; Arabidopsis	Q3B724	CALS5 GSL2 LAP1 At2g13680 F13J11.3 T10F5.22	GO:0000148;GO:0016021;GO:0003843;GO:0006075;GO:0071555;GO:0009556;GO:0009846;GO:0009860;GO:0010208;GO:0008360;GO:0080092	PF02364.10^Glucan_synthase^1,3-beta-glucan synthase component^35-308^E:1.2e-68	PF02364.1	.	.	.						0.28	0.15	0.51	0.61	0.25	0.62	0.43	0.493333	-1.36185	1	-0.13697
TR104579|c0_g1	1980	.	.	Eukaryota	Streptophyta	AT2G13680.1	AT2G13680	Callose synthase 5 [Source:UniProtKB/Swiss-Prot;Acc:Q3B724]	ATGSL2	GT48	0	0	No	No	.	.			K11000	9.B.119.1.2	9.B.119.1.2	9.B.119.1.2	Callose synthase 5		CALS5_ARATH^CALS5_ARATH^Q:1-927,H:1275-1583^91.91%ID^E:0^RecName: Full=Callose synthase 5;^Eukaryota; Viridiplantae; Streptophyta; Embryophyta; Tracheophyta; Spermatophyta; Magnoliophyta; eudicotyledons; Gunneridae; Pentapetalae; rosids; malvids; Brassicales; Brassicaceae; Camelineae; Arabidopsis`CALS5_ARATH^CALS5_ARATH^Q:938-1933,H:1587-1923^77.74%ID^E:0^RecName: Full=Callose synthase 5;^Eukaryo…	Q3B724	CALS5 GSL2 LAP1 At2g13680 F13J11.3 T10F5.22	GO:0000148;GO:0016021;GO:0003843;GO:0006075;GO:0071555;GO:0009556;GO:0009846;GO:0009860;GO:0010208;GO:0008360;GO:0080092	PF02364.10^Glucan_synthase^1,3-beta-glucan synthase component^2-450^E:8.2e-164	PF02364.1	.	ExpAA=59.67^PredHel=2^Topology=o212-234i292-314o	.						2.53	1.42	3.96	5.54	2.24	4.83	0.41	4.20333	-1.21693	0.712897	-0.73472
TR70998|c0_g1	307	.	.	Eukaryota	Streptophyta	AT4G03550.1	AT4G03550	Callose synthase 12 [Source:UniProtKB/Swiss-Prot;Acc:Q9ZT82]	ATGSL5	GT48	SA	0	No	No	.	.			K11000	9.B.119.1.2	.	9.B.119.1.2	Callose synthase 12		CALSC_ARATH^CALSC_ARATH^Q:1-102,H:290-398^51.38%ID^E:2e-26^RecName: Full=Callose synthase 12;^Eukaryota; Viridiplantae; Streptophyta; Embryophyta; Tracheophyta; Spermatophyta; Magnoliophyta; eudicotyledons; Gunneridae; Pentapetalae; rosids; malvids; Brassicales; Brassicaceae; Camelineae; Arabidopsis	Q9ZT82	CALS12 GSL5 PMR4 At4g03550 F9H3.18 T5L23.4	GO:0000148;GO:0005794;GO:0016021;GO:0005886;GO:0009506;GO:0003843;GO:0006075;GO:0006952;GO:0052542;GO:0052544;GO:0009870;GO:0042742;GO:0050832;GO:0009965;GO:0010150;GO:0009555;GO:0008360;GO:0000003;GO:0009620;GO:0009863	.	.	.	ExpAA=38.59^PredHel=1^Topology=o15-34i	.						0.98	0	0.45	2.15	0	0.55	1.24	0.9	-4.33602	0.857685	-1.96868
TR45122|c0_g1	5774	.	.	Eukaryota	Streptophyta	AT4G04970.1	AT4G04970	Callose synthase 11 [Source:UniProtKB/Swiss-Prot;Acc:Q9S9U0]	ATGSL1	GT48	0	0	No	No	.	.			K11000	9.B.119.1.2	.	9.B.119.1.2	Callose synthase 12		CALSC_ARATH^CALSC_ARATH^Q:1-1088,H:1-1091^70.84%ID^E:0^RecName: Full=Callose synthase 12;^Eukaryota; Viridiplantae; Streptophyta; Embryophyta; Tracheophyta; Spermatophyta; Magnoliophyta; eudicotyledons; Gunneridae; Pentapetalae; rosids; malvids; Brassicales; Brassicaceae; Camelineae; Arabidopsis	Q9ZT82	CALS12 GSL5 PMR4 At4g03550 F9H3.18 T5L23.4	GO:0000148;GO:0005794;GO:0016021;GO:0005886;GO:0009506;GO:0003843;GO:0006075;GO:0006952;GO:0052542;GO:0052544;GO:0009870;GO:0042742;GO:0050832;GO:0009965;GO:0010150;GO:0009555;GO:0008360;GO:0000003;GO:0009620;GO:0009863	PF02364.10^Glucan_synthase^1,3-beta-glucan synthase component^7-575^E:1.3e-207	PF02364.1	.	ExpAA=140.17^PredHel=6^Topology=o312-329i348-370o385-407i427-449o489-507i541-563o	.						4.25	4.44	11.44	9.31	7.04	13.95	0.35	10.1	-0.5586	0.857685	0.432587
TR70200|c0_g1	310	.	.	Eukaryota	Streptophyta	AT4G04970.1	AT4G04970	Callose synthase 11 [Source:UniProtKB/Swiss-Prot;Acc:Q9S9U0]	ATGSL1	GT48	0	0	No	No	.	.			K11000	9.B.119.1.2	.	9.B.119.1.2	Callose synthase 12		CALSC_ARATH^CALSC_ARATH^Q:1-103,H:1226-1328^91.26%ID^E:2e-60^RecName: Full=Callose synthase 12;^Eukaryota; Viridiplantae; Streptophyta; Embryophyta; Tracheophyta; Spermatophyta; Magnoliophyta; eudicotyledons; Gunneridae; Pentapetalae; rosids; malvids; Brassicales; Brassicaceae; Camelineae; Arabidopsis	Q9ZT82	CALS12 GSL5 PMR4 At4g03550 F9H3.18 T5L23.4	GO:0000148;GO:0005794;GO:0016021;GO:0005886;GO:0009506;GO:0003843;GO:0006075;GO:0006952;GO:0052542;GO:0052544;GO:0009870;GO:0042742;GO:0050832;GO:0009965;GO:0010150;GO:0009555;GO:0008360;GO:0000003;GO:0009620;GO:0009863	PF02364.10^Glucan_synthase^1,3-beta-glucan synthase component^2-103^E:1.1e-50	PF02364.1	.	.	.						1.94	0	0.44	4.25	0	0.54	1.45	1.59667	-5.29986	0.591508	-2.94137
TR68144|c0_g1	1685	.	.	Eukaryota	Streptophyta	AT4G26750.1	AT4G26750	Protein HOMOLOG OF MAMMALIAN LYST-INTERACTING PROTEIN 5 [Source:UniProtKB/Swiss-Prot;Acc:Q9SZ15]	0	0	0	0	No	No	.	.			K12199	9.B.119.1.2	.	9.B.119.1.2	Protein HOMOLOG OF MAMMALIAN LYST-INTERACTING PROTEIN 5 {ECO:0000303|PubMed:17468262}		LIP5_ARATH^LIP5_ARATH^Q:112-720,H:1-210^68.57%ID^E:1e-86^RecName: Full=Protein HOMOLOG OF MAMMALIAN LYST-INTERACTING PROTEIN 5 {ECO:0000303|PubMed:17468262};^Eukaryota; Viridiplantae; Streptophyta; Embryophyta; Tracheophyta; Spermatophyta; Magnoliophyta; eudicotyledons; Gunneridae; Pentapetalae; rosids; malvids; Brassicales; Brassicaceae; Camelineae; Arabidopsis`LIP5_ARATH^LIP5_ARATH^Q:931-1350,H…	Q9SZ15	LIP5 VTA1 At4g26750 F10M23.90	GO:0042803	PF04652.11^DUF605^Vta1 like^10-408^E:8.7e-89	PF04652.1	.	.	S						15.31	21.79	32.51	33.55	34.54	39.65	0.09	35.9133	-0.114526	1	0.0878007
TR100114|c0_g1	2364	.	.	Eukaryota	Streptophyta	AT1G05570.2	AT1G05570	Callose synthase 1 [Source:UniProtKB/Swiss-Prot;Acc:Q9AUE0]	ATGSL6	GT48	0	0	No	No	.	.			K11000	9.B.119.1.2	.	9.B.119.1.2	Callose synthase 2		CALS2_ARATH^CALS2_ARATH^Q:1-767,H:1-765^77.21%ID^E:0^RecName: Full=Callose synthase 2;^Eukaryota; Viridiplantae; Streptophyta; Embryophyta; Tracheophyta; Spermatophyta; Magnoliophyta; eudicotyledons; Gunneridae; Pentapetalae; rosids; malvids; Brassicales; Brassicaceae; Camelineae; Arabidopsis	Q9SL03	CALS2 GSL3 At2g31960 F22D22.29	GO:0000148;GO:0016021;GO:0003843;GO:0006075;GO:0071555;GO:0008360	PF04652.11^DUF605^Vta1 like^43-162^E:2e-08`PF14288.1^FKS1_dom1^1,3-beta-glucan synthase subunit FKS1, domain-1^318-433^E:1.6e-43	PF04652.1;PF14288.1	.	ExpAA=141.28^PredHel=6^Topology=i488-505o520-542i554-576o603-625i660-682o733-755i	.						2.37	1.84	1.95	5.19	2.91	2.38	0.43	3.49333	-0.973585	0.843668	-1.27334
TR52577|c0_g3	2725	.	.	Eukaryota	Streptophyta	AT2G36850.1	AT2G36850	Callose synthase 10 [Source:UniProtKB/Swiss-Prot;Acc:Q9SJM0]	ATGSL8	GT48	0	0	No	No	.	.			K11000	9.B.119.1.2	.	9.B.119.1.2	Callose synthase 10		CALSA_ARATH^CALSA_ARATH^Q:1-867,H:458-1327^73.85%ID^E:0^RecName: Full=Callose synthase 10;^Eukaryota; Viridiplantae; Streptophyta; Embryophyta; Tracheophyta; Spermatophyta; Magnoliophyta; eudicotyledons; Gunneridae; Pentapetalae; rosids; malvids; Brassicales; Brassicaceae; Camelineae; Arabidopsis	Q9SJM0	CALS10 GSL8 At2g36850 T1J8.3	GO:0000148;GO:0016021;GO:0003843;GO:0006075;GO:0071555;GO:0008360	PF02364.10^Glucan_synthase^1,3-beta-glucan synthase component^568-704^E:8.2e-34`PF02364.10^Glucan_synthase^1,3-beta-glucan synthase component^665-862^E:5.2e-52	PF02364.1;PF02364.1	.	ExpAA=133.29^PredHel=6^Topology=o38-60i67-89o104-126i138-160o202-224i258-280o	.						2.27	1.08	4.28	4.97	1.71	5.22	0.49	3.96667	-1.66285	0.349024	-0.0858585
TR52577|c0_g2	1948	.	.	Eukaryota	Streptophyta	AT2G36850.1	AT2G36850	Callose synthase 10 [Source:UniProtKB/Swiss-Prot;Acc:Q9SJM0]	ATGSL8	GT48	0	0	No	No	.	.			K11000	9.B.119.1.2	.	9.B.119.1.2	Callose synthase 10		CALSA_ARATH^CALSA_ARATH^Q:1-581,H:458-1041^70.55%ID^E:0^RecName: Full=Callose synthase 10;^Eukaryota; Viridiplantae; Streptophyta; Embryophyta; Tracheophyta; Spermatophyta; Magnoliophyta; eudicotyledons; Gunneridae; Pentapetalae; rosids; malvids; Brassicales; Brassicaceae; Camelineae; Arabidopsis	Q9SJM0	CALS10 GSL8 At2g36850 T1J8.3	GO:0000148;GO:0016021;GO:0003843;GO:0006075;GO:0071555;GO:0008360	.	.	.	ExpAA=133.09^PredHel=6^Topology=o38-60i67-89o104-126i138-160o202-224i258-280o	.						0	0	0	0	0	0	0	0
TR109338|c0_g1	1587	.	.	Eukaryota	Streptophyta	AT2G36850.1	AT2G36850	Callose synthase 10 [Source:UniProtKB/Swiss-Prot;Acc:Q9SJM0]	ATGSL8	GT48	0	0	No	No	.	.			K11000	9.B.119.1.2	.	9.B.119.1.2	Callose synthase 10		CALSA_ARATH^CALSA_ARATH^Q:1-457,H:1-457^75.27%ID^E:0^RecName: Full=Callose synthase 10;^Eukaryota; Viridiplantae; Streptophyta; Embryophyta; Tracheophyta; Spermatophyta; Magnoliophyta; eudicotyledons; Gunneridae; Pentapetalae; rosids; malvids; Brassicales; Brassicaceae; Camelineae; Arabidopsis	Q9SJM0	CALS10 GSL8 At2g36850 T1J8.3	GO:0000148;GO:0016021;GO:0003843;GO:0006075;GO:0071555;GO:0008360	PF14288.1^FKS1_dom1^1,3-beta-glucan synthase subunit FKS1, domain-1^347-457^E:9.1e-39	PF14288.1	.	.	.						1.43	1.31	1.15	3.13	2.08	1.4	0.4	2.20333	-0.742359	0.857685	-1.30331
TR52577|c0_g1	856	.	.	Eukaryota	Streptophyta	AT2G36850.1	AT2G36850	Callose synthase 10 [Source:UniProtKB/Swiss-Prot;Acc:Q9SJM0]	ATGSL8	GT48	0	0	No	No	.	.			K11000	9.B.119.1.2	.	9.B.119.1.2	Callose synthase 10		CALSA_ARATH^CALSA_ARATH^Q:1-181,H:1147-1327^75.96%ID^E:1e-84^RecName: Full=Callose synthase 10;^Eukaryota; Viridiplantae; Streptophyta; Embryophyta; Tracheophyta; Spermatophyta; Magnoliophyta; eudicotyledons; Gunneridae; Pentapetalae; rosids; malvids; Brassicales; Brassicaceae; Camelineae; Arabidopsis	Q9SJM0	CALS10 GSL8 At2g36850 T1J8.3	GO:0000148;GO:0016021;GO:0003843;GO:0006075;GO:0071555;GO:0008360	PF02364.10^Glucan_synthase^1,3-beta-glucan synthase component^12-176^E:9.7e-47	PF02364.1	.	.	.						1.56	1.43	6.63	3.42	2.26	8.09	0.67	4.59	-0.795777	0.857685	1.11442
TR59722|c0_g1	2190	.	.	Eukaryota	Streptophyta	AT4G04970.1	AT4G04970	Callose synthase 11 [Source:UniProtKB/Swiss-Prot;Acc:Q9S9U0]	ATGSL1	GT48	0	0	No	No	.	.			K11000	9.B.119.1.2	.	9.B.119.1.2	Callose synthase 10		CALSA_ARATH^CALSA_ARATH^Q:1-620,H:1284-1903^82.9%ID^E:0^RecName: Full=Callose synthase 10;^Eukaryota; Viridiplantae; Streptophyta; Embryophyta; Tracheophyta; Spermatophyta; Magnoliophyta; eudicotyledons; Gunneridae; Pentapetalae; rosids; malvids; Brassicales; Brassicaceae; Camelineae; Arabidopsis	Q9SJM0	CALS10 GSL8 At2g36850 T1J8.3	GO:0000148;GO:0016021;GO:0003843;GO:0006075;GO:0071555;GO:0008360	PF02364.10^Glucan_synthase^1,3-beta-glucan synthase component^1-438^E:1.7e-151	PF02364.1	.	ExpAA=212.50^PredHel=10^Topology=o190-212i242-264o269-291i329-351o361-383i435-452o462-484i497-519o524-546i567-589o	.						18.12	26.72	66.28	39.7	42.35	80.83	0.42	54.2933	-0.0631068	1	0.873052
TR83813|c0_g1	541	.	.	Eukaryota	Streptophyta	AT1G06490.1	AT1G06490	Callose synthase 7 [Source:UniProtKB/Swiss-Prot;Acc:Q9SHJ3]	ATGSL7	GT48	0	0	No	No	.	.			K11000	9.B.119.1.2	.	9.B.119.1.2	Callose synthase 7		CALS7_ARATH^CALS7_ARATH^Q:1-180,H:1490-1669^80.56%ID^E:4e-93^RecName: Full=Callose synthase 7;^Eukaryota; Viridiplantae; Streptophyta; Embryophyta; Tracheophyta; Spermatophyta; Magnoliophyta; eudicotyledons; Gunneridae; Pentapetalae; rosids; malvids; Brassicales; Brassicaceae; Camelineae; Arabidopsis	Q9SHJ3	CALS7 GSL7 At1g06490 F12K11.17	GO:0000148;GO:0016021;GO:0003843;GO:0006075;GO:0071555;GO:0008360	PF02364.10^Glucan_synthase^1,3-beta-glucan synthase component^2-179^E:7e-35	PF02364.1	.	ExpAA=63.34^PredHel=3^Topology=i7-29o59-81i152-169o	.						0	0.28	1.15	0	0.44	1.4	1.17	0.613333			4.90972
TR79178|c0_g1	3768	.	.	Eukaryota	Streptophyta	AT4G03550.1	AT4G03550	Callose synthase 12 [Source:UniProtKB/Swiss-Prot;Acc:Q9ZT82]	ATGSL5	GT48	SA	0	No	No	.	.			K11000	9.B.119.1.2	.	9.B.119.1.2	Callose synthase 7		CALS7_ARATH^CALS7_ARATH^Q:2-426,H:1259-1688^84.65%ID^E:0^RecName: Full=Callose synthase 7;^Eukaryota; Viridiplantae; Streptophyta; Embryophyta; Tracheophyta; Spermatophyta; Magnoliophyta; eudicotyledons; Gunneridae; Pentapetalae; rosids; malvids; Brassicales; Brassicaceae; Camelineae; Arabidopsis	Q9SHJ3	CALS7 GSL7 At1g06490 F12K11.17	GO:0000148;GO:0016021;GO:0003843;GO:0006075;GO:0071555;GO:0008360	PF02364.10^Glucan_synthase^1,3-beta-glucan synthase component^449-575^E:4.1e-31`PF02364.10^Glucan_synthase^1,3-beta-glucan synthase component^545-1129^E:3.6e-181	PF02364.1;PF02364.1	.	ExpAA=86.59^PredHel=3^Topology=o233-255i379-396o406-425i	.						1.67	1.05	6.81	3.66	1.66	8.3	0.75	4.54	-1.10957	0.806596	1.03561
TR58390|c0_g1	6133	.	.	Eukaryota	Streptophyta	AT4G04970.1	AT4G04970	Callose synthase 11 [Source:UniProtKB/Swiss-Prot;Acc:Q9S9U0]	ATGSL1	GT48	0	0	No	No	.	.			K11000	9.B.119.1.2	.	9.B.119.1.2	Callose synthase 9		CALS9_ARATH^CALS9_ARATH^Q:1-1909,H:1-1890^74.58%ID^E:0^RecName: Full=Callose synthase 9;^Eukaryota; Viridiplantae; Streptophyta; Embryophyta; Tracheophyta; Spermatophyta; Magnoliophyta; eudicotyledons; Gunneridae; Pentapetalae; rosids; malvids; Brassicales; Brassicaceae; Camelineae; Arabidopsis	Q9SFU6	CALS9 GSL10 At3g07160 T1B9.18	GO:0000148;GO:0016021;GO:0003843;GO:0006075;GO:0071555;GO:0008360	PF14288.1^FKS1_dom1^1,3-beta-glucan synthase subunit FKS1, domain-1^350-460^E:3.7e-39`PF02364.10^Glucan_synthase^1,3-beta-glucan synthase component^1031-1164^E:1.8e-32`PF02364.10^Glucan_synthase^1,3-beta-glucan synthase component^1134-1726^E:3.2e-185	PF14288.1;PF02364.1;PF02364.1	.	ExpAA=342.09^PredHel=15^Topology=o506-528i535-557o572-591i603-625o668-687i728-750o1477-1499i1530-1552o1557-1579i1617-1639o1649-1671i1752-1774o1789-1811i1818-1840o1855-1877i	.						7.8	11.28	27.05	17.08	17.88	32.99	0.4	22.65	-0.0894452	1	0.798789
TR94915|c0_g1	2502	.	.	Eukaryota	Streptophyta	AT4G04970.1	AT4G04970	Callose synthase 11 [Source:UniProtKB/Swiss-Prot;Acc:Q9S9U0]	ATGSL1	GT48	0	0	No	No	.	.			K11000	9.B.119.1.2	.	9.B.119.1.2	Callose synthase 11		CALSB_ARATH^CALSB_ARATH^Q:1-833,H:83-917^62.69%ID^E:0^RecName: Full=Callose synthase 11;^Eukaryota; Viridiplantae; Streptophyta; Embryophyta; Tracheophyta; Spermatophyta; Magnoliophyta; eudicotyledons; Gunneridae; Pentapetalae; rosids; malvids; Brassicales; Brassicaceae; Camelineae; Arabidopsis	Q9S9U0	CALS11 GSL1 At4g04970 T32N4.8	GO:0000148;GO:0016021;GO:0005886;GO:0003843;GO:0006075;GO:0071555;GO:0007623;GO:0009555;GO:0008360;GO:0000003	PF14288.1^FKS1_dom1^1,3-beta-glucan synthase subunit FKS1, domain-1^71-184^E:1.2e-41`PF02364.10^Glucan_synthase^1,3-beta-glucan synthase component^787-833^E:5.2e-16	PF14288.1;PF02364.1	.	ExpAA=154.31^PredHel=7^Topology=i222-241o291-313i334-356o366-385i398-417o437-459i466-488o	.						0.4	0.27	0.45	0.87	0.43	0.55	0.37	0.616667	-1.14022	0.857685	-0.810026
TR87939|c0_g1	1355	.	.	Eukaryota	Streptophyta	AT4G04970.1	AT4G04970	Callose synthase 11 [Source:UniProtKB/Swiss-Prot;Acc:Q9S9U0]	ATGSL1	GT48	0	0	No	No	.	.			K11000	9.B.119.1.2	.	9.B.119.1.2	Callose synthase 11		CALSB_ARATH^CALSB_ARATH^Q:1-451,H:901-1349^76.33%ID^E:0^RecName: Full=Callose synthase 11;^Eukaryota; Viridiplantae; Streptophyta; Embryophyta; Tracheophyta; Spermatophyta; Magnoliophyta; eudicotyledons; Gunneridae; Pentapetalae; rosids; malvids; Brassicales; Brassicaceae; Camelineae; Arabidopsis	Q9S9U0	CALS11 GSL1 At4g04970 T32N4.8	GO:0000148;GO:0016021;GO:0005886;GO:0003843;GO:0006075;GO:0071555;GO:0007623;GO:0009555;GO:0008360;GO:0000003	PF02364.10^Glucan_synthase^1,3-beta-glucan synthase component^1-451^E:3.1e-160	PF02364.1	.	.	.						1.59	0.62	2.72	3.49	0.98	3.31	0.54	2.59333	-1.96163	0.468792	-0.228905
TR2303|c0_g1	411	.	.	Eukaryota	Streptophyta	AT4G04970.1	AT4G04970	Callose synthase 11 [Source:UniProtKB/Swiss-Prot;Acc:Q9S9U0]	ATGSL1	GT48	0	0	No	No	.	.			K11000	9.B.119.1.2	.	9.B.119.1.2	Callose synthase 11		CALSB_ARATH^CALSB_ARATH^Q:1-136,H:1294-1428^77.21%ID^E:2e-66^RecName: Full=Callose synthase 11;^Eukaryota; Viridiplantae; Streptophyta; Embryophyta; Tracheophyta; Spermatophyta; Magnoliophyta; eudicotyledons; Gunneridae; Pentapetalae; rosids; malvids; Brassicales; Brassicaceae; Camelineae; Arabidopsis	Q9S9U0	CALS11 GSL1 At4g04970 T32N4.8	GO:0000148;GO:0016021;GO:0005886;GO:0003843;GO:0006075;GO:0071555;GO:0007623;GO:0009555;GO:0008360;GO:0000003	PF02364.10^Glucan_synthase^1,3-beta-glucan synthase component^1-134^E:5.5e-43	PF02364.1	.	ExpAA=31.57^PredHel=1^Topology=i50-72o	.						0.35	0.76	0.31	0.76	1.21	0.38	0.53	0.783333	0.473586	1	-1.0218
TR116168|c0_g1	355	.	.	Eukaryota	Streptophyta	AT4G04970.1	AT4G04970	Callose synthase 11 [Source:UniProtKB/Swiss-Prot;Acc:Q9S9U0]	ATGSL1	GT48	0	0	No	No	.	.			K11000	9.B.119.1.2	.	9.B.119.1.2	Callose synthase 11		CALSB_ARATH^CALSB_ARATH^Q:1-117,H:1090-1206^79.49%ID^E:1e-60^RecName: Full=Callose synthase 11;^Eukaryota; Viridiplantae; Streptophyta; Embryophyta; Tracheophyta; Spermatophyta; Magnoliophyta; eudicotyledons; Gunneridae; Pentapetalae; rosids; malvids; Brassicales; Brassicaceae; Camelineae; Arabidopsis	Q9S9U0	CALS11 GSL1 At4g04970 T32N4.8	GO:0000148;GO:0016021;GO:0005886;GO:0003843;GO:0006075;GO:0071555;GO:0007623;GO:0009555;GO:0008360;GO:0000003	PF02364.10^Glucan_synthase^1,3-beta-glucan synthase component^1-117^E:1e-44	PF02364.1	.	.	.						0	0	0.38	0	0	0.46	1.73	0.153333
TR108542|c0_g1	321	.	.	Eukaryota	Streptophyta	AT1G06490.1	AT1G06490	Callose synthase 7 [Source:UniProtKB/Swiss-Prot;Acc:Q9SHJ3]	ATGSL7	GT48	0	0	No	No	.	.			K11000	9.B.119.1.2	.	9.B.119.1.2	Putative callose synthase 6		CALS6_ARATH^CALS6_ARATH^Q:4-107,H:961-1063^63.46%ID^E:8e-38^RecName: Full=Putative callose synthase 6;^Eukaryota; Viridiplantae; Streptophyta; Embryophyta; Tracheophyta; Spermatophyta; Magnoliophyta; eudicotyledons; Gunneridae; Pentapetalae; rosids; malvids; Brassicales; Brassicaceae; Camelineae; Arabidopsis	Q9LYS6	CALS6 GSL11 At3g59100 F17J16.150	GO:0000148;GO:0016021;GO:0003843;GO:0006075;GO:0071555;GO:0008360	.	.	.	.	.						0.46	0	0.42	1.02	0	0.52	0.99	0.513333			-1.0218
TR34583|c0_g1	507	.	.	Eukaryota	Streptophyta	AT3G59100.1	AT3G59100	Putative callose synthase 6 [Source:UniProtKB/Swiss-Prot;Acc:Q9LYS6]	ATGSL11	GT48	0	0	No	No	.	.			K11000	9.B.119.1.2	.	9.B.119.1.2	Putative callose synthase 6		CALS6_ARATH^CALS6_ARATH^Q:27-169,H:3-142^71.03%ID^E:3e-59^RecName: Full=Putative callose synthase 6;^Eukaryota; Viridiplantae; Streptophyta; Embryophyta; Tracheophyta; Spermatophyta; Magnoliophyta; eudicotyledons; Gunneridae; Pentapetalae; rosids; malvids; Brassicales; Brassicaceae; Camelineae; Arabidopsis	Q9LYS6	CALS6 GSL11 At3g59100 F17J16.150	GO:0000148;GO:0016021;GO:0003843;GO:0006075;GO:0071555;GO:0008360	PF04652.11^DUF605^Vta1 like^76-137^E:1.7e-07	PF04652.1	.	.	.						0	0.6	0	0	0.95	0	1.73	0.316667	3.87933	0.857685
TR50858|c0_g3	4179	.	.	Eukaryota	Streptophyta	AT5G13000.2	AT5G13000	Callose synthase 3 [Source:UniProtKB/Swiss-Prot;Acc:Q9LXT9]	ATGSL12	GT48	0	0	No	No	.	.			K11000	9.B.119.1.2	.	9.B.119.1.2	Callose synthase 3		CALS3_ARATH^CALS3_ARATH^Q:897-652,H:1874-1955^91.46%ID^E:3e-38^RecName: Full=Callose synthase 3;^Eukaryota; Viridiplantae; Streptophyta; Embryophyta; Tracheophyta; Spermatophyta; Magnoliophyta; eudicotyledons; Gunneridae; Pentapetalae; rosids; malvids; Brassicales; Brassicaceae; Camelineae; Arabidopsis	Q9LXT9	CALS3 GSL12 At5g13000 T24H18.170	GO:0000148;GO:0016021;GO:0003843;GO:0006075;GO:0071555;GO:0008360	PF04652.11^DUF605^Vta1 like^42-165^E:3.2e-09`PF14288.1^FKS1_dom1^1,3-beta-glucan synthase subunit FKS1, domain-1^317-432^E:3.1e-44`PF02364.10^Glucan_synthase^1,3-beta-glucan synthase component^1049-1763^E:1.8e-214	PF04652.1;PF14288.1;PF02364.1	.	ExpAA=358.94^PredHel=15^Topology=i485-504o519-541i553-575o602-624i659-681o710-729i734-751o1509-1531i1557-1579o1594-1611i1678-1700o1785-1807i1819-1841o1846-1868i1889-1911o	.						13.35	23.08	44.92	29.25	36.58	54.79	0.33	40.2067	-0.356944	0.93272	1.01121
TR100114|c0_g2	547	.	.	Eukaryota	Streptophyta	AT5G13000.2	AT5G13000	Callose synthase 3 [Source:UniProtKB/Swiss-Prot;Acc:Q9LXT9]	ATGSL12	GT48	0	0	No	No	.	.			K11000	9.B.119.1.2	.	9.B.119.1.2	Callose synthase 3		CALS3_ARATH^CALS3_ARATH^Q:20-142,H:648-770^80.49%ID^E:1e-62^RecName: Full=Callose synthase 3;^Eukaryota; Viridiplantae; Streptophyta; Embryophyta; Tracheophyta; Spermatophyta; Magnoliophyta; eudicotyledons; Gunneridae; Pentapetalae; rosids; malvids; Brassicales; Brassicaceae; Camelineae; Arabidopsis	Q9LXT9	CALS3 GSL12 At5g13000 T24H18.170	GO:0000148;GO:0016021;GO:0003843;GO:0006075;GO:0071555;GO:0008360	.	.	.	ExpAA=60.29^PredHel=3^Topology=o39-57i89-106o110-127i	.						0	0.91	0	0	1.44	0	1.73	0.48	4.43124	0.843668
TR118113|c0_g1	3950	.	.	Eukaryota	Streptophyta	AT5G13000.2	AT5G13000	Callose synthase 3 [Source:UniProtKB/Swiss-Prot;Acc:Q9LXT9]	ATGSL12	GT48	0	0	No	No	.	.			K11000	9.B.119.1.2	.	9.B.119.1.2	Callose synthase 3		CALS3_ARATH^CALS3_ARATH^Q:1-571,H:734-1307^70%ID^E:0^RecName: Full=Callose synthase 3;^Eukaryota; Viridiplantae; Streptophyta; Embryophyta; Tracheophyta; Spermatophyta; Magnoliophyta; eudicotyledons; Gunneridae; Pentapetalae; rosids; malvids; Brassicales; Brassicaceae; Camelineae; Arabidopsis	Q9LXT9	CALS3 GSL12 At5g13000 T24H18.170	GO:0000148;GO:0016021;GO:0003843;GO:0006075;GO:0071555;GO:0008360	PF02364.10^Glucan_synthase^1,3-beta-glucan synthase component^322-453^E:1.5e-32`PF02364.10^Glucan_synthase^1,3-beta-glucan synthase component^420-564^E:6.3e-18	PF02364.1;PF02364.1	.	ExpAA=211.67^PredHel=9^Topology=i5-22o781-803i829-851o861-883i948-970o1057-1079i1091-1113o1117-1139i1164-1183o	.						14.7	29.46	37.95	32.2	46.69	46.28	0.2	41.7233	0.354781	0.933602	0.365801
TR50858|c0_g2	1088	.	.	Eukaryota	Streptophyta	AT5G13000.2	AT5G13000	Callose synthase 3 [Source:UniProtKB/Swiss-Prot;Acc:Q9LXT9]	ATGSL12	GT48	0	0	No	No	.	.			K11000	9.B.119.1.2	.	9.B.119.1.2	Callose synthase 3		CALS3_ARATH^CALS3_ARATH^Q:1-170,H:1-173^83.33%ID^E:3e-90^RecName: Full=Callose synthase 3;^Eukaryota; Viridiplantae; Streptophyta; Embryophyta; Tracheophyta; Spermatophyta; Magnoliophyta; eudicotyledons; Gunneridae; Pentapetalae; rosids; malvids; Brassicales; Brassicaceae; Camelineae; Arabidopsis	Q9LXT9	CALS3 GSL12 At5g13000 T24H18.170	GO:0000148;GO:0016021;GO:0003843;GO:0006075;GO:0071555;GO:0008360	PF04652.11^DUF605^Vta1 like^41-165^E:4.1e-11	PF04652.1	.	.	.						0	3.18	3.32	0	5.04	4.05	0.88	3.03	7.37151	0.00998051	7.50117
TR16454|c0_g1	286	.	.	Eukaryota	Streptophyta	AT2G13680.1	AT2G13680	Callose synthase 5 [Source:UniProtKB/Swiss-Prot;Acc:Q3B724]	ATGSL2	GT48	0	0	No	No	.	.			K11000	.	9.B.119.1.2	9.B.119.1.2	Callose synthase 5		CALS5_ARATH^CALS5_ARATH^Q:125-286,H:349-402^87.04%ID^E:2e-44^RecName: Full=Callose synthase 5;^Eukaryota; Viridiplantae; Streptophyta; Embryophyta; Tracheophyta; Spermatophyta; Magnoliophyta; eudicotyledons; Gunneridae; Pentapetalae; rosids; malvids; Brassicales; Brassicaceae; Camelineae; Arabidopsis`CALS5_ARATH^CALS5_ARATH^Q:3-137,H:309-353^84.44%ID^E:2e-44^RecName: Full=Callose synthase 5;^Euka…	Q3B724	CALS5 GSL2 LAP1 At2g13680 F13J11.3 T10F5.22	GO:0000148;GO:0016021;GO:0003843;GO:0006075;GO:0071555;GO:0009556;GO:0009846;GO:0009860;GO:0010208;GO:0008360;GO:0080092	.	.	.	.	.						0.54	0	0	1.17	0	0	1.73	0.39
TR71909|c0_g2	1704	.	.	Eukaryota	Streptophyta	AT5G08335.1	AT5G08335	Protein-S-isoprenylcysteine O-methyltransferase B [Source:UniProtKB/Swiss-Prot;Acc:Q93W54]	0	0	ABA	0	No	No	.	.			K00587	9.B.115.1.8	.	9.B.115.1.8	Protein-S-isoprenylcysteine O-methyltransferase B		ICMTB_ARATH^ICMTB_ARATH^Q:76-271,H:2-197^69.39%ID^E:1e-98^RecName: Full=Protein-S-isoprenylcysteine O-methyltransferase B;^Eukaryota; Viridiplantae; Streptophyta; Embryophyta; Tracheophyta; Spermatophyta; Magnoliophyta; eudicotyledons; Gunneridae; Pentapetalae; rosids; malvids; Brassicales; Brassicaceae; Camelineae; Arabidopsis	Q93W54	ICMTB STE14B At5g08335 F8L15.70	GO:0005783;GO:0005789;GO:0016021;GO:0004671;GO:0009908;GO:0009788;GO:0048367	PF04191.8^PEMT^Phospholipid methyltransferase^81-182^E:7.8e-14`PF04140.9^ICMT^Isoprenylcysteine carboxyl methyltransferase (ICMT) family^83-175^E:1.3e-26	PF04191.8;PF04140.9	.	ExpAA=93.10^PredHel=4^Topology=i65-84o89-111i124-146o215-237i	O						6.57	10.92	11.67	14.4	17.31	14.23	0.11	15.3133	-0.153144	1	-0.370016
TR88864|c0_g1	1811	.	.	Eukaryota	Dikarya	AT2G46890.1	AT2G46890	Protein of unknown function (DUF1295) [Source:TAIR;Acc:AT2G46890]	0	0	0	0	No	No	.	.			.	9.B.115.1.3	.	9.B.115.1.3	Uncharacterized protein C594.04c		YJD4_SCHPO^YJD4_SCHPO^Q:1544-828,H:80-330^25.57%ID^E:4e-08^RecName: Full=Uncharacterized protein C594.04c;^Eukaryota; Fungi; Dikarya; Ascomycota; Taphrinomycotina; Schizosaccharomycetes; Schizosaccharomycetales; Schizosaccharomycetaceae; Schizosaccharomyces	O74507	SPCC594.04c	GO:0005783;GO:0005789;GO:0016021;GO:0016627;GO:0016229;GO:0055114;GO:0008202	PF06966.7^DUF1295^Protein of unknown function (DUF1295)^77-318^E:7.4e-63`PF04191.8^PEMT^Phospholipid methyltransferase^202-307^E:2.3e-07	PF06966.7;PF04191.8	.	ExpAA=140.86^PredHel=5^Topology=i21-43o58-80i165-187o197-219i263-285o	S						18.58	27.17	29.41	40.7	43.06	35.87	0.09	39.8767	-0.0752803	1	-0.335115
TR30503|c0_g1	1524	.	.			AT1G73650.4	AT1G73650	Protein of unknown function (DUF1295) [Source:TAIR;Acc:AT1G73650]	0	0	0	0	No	No	.	.			.	9.B.115.1.1	.	9.B.115.1.1	Protein of unknown function (DUF1295) [Source:TAIR;Acc:AT1G73650]		.			GO:0016627;GO:0006629;GO:0005737;GO:0016021	PF06966.7^DUF1295^Protein of unknown function (DUF1295)^24-251^E:7e-85`PF02544.11^Steroid_dh^3-oxo-5-alpha-steroid 4-dehydrogenase^136-201^E:0.00012	PF06966.7;PF02544.1	.	ExpAA=91.45^PredHel=3^Topology=i7-29o39-61i66-88o	.						4.81	6.58	11.09	10.54	10.43	13.53	0.15	11.5	-0.152821	1	0.227974
TR36068|c0_g2	1518	.	.	Eukaryota	Mycetozoa	AT4G10430.3	AT4G10430	TMPIT-like protein [Source:TAIR;Acc:AT4G10430]	0	0	0	0	No	No	.	.			.	9.B.112.1.1	.	9.B.112.1.1	Transmembrane protein 120 homolog	Others	TM120_DICDI^TM120_DICDI^Q:3-327,H:10-340^29.75%ID^E:7e-30^RecName: Full=Transmembrane protein 120 homolog;^Eukaryota; Amoebozoa; Mycetozoa; Dictyosteliida; Dictyostelium	Q54IK2	tmem120 DDB_G0288699	GO:0016021	PF07851.8^TMPIT^TMPIT-like protein^14-352^E:2.4e-100	PF07851.8	.	ExpAA=106.14^PredHel=6^Topology=i141-160o164-186i199-218o233-251i272-294o309-331i	.	D0	D0			1	32.39	45.38	57.04	70.95	71.91	69.56	0.02	70.8067	-0.137258	1	-0.182018
TR36068|c0_g1	1914	.	.	Eukaryota	Mycetozoa	AT4G10430.3	AT4G10430	TMPIT-like protein [Source:TAIR;Acc:AT4G10430]	0	0	0	0	No	No	.	.			.	9.B.112.1.1	.	9.B.112.1.1	Transmembrane protein 120 homolog		TM120_DICDI^TM120_DICDI^Q:5-326,H:39-340^30.06%ID^E:2e-28^RecName: Full=Transmembrane protein 120 homolog;^Eukaryota; Amoebozoa; Mycetozoa; Dictyosteliida; Dictyostelium	Q54IK2	tmem120 DDB_G0288699	GO:0016021	PF07851.8^TMPIT^TMPIT-like protein^13-351^E:2.5e-102	PF07851.8	.	ExpAA=107.47^PredHel=4^Topology=i140-159o170-189i283-305o320-342i	.						12.7	16	46.67	27.83	25.36	56.92	0.48	36.7033	-0.290279	0.981215	0.879295
TR99423|c0_g1	2481	.	.	Eukaryota	Streptophyta	AT3G11710.1	AT3G11710	Lysine--tRNA ligase [Source:UniProtKB/Swiss-Prot;Acc:Q9ZPI1]	0	0	0	0	No	No	.	.			K04567	9.B.111.1.5	.	9.B.111.1.5	Lysine--tRNA ligase		SYK_ARATH^SYK_ARATH^Q:1-620,H:1-623^74.04%ID^E:0^RecName: Full=Lysine--tRNA ligase;^Eukaryota; Viridiplantae; Streptophyta; Embryophyta; Tracheophyta; Spermatophyta; Magnoliophyta; eudicotyledons; Gunneridae; Pentapetalae; rosids; malvids; Brassicales; Brassicaceae; Camelineae; Arabidopsis	Q9ZPI1	At3g11710 T19F11.11	GO:0005829;GO:0009506;GO:0005524;GO:0004824;GO:0003676;GO:0006430	PF01336.20^tRNA_anti-codon^OB-fold nucleic acid binding domain^132-212^E:3.6e-13`PF00152.15^tRNA-synt_2^tRNA synthetases class II (D, K and N)^256-605^E:7e-93	PF01336.2;PF00152.1	.	.	J						10.08	19.04	26.48	22.08	30.17	32.29	0.19	28.18	0.294308	0.968222	0.396059
TR110800|c0_g1	2289	.	.	Eukaryota	Chordata	AT4G31180.2	AT4G31180	Class II aminoacyl-tRNA and biotin synthetases superfamily protein [Source:TAIR;Acc:AT4G31180]	0	0	0	0	No	No	.	.			K01876	9.B.111.1.5	.	9.B.111.1.5	Aspartate--tRNA ligase, cytoplasmic		SYDC_MOUSE^SYDC_MOUSE^Q:64-551,H:22-501^51.12%ID^E:2e-161^RecName: Full=Aspartate--tRNA ligase, cytoplasmic;^Eukaryota; Metazoa; Chordata; Craniata; Vertebrata; Euteleostomi; Mammalia; Eutheria; Euarchontoglires; Glires; Rodentia; Sciurognathi; Muroidea; Muridae; Murinae; Mus; Mus	Q922B2	Dars	GO:0005737;GO:0070062;GO:0016020;GO:0004815;GO:0005524;GO:0044822;GO:0006422	PF01336.20^tRNA_anti-codon^OB-fold nucleic acid binding domain^104-188^E:2.3e-06`PF00152.15^tRNA-synt_2^tRNA synthetases class II (D, K and N)^225-545^E:1.7e-76	PF01336.2;PF00152.1	.	.	J						16.12	25.95	29.79	35.32	41.13	36.34	0.08	37.5967	0.0637933	1	-0.111212
TR90423|c0_g1	1479	.	.	Bacteria	Oscillatoriophycideae	AT3G13490.1	AT3G13490	Lysyl-tRNA synthetase, class II [Source:TAIR;Acc:AT3G13490]	0	0	0	0	No	No	.	.			K04567	9.B.111.1.5	.	9.B.111.1.5	Lysine--tRNA ligase {ECO:0000255|HAMAP-Rule:MF_00252}		SYK_THEEB^SYK_THEEB^Q:97-611,H:11-497^59.34%ID^E:0^RecName: Full=Lysine--tRNA ligase {ECO:0000255|HAMAP-Rule:MF_00252};^Bacteria; Cyanobacteria; Oscillatoriophycideae; Chroococcales; Thermosynechococcus	Q8DMA9	lysS tll0212	GO:0005737;GO:0005524;GO:0004824;GO:0000287;GO:0003676;GO:0006430	PF01336.20^tRNA_anti-codon^OB-fold nucleic acid binding domain^149-225^E:3e-16`PF00152.15^tRNA-synt_2^tRNA synthetases class II (D, K and N)^245-585^E:3.9e-67	PF01336.2;PF00152.1	.	.	J						8.55	17.83	25.93	18.74	28.26	31.62	0.25	26.2067	0.165647	1	0.494009
TR112740|c2_g1	2373	9872	Complete	Bacteria	Nostocales	AT4G33760.1	AT4G33760	tRNA synthetase class II (D, K and N) family protein [Source:TAIR;Acc:AT4G33760]	0	0	0	0	No	No	.	.			K01876	9.B.111.1.5	.	9.B.111.1.5	Aspartate--tRNA(Asp/Asn) ligase {ECO:0000255|HAMAP-Rule:MF_00044}		SYDND_TRIEI^SYDND_TRIEI^Q:561-1904,H:2-444^52.99%ID^E:0^RecName: Full=Aspartate--tRNA(Asp/Asn) ligase {ECO:0000255|HAMAP-Rule:MF_00044};^Bacteria; Cyanobacteria; Oscillatoriophycideae; Oscillatoriales; Trichodesmium`SYDND_TRIEI^SYDND_TRIEI^Q:1975-2424,H:436-585^70.67%ID^E:0^RecName: Full=Aspartate--tRNA(Asp/Asn) ligase {ECO:0000255|HAMAP-Rule:MF_00044};^Bacteria; Cyanobacteria; Oscillatoriophycid…	Q112K0	aspS Tery_2354	GO:0005737;GO:0004815;GO:0050560;GO:0005524;GO:0003676;GO:0006422	PF01336.20^tRNA_anti-codon^OB-fold nucleic acid binding domain^95-180^E:8.6e-12`PF00152.15^tRNA-synt_2^tRNA synthetases class II (D, K and N)^202-642^E:7.6e-129`PF02938.9^GAD^GAD domain^394-493^E:5.9e-17	PF01336.2;PF00152.1;PF02938.9	.	.	J						7.5	10.41	35.87	16.44	16.5	43.75	0.62	25.5633	-0.0901693	1	1.38881
TR80711|c0_g1	1722	.	.	Eukaryota	Streptophyta	AT1G73500.1	AT1G73500	Mitogen-activated protein kinase kinase 9 [Source:UniProtKB/Swiss-Prot;Acc:Q9FX43]	0	0	C2H4	0	No	No	.	.		STE_STE7	K20604	9.B.106.3.3	.	9.B.106.3.3	Mitogen-activated protein kinase kinase 9		M2K9_ARATH^M2K9_ARATH^Q:2-321,H:1-309^61.99%ID^E:1e-131^RecName: Full=Mitogen-activated protein kinase kinase 9;^Eukaryota; Viridiplantae; Streptophyta; Embryophyta; Tracheophyta; Spermatophyta; Magnoliophyta; eudicotyledons; Gunneridae; Pentapetalae; rosids; malvids; Brassicales; Brassicaceae; Camelineae; Arabidopsis	Q9FX43	MKK9 MAP2K9 At1g73500 T9L24.32	GO:0005737;GO:0005634;GO:0005524;GO:0004708;GO:0030295;GO:0004674;GO:0000187;GO:0010120;GO:0009693;GO:0009873;GO:0010150;GO:0000165;GO:0045860;GO:0045893;GO:0046777;GO:0009620;GO:0009651;GO:0009611	PF00069.20^Pkinase^Protein kinase domain^56-318^E:2.4e-61`PF07714.12^Pkinase_Tyr^Protein tyrosine kinase^58-313^E:7.7e-37	PF00069.2;PF07714.1	.	.	R;T;K;L						10.74	16.73	32.91	23.52	26.5	40.13	0.29	30.05	0.0158017	1	0.617483
TR73640|c0_g1	1452	.	.	Eukaryota	Streptophyta	AT5G56580.1	AT5G56580	Mitogen-activated protein kinase kinase 6 [Source:UniProtKB/Swiss-Prot;Acc:Q9FJV0]	0	0	0	0	No	No	.	.		STE_STE7	K04368	9.B.106.3.3	.	9.B.106.3.3	Mitogen-activated protein kinase kinase 6		M2K6_ARATH^M2K6_ARATH^Q:1-354,H:2-356^82.54%ID^E:0^RecName: Full=Mitogen-activated protein kinase kinase 6;^Eukaryota; Viridiplantae; Streptophyta; Embryophyta; Tracheophyta; Spermatophyta; Magnoliophyta; eudicotyledons; Gunneridae; Pentapetalae; rosids; malvids; Brassicales; Brassicaceae; Camelineae; Arabidopsis	Q9FJV0	MKK6 ANQ1 At5g56580 MIK19.2	GO:0005856;GO:0009524;GO:0005524;GO:0004708;GO:0004674;GO:0000187;GO:0010311;GO:0007112;GO:0000165	PF00069.20^Pkinase^Protein kinase domain^70-329^E:1.7e-62`PF07714.12^Pkinase_Tyr^Protein tyrosine kinase^70-319^E:6.1e-37`PF14531.1^Kinase-like^Kinase-like^150-272^E:1.6e-06	PF00069.2;PF07714.1;PF14531.1	.	.	R;T;K;L						3.31	6.7	3.68	7.26	10.62	4.49	0.41	7.45667	0.436012	0.90555	-0.773696
TR29956|c0_g1	387	.	.	Eukaryota	Streptophyta	AT1G09000.1	AT1G09000	Mitogen-activated protein kinase kinase kinase ANP1 [Source:UniProtKB/Swiss-Prot;Acc:O22040]	0	0	0	0	No	No	.	.		STE_STE11	K20606	9.B.106.3.3	.	9.B.106.3.3	Mitogen-activated protein kinase kinase kinase NPK1		NPK1_TOBAC^NPK1_TOBAC^Q:1-106,H:251-356^81.13%ID^E:2e-55^RecName: Full=Mitogen-activated protein kinase kinase kinase NPK1;^Eukaryota; Viridiplantae; Streptophyta; Embryophyta; Tracheophyta; Spermatophyta; Magnoliophyta; eudicotyledons; Gunneridae; Pentapetalae; asterids; lamiids; Solanales; Solanaceae; Nicotianoideae; Nicotianeae; Nicotiana	Q40541	NPK1	GO:0005856;GO:0005634;GO:0009524;GO:0005524;GO:0004709;GO:0000919;GO:0006952	PF00069.20^Pkinase^Protein kinase domain^1-92^E:4.5e-20`PF07714.12^Pkinase_Tyr^Protein tyrosine kinase^1-88^E:2.2e-13	PF00069.2;PF07714.1	.	ExpAA=21.52^PredHel=1^Topology=o102-124i	.						0.37	0.41	0.34	0.81	0.65	0.41	0.32	0.623333	-0.431566	1	-1.0218
TR45341|c2_g2	731	.	.	Eukaryota	Streptophyta	AT2G44830.1	AT2G44830	Protein kinase superfamily protein [Source:TAIR;Acc:AT2G44830]	0	0	0	0	No	No	.	.		AGC_RSK-2	K08286	9.B.106.3.3	.	9.B.106.3.3	Serine/threonine-protein kinase D6PKL2		D6KL2_ARATH^D6KL2_ARATH^Q:1-243,H:246-494^74.6%ID^E:9e-132^RecName: Full=Serine/threonine-protein kinase D6PKL2;^Eukaryota; Viridiplantae; Streptophyta; Embryophyta; Tracheophyta; Spermatophyta; Magnoliophyta; eudicotyledons; Gunneridae; Pentapetalae; rosids; malvids; Brassicales; Brassicaceae; Camelineae; Arabidopsis	Q39183	D6PKL2 PK5 At5g47750 MCA23.7	GO:0005737;GO:0005730;GO:0005634;GO:0005886;GO:0005524;GO:0016301;GO:0004672;GO:0004674;GO:0009734;GO:0010540;GO:0006468	PF00069.20^Pkinase^Protein kinase domain^1-96^E:3.4e-25`PF07714.12^Pkinase_Tyr^Protein tyrosine kinase^2-96^E:2.7e-12`PF00069.20^Pkinase^Protein kinase domain^169-236^E:2.1e-14`PF07714.12^Pkinase_Tyr^Protein tyrosine kinase^179-228^E:2.2e-05	PF00069.2;PF07714.1;PF00069.2;PF07714.1	.	.	R;T;K;L						1.99	2.59	11.16	4.36	4.11	13.61	0.74	7.36	-0.241455	1	1.47891
TR101967|c0_g1	2491	.	.	Eukaryota	Streptophyta	AT4G14340.1	AT4G14340	casein kinase I [Source:TAIR;Acc:AT4G14340]	0	0	0	0	No	No	.	.		CK1_CK1	K08960	9.B.106.3.3	.	9.B.106.3.3	Casein kinase I isoform delta-like		KC1D_ARATH^KC1D_ARATH^Q:1-296,H:1-297^75.42%ID^E:2e-172^RecName: Full=Casein kinase I isoform delta-like;^Eukaryota; Viridiplantae; Streptophyta; Embryophyta; Tracheophyta; Spermatophyta; Magnoliophyta; eudicotyledons; Gunneridae; Pentapetalae; rosids; malvids; Brassicales; Brassicaceae; Camelineae; Arabidopsis	P42158	CKL1 CK1 CKI6 At4g26100 F20B18.210	GO:0005737;GO:0009506;GO:0005524;GO:0004674	PF00069.20^Pkinase^Protein kinase domain^9-221^E:6.1e-37`PF07714.12^Pkinase_Tyr^Protein tyrosine kinase^10-217^E:6.1e-14	PF00069.2;PF07714.1	.	.	R;T;K;L						12.13	31.2	36.56	26.58	49.44	44.59	0.3	40.2033	0.749854	0.843668	0.561815
TR71262|c0_g1	1781	.	.	Eukaryota	Streptophyta	AT5G44100.1	AT5G44100	casein kinase I-like 7 [Source:TAIR;Acc:AT5G44100]	0	0	0	0	No	No	.	.		CK1_CK1	K08960	9.B.106.3.3	.	9.B.106.3.3	Casein kinase I isoform delta-like		KC1D_ARATH^KC1D_ARATH^Q:4-344,H:33-370^67.92%ID^E:5e-171^RecName: Full=Casein kinase I isoform delta-like;^Eukaryota; Viridiplantae; Streptophyta; Embryophyta; Tracheophyta; Spermatophyta; Magnoliophyta; eudicotyledons; Gunneridae; Pentapetalae; rosids; malvids; Brassicales; Brassicaceae; Camelineae; Arabidopsis	P42158	CKL1 CK1 CKI6 At4g26100 F20B18.210	GO:0005737;GO:0009506;GO:0005524;GO:0004674	PF00069.20^Pkinase^Protein kinase domain^2-212^E:7.7e-30`PF07714.12^Pkinase_Tyr^Protein tyrosine kinase^4-241^E:1.6e-09	PF00069.2;PF07714.1	.	.	R;T;K;L						8.82	14.1	23	19.32	22.34	28.05	0.19	23.2367	0.072764	1	0.330244
TR95341|c0_g1	2725	.	.	Eukaryota	Streptophyta	AT5G40440.1	AT5G40440	Mitogen-activated protein kinase kinase 3 [Source:UniProtKB/Swiss-Prot;Acc:O80396]	0	0	JA	0	No	No	.	.		STE_STE7	K20607	9.B.106.3.3	.	9.B.106.3.3	Mitogen-activated protein kinase kinase 3		M2K3_ARATH^M2K3_ARATH^Q:1-516,H:1-516^77.13%ID^E:0^RecName: Full=Mitogen-activated protein kinase kinase 3;^Eukaryota; Viridiplantae; Streptophyta; Embryophyta; Tracheophyta; Spermatophyta; Magnoliophyta; eudicotyledons; Gunneridae; Pentapetalae; rosids; malvids; Brassicales; Brassicaceae; Camelineae; Arabidopsis	O80396	MKK3 At5g40440 MPO12.19 MPO12_150	GO:0005524;GO:0004707;GO:0004708;GO:0000187;GO:0009814;GO:0009866;GO:0009864;GO:0000165	PF00069.20^Pkinase^Protein kinase domain^85-339^E:4.8e-57`PF07714.12^Pkinase_Tyr^Protein tyrosine kinase^88-335^E:9.1e-35	PF00069.2;PF07714.1	.	.	R;T;K;L						2.37	6.69	15.21	5.19	10.6	18.55	0.59	11.4467	0.868581	0.843668	1.69465
TR53485|c0_g1	2198	.	.	Eukaryota	Streptophyta	AT1G74740.1	AT1G74740	Calcium-dependent protein kinase 30 [Source:UniProtKB/Swiss-Prot;Acc:Q9SSF8]	0	0	ABA	0	No	No	.	.		CAMK_CDPK	K13412	9.B.106.3.2	.	9.B.106.3.2	Calcium-dependent protein kinase 30		CDPKU_ARATH^CDPKU_ARATH^Q:1-542,H:1-541^77.51%ID^E:0^RecName: Full=Calcium-dependent protein kinase 30;^Eukaryota; Viridiplantae; Streptophyta; Embryophyta; Tracheophyta; Spermatophyta; Magnoliophyta; eudicotyledons; Gunneridae; Pentapetalae; rosids; malvids; Brassicales; Brassicaceae; Camelineae; Arabidopsis	Q9SSF8	CPK30 CDPK1A At1g74740 F25A4.29	GO:0005886;GO:0005524;GO:0005509;GO:0004672;GO:0004674;GO:0009738	PF00069.20^Pkinase^Protein kinase domain^60-318^E:1.2e-69`PF07714.12^Pkinase_Tyr^Protein tyrosine kinase^62-313^E:1.3e-27`PF06293.9^Kdo^Lipopolysaccharide kinase (Kdo/WaaP) family^86-206^E:0.00013`PF13833.1^EF-hand_8^EF-hand domain pair^358-390^E:6.8e-05`PF00036.27^EF-hand_1^EF hand^366-392^E:3.3e-07`PF13499.1^EF-hand_7^EF-hand domain pair^366-424^E:2.2e-12`PF13405.1^EF-hand_6^EF-hand domain^366-…	PF00069.2;PF07714.1;PF06293.9;PF13833.1;PF00036.2;PF13499.1;PF13405.1;PF13202.1;PF13833.1;PF13202.1;PF00036.2;PF13405.1;PF13499.1;PF13202.1;PF13833.1;PF00036.2;PF13405.1;PF13202.1	.	.	R;T;K;L						3.07	10.37	12.58	6.72	16.44	15.34	0.41	12.8333	1.13368	0.645953	1.0381
TR58144|c0_g1	3279	.	.	Eukaryota	Streptophyta	AT2G36350.1	AT2G36350	Protein kinase superfamily protein [Source:TAIR;Acc:AT2G36350]	0	0	0	0	No	No	.	.		AGC_RSK-2	K08790	9.B.106.3.2	.	9.B.106.3.2	Serine/threonine-protein kinase KIPK		KIPK_ARATH^KIPK_ARATH^Q:414-890,H:370-897^64.22%ID^E:0^RecName: Full=Serine/threonine-protein kinase KIPK;^Eukaryota; Viridiplantae; Streptophyta; Embryophyta; Tracheophyta; Spermatophyta; Magnoliophyta; eudicotyledons; Gunneridae; Pentapetalae; rosids; malvids; Brassicales; Brassicaceae; Camelineae; Arabidopsis	Q9LFA2	KIPK1 KIPK At3g52890 F8J2_60	GO:0005737;GO:0005634;GO:0005524;GO:0016301;GO:0004672;GO:0004674	PF00069.20^Pkinase^Protein kinase domain^539-688^E:9e-37`PF07714.12^Pkinase_Tyr^Protein tyrosine kinase^539-686^E:2.1e-19`PF00069.20^Pkinase^Protein kinase domain^766-872^E:2.5e-18`PF07714.12^Pkinase_Tyr^Protein tyrosine kinase^774-856^E:3.5e-06	PF00069.2;PF07714.1;PF00069.2;PF07714.1	.	.	R;T;K;L						10.9	11.62	15.51	23.88	18.41	18.91	0.15	20.4	-0.530366	0.857685	-0.487626
TR106493|c1_g1	1498	.	.	Eukaryota	Streptophyta	AT1G08650.2	AT1G08650	Phosphoenolpyruvate carboxylase kinase 1 [Source:UniProtKB/Swiss-Prot;Acc:Q9SPK4]	0	0	0	0	No	No	.	.		CAMK_CDPK	K04515	9.B.106.3.2	.	9.B.106.3.2	Phosphoenolpyruvate carboxylase kinase 2		PPCK2_ARATH^PPCK2_ARATH^Q:5-269,H:7-273^56.88%ID^E:2e-109^RecName: Full=Phosphoenolpyruvate carboxylase kinase 2;^Eukaryota; Viridiplantae; Streptophyta; Embryophyta; Tracheophyta; Spermatophyta; Magnoliophyta; eudicotyledons; Gunneridae; Pentapetalae; rosids; malvids; Brassicales; Brassicaceae; Camelineae; Arabidopsis	Q93VK0	PPCK2 At3g04530 T27C4.19	GO:0005524;GO:0004674;GO:0016036;GO:0006468;GO:0046898;GO:0009416	PF00069.20^Pkinase^Protein kinase domain^9-265^E:4.5e-74`PF07714.12^Pkinase_Tyr^Protein tyrosine kinase^11-260^E:3.9e-31`PF14531.1^Kinase-like^Kinase-like^113-253^E:1.1e-08	PF00069.2;PF07714.1;PF14531.1	.	.	R;T;K;L						11.14	20.82	36.82	24.41	32.99	44.91	0.3	34.1033	0.277807	0.992788	0.725579
TR39726|c0_g1	323	.	.	Eukaryota	Streptophyta	AT2G31500.1	AT2G31500	Calcium-dependent protein kinase 24 [Source:UniProtKB/Swiss-Prot;Acc:Q9SIQ7]	0	0	0	0	No	No	.	.		CAMK_CDPK	K13412	9.B.106.3.2	.	9.B.106.3.2	Calcium-dependent protein kinase 32		CDPKW_ARATH^CDPKW_ARATH^Q:1-107,H:198-304^86.92%ID^E:7e-68^RecName: Full=Calcium-dependent protein kinase 32;^Eukaryota; Viridiplantae; Streptophyta; Embryophyta; Tracheophyta; Spermatophyta; Magnoliophyta; eudicotyledons; Gunneridae; Pentapetalae; rosids; malvids; Brassicales; Brassicaceae; Camelineae; Arabidopsis	Q6NLQ6	CPK32 At3g57530 T8H10.130	GO:0005737;GO:0005634;GO:0005886;GO:0009506;GO:0005524;GO:0005509;GO:0004698;GO:0009738;GO:0009737;GO:0009651	PF00069.20^Pkinase^Protein kinase domain^4-106^E:9.4e-24	PF00069.2	.	.	R;T;K;L						1.01	1.53	6.74	2.22	2.42	8.22	0.79	4.28667	0.0952159	1	1.8177
TR91615|c0_g1	322	.	.	Eukaryota	Streptophyta	AT3G57530.1	AT3G57530	Calcium-dependent protein kinase 32 [Source:UniProtKB/Swiss-Prot;Acc:Q6NLQ6]	0	0	ABA	0	No	No	.	.		CAMK_CDPK	K13412	9.B.106.3.2	.	9.B.106.3.2	Calcium-dependent protein kinase 8		CDPK8_ARATH^CDPK8_ARATH^Q:1-106,H:257-362^84.91%ID^E:3e-58^RecName: Full=Calcium-dependent protein kinase 8;^Eukaryota; Viridiplantae; Streptophyta; Embryophyta; Tracheophyta; Spermatophyta; Magnoliophyta; eudicotyledons; Gunneridae; Pentapetalae; rosids; malvids; Brassicales; Brassicaceae; Camelineae; Arabidopsis	Q42438	CPK8 CDPK19 At5g19450 F7K24.200	GO:0005886;GO:0005524;GO:0005509;GO:0004674	PF00069.20^Pkinase^Protein kinase domain^7-59^E:4.9e-08	PF00069.2	.	.	R;T;K;L						4.16	2.56	11.41	9.12	4.05	13.92	0.55	9.03	-1.30809	0.857685	0.439108
TR53288|c0_g1	2668	.	.	Eukaryota	Streptophyta	AT3G57530.1	AT3G57530	Calcium-dependent protein kinase 32 [Source:UniProtKB/Swiss-Prot;Acc:Q6NLQ6]	0	0	ABA	0	No	No	.	.		CAMK_CDPK	K13412	9.B.106.3.2	.	9.B.106.3.2	Calcium-dependent protein kinase 7		CDPK7_ARATH^CDPK7_ARATH^Q:1-530,H:1-534^73.6%ID^E:0^RecName: Full=Calcium-dependent protein kinase 7;^Eukaryota; Viridiplantae; Streptophyta; Embryophyta; Tracheophyta; Spermatophyta; Magnoliophyta; eudicotyledons; Gunneridae; Pentapetalae; rosids; malvids; Brassicales; Brassicaceae; Camelineae; Arabidopsis	Q38873	CPK7 At5g12480 F7K24.200	GO:0005886;GO:0005524;GO:0005509;GO:0004674	PF00069.20^Pkinase^Protein kinase domain^56-314^E:2.7e-72`PF07714.12^Pkinase_Tyr^Protein tyrosine kinase^57-307^E:4.2e-28`PF06293.9^Kdo^Lipopolysaccharide kinase (Kdo/WaaP) family^86-209^E:2.9e-05`PF13499.1^EF-hand_7^EF-hand domain pair^362-420^E:1.4e-09`PF13833.1^EF-hand_8^EF-hand domain pair^373-424^E:3.1e-09`PF13202.1^EF-hand_5^EF hand^403-421^E:0.0038`PF00036.27^EF-hand_1^EF hand^434-459^E:2.…	PF00069.2;PF07714.1;PF06293.9;PF13499.1;PF13833.1;PF13202.1;PF00036.2;PF13499.1;PF13405.1;PF13202.1;PF13833.1;PF00036.2;PF13202.1;PF13405.1	.	.	R;T;K;L						6.42	9.07	9.53	14.07	14.38	11.62	0.11	13.3567	-0.125774	1	-0.430642
TR108405|c0_g2	1557	.	.	Eukaryota	Streptophyta	AT2G38910.1	AT2G38910	Calcium-dependent protein kinase 20 [Source:UniProtKB/Swiss-Prot;Acc:Q9ZV15]	0	0	0	0	No	No	.	.		CAMK_CDPK	K13412	9.B.106.3.2	.	9.B.106.3.2	Calcium-dependent protein kinase 1		CDPK1_ARATH^CDPK1_ARATH^Q:1-395,H:213-609^79.85%ID^E:0^RecName: Full=Calcium-dependent protein kinase 1;^Eukaryota; Viridiplantae; Streptophyta; Embryophyta; Tracheophyta; Spermatophyta; Magnoliophyta; eudicotyledons; Gunneridae; Pentapetalae; rosids; malvids; Brassicales; Brassicaceae; Camelineae; Arabidopsis	Q06850	CPK1 AK1 At5g04870 MUK11.19	GO:0005778;GO:0005777;GO:0005524;GO:0005509;GO:0004674;GO:0046777;GO:0006468	PF00069.20^Pkinase^Protein kinase domain^4-196^E:5.3e-53`PF07714.12^Pkinase_Tyr^Protein tyrosine kinase^9-190^E:5.6e-13`PF06293.9^Kdo^Lipopolysaccharide kinase (Kdo/WaaP) family^15-84^E:7.7e-05`PF13833.1^EF-hand_8^EF-hand domain pair^234-268^E:0.00036`PF00036.27^EF-hand_1^EF hand^244-268^E:1.1e-07`PF13499.1^EF-hand_7^EF-hand domain pair^244-304^E:2e-11`PF13405.1^EF-hand_6^EF-hand domain^244-268^E…	PF00069.2;PF07714.1;PF06293.9;PF13833.1;PF00036.2;PF13499.1;PF13405.1;PF13202.1;PF13833.1;PF00036.2;PF13202.1;PF00036.2;PF13499.1;PF13405.1;PF13202.1;PF13833.1;PF00036.2;PF13833.1;PF13405.1;PF13202.1	.	.	R;T;K;L						1.46	2.27	0.44	3.2	3.6	0.54	0.68	2.44667	-0.0109597	1	-2.69299
TR55074|c0_g1	314	.	.	Eukaryota	Streptophyta	AT1G35670.1	AT1G35670	Calcium-dependent protein kinase 11 [Source:UniProtKB/Swiss-Prot;Acc:Q39016]	0	0	ABA	0	No	No	.	.			K13412	9.B.106.3.2	.	9.B.106.3.2	Calcium-dependent protein kinase SK5		CDPK_SOYBN^CDPK_SOYBN^Q:1-104,H:263-366^87.5%ID^E:1e-55^RecName: Full=Calcium-dependent protein kinase SK5;^Eukaryota; Viridiplantae; Streptophyta; Embryophyta; Tracheophyta; Spermatophyta; Magnoliophyta; eudicotyledons; Gunneridae; Pentapetalae; rosids; fabids; Fabales; Fabaceae; Papilionoideae; Phaseoleae; Glycine; Soja	P28583		GO:0005524;GO:0005509;GO:0004674	PF00069.20^Pkinase^Protein kinase domain^2-30^E:1.2e-05`PF13833.1^EF-hand_8^EF-hand domain pair^70-104^E:7.3e-06`PF00036.27^EF-hand_1^EF hand^78-103^E:4.8e-09`PF13405.1^EF-hand_6^EF-hand domain^78-103^E:1.4e-07`PF13202.1^EF-hand_5^EF hand^78-99^E:5.7e-07	PF00069.2;PF13833.1;PF00036.2;PF13405.1;PF13202.1	.	.	.						6.2	6.86	14.39	13.58	10.87	17.55	0.24	14	-0.480379	1	0.200254
TR58625|c0_g1	341	.	.	Eukaryota	Streptophyta	.									.	.		Group-Cr-1	K08804	9.B.106.3.2	.	9.B.106.3.2	Calcium and calcium/calmodulin-dependent serine/threonine-protein kinase		CCAMK_PEA^CCAMK_PEA^Q:11-108,H:222-335^33.33%ID^E:2e-12^RecName: Full=Calcium and calcium/calmodulin-dependent serine/threonine-protein kinase;^Eukaryota; Viridiplantae; Streptophyta; Embryophyta; Tracheophyta; Spermatophyta; Magnoliophyta; eudicotyledons; Gunneridae; Pentapetalae; rosids; fabids; Fabales; Fabaceae; Papilionoideae; Fabeae; Pisum	Q6RET6	SYM9	GO:0016021;GO:0005524;GO:0005509;GO:0004683;GO:0009877	PF00069.20^Pkinase^Protein kinase domain^3-93^E:1.1e-13`PF07714.12^Pkinase_Tyr^Protein tyrosine kinase^10-88^E:5.4e-05	PF00069.2;PF07714.1	.	.	.						0	1.43	0	0	2.27	0	1.73	0.756667	4.43124	0.843668
TR115822|c0_g1	328	.	.	Eukaryota	Chordata	.									.	.		CAMK_CAMK1-DCAMKL	K13412	9.B.106.3.2	.	9.B.106.3.2	Calcium/calmodulin-dependent protein kinase type 1		KCC1A_HUMAN^KCC1A_HUMAN^Q:1-109,H:195-304^49.09%ID^E:3e-32^RecName: Full=Calcium/calmodulin-dependent protein kinase type 1;^Eukaryota; Metazoa; Chordata; Craniata; Vertebrata; Euteleostomi; Mammalia; Eutheria; Euarchontoglires; Primates; Haplorrhini; Catarrhini; Hominidae; Homo	Q14012	CAMK1	GO:0005737;GO:0005634;GO:0005524;GO:0004683;GO:0007049;GO:0006913;GO:0060999;GO:0051149;GO:0010976;GO:0046827;GO:0071902;GO:0051835;GO:0006468;GO:0051147;GO:0043393;GO:0032880;GO:0007165	PF00069.20^Pkinase^Protein kinase domain^1-82^E:1e-19	PF00069.2	.	ExpAA=18.00^PredHel=1^Topology=i7-24o	R;T;K;L						0	0	0	0	0	0	0	0
TR44174|c0_g2	3109	.	.	Eukaryota	Streptophyta	AT5G62310.1	AT5G62310	Probable serine/threonine protein kinase IRE [Source:UniProtKB/Swiss-Prot;Acc:Q9LE81]	0	0	0	0	No	No	.	.		AGC_MAST	K08789	9.B.106.3.1	.	9.B.106.3.1	Probable serine/threonine protein kinase IRE {ECO:0000305}	Signalling	IRE_ARATH^IRE_ARATH^Q:1-903,H:273-1152^65.79%ID^E:0^RecName: Full=Probable serine/threonine protein kinase IRE {ECO:0000305};^Eukaryota; Viridiplantae; Streptophyta; Embryophyta; Tracheophyta; Spermatophyta; Magnoliophyta; eudicotyledons; Gunneridae; Pentapetalae; rosids; malvids; Brassicales; Brassicaceae; Camelineae; Arabidopsis	Q9LE81	IRE At5g62310	GO:0005524;GO:0016301;GO:0004674;GO:0009826	PF00069.20^Pkinase^Protein kinase domain^499-778^E:5.8e-63`PF07714.12^Pkinase_Tyr^Protein tyrosine kinase^500-646^E:9.7e-25`PF07714.12^Pkinase_Tyr^Protein tyrosine kinase^682-774^E:9.4e-06	PF00069.2;PF07714.1;PF07714.1	.	.	R;T;K;L						3.86	0.04	0.04	8.45	0.07	0.04	1.7	2.85333	-6.89004	2.23127e-07	-7.5146
TR104131|c0_g1	1879	.	.	Eukaryota	Streptophyta	AT5G07070.1	AT5G07070	CBL-interacting serine/threonine-protein kinase 2 [Source:UniProtKB/Swiss-Prot;Acc:Q9LYQ8]	0	0	0	0	No	No	.	.		CAMK_CAMKL-CHK1	K07198	9.B.106.3.1	.	9.B.106.3.1	CBL-interacting serine/threonine-protein kinase 23	Signalling	CIPKN_ARATH^CIPKN_ARATH^Q:22-457,H:28-460^83.49%ID^E:0^RecName: Full=CBL-interacting serine/threonine-protein kinase 23;^Eukaryota; Viridiplantae; Streptophyta; Embryophyta; Tracheophyta; Spermatophyta; Magnoliophyta; eudicotyledons; Gunneridae; Pentapetalae; rosids; malvids; Brassicales; Brassicaceae; Camelineae; Arabidopsis	Q93VD3	CIPK23 LKS1 PKS17 SnRK3.23 At1g30270 F12P21.6	GO:0005737;GO:0005829;GO:0005634;GO:0005886;GO:0009536;GO:0005524;GO:0005267;GO:0004674;GO:0010107;GO:0007584;GO:0009414;GO:0007165;GO:0010118	PF00069.20^Pkinase^Protein kinase domain^25-280^E:6.6e-75`PF07714.12^Pkinase_Tyr^Protein tyrosine kinase^26-276^E:1.7e-41`PF14531.1^Kinase-like^Kinase-like^122-263^E:3e-08`PF03822.9^NAF^NAF domain^327-387^E:5.6e-24	PF00069.2;PF07714.1;PF14531.1;PF03822.9	.	.	R;T;K;L	D0;D3C;D3L	D0	D3C	D3L	3	34.1	74.79	90.55	74.71	118.51	110.43	0.23	101.217	0.510717	0.857685	0.414774
TR95915|c0_g1	2274	.	.	Eukaryota	Streptophyta	AT5G58380.1	AT5G58380	CBL-interacting serine/threonine-protein kinase 10 [Source:UniProtKB/Swiss-Prot;Acc:Q9C562]	0	0	0	0	No	No	.	.		CAMK_CAMKL-CHK1	K07198	9.B.106.3.1	.	9.B.106.3.1	CBL-interacting protein kinase 2	Signalling	CIPK2_ORYSJ^CIPK2_ORYSJ^Q:1-434,H:1-430^69.2%ID^E:0^RecName: Full=CBL-interacting protein kinase 2;^Eukaryota; Viridiplantae; Streptophyta; Embryophyta; Tracheophyta; Spermatophyta; Magnoliophyta; Liliopsida; Poales; Poaceae; BEP clade; Ehrhartoideae; Oryzeae; Oryza	Q7X996	CIPK2 Os07g0678600 LOC_Os07g48100 OJ1409_C08.14-1 OJ1409_C08.14-2 OsJ_024573	GO:0005524;GO:0004674;GO:0007165	PF00069.20^Pkinase^Protein kinase domain^13-267^E:4.1e-74`PF07714.12^Pkinase_Tyr^Protein tyrosine kinase^14-263^E:3.1e-41`PF14531.1^Kinase-like^Kinase-like^106-255^E:9.3e-12`PF03822.9^NAF^NAF domain^311-369^E:7.5e-25	PF00069.2;PF07714.1;PF14531.1;PF03822.9	.	.	R;T;K;L	D0;D3C;D3L	D0	D3C	D3L	3	46.6	139.4	257.53	102.1	220.91	314.06	0.5	212.357	0.957318	0.803352	1.46865
TR35620|c0_g1	2179	.	.	Eukaryota	Streptophyta	AT5G07070.1	AT5G07070	CBL-interacting serine/threonine-protein kinase 2 [Source:UniProtKB/Swiss-Prot;Acc:Q9LYQ8]	0	0	0	0	No	No	.	.		CAMK_CAMKL-CHK1	K07198	9.B.106.3.1	.	9.B.106.3.1	CBL-interacting protein kinase 32	Signalling	CIPKW_ORYSJ^CIPKW_ORYSJ^Q:535-1833,H:1-432^82.22%ID^E:0^RecName: Full=CBL-interacting protein kinase 32;^Eukaryota; Viridiplantae; Streptophyta; Embryophyta; Tracheophyta; Spermatophyta; Magnoliophyta; Liliopsida; Poales; Poaceae; BEP clade; Ehrhartoideae; Oryzeae; Oryza	Q2QY53	CIPK32 Os12g0132200 LOC_Os12g03810	GO:0005524;GO:0004674;GO:0007165	PF00069.20^Pkinase^Protein kinase domain^30-285^E:2.8e-71`PF07714.12^Pkinase_Tyr^Protein tyrosine kinase^31-281^E:1.7e-37`PF14531.1^Kinase-like^Kinase-like^128-269^E:1.9e-06`PF03822.9^NAF^NAF domain^324-384^E:3.3e-25	PF00069.2;PF07714.1;PF14531.1;PF03822.9	.	.	R;T;K;L	D0;D3C;D3L	D0	D3C	D3L	3	33.69	63.73	107.56	73.81	100.99	131.18	0.28	101.993	0.278224	0.977385	0.676572
TR70636|c0_g3	1016	.	.	Eukaryota	Streptophyta	AT4G30960.1	AT4G30960	CBL-interacting serine/threonine-protein kinase 6 [Source:UniProtKB/Swiss-Prot;Acc:O65554]	0	0	IAA	0	No	No	.	.			K08799	9.B.106.3.1	.	9.B.106.3.1	CBL-interacting serine/threonine-protein kinase 6	Signalling	CIPK6_ARATH^CIPK6_ARATH^Q:1-223,H:210-438^65.07%ID^E:6e-98^RecName: Full=CBL-interacting serine/threonine-protein kinase 6;^Eukaryota; Viridiplantae; Streptophyta; Embryophyta; Tracheophyta; Spermatophyta; Magnoliophyta; eudicotyledons; Gunneridae; Pentapetalae; rosids; malvids; Brassicales; Brassicaceae; Camelineae; Arabidopsis	O65554	CIPK6 PKS4 SIP3 SnRK3.14 At4g30960 F6I18.130	GO:0005783;GO:0005524;GO:0004674;GO:0010540;GO:0042538;GO:0007275;GO:0009651;GO:0009414;GO:0007165	PF00069.20^Pkinase^Protein kinase domain^2-60^E:4.9e-05`PF03822.9^NAF^NAF domain^87-148^E:1.6e-23	PF00069.2;PF03822.9	.	.	R;T;K;L	D0;D3C;D3L	D0	D3C	D3L	3	116.26	171.05	232.16	254.69	271.06	283.13	0.05	269.627	-0.0608821	1	0.00547982
TR70636|c0_g6	763	.	.	Eukaryota	Streptophyta	AT4G30960.1	AT4G30960	CBL-interacting serine/threonine-protein kinase 6 [Source:UniProtKB/Swiss-Prot;Acc:O65554]	0	0	IAA	0	No	No	.	.		CAMK_CAMKL-CHK1	K08798	9.B.106.3.1	.	9.B.106.3.1	CBL-interacting serine/threonine-protein kinase 6	Signalling	CIPK6_ARATH^CIPK6_ARATH^Q:12-143,H:18-149^86.36%ID^E:2e-68^RecName: Full=CBL-interacting serine/threonine-protein kinase 6;^Eukaryota; Viridiplantae; Streptophyta; Embryophyta; Tracheophyta; Spermatophyta; Magnoliophyta; eudicotyledons; Gunneridae; Pentapetalae; rosids; malvids; Brassicales; Brassicaceae; Camelineae; Arabidopsis	O65554	CIPK6 PKS4 SIP3 SnRK3.14 At4g30960 F6I18.130	GO:0005783;GO:0005524;GO:0004674;GO:0010540;GO:0042538;GO:0007275;GO:0009651;GO:0009414;GO:0007165	PF00069.20^Pkinase^Protein kinase domain^18-143^E:5.2e-35`PF07714.12^Pkinase_Tyr^Protein tyrosine kinase^19-141^E:2.9e-17	PF00069.2;PF07714.1	.	.	R;T;K;L	D3L			D3L	7	29.18	26.83	85.82	63.92	42.52	104.67	0.45	70.37	-0.745681	0.843668	0.55436
TR50896|c1_g3	1066	.	.	Eukaryota	Streptophyta	.									.	.			K07198	9.B.106.3.1	.	9.B.106.3.1	CBL-interacting serine/threonine-protein kinase 23	Signalling	CIPKN_ARATH^CIPKN_ARATH^Q:544-753,H:391-460^74.29%ID^E:1e-35^RecName: Full=CBL-interacting serine/threonine-protein kinase 23;^Eukaryota; Viridiplantae; Streptophyta; Embryophyta; Tracheophyta; Spermatophyta; Magnoliophyta; eudicotyledons; Gunneridae; Pentapetalae; rosids; malvids; Brassicales; Brassicaceae; Camelineae; Arabidopsis`CIPKN_ARATH^CIPKN_ARATH^Q:411-539,H:356-398^62.79%ID^E:1e-35^RecN…	Q93VD3	CIPK23 LKS1 PKS17 SnRK3.23 At1g30270 F12P21.6	GO:0005737;GO:0005829;GO:0005634;GO:0005886;GO:0009536;GO:0005524;GO:0005267;GO:0004674;GO:0010107;GO:0007584;GO:0009414;GO:0007165;GO:0010118	PF03822.9^NAF^NAF domain^23-56^E:6e-08	PF03822.9	.	.	R;T;K;L						0	31.1	16.2	0	49.28	19.76	1.08	23.0133	10.7673	1.40739e-09	9.82598
TR68813|c0_g2	3312	.	.	Eukaryota	Streptophyta	AT2G46700.2	AT2G46700	CDPK-related kinase 3 [Source:UniProtKB/Swiss-Prot;Acc:Q9ZUZ2]	0	0	0	0	No	No	.	.		CAMK_CDPK	K00924	9.B.106.3.1	.	9.B.106.3.1	CDPK-related kinase 3		CAMK3_ARATH^CAMK3_ARATH^Q:1-613,H:1-593^73.18%ID^E:0^RecName: Full=CDPK-related kinase 3;^Eukaryota; Viridiplantae; Streptophyta; Embryophyta; Tracheophyta; Spermatophyta; Magnoliophyta; eudicotyledons; Gunneridae; Pentapetalae; rosids; malvids; Brassicales; Brassicaceae; Camelineae; Arabidopsis	Q9ZUZ2	CRK3 CaMK4 CK At2g46700 T3A4.8	GO:0005737;GO:0016020;GO:0005524;GO:0005509;GO:0005516;GO:0004674;GO:0071215;GO:0010150;GO:0046777	PF00069.20^Pkinase^Protein kinase domain^163-425^E:2.9e-68`PF07714.12^Pkinase_Tyr^Protein tyrosine kinase^164-418^E:2.4e-35`PF06293.9^Kdo^Lipopolysaccharide kinase (Kdo/WaaP) family^242-314^E:3.3e-06	PF00069.2;PF07714.1;PF06293.9	.	.	R;T;K;L						7.8	12.51	19.56	17.09	19.82	23.86	0.17	20.2567	0.0650424	1	0.188914
TR94274|c0_g1	2177	.	.	Eukaryota	Chordata	AT5G09890.2	AT5G09890	Protein kinase family protein [Source:TAIR;Acc:AT5G09890]	0	0	0	0	No	No	.	.		AGC_NDR	K08790	9.B.106.3.1	.	9.B.106.3.1	Serine/threonine-protein kinase 38-like		ST38L_HUMAN^ST38L_HUMAN^Q:31-476,H:13-445^48.32%ID^E:2e-143^RecName: Full=Serine/threonine-protein kinase 38-like;^Eukaryota; Metazoa; Chordata; Craniata; Vertebrata; Euteleostomi; Mammalia; Eutheria; Euarchontoglires; Primates; Haplorrhini; Catarrhini; Hominidae; Homo	Q9Y2H1	STK38L KIAA0965 NDR2	GO:0015629;GO:0005737;GO:0016020;GO:0005524;GO:0000287;GO:0004674;GO:0035556;GO:0006468;GO:0051128	PF00069.20^Pkinase^Protein kinase domain^109-411^E:1.5e-62`PF07714.12^Pkinase_Tyr^Protein tyrosine kinase^111-256^E:6.5e-22`PF07714.12^Pkinase_Tyr^Protein tyrosine kinase^311-373^E:0.00021`PF00433.19^Pkinase_C^Protein kinase C terminal domain^430-476^E:0.0005	PF00069.2;PF07714.1;PF07714.1;PF00433.1	.	.	R;T;K;L						7.05	17.04	64.67	15.45	27.01	78.86	0.84	40.44	0.648904	0.857685	2.19844
TR30359|c0_g1	351	.	.	Eukaryota	Streptophyta	AT5G04510.1	AT5G04510	3-phosphoinositide-dependent protein kinase 1 [Source:UniProtKB/Swiss-Prot;Acc:Q9XF67]	0	0	0	0	No	No	.	.		AGC_PDK1	K06276	9.B.106.3.1	.	9.B.106.3.1	3-phosphoinositide-dependent protein kinase 1		PDPK1_ARATH^PDPK1_ARATH^Q:1-117,H:86-202^88.89%ID^E:4e-72^RecName: Full=3-phosphoinositide-dependent protein kinase 1;^Eukaryota; Viridiplantae; Streptophyta; Embryophyta; Tracheophyta; Spermatophyta; Magnoliophyta; eudicotyledons; Gunneridae; Pentapetalae; rosids; malvids; Brassicales; Brassicaceae; Camelineae; Arabidopsis	Q9XF67	PDPK1 PDK1 At5g04510 T32M21.110	GO:0005737;GO:0016020;GO:0004676;GO:0005524;GO:0016301;GO:0070300;GO:0035091;GO:0004672;GO:0004674;GO:0045860;GO:0046777	PF00069.20^Pkinase^Protein kinase domain^7-107^E:7e-33`PF07714.12^Pkinase_Tyr^Protein tyrosine kinase^7-107^E:1.3e-16	PF00069.2;PF07714.1	.	.	R;T;K;L						2.92	1.38	3.04	6.39	2.19	3.71	0.52	4.09667	-1.66019	0.843668	-0.935208
TR52042|c0_g1	2168	.	.	Eukaryota	Streptophyta	AT4G14580.1	AT4G14580	CBL-interacting serine/threonine-protein kinase 4 [Source:UniProtKB/Swiss-Prot;Acc:Q9SUL7]	0	0	0	0	No	No	.	.		CAMK_CAMKL-CHK1	K12761	9.B.106.3.1	.	9.B.106.3.1	CBL-interacting serine/threonine-protein kinase 4		CIPK4_ARATH^CIPK4_ARATH^Q:30-442,H:3-426^57.28%ID^E:1e-152^RecName: Full=CBL-interacting serine/threonine-protein kinase 4;^Eukaryota; Viridiplantae; Streptophyta; Embryophyta; Tracheophyta; Spermatophyta; Magnoliophyta; eudicotyledons; Gunneridae; Pentapetalae; rosids; malvids; Brassicales; Brassicaceae; Camelineae; Arabidopsis	Q9SUL7	CIPK4 PKS9 SnRK3.3 At4g14580 dl3330c FCAALL.259	GO:0005524;GO:0004674;GO:0007165	PF00069.20^Pkinase^Protein kinase domain^46-298^E:1.8e-73`PF07714.12^Pkinase_Tyr^Protein tyrosine kinase^47-295^E:7.2e-41`PF06293.9^Kdo^Lipopolysaccharide kinase (Kdo/WaaP) family^87-191^E:3.9e-06`PF14531.1^Kinase-like^Kinase-like^130-287^E:7.7e-13`PF03822.9^NAF^NAF domain^325-380^E:3.9e-21	PF00069.2;PF07714.1;PF06293.9;PF14531.1;PF03822.9	.	.	R;T;K;L						24.01	51.66	56.92	52.61	81.86	69.42	0.22	67.9633	0.481696	0.857685	0.247552
TR68166|c1_g1	2120	.	.	Eukaryota	Streptophyta	AT4G24400.2	AT4G24400	CBL-interacting serine/threonine-protein kinase 8 [Source:UniProtKB/Swiss-Prot;Acc:Q9STV4]	0	0	0	0	No	No	.	.		CAMK_CAMKL-CHK1	K07198	9.B.106.3.1	.	9.B.106.3.1	CBL-interacting serine/threonine-protein kinase 8		CIPK8_ARATH^CIPK8_ARATH^Q:16-458,H:1-445^79.1%ID^E:0^RecName: Full=CBL-interacting serine/threonine-protein kinase 8;^Eukaryota; Viridiplantae; Streptophyta; Embryophyta; Tracheophyta; Spermatophyta; Magnoliophyta; eudicotyledons; Gunneridae; Pentapetalae; rosids; malvids; Brassicales; Brassicaceae; Camelineae; Arabidopsis	Q9STV4	CIPK8 PKS11 SnRK3.13 At4g24400 T22A6.230	GO:0005886;GO:0005524;GO:0004672;GO:0004674;GO:0046777;GO:0006468;GO:0009749;GO:0010167;GO:0048364;GO:0007165	PF00069.20^Pkinase^Protein kinase domain^24-277^E:1.6e-71`PF07714.12^Pkinase_Tyr^Protein tyrosine kinase^25-273^E:1.2e-37`PF14531.1^Kinase-like^Kinase-like^120-265^E:2.6e-06`PF03822.9^NAF^NAF domain^317-376^E:2.9e-22	PF00069.2;PF07714.1;PF14531.1;PF03822.9	.	ExpAA=15.99^PredHel=1^Topology=i206-223o	R;T;K;L						3.65	7.46	11	8.01	11.82	13.42	0.25	11.0833	0.380466	0.926887	0.575053
TR111165|c0_g1	1553	.	.	Eukaryota	Streptophyta	AT4G18700.1	AT4G18700	CBL-interacting serine/threonine-protein kinase 12 [Source:UniProtKB/Swiss-Prot;Acc:Q9SN43]	0	0	0	0	No	No	.	.		CAMK_CAMKL-CHK1	K07198	9.B.106.3.1	.	9.B.106.3.1	CBL-interacting serine/threonine-protein kinase 12		CIPKC_ARATH^CIPKC_ARATH^Q:16-457,H:20-469^79.11%ID^E:0^RecName: Full=CBL-interacting serine/threonine-protein kinase 12;^Eukaryota; Viridiplantae; Streptophyta; Embryophyta; Tracheophyta; Spermatophyta; Magnoliophyta; eudicotyledons; Gunneridae; Pentapetalae; rosids; malvids; Brassicales; Brassicaceae; Camelineae; Arabidopsis	Q9SN43	CIPK12 PKS8 SnRK3.9 At4g18700 F28A21.110	GO:0005524;GO:0004674;GO:0007165	PF00069.20^Pkinase^Protein kinase domain^22-276^E:2.4e-75`PF07714.12^Pkinase_Tyr^Protein tyrosine kinase^23-272^E:1.4e-38`PF14531.1^Kinase-like^Kinase-like^115-264^E:1.4e-08`PF03822.9^NAF^NAF domain^325-382^E:1.9e-22	PF00069.2;PF07714.1;PF14531.1;PF03822.9	.	.	R;T;K;L						8.94	11.82	19.87	19.59	18.73	24.23	0.14	20.85	-0.221693	1	0.152773
TR25865|c0_g1	1184	.	.	Eukaryota	Streptophyta	AT4G32830.1	AT4G32830	Serine/threonine-protein kinase Aurora-1 [Source:UniProtKB/Swiss-Prot;Acc:Q9M077]	0	0	0	0	No	No	.	.		Aur	K08850	9.B.106.3.1	.	9.B.106.3.1	Serine/threonine-protein kinase Aurora-1		AUR1_ARATH^AUR1_ARATH^Q:1-292,H:1-293^88.74%ID^E:0^RecName: Full=Serine/threonine-protein kinase Aurora-1;^Eukaryota; Viridiplantae; Streptophyta; Embryophyta; Tracheophyta; Spermatophyta; Magnoliophyta; eudicotyledons; Gunneridae; Pentapetalae; rosids; malvids; Brassicales; Brassicaceae; Camelineae; Arabidopsis	Q9M077	AUR1 At4g32830 T16I18.40	GO:0009504;GO:0005874;GO:0031965;GO:0005730;GO:0005634;GO:0009524;GO:0005819;GO:0000922;GO:0005524;GO:0035175;GO:0004674;GO:0043987;GO:0016572;GO:0007067	PF00069.20^Pkinase^Protein kinase domain^31-281^E:1.8e-71`PF07714.12^Pkinase_Tyr^Protein tyrosine kinase^32-277^E:8.4e-43	PF00069.2;PF07714.1	.	.	R;T;K;L						0	0.59	0.78	0	0.94	0.95	0.87	0.63	5.1412	0.817111	5.56968
TR85151|c0_g1	2043	.	.	Eukaryota	Streptophyta	AT5G01820.1	AT5G01820	CBL-interacting serine/threonine-protein kinase 14 [Source:UniProtKB/Swiss-Prot;Acc:Q9LZW4]	0	0	SA	0	No	No	.	.		CAMK_CAMKL-CHK1	K12761	9.B.106.3.1	.	9.B.106.3.1	CBL-interacting serine/threonine-protein kinase 14		CIPKE_ARATH^CIPKE_ARATH^Q:12-431,H:8-433^61.86%ID^E:8e-177^RecName: Full=CBL-interacting serine/threonine-protein kinase 14;^Eukaryota; Viridiplantae; Streptophyta; Embryophyta; Tracheophyta; Spermatophyta; Magnoliophyta; eudicotyledons; Gunneridae; Pentapetalae; rosids; malvids; Brassicales; Brassicaceae; Camelineae; Arabidopsis	Q9LZW4	CIPK14 PKS24 SnRK3.15 SR1 At5g01820 T20L15.90	GO:0005634;GO:0009506;GO:0005773;GO:0005524;GO:0004674;GO:0007165	PF00069.20^Pkinase^Protein kinase domain^23-277^E:8.8e-74`PF07714.12^Pkinase_Tyr^Protein tyrosine kinase^24-273^E:5.4e-37`PF14531.1^Kinase-like^Kinase-like^119-265^E:2.2e-08`PF03822.9^NAF^NAF domain^303-354^E:2.7e-17	PF00069.2;PF07714.1;PF14531.1;PF03822.9	.	.	R;T;K;L						1.35	6.06	13.4	2.95	9.61	16.34	0.69	9.63333	1.54299	0.407749	2.31278
TR62463|c0_g1	384	.	.	Eukaryota	Streptophyta	AT5G58380.1	AT5G58380	CBL-interacting serine/threonine-protein kinase 10 [Source:UniProtKB/Swiss-Prot;Acc:Q9C562]	0	0	0	0	No	No	.	.			K07198	9.B.106.3.1	.	9.B.106.3.1	CBL-interacting protein kinase 5		CIPK5_ORYSJ^CIPK5_ORYSJ^Q:1-119,H:323-441^63.03%ID^E:1e-44^RecName: Full=CBL-interacting protein kinase 5;^Eukaryota; Viridiplantae; Streptophyta; Embryophyta; Tracheophyta; Spermatophyta; Magnoliophyta; Liliopsida; Poales; Poaceae; BEP clade; Ehrhartoideae; Oryzeae; Oryza	Q9LWM4	CIPK5 Os01g0206700 LOC_Os01g10890 OsJ_000797 OSJNBa0016I09.5 P0451C06.36	GO:0005524;GO:0004674;GO:0007165	PF03822.9^NAF^NAF domain^1-48^E:1.8e-12	PF03822.9	.	.	R;T;K;L						0	0.83	0.34	0	1.31	0.42	1.16	0.576667	3.87933	0.857685
TR115974|c0_g1	1514	.	.	Eukaryota	Streptophyta	AT3G44610.1	AT3G44610	Protein kinase superfamily protein [Source:TAIR;Acc:AT3G44610]	0	0	0	0	No	No	.	.		AGC_RSK-2	K13303	9.B.106.3.1	.	9.B.106.3.1	Serine/threonine-protein kinase AGC1-5 {ECO:0000305}		AGC15_ARATH^AGC15_ARATH^Q:87-462,H:162-528^56.46%ID^E:3e-142^RecName: Full=Serine/threonine-protein kinase AGC1-5 {ECO:0000305};^Eukaryota; Viridiplantae; Streptophyta; Embryophyta; Tracheophyta; Spermatophyta; Magnoliophyta; eudicotyledons; Gunneridae; Pentapetalae; rosids; malvids; Brassicales; Brassicaceae; Camelineae; Arabidopsis	Q9LTW5	AGC1-5 AGC1.5 At3g12690	GO:0005524;GO:0016301;GO:0004674;GO:0009860;GO:0009826	PF07714.12^Pkinase_Tyr^Protein tyrosine kinase^113-265^E:6.8e-18`PF00069.20^Pkinase^Protein kinase domain^114-265^E:4.3e-33`PF00069.20^Pkinase^Protein kinase domain^339-443^E:6e-18`PF07714.12^Pkinase_Tyr^Protein tyrosine kinase^347-427^E:1.8e-06	PF07714.1;PF00069.2;PF00069.2;PF07714.1	.	.	R;T;K;L						4.76	3.97	6.11	10.42	6.3	7.45	0.26	8.05667	-0.923162	0.843668	-0.670522
TR110671|c0_g1	3946	.	.	Eukaryota	Streptophyta	AT5G25110.1	AT5G25110	CBL-interacting serine/threonine-protein kinase 25 [Source:UniProtKB/Swiss-Prot;Acc:Q8W1D5]	0	0	0	0	No	No	.	.		CAMK_CAMKL-CHK1	K07198	9.B.106.3.1	.	9.B.106.3.1	CBL-interacting serine/threonine-protein kinase 5		CIPK5_ARATH^CIPK5_ARATH^Q:2-422,H:4-436^63.74%ID^E:0^RecName: Full=CBL-interacting serine/threonine-protein kinase 5;^Eukaryota; Viridiplantae; Streptophyta; Embryophyta; Tracheophyta; Spermatophyta; Magnoliophyta; eudicotyledons; Gunneridae; Pentapetalae; rosids; malvids; Brassicales; Brassicaceae; Camelineae; Arabidopsis	Q9LEU7	CIPK5 PKS19 SnRK3.24 At5g10930 T30N20.200	GO:0005524;GO:0004674;GO:0007165	PF00069.20^Pkinase^Protein kinase domain^10-264^E:2.2e-75`PF07714.12^Pkinase_Tyr^Protein tyrosine kinase^11-258^E:1.1e-40`PF14531.1^Kinase-like^Kinase-like^103-251^E:1.2e-06`PF03822.9^NAF^NAF domain^294-353^E:7.6e-19	PF00069.2;PF07714.1;PF14531.1;PF03822.9	.	.	R;T;K;L						1.78	1.44	3.11	3.9	2.29	3.79	0.27	3.32667	-0.923162	0.843668	-0.193827
TR112652|c1_g2	327	.	.	Eukaryota	Streptophyta	AT5G35410.1	AT5G35410	CBL-interacting serine/threonine-protein kinase 24 [Source:UniProtKB/Swiss-Prot;Acc:Q9LDI3]	0	0	0	0	No	No	.	.			.	9.B.106.3.1	.	9.B.106.3.1	CBL-interacting serine/threonine-protein kinase 24		CIPKO_ARATH^CIPKO_ARATH^Q:2-235,H:254-332^67.09%ID^E:1e-29^RecName: Full=CBL-interacting serine/threonine-protein kinase 24;^Eukaryota; Viridiplantae; Streptophyta; Embryophyta; Tracheophyta; Spermatophyta; Magnoliophyta; eudicotyledons; Gunneridae; Pentapetalae; rosids; malvids; Brassicales; Brassicaceae; Camelineae; Arabidopsis	Q9LDI3	CIPK24 SnRK3.11 SOS2 At5g35410 F6I13.1 K21B8.3	GO:0005634;GO:0009705;GO:0005524;GO:0004672;GO:0004674;GO:0009651;GO:0007165	PF03822.9^NAF^NAF domain^53-108^E:2.9e-22	PF03822.9	.	.	R;T;K;L						1.36	4.52	11.3	2.99	7.16	13.78	0.68	7.97667	1.07394	0.857685	1.99951
TR37997|c0_g1	1913	.	.	Eukaryota	Streptophyta	AT5G19360.1	AT5G19360	Calcium-dependent protein kinase 34 [Source:UniProtKB/Swiss-Prot;Acc:Q3E9C0]	0	0	0	0	No	No	.	.		CAMK_CDPK	K13412	9.B.106.3.1	.	9.B.106.3.1	Calcium-dependent protein kinase 17		CDPKH_ARATH^CDPKH_ARATH^Q:91-580,H:38-525^87.14%ID^E:0^RecName: Full=Calcium-dependent protein kinase 17;^Eukaryota; Viridiplantae; Streptophyta; Embryophyta; Tracheophyta; Spermatophyta; Magnoliophyta; eudicotyledons; Gunneridae; Pentapetalae; rosids; malvids; Brassicales; Brassicaceae; Camelineae; Arabidopsis	Q9FMP5	CPK17 At5g12180 MXC9.14	GO:0005737;GO:0005886;GO:0005524;GO:0005509;GO:0004674;GO:0046777;GO:0080092	PF00069.20^Pkinase^Protein kinase domain^128-386^E:1.1e-70`PF07714.12^Pkinase_Tyr^Protein tyrosine kinase^130-381^E:5.7e-28`PF00036.27^EF-hand_1^EF hand^434-460^E:1.4e-07`PF13499.1^EF-hand_7^EF-hand domain pair^434-493^E:3.6e-14`PF13405.1^EF-hand_6^EF-hand domain^434-460^E:1.7e-05`PF13202.1^EF-hand_5^EF hand^434-456^E:4.6e-05`PF13833.1^EF-hand_8^EF-hand domain pair^435-460^E:0.0015`PF13833.1^EF-h…	PF00069.2;PF07714.1;PF00036.2;PF13499.1;PF13405.1;PF13202.1;PF13833.1;PF13833.1;PF00036.2;PF13202.1;PF13833.1;PF13499.1;PF13405.1;PF00036.2;PF13202.1;PF00036.2;PF13405.1;PF13833.1;PF13202.1	sigP:1^24^0.648^YES	.	R;T;K;L						1.9	1.87	1.66	4.16	2.97	2.02	0.35	3.05	-0.639601	0.857685	-1.18824
TR112529|c2_g1	790	.	.	Eukaryota	Streptophyta	AT5G24430.1	AT5G24430	CDPK-related kinase 4 [Source:UniProtKB/Swiss-Prot;Acc:Q9FIM9]	0	0	0	0	No	No	.	.		CAMK_CDPK	K13412	9.B.106.3.1	.	9.B.106.3.1	CDPK-related kinase 4		CAMK4_ARATH^CAMK4_ARATH^Q:1-380,H:1-392^67.34%ID^E:3e-176^RecName: Full=CDPK-related kinase 4;^Eukaryota; Viridiplantae; Streptophyta; Embryophyta; Tracheophyta; Spermatophyta; Magnoliophyta; eudicotyledons; Gunneridae; Pentapetalae; rosids; malvids; Brassicales; Brassicaceae; Camelineae; Arabidopsis	Q9FIM9	CRK4 CP4 At5g24430 K16H17.14	GO:0005886;GO:0009506;GO:0005524;GO:0005509;GO:0004674;GO:0046777	PF07714.12^Pkinase_Tyr^Protein tyrosine kinase^7-185^E:9.7e-27`PF00069.20^Pkinase^Protein kinase domain^10-210^E:1.1e-55`PF06293.9^Kdo^Lipopolysaccharide kinase (Kdo/WaaP) family^40-112^E:6.3e-06	PF07714.1;PF00069.2;PF06293.9	.	.	R;T;K;L						2.99	1.44	5.11	6.55	2.29	6.23	0.47	5.02333	-1.06082	0.843668	0.543517
TR115678|c0_g1	2248	.	.	Eukaryota	Streptophyta	AT5G58380.1	AT5G58380	CBL-interacting serine/threonine-protein kinase 10 [Source:UniProtKB/Swiss-Prot;Acc:Q9C562]	0	0	0	0	No	No	.	.		CAMK_CAMKL-CHK1	K07198	9.B.106.3.1	.	9.B.106.3.1	CBL-interacting serine/threonine-protein kinase 10		CIPKA_ARATH^CIPKA_ARATH^Q:1-440,H:1-451^65.71%ID^E:0^RecName: Full=CBL-interacting serine/threonine-protein kinase 10;^Eukaryota; Viridiplantae; Streptophyta; Embryophyta; Tracheophyta; Spermatophyta; Magnoliophyta; eudicotyledons; Gunneridae; Pentapetalae; rosids; malvids; Brassicales; Brassicaceae; Camelineae; Arabidopsis	Q9C562	CIPK10 PKS2 SIP1 SnRK3.8 At5g58380 MCK7.25	GO:0005524;GO:0004674;GO:0007165	PF00069.20^Pkinase^Protein kinase domain^12-266^E:5.8e-71`PF07714.12^Pkinase_Tyr^Protein tyrosine kinase^13-262^E:8.7e-38`PF14531.1^Kinase-like^Kinase-like^105-254^E:1.3e-09`PF03822.9^NAF^NAF domain^312-369^E:8e-22	PF00069.2;PF07714.1;PF14531.1;PF03822.9	.	.	R;T;K;L						10.38	17.33	28.96	22.73	27.46	35.32	0.22	28.5033	0.107645	1	0.442224
TR84239|c0_g1	2286	.	.	Eukaryota	Streptophyta	AT5G01810.3	AT5G01810	CBL-interacting serine/threonine-protein kinase 15 [Source:UniProtKB/Swiss-Prot;Acc:P92937]	0	0	ABA	0	No	No	.	.		CAMK_CAMKL-CHK1	K07198	9.B.106.3.1	.	9.B.106.3.1	CBL-interacting serine/threonine-protein kinase 21		CIPKL_ARATH^CIPKL_ARATH^Q:1-422,H:1-411^61.36%ID^E:1e-173^RecName: Full=CBL-interacting serine/threonine-protein kinase 21;^Eukaryota; Viridiplantae; Streptophyta; Embryophyta; Tracheophyta; Spermatophyta; Magnoliophyta; eudicotyledons; Gunneridae; Pentapetalae; rosids; malvids; Brassicales; Brassicaceae; Camelineae; Arabidopsis	Q94CG0	CIPK21 PKS23 SnRK3.4 At5g57630 MUA2.22	GO:0005524;GO:0004674;GO:0007165	PF00069.20^Pkinase^Protein kinase domain^10-262^E:9.1e-74`PF07714.12^Pkinase_Tyr^Protein tyrosine kinase^11-258^E:1.4e-40`PF01163.17^RIO1^RIO1 family^54-152^E:3.7e-05`PF14531.1^Kinase-like^Kinase-like^105-210^E:1.1e-07`PF03822.9^NAF^NAF domain^303-358^E:2.7e-15	PF00069.2;PF07714.1;PF01163.1;PF14531.1;PF03822.9	.	.	R;T;K;L						9.32	25.22	53.86	20.43	39.96	65.68	0.54	42.0233	0.807623	0.843668	1.52925
TR31419|c1_g1	1595	.	.	Eukaryota	Streptophyta	AT5G45820.1	AT5G45820	CBL-interacting serine/threonine-protein kinase 20 [Source:UniProtKB/Swiss-Prot;Acc:Q9FJ54]	0	0	ABA	0	No	No	.	.		CAMK_CAMKL-CHK1	K07198	9.B.106.3.1	.	9.B.106.3.1	CBL-interacting serine/threonine-protein kinase 21		CIPKL_ARATH^CIPKL_ARATH^Q:1-315,H:109-411^58.18%ID^E:5e-122^RecName: Full=CBL-interacting serine/threonine-protein kinase 21;^Eukaryota; Viridiplantae; Streptophyta; Embryophyta; Tracheophyta; Spermatophyta; Magnoliophyta; eudicotyledons; Gunneridae; Pentapetalae; rosids; malvids; Brassicales; Brassicaceae; Camelineae; Arabidopsis	Q94CG0	CIPK21 PKS23 SnRK3.4 At5g57630 MUA2.22	GO:0005524;GO:0004674;GO:0007165	PF00069.20^Pkinase^Protein kinase domain^2-155^E:2.4e-45`PF14531.1^Kinase-like^Kinase-like^4-102^E:7.5e-08`PF07714.12^Pkinase_Tyr^Protein tyrosine kinase^5-151^E:5.6e-19`PF03822.9^NAF^NAF domain^196-254^E:1.8e-14	PF00069.2;PF14531.1;PF07714.1;PF03822.9	.	.	R;T;K;L						8.62	12.72	14.42	18.89	20.15	17.59	0.07	18.8767	-0.219489	1	-0.273924
TR89504|c0_g1	793	.	.	Eukaryota	Streptophyta	AT5G57565.5	AT5G57565	Protein kinase superfamily protein [Source:TAIR;Acc:AT5G57565]	0	0	0	0	No	No	.	.		CAMK_CAMKL-CHK1	K07198	9.B.106.3.1	.	9.B.106.3.1	CBL-interacting serine/threonine-protein kinase 21		CIPKL_ARATH^CIPKL_ARATH^Q:1-149,H:1-148^70.47%ID^E:1e-65^RecName: Full=CBL-interacting serine/threonine-protein kinase 21;^Eukaryota; Viridiplantae; Streptophyta; Embryophyta; Tracheophyta; Spermatophyta; Magnoliophyta; eudicotyledons; Gunneridae; Pentapetalae; rosids; malvids; Brassicales; Brassicaceae; Camelineae; Arabidopsis	Q94CG0	CIPK21 PKS23 SnRK3.4 At5g57630 MUA2.22	GO:0005524;GO:0004674;GO:0007165	PF00069.20^Pkinase^Protein kinase domain^12-148^E:9.8e-41`PF07714.12^Pkinase_Tyr^Protein tyrosine kinase^13-146^E:2.3e-23`PF01163.17^RIO1^RIO1 family^56-146^E:3.9e-05	PF00069.2;PF07714.1;PF01163.1	.	.	R;T;K;L						1.82	1.28	4.51	3.99	2.02	5.49	0.45	3.83333	-1.12089	0.857685	0.302944
TR86766|c0_g1	1521	.	.	Eukaryota	Streptophyta	AT1G78290.3	AT1G78290	Serine/threonine-protein kinase SRK2C [Source:UniProtKB/Swiss-Prot;Acc:Q9M9E9]	0	0	0	0	No	No	.	.		CAMK_OST1L	K14498	9.B.106.3.1	.	9.B.106.3.1	Serine/threonine-protein kinase SRK2E		SRK2E_ARATH^SRK2E_ARATH^Q:24-385,H:1-362^86.03%ID^E:0^RecName: Full=Serine/threonine-protein kinase SRK2E;^Eukaryota; Viridiplantae; Streptophyta; Embryophyta; Tracheophyta; Spermatophyta; Magnoliophyta; eudicotyledons; Gunneridae; Pentapetalae; rosids; malvids; Brassicales; Brassicaceae; Camelineae; Arabidopsis	Q940H6	SRK2E OST1 SNRK2.6 At4g33950 F17I5.140	GO:0005737;GO:0005829;GO:0005634;GO:0005524;GO:0009931;GO:0016301;GO:0004672;GO:0019903;GO:0009738;GO:0042742;GO:0040007;GO:0048366;GO:0010359;GO:2000377;GO:0010119;GO:1902456;GO:0009737;GO:0006970;GO:0009651;GO:0009414;GO:0010118;GO:0005985;GO:0019432;GO:0006636	PF00069.20^Pkinase^Protein kinase domain^47-303^E:1.4e-71`PF07714.12^Pkinase_Tyr^Protein tyrosine kinase^49-299^E:8.2e-33	PF00069.2;PF07714.1	.	.	R;T;K;L						8.39	20.4	16.92	18.38	32.33	20.63	0.31	23.78	0.657189	0.857685	0.0129798
TR115718|c0_g1	781	.	.	Eukaryota	Streptophyta	AT1G08650.2	AT1G08650	Phosphoenolpyruvate carboxylase kinase 1 [Source:UniProtKB/Swiss-Prot;Acc:Q9SPK4]	0	0	0	0	No	No	.	.		CAMK_CDPK	K04515	9.B.106.3.1	.	9.B.106.3.1	Phosphoenolpyruvate carboxylase kinase 2		PPCK2_ARATH^PPCK2_ARATH^Q:588-1,H:7-204^49%ID^E:2e-60^RecName: Full=Phosphoenolpyruvate carboxylase kinase 2;^Eukaryota; Viridiplantae; Streptophyta; Embryophyta; Tracheophyta; Spermatophyta; Magnoliophyta; eudicotyledons; Gunneridae; Pentapetalae; rosids; malvids; Brassicales; Brassicaceae; Camelineae; Arabidopsis	Q93VK0	PPCK2 At3g04530 T27C4.19	GO:0005524;GO:0004674;GO:0016036;GO:0006468;GO:0046898;GO:0009416	PF00069.20^Pkinase^Protein kinase domain^9-200^E:1e-53`PF07714.12^Pkinase_Tyr^Protein tyrosine kinase^10-198^E:1.2e-25`PF01163.17^RIO1^RIO1 family^34-152^E:6.8e-06	PF00069.2;PF07714.1;PF01163.1	.	.	R;T;K;L						0.84	4.08	23.97	1.84	6.47	29.23	1.17	12.5133	1.63233	0.621255	3.80938
TR45454|c0_g1	425	.	.	Eukaryota	Streptophyta	AT1G30270.1	AT1G30270	CBL-interacting serine/threonine-protein kinase 23 [Source:UniProtKB/Swiss-Prot;Acc:Q93VD3]	0	0	0	0	No	No	.	.			.	9.B.106.3.1	.	9.B.106.3.1	CBL-interacting serine/threonine-protein kinase 23		CIPKN_ARATH^CIPKN_ARATH^Q:10-123,H:243-353^70.18%ID^E:1e-48^RecName: Full=CBL-interacting serine/threonine-protein kinase 23;^Eukaryota; Viridiplantae; Streptophyta; Embryophyta; Tracheophyta; Spermatophyta; Magnoliophyta; eudicotyledons; Gunneridae; Pentapetalae; rosids; malvids; Brassicales; Brassicaceae; Camelineae; Arabidopsis	Q93VD3	CIPK23 LKS1 PKS17 SnRK3.23 At1g30270 F12P21.6	GO:0005737;GO:0005829;GO:0005634;GO:0005886;GO:0009536;GO:0005524;GO:0005267;GO:0004674;GO:0010107;GO:0007584;GO:0009414;GO:0007165;GO:0010118	PF03822.9^NAF^NAF domain^99-123^E:3.5e-09	PF03822.9	.	.	R;T;K;L						0	0	1.21	0	0	1.48	1.73	0.493333			4.59975
TR89408|c0_g3	1112	.	.	Eukaryota	Streptophyta	AT5G60548.1	AT5G60548	conserved peptide upstream open reading frame 62 [Source:TAIR;Acc:AT5G60548]	0	0	0	0	No	No	.	.		CAMK_CAMKL-LKB	K07359	9.B.106.3.1	.	9.B.106.3.1	Serine/threonine-protein kinase GRIK1		GRIK1_ARATH^GRIK1_ARATH^Q:1-116,H:212-327^75.86%ID^E:1e-61^RecName: Full=Serine/threonine-protein kinase GRIK1;^Eukaryota; Viridiplantae; Streptophyta; Embryophyta; Tracheophyta; Spermatophyta; Magnoliophyta; eudicotyledons; Gunneridae; Pentapetalae; rosids; malvids; Brassicales; Brassicaceae; Camelineae; Arabidopsis	Q93V58	GRIK1 SNAK2 At3g45240 F18N11 T14D3.180	GO:0005737;GO:0005634;GO:0005524;GO:0016301;GO:0004674;GO:0046777;GO:0006468;GO:0009615;GO:0016032	PF00069.20^Pkinase^Protein kinase domain^2-111^E:6.9e-32`PF14531.1^Kinase-like^Kinase-like^3-105^E:1.4e-07`PF07714.12^Pkinase_Tyr^Protein tyrosine kinase^7-116^E:9.4e-18	PF00069.2;PF14531.1;PF07714.1	.	.	R;T;K;L						6.08	15.51	13.81	13.31	24.57	16.85	0.32	18.2433	0.716752	0.857685	0.173653
TR98622|c0_g1	3056	.	.	Eukaryota	Streptophyta	AT1G12680.1	AT1G12680	Serine/threonine-protein kinase PEPKR2 [Source:UniProtKB/Swiss-Prot;Acc:Q8W490]	0	0	0	0	No	No	.	.		CAMK_CDPK	K08805	9.B.106.3.1	.	9.B.106.3.1	Serine/threonine-protein kinase PEPKR2		PEPK2_ARATH^PEPK2_ARATH^Q:33-470,H:33-470^62.11%ID^E:0^RecName: Full=Serine/threonine-protein kinase PEPKR2;^Eukaryota; Viridiplantae; Streptophyta; Embryophyta; Tracheophyta; Spermatophyta; Magnoliophyta; eudicotyledons; Gunneridae; Pentapetalae; rosids; malvids; Brassicales; Brassicaceae; Camelineae; Arabidopsis	Q8W490	PEPKR2 At1g12680 T12C24.32	GO:0005524;GO:0004674	PF00069.20^Pkinase^Protein kinase domain^108-355^E:4.7e-68`PF07714.12^Pkinase_Tyr^Protein tyrosine kinase^109-312^E:3.7e-32`PF14531.1^Kinase-like^Kinase-like^202-343^E:8.5e-09	PF00069.2;PF07714.1;PF14531.1	.	.	R;T;K;L						7.58	11.52	18.39	16.6	18.26	22.43	0.16	19.0967	-0.0374744	1	0.33554
TR70636|c0_g1	1091	.	.	Eukaryota	Streptophyta	AT5G25110.1	AT5G25110	CBL-interacting serine/threonine-protein kinase 25 [Source:UniProtKB/Swiss-Prot;Acc:Q8W1D5]	0	0	0	0	No	No	.	.		CAMK_CAMKL-CHK1	K07198	9.B.106.3.1	.	9.B.106.3.1	CBL-interacting serine/threonine-protein kinase 25		CIPKP_ARATH^CIPKP_ARATH^Q:3-182,H:23-202^77.22%ID^E:3e-95^RecName: Full=CBL-interacting serine/threonine-protein kinase 25;^Eukaryota; Viridiplantae; Streptophyta; Embryophyta; Tracheophyta; Spermatophyta; Magnoliophyta; eudicotyledons; Gunneridae; Pentapetalae; rosids; malvids; Brassicales; Brassicaceae; Camelineae; Arabidopsis	Q8W1D5	CIPK25 PKS25 SnRK3.25 At5g25110 T11H3.120	GO:0005524;GO:0004674;GO:0050832;GO:0007165	PF00069.20^Pkinase^Protein kinase domain^23-169^E:9e-47`PF07714.12^Pkinase_Tyr^Protein tyrosine kinase^24-168^E:8.3e-27	PF00069.2;PF07714.1	.	.	R;T;K;L						3.77	8.43	16.1	8.25	13.36	19.64	0.41	13.75	0.535956	0.857685	1.09396
TR70636|c0_g5	1125	.	.	Eukaryota	Streptophyta	AT5G25110.1	AT5G25110	CBL-interacting serine/threonine-protein kinase 25 [Source:UniProtKB/Swiss-Prot;Acc:Q8W1D5]	0	0	0	0	No	No	.	.		CAMK_CAMKL-CHK1	K07198	9.B.106.3.1	.	9.B.106.3.1	CBL-interacting serine/threonine-protein kinase 25		CIPKP_ARATH^CIPKP_ARATH^Q:1155-370,H:195-466^65.44%ID^E:1e-94^RecName: Full=CBL-interacting serine/threonine-protein kinase 25;^Eukaryota; Viridiplantae; Streptophyta; Embryophyta; Tracheophyta; Spermatophyta; Magnoliophyta; eudicotyledons; Gunneridae; Pentapetalae; rosids; malvids; Brassicales; Brassicaceae; Camelineae; Arabidopsis	Q8W1D5	CIPK25 PKS25 SnRK3.25 At5g25110 T11H3.120	GO:0005524;GO:0004674;GO:0007165	PF00069.20^Pkinase^Protein kinase domain^4-103^E:1.2e-22`PF07714.12^Pkinase_Tyr^Protein tyrosine kinase^13-98^E:1.4e-05`PF03822.9^NAF^NAF domain^134-191^E:1.7e-19	PF00069.2;PF07714.1;PF03822.9	.	ExpAA=19.24^PredHel=1^Topology=o30-49i	R;T;K;L						13.45	31.7	47.17	29.47	50.23	57.52	0.32	45.74	0.626307	0.857685	0.807259
TR30449|c0_g1	1865	.	.	Eukaryota	Streptophyta	AT3G17510.1	AT3G17510	CBL-interacting serine/threonine-protein kinase 1 [Source:UniProtKB/Swiss-Prot;Acc:Q8RWC9]	0	0	ABA	0	No	No	.	.		CAMK_CAMKL-CHK1	K07198	9.B.106.3.1	.	9.B.106.3.1	CBL-interacting serine/threonine-protein kinase 1		CIPK1_ARATH^CIPK1_ARATH^Q:4-434,H:8-439^71.82%ID^E:0^RecName: Full=CBL-interacting serine/threonine-protein kinase 1;^Eukaryota; Viridiplantae; Streptophyta; Embryophyta; Tracheophyta; Spermatophyta; Magnoliophyta; eudicotyledons; Gunneridae; Pentapetalae; rosids; malvids; Brassicales; Brassicaceae; Camelineae; Arabidopsis	Q8RWC9	CIPK1 PKS13 SnRK3.16 At3g17510 MKP6.6	GO:0005886;GO:0005524;GO:0004674;GO:0009737;GO:0006970;GO:0009651;GO:0007165	PF00069.20^Pkinase^Protein kinase domain^16-271^E:1.1e-72`PF07714.12^Pkinase_Tyr^Protein tyrosine kinase^17-266^E:6.5e-41`PF03822.9^NAF^NAF domain^309-368^E:2.3e-20	PF00069.2;PF07714.1;PF03822.9	.	.	R;T;K;L						6.66	36.5	35.41	14.59	57.84	43.18	0.57	38.5367	1.83004	0.157006	1.41223
TR8883|c0_g1	1799	.	.	Eukaryota	Streptophyta	AT5G58380.1	AT5G58380	CBL-interacting serine/threonine-protein kinase 10 [Source:UniProtKB/Swiss-Prot;Acc:Q9C562]	0	0	0	0	No	No	.	.		CAMK_CAMKL-CHK1	K07198	9.B.106.3.1	.	9.B.106.3.1	CBL-interacting protein kinase 2		CIPK2_ORYSJ^CIPK2_ORYSJ^Q:2-436,H:3-430^62.99%ID^E:0^RecName: Full=CBL-interacting protein kinase 2;^Eukaryota; Viridiplantae; Streptophyta; Embryophyta; Tracheophyta; Spermatophyta; Magnoliophyta; Liliopsida; Poales; Poaceae; BEP clade; Ehrhartoideae; Oryzeae; Oryza	Q7X996	CIPK2 Os07g0678600 LOC_Os07g48100 OJ1409_C08.14-1 OJ1409_C08.14-2 OsJ_024573	GO:0005524;GO:0004674;GO:0007165	PF00069.20^Pkinase^Protein kinase domain^12-265^E:6.3e-73`PF07714.12^Pkinase_Tyr^Protein tyrosine kinase^13-262^E:1.1e-39`PF14531.1^Kinase-like^Kinase-like^105-254^E:1.1e-07`PF03822.9^NAF^NAF domain^313-370^E:6.4e-17	PF00069.2;PF07714.1;PF14531.1;PF03822.9	.	.	R;T;K;L						0	0.08	1.26	0	0.12	1.54	1.55	0.553333			6.87327
TR104279|c0_g3	1918	.	.	Eukaryota	Dikarya	AT3G23310.1	AT3G23310	AGC (cAMP-dependent, cGMP-dependent and protein kinase C) kinase family protein [Source:TAIR;Acc:AT3G23310]	0	0	0	0	No	No	.	.		AGC_NDR	K08790	9.B.106.3.1	.	9.B.106.3.1	Serine/threonine-protein kinase CBK1		CBK1_PNECA^CBK1_PNECA^Q:45-487,H:50-502^48.68%ID^E:2e-150^RecName: Full=Serine/threonine-protein kinase CBK1;^Eukaryota; Fungi; Dikarya; Ascomycota; Taphrinomycotina; Pneumocystidomycetes; Pneumocystidaceae; Pneumocystis	Q6TGC6	CBK1	GO:0005524;GO:0004674	PF00069.20^Pkinase^Protein kinase domain^2-216^E:1.8e-40`PF07714.12^Pkinase_Tyr^Protein tyrosine kinase^2-68^E:8.7e-08`PF07714.12^Pkinase_Tyr^Protein tyrosine kinase^118-184^E:6.4e-05`PF00433.19^Pkinase_C^Protein kinase C terminal domain^235-282^E:1.9e-05	PF00069.2;PF07714.1;PF07714.1;PF00433.1	.	.	.						9.73	12.05	17.86	21.32	19.1	21.78	0.07	20.7333	-0.320168	0.962212	-0.161986
TR71262|c0_g3	1152	.	.	Eukaryota	Dikarya	AT4G33080.2	AT4G33080	AGC (cAMP-dependent, cGMP-dependent and protein kinase C) kinase family protein [Source:TAIR;Acc:AT4G33080]	0	0	0	0	No	No	.	.		AGC_NDR	K08790	9.B.106.3.1	.	9.B.106.3.1	Serine/threonine-protein kinase CBK1		CBK1_PNECA^CBK1_PNECA^Q:26-497,H:23-499^45.49%ID^E:2e-141^RecName: Full=Serine/threonine-protein kinase CBK1;^Eukaryota; Fungi; Dikarya; Ascomycota; Taphrinomycotina; Pneumocystidomycetes; Pneumocystidaceae; Pneumocystis	Q6TGC6	CBK1	GO:0005938;GO:0030428;GO:0051286;GO:0005935;GO:0001411;GO:0005524;GO:0004674;GO:0000902;GO:0035690;GO:0034605;GO:0036244;GO:0009267;GO:0000920;GO:0007163;GO:0030447;GO:0036180;GO:0036168;GO:0036178;GO:0036170;GO:0031505;GO:0031579;GO:1900433;GO:1900442;GO:1900233;GO:0006357;GO:0044011	PF00069.20^Pkinase^Protein kinase domain^124-280^E:9.7e-44`PF07714.12^Pkinase_Tyr^Protein tyrosine kinase^125-272^E:2.2e-23	PF00069.2;PF07714.1	.	.	R;T;K;L						1.67	1.1	3.4	3.65	1.74	4.14	0.4	3.17667	-0.480984	0.962212	0.375079
TR112652|c1_g1	1739	.	.	Eukaryota	Streptophyta	AT5G35410.1	AT5G35410	CBL-interacting serine/threonine-protein kinase 24 [Source:UniProtKB/Swiss-Prot;Acc:Q9LDI3]	0	0	0	0	No	No	.	.		CAMK_CAMKL-CHK1	K07198	9.B.106.3.1	.	9.B.106.3.1	CBL-interacting protein kinase 24		CIPKO_ORYSJ^CIPKO_ORYSJ^Q:29-142,H:339-452^64.91%ID^E:1e-44^RecName: Full=CBL-interacting protein kinase 24;^Eukaryota; Viridiplantae; Streptophyta; Embryophyta; Tracheophyta; Spermatophyta; Magnoliophyta; Liliopsida; Poales; Poaceae; BEP clade; Ehrhartoideae; Oryzeae; Oryza	Q69Q47	CIPK24 Os06g0606000 LOC_Os06g40370 P0029C06.1 P0481H08.35	GO:0005634;GO:0009705;GO:0005524;GO:0004674;GO:0009651;GO:0007165	PF03822.9^NAF^NAF domain^25-63^E:6.9e-09	PF03822.9	.	ExpAA=17.81^PredHel=1^Topology=i174-192o	R;T;K;L						12.94	17.9	46.88	28.35	28.36	57.17	0.44	37.96	-0.00298432	1	1.07198
TR60261|c0_g1	2148	.	.	Eukaryota	Mycetozoa	AT4G24100.1	AT4G24100	Protein kinase superfamily protein [Source:TAIR;Acc:AT4G24100]	0	0	0	0	No	No	.	.		STE_STE20-Fray	K08835	9.B.106.3.1	.	9.B.106.3.1	Serine/threonine-protein kinase fray2 {ECO:0000250|UniProtKB:O61125, ECO:0000312|EMBL:EAL69242.1}		FRAY2_DICDI^FRAY2_DICDI^Q:9-314,H:62-365^55.05%ID^E:4e-108^RecName: Full=Serine/threonine-protein kinase fray2 {ECO:0000250|UniProtKB:O61125, ECO:0000312|EMBL:EAL69242.1};^Eukaryota; Amoebozoa; Mycetozoa; Dictyosteliida; Dictyostelium	Q551H4	fray2 DDB_G0229911	GO:0005524;GO:0046872;GO:0004674	PF00069.20^Pkinase^Protein kinase domain^18-279^E:6e-64`PF07714.12^Pkinase_Tyr^Protein tyrosine kinase^19-275^E:1.8e-44	PF00069.2;PF07714.1	.	.	R;T;K;L						7.73	20.84	23.41	16.94	33.03	28.54	0.32	26.17	0.654108	0.857685	0.484891
TR94753|c0_g1	1778	.	.	Eukaryota	Mycetozoa	AT2G19400.1	AT2G19400	AGC (cAMP-dependent, cGMP-dependent and protein kinase C) kinase family protein [Source:TAIR;Acc:AT2G19400]	0	0	0	0	No	No	.	.		AGC_NDR	K08790	9.B.106.3.1	.	9.B.106.3.1	Probable serine/threonine-protein kinase ndrB		NDRB_DICDI^NDRB_DICDI^Q:4-352,H:195-540^48.46%ID^E:2e-102^RecName: Full=Probable serine/threonine-protein kinase ndrB;^Eukaryota; Amoebozoa; Mycetozoa; Dictyosteliida; Dictyostelium	Q54IH8	ndrB DDB_G0288753	GO:0005737;GO:0005524;GO:0004674	PF00069.20^Pkinase^Protein kinase domain^2-250^E:4.3e-48`PF07714.12^Pkinase_Tyr^Protein tyrosine kinase^3-94^E:3.4e-15`PF00433.19^Pkinase_C^Protein kinase C terminal domain^268-317^E:9e-06	PF00069.2;PF07714.1;PF00433.1	.	.	R;T;K;L						4.88	10.89	18.73	10.68	17.27	22.84	0.36	16.93	0.37181	0.951501	0.803482
TR57417|c0_g1	2464	.	.	Eukaryota	Streptophyta	AT5G04510.1	AT5G04510	3-phosphoinositide-dependent protein kinase 1 [Source:UniProtKB/Swiss-Prot;Acc:Q9XF67]	0	0	0	0	No	No	.	.		AGC_PDK1	K06276	9.B.106.3.1	.	9.B.106.3.1	3-phosphoinositide-dependent protein kinase 2		PDPK2_ARATH^PDPK2_ARATH^Q:2224-773,H:3-485^80.37%ID^E:0^RecName: Full=3-phosphoinositide-dependent protein kinase 2;^Eukaryota; Viridiplantae; Streptophyta; Embryophyta; Tracheophyta; Spermatophyta; Magnoliophyta; eudicotyledons; Gunneridae; Pentapetalae; rosids; malvids; Brassicales; Brassicaceae; Camelineae; Arabidopsis	Q4V3C8	PDPK2 PDK2 At3g10540 F13M14.18 F18K10.12	GO:0005737;GO:0016020;GO:0004676;GO:0005524;GO:0016301;GO:0070300;GO:0035091;GO:0004672;GO:0004674;GO:0045860;GO:0046777	PF14593.1^PH_3^PH domain^34-134^E:3.1e-29	PF14593.1	.	.	R;T;K;L						12.98	25.13	44.14	28.43	39.83	53.83	0.31	40.6967	0.227012	1	0.68452
TR85401|c0_g1	1939	.	.	Eukaryota	Streptophyta	AT1G78290.3	AT1G78290	Serine/threonine-protein kinase SRK2C [Source:UniProtKB/Swiss-Prot;Acc:Q9M9E9]	0	0	0	0	No	No	.	.		CAMK_OST1L	K14498	9.B.106.3.1	.	9.B.106.3.1	Serine/threonine-protein kinase SRK2I		SRK2I_ARATH^SRK2I_ARATH^Q:4-368,H:1-361^79.45%ID^E:0^RecName: Full=Serine/threonine-protein kinase SRK2I;^Eukaryota; Viridiplantae; Streptophyta; Embryophyta; Tracheophyta; Spermatophyta; Magnoliophyta; eudicotyledons; Gunneridae; Pentapetalae; rosids; malvids; Brassicales; Brassicaceae; Camelineae; Arabidopsis	Q39193	SRK2I 41K OSKL2 SNRK2.3 At5g66880 MUD21.14	GO:0005737;GO:0005829;GO:0005634;GO:0005524;GO:0016301;GO:0004672;GO:0004674;GO:0009738;GO:0009789;GO:0010029;GO:0009737;GO:0009739;GO:0006970;GO:0009651;GO:0009414	PF00069.20^Pkinase^Protein kinase domain^26-282^E:3.8e-70`PF07714.12^Pkinase_Tyr^Protein tyrosine kinase^28-278^E:1.5e-32	PF00069.2;PF07714.1	.	.	R;T;K;L						24.61	34.99	29.1	53.92	55.45	35.49	0.23	48.2867	-0.116054	1	-0.756022
TR82185|c0_g1	2183	.	.	Eukaryota	Streptophyta	AT3G08720.2	AT3G08720	Serine/threonine-protein kinase AtPK2/AtPK19 [Source:UniProtKB/Swiss-Prot;Acc:Q39030]	0	0	0	0	No	No	.	.		AGC-Pl	K04688	9.B.106.3.1	.	9.B.106.3.1	Serine/threonine-protein kinase AtPK2/AtPK19		KPK2_ARATH^KPK2_ARATH^Q:1-481,H:1-465^65.35%ID^E:0^RecName: Full=Serine/threonine-protein kinase AtPK2/AtPK19;^Eukaryota; Viridiplantae; Streptophyta; Embryophyta; Tracheophyta; Spermatophyta; Magnoliophyta; eudicotyledons; Gunneridae; Pentapetalae; rosids; malvids; Brassicales; Brassicaceae; Camelineae; Arabidopsis	Q39030	ATPK2 ATPK19 S6K2 At3g08720 F17O14.19	GO:0005634;GO:0005524;GO:0016301;GO:0004672;GO:0004674;GO:0045727;GO:0006468;GO:0009409;GO:0009408;GO:0009651	PF00069.20^Pkinase^Protein kinase domain^157-412^E:1.7e-72`PF07714.12^Pkinase_Tyr^Protein tyrosine kinase^158-395^E:3.1e-37`PF14531.1^Kinase-like^Kinase-like^253-395^E:3e-09`PF00433.19^Pkinase_C^Protein kinase C terminal domain^433-475^E:0.0043	PF00069.2;PF07714.1;PF14531.1;PF00433.1	.	.	R;T;K;L						6	15.23	57.14	13.15	24.14	69.68	0.84	35.6567	0.719101	0.854304	2.25216
TR111144|c0_g1	2129	.	.	Eukaryota	Streptophyta	AT4G09570.1	AT4G09570	Calcium-dependent protein kinase 4 [Source:UniProtKB/Swiss-Prot;Acc:Q38869]	0	0	ABA	0	No	No	.	.		CAMK_CDPK	K13412	9.B.106.3.1	.	9.B.106.3.1	Calcium-dependent protein kinase 11		CDPKB_ARATH^CDPKB_ARATH^Q:22-502,H:9-489^82.78%ID^E:0^RecName: Full=Calcium-dependent protein kinase 11;^Eukaryota; Viridiplantae; Streptophyta; Embryophyta; Tracheophyta; Spermatophyta; Magnoliophyta; eudicotyledons; Gunneridae; Pentapetalae; rosids; malvids; Brassicales; Brassicaceae; Camelineae; Arabidopsis	Q39016	CPK11 CDPK2 At1g35670 F15O4.8	GO:0005829;GO:0005634;GO:0005886;GO:0005524;GO:0005509;GO:0004683;GO:0004672;GO:0004674;GO:0009789;GO:0046777;GO:0006468;GO:1901979;GO:0080092	PF00069.20^Pkinase^Protein kinase domain^41-297^E:2.6e-72`PF07714.12^Pkinase_Tyr^Protein tyrosine kinase^42-291^E:2e-25`PF06293.9^Kdo^Lipopolysaccharide kinase (Kdo/WaaP) family^115-185^E:1.8e-06`PF13833.1^EF-hand_8^EF-hand domain pair^337-371^E:9e-05`PF00036.27^EF-hand_1^EF hand^345-371^E:3.3e-08`PF13499.1^EF-hand_7^EF-hand domain pair^345-404^E:3.2e-13`PF13405.1^EF-hand_6^EF-hand domain^345-371…	PF00069.2;PF07714.1;PF06293.9;PF13833.1;PF00036.2;PF13499.1;PF13405.1;PF13202.1;PF13833.1;PF13202.1;PF13499.1;PF13405.1;PF00036.2;PF13202.1;PF13833.1;PF00036.2;PF13202.1;PF13405.1	.	.	R;T;K;L						16.72	20.27	33.12	36.63	32.12	40.39	0.11	36.38	-0.345009	0.952642	-0.0119925
TR44486|c0_g1	705	.	.	Eukaryota	Streptophyta	AT2G35890.1	AT2G35890	Calcium-dependent protein kinase 25 [Source:UniProtKB/Swiss-Prot;Acc:Q9SJ61]	0	0	0	0	No	No	.	.		CAMK_CDPK	K13412	9.B.106.3.1	.	9.B.106.3.1	Calcium-dependent protein kinase 2		CDPK2_ARATH^CDPK2_ARATH^Q:1-234,H:3-287^46.39%ID^E:1e-70^RecName: Full=Calcium-dependent protein kinase 2;^Eukaryota; Viridiplantae; Streptophyta; Embryophyta; Tracheophyta; Spermatophyta; Magnoliophyta; eudicotyledons; Gunneridae; Pentapetalae; rosids; malvids; Brassicales; Brassicaceae; Camelineae; Arabidopsis	Q38870	CPK2 At3g10660 F13M14.5 F18K10.28	GO:0005789;GO:0005524;GO:0005509;GO:0004674	PF00069.20^Pkinase^Protein kinase domain^133-233^E:2.7e-19`PF07714.12^Pkinase_Tyr^Protein tyrosine kinase^134-226^E:2e-11	PF00069.2;PF07714.1	.	.	R;T;K;L						0.75	0.41	0.34	1.65	0.66	0.42	0.72	0.91	-1.42053	0.857685	-2.05135
TR73800|c0_g1	479	.	.	Eukaryota	Streptophyta	AT5G21326.1	AT5G21326	CBL-interacting serine/threonine-protein kinase 26 [Source:UniProtKB/Swiss-Prot;Acc:Q84VQ3]	0	0	0	0	No	No	.	.			K07198	9.B.106.3.1	.	9.B.106.3.1	CBL-interacting protein kinase 32		CIPKW_ORYSJ^CIPKW_ORYSJ^Q:78-479,H:256-389^79.85%ID^E:2e-68^RecName: Full=CBL-interacting protein kinase 32;^Eukaryota; Viridiplantae; Streptophyta; Embryophyta; Tracheophyta; Spermatophyta; Magnoliophyta; Liliopsida; Poales; Poaceae; BEP clade; Ehrhartoideae; Oryzeae; Oryza	Q2QY53	CIPK32 Os12g0132200 LOC_Os12g03810	GO:0005524;GO:0004674;GO:0007165	PF00069.20^Pkinase^Protein kinase domain^1-68^E:3.4e-05`PF03822.9^NAF^NAF domain^106-166^E:5.8e-25	PF00069.2;PF03822.9	.	.	R;T;K;L						1.66	2.56	2.6	3.64	4.05	3.17	0.12	3.62	-0.0686948	1	-0.14066
TR100165|c0_g1	2583	.	.	Eukaryota	Ecdysozoa	AT3G23310.1	AT3G23310	AGC (cAMP-dependent, cGMP-dependent and protein kinase C) kinase family protein [Source:TAIR;Acc:AT3G23310]	0	0	0	0	No	No	.	.		AGC_NDR	K08790	9.B.106.3.1	.	9.B.106.3.1	Serine/threonine-protein kinase tricorner		TRC_DROPS^TRC_DROPS^Q:43-488,H:16-456^49.89%ID^E:4e-147^RecName: Full=Serine/threonine-protein kinase tricorner;^Eukaryota; Metazoa; Ecdysozoa; Arthropoda; Hexapoda; Insecta; Pterygota; Neoptera; Endopterygota; Diptera; Brachycera; Muscomorpha; Ephydroidea; Drosophilidae; Drosophila; Sophophora	Q2LZZ7	trc GA21227	GO:0005737;GO:0005634;GO:0005524;GO:0046872;GO:0004674;GO:0035556;GO:0006468;GO:0050773;GO:0007165	PF00069.20^Pkinase^Protein kinase domain^120-418^E:3.5e-64`PF07714.12^Pkinase_Tyr^Protein tyrosine kinase^122-267^E:1.9e-22`PF07714.12^Pkinase_Tyr^Protein tyrosine kinase^321-384^E:6.9e-05`PF00433.19^Pkinase_C^Protein kinase C terminal domain^437-484^E:6.8e-06	PF00069.2;PF07714.1;PF07714.1;PF00433.1	.	.	R;T;K;L						11.84	11.81	31.36	25.93	18.71	38.25	0.36	27.63	-0.626237	0.857685	0.408648
TR67236|c0_g1	1853	.	.	Eukaryota	Streptophyta	AT5G58380.1	AT5G58380	CBL-interacting serine/threonine-protein kinase 10 [Source:UniProtKB/Swiss-Prot;Acc:Q9C562]	0	0	0	0	No	No	.	.		CAMK_CAMKL-CHK1	K07198	9.B.106.3.1	.	9.B.106.3.1	CBL-interacting protein kinase 9		CIPK9_ORYSJ^CIPK9_ORYSJ^Q:2-198,H:255-445^70.71%ID^E:4e-93^RecName: Full=CBL-interacting protein kinase 9;^Eukaryota; Viridiplantae; Streptophyta; Embryophyta; Tracheophyta; Spermatophyta; Magnoliophyta; Liliopsida; Poales; Poaceae; BEP clade; Ehrhartoideae; Oryzeae; Oryza	Q10SC8	CIPK9 Os03g0126800 LOC_Os03g03510 OJ1015F07.8 OsJ_008917	GO:0005737;GO:0005634;GO:0005524;GO:0004674;GO:0051365;GO:0055075;GO:0043266;GO:0009409;GO:0010555;GO:0009651;GO:0009611;GO:0007165	PF07714.12^Pkinase_Tyr^Protein tyrosine kinase^1-200^E:2.4e-30`PF00069.20^Pkinase^Protein kinase domain^2-204^E:5.1e-63`PF14531.1^Kinase-like^Kinase-like^45-154^E:5.3e-08`PF03822.9^NAF^NAF domain^242-303^E:2.5e-24	PF07714.1;PF00069.2;PF14531.1;PF03822.9	.	.	R;T;K;L						6.97	17.44	13.73	15.27	27.63	16.74	0.34	19.88	0.279499	0.996058	0.0837473
TR103750|c2_g1	2602	.	.	Eukaryota	Streptophyta	AT5G04870.1	AT5G04870	Calcium-dependent protein kinase 1 [Source:UniProtKB/Swiss-Prot;Acc:Q06850]	0	0	SA	0	No	No	.	.		CAMK_CDPK	K13412	9.B.106.3.1	.	9.B.106.3.1	Calcium-dependent protein kinase 1		CDPK1_ARATH^CDPK1_ARATH^Q:1-575,H:1-609^72.98%ID^E:0^RecName: Full=Calcium-dependent protein kinase 1;^Eukaryota; Viridiplantae; Streptophyta; Embryophyta; Tracheophyta; Spermatophyta; Magnoliophyta; eudicotyledons; Gunneridae; Pentapetalae; rosids; malvids; Brassicales; Brassicaceae; Camelineae; Arabidopsis	Q06850	CPK1 AK1 At5g04870 MUK11.19	GO:0005778;GO:0005777;GO:0005524;GO:0005509;GO:0004674;GO:0046777;GO:0006468	PF00069.20^Pkinase^Protein kinase domain^116-374^E:3.8e-69`PF07714.12^Pkinase_Tyr^Protein tyrosine kinase^118-366^E:3.7e-24`PF13833.1^EF-hand_8^EF-hand domain pair^407-447^E:7.7e-05`PF00036.27^EF-hand_1^EF hand^422-448^E:1.2e-08`PF13499.1^EF-hand_7^EF-hand domain pair^422-481^E:1.6e-13`PF13405.1^EF-hand_6^EF-hand domain^422-448^E:2.6e-06`PF13202.1^EF-hand_5^EF hand^422-444^E:3.3e-05`PF13833.1^EF-…	PF00069.2;PF07714.1;PF13833.1;PF00036.2;PF13499.1;PF13405.1;PF13202.1;PF13833.1;PF13202.1;PF13833.1;PF00036.2;PF13499.1;PF13405.1;PF13202.1;PF13833.1;PF00036.2;PF13405.1;PF13202.1	.	.	R;T;K;L						6.69	8.09	13.69	14.65	12.83	16.69	0.13	14.7233	-0.347159	0.957573	0.036456
TR110913|c1_g4	1839	.	.	Eukaryota	Streptophyta	AT1G78290.3	AT1G78290	Serine/threonine-protein kinase SRK2C [Source:UniProtKB/Swiss-Prot;Acc:Q9M9E9]	0	0	0	0	No	No	.	.		CAMK_OST1L	K14498	9.B.106.3.1	.	9.B.106.3.1	Serine/threonine-protein kinase SRK2A		SRK2A_ARATH^SRK2A_ARATH^Q:1-198,H:1-198^94.44%ID^E:4e-139^RecName: Full=Serine/threonine-protein kinase SRK2A;^Eukaryota; Viridiplantae; Streptophyta; Embryophyta; Tracheophyta; Spermatophyta; Magnoliophyta; eudicotyledons; Gunneridae; Pentapetalae; rosids; malvids; Brassicales; Brassicaceae; Camelineae; Arabidopsis	P43291	SRK2A ASK1 OSKL7 SNRK2.4 At1g10940 T19D16.14	GO:0005737;GO:0005634;GO:0005524;GO:0004674;GO:0009738;GO:0042742	PF00069.20^Pkinase^Protein kinase domain^4-260^E:1.8e-69`PF07714.12^Pkinase_Tyr^Protein tyrosine kinase^5-256^E:2.4e-33	PF00069.2;PF07714.1	.	.	R;T;K;L						17.74	30.86	49.2	38.86	48.91	60	0.21	49.2567	0.247474	1	0.482388
TR39075|c0_g2	459	.	.	Eukaryota	Streptophyta	AT1G78290.3	AT1G78290	Serine/threonine-protein kinase SRK2C [Source:UniProtKB/Swiss-Prot;Acc:Q9M9E9]	0	0	0	0	No	No	.	.		CAMK_OST1L	K14498	9.B.106.3.1	.	9.B.106.3.1	Serine/threonine-protein kinase SRK2A		SRK2A_ARATH^SRK2A_ARATH^Q:1-127,H:55-181^93.7%ID^E:7e-84^RecName: Full=Serine/threonine-protein kinase SRK2A;^Eukaryota; Viridiplantae; Streptophyta; Embryophyta; Tracheophyta; Spermatophyta; Magnoliophyta; eudicotyledons; Gunneridae; Pentapetalae; rosids; malvids; Brassicales; Brassicaceae; Camelineae; Arabidopsis	P43291	SRK2A ASK1 OSKL7 SNRK2.4 At1g10940 T19D16.14	GO:0005524;GO:0004674	PF00069.20^Pkinase^Protein kinase domain^1-125^E:1e-37`PF07714.12^Pkinase_Tyr^Protein tyrosine kinase^1-124^E:3.4e-17	PF00069.2;PF07714.1	.	.	R;T;K;L						0.3	0	0.28	0.67	0	0.34	1	0.336667			-1.0218
TR67068|c0_g2	1626	.	.	Eukaryota	Streptophyta	AT1G78290.3	AT1G78290	Serine/threonine-protein kinase SRK2C [Source:UniProtKB/Swiss-Prot;Acc:Q9M9E9]	0	0	0	0	No	No	.	.		CAMK_OST1L	K14498	9.B.106.3.1	.	9.B.106.3.1	Serine/threonine-protein kinase SAPK3		SAPK3_ORYSJ^SAPK3_ORYSJ^Q:12-344,H:1-333^78.38%ID^E:0^RecName: Full=Serine/threonine-protein kinase SAPK3;^Eukaryota; Viridiplantae; Streptophyta; Embryophyta; Tracheophyta; Spermatophyta; Magnoliophyta; Liliopsida; Poales; Poaceae; BEP clade; Ehrhartoideae; Oryzeae; Oryza	P0C5D6	SAPK3 REK Os10g0564500 LOC_Os10g41490 OsJ_32488 OSJNBa0027P10.6	GO:0005524;GO:0004674;GO:0009738	PF00069.20^Pkinase^Protein kinase domain^16-272^E:6.7e-72`PF07714.12^Pkinase_Tyr^Protein tyrosine kinase^18-268^E:4.5e-33	PF00069.2;PF07714.1	.	.	R;T;K;L						12.02	17.41	29.39	26.32	27.59	35.84	0.17	29.9167	-0.0885922	1	0.291969
TR55121|c0_g1	1192	.	.	Eukaryota	Streptophyta	AT2G45490.1	AT2G45490	Serine/threonine-protein kinase Aurora-3 [Source:UniProtKB/Swiss-Prot;Acc:O64629]	0	0	0	0	No	No	.	.		Aur	K08850	9.B.106.3.1	.	9.B.106.3.1	Serine/threonine-protein kinase Aurora-3		AUR3_ARATH^AUR3_ARATH^Q:45-316,H:13-284^81.62%ID^E:6e-170^RecName: Full=Serine/threonine-protein kinase Aurora-3;^Eukaryota; Viridiplantae; Streptophyta; Embryophyta; Tracheophyta; Spermatophyta; Magnoliophyta; eudicotyledons; Gunneridae; Pentapetalae; rosids; malvids; Brassicales; Brassicaceae; Camelineae; Arabidopsis	O64629	AUR3 At2g45490 F17K2.2	GO:0000775;GO:0005634;GO:0048471;GO:0005819;GO:0005524;GO:0035175;GO:0044022;GO:0043987;GO:0043988;GO:0016572	PF00069.20^Pkinase^Protein kinase domain^54-305^E:9.5e-73`PF07714.12^Pkinase_Tyr^Protein tyrosine kinase^55-301^E:1.5e-42`PF14531.1^Kinase-like^Kinase-like^157-241^E:5.2e-07	PF00069.2;PF07714.1;PF14531.1	.	.	R;T;K;L						0.11	0.12	1.26	0.23	0.19	1.54	1.18	0.653333	-0.431566	1	2.46856
TR110657|c0_g1	2366	.	.	Eukaryota	Streptophyta	AT5G01820.1	AT5G01820	CBL-interacting serine/threonine-protein kinase 14 [Source:UniProtKB/Swiss-Prot;Acc:Q9LZW4]	0	0	SA	0	No	No	.	.		CAMK_CAMKL-CHK1	K12761	9.B.106.3.1	.	9.B.106.3.1	CBL-interacting serine/threonine-protein kinase 11		CIPKB_ARATH^CIPKB_ARATH^Q:1-423,H:1-421^63.79%ID^E:0^RecName: Full=CBL-interacting serine/threonine-protein kinase 11;^Eukaryota; Viridiplantae; Streptophyta; Embryophyta; Tracheophyta; Spermatophyta; Magnoliophyta; eudicotyledons; Gunneridae; Pentapetalae; rosids; malvids; Brassicales; Brassicaceae; Camelineae; Arabidopsis	O22932	CIPK11 PKS5 SIP4 SnRK3.22 At2g30360 T9D9.17	GO:0005524;GO:0004672;GO:0004674;GO:0006468;GO:0009268;GO:0007165	PF00069.20^Pkinase^Protein kinase domain^28-282^E:2.3e-75`PF07714.12^Pkinase_Tyr^Protein tyrosine kinase^29-278^E:8.3e-39`PF14531.1^Kinase-like^Kinase-like^124-270^E:1e-09`PF03822.9^NAF^NAF domain^309-369^E:2.5e-19	PF00069.2;PF07714.1;PF14531.1;PF03822.9	.	.	R;T;K;L						17.27	30.77	54.65	37.83	48.75	66.64	0.28	51.0733	0.209999	1	0.664648
TR116543|c0_g2	4935	.	.	Eukaryota	Streptophyta	AT1G48490.3	AT1G48490	Probable serine/threonine protein kinase IRE3 [Source:UniProtKB/Swiss-Prot;Acc:F4HYG2]	0	0	0	0	No	No	.	.		AGC_MAST	K08789	9.B.106.3.1	.	9.B.106.3.1	Probable serine/threonine protein kinase IREH1 {ECO:0000305}		IREH1_ARATH^IREH1_ARATH^Q:112-787,H:115-773^56.83%ID^E:0^RecName: Full=Probable serine/threonine protein kinase IREH1 {ECO:0000305};^Eukaryota; Viridiplantae; Streptophyta; Embryophyta; Tracheophyta; Spermatophyta; Magnoliophyta; eudicotyledons; Gunneridae; Pentapetalae; rosids; malvids; Brassicales; Brassicaceae; Camelineae; Arabidopsis	F4J6F6	IREH1 At3g17850 MEB5.7	GO:0005829;GO:0005886;GO:0005524;GO:0016301;GO:0004674;GO:0046777	PF07714.12^Pkinase_Tyr^Protein tyrosine kinase^5-112^E:3e-20`PF00069.20^Pkinase^Protein kinase domain^9-253^E:8.8e-56`PF07714.12^Pkinase_Tyr^Protein tyrosine kinase^143-240^E:7.7e-07	PF07714.1;PF00069.2;PF07714.1	.	.	.						3.03	4.53	12.25	6.64	7.17	14.94	0.48	9.58333	-0.0493268	1	1.01368
TR85984|c0_g1	2739	.	.	Eukaryota	Streptophyta	AT1G45160.2	AT1G45160	Probable serine/threonine protein kinase IRE4 [Source:UniProtKB/Swiss-Prot;Acc:F4HPN2]	0	0	0	0	No	No	.	.		AGC_MAST	K08789	9.B.106.3.1	.	9.B.106.3.1	Probable serine/threonine protein kinase IRE4 {ECO:0000305}		IRE4_ARATH^IRE4_ARATH^Q:1-770,H:282-1021^54.79%ID^E:0^RecName: Full=Probable serine/threonine protein kinase IRE4 {ECO:0000305};^Eukaryota; Viridiplantae; Streptophyta; Embryophyta; Tracheophyta; Spermatophyta; Magnoliophyta; eudicotyledons; Gunneridae; Pentapetalae; rosids; malvids; Brassicales; Brassicaceae; Camelineae; Arabidopsis	F4HPN2	IRE4 At1g45160 F27F5.23	GO:0005524;GO:0004674	PF00069.20^Pkinase^Protein kinase domain^412-695^E:7.7e-66`PF07714.12^Pkinase_Tyr^Protein tyrosine kinase^413-680^E:5e-32	PF00069.2;PF07714.1	.	.	.						1.36	3.58	2.2	2.98	5.68	2.68	0.44	3.78	0.75586	0.857685	-0.375929
TR86613|c0_g1	1394	.	.	Eukaryota	Streptophyta	AT1G78290.3	AT1G78290	Serine/threonine-protein kinase SRK2C [Source:UniProtKB/Swiss-Prot;Acc:Q9M9E9]	0	0	0	0	No	No	.	.		CAMK_OST1L	K14498	9.B.106.3.1	.	9.B.106.3.1	Serine/threonine-protein kinase SAPK2		SAPK2_ORYSI^SAPK2_ORYSI^Q:1-340,H:1-339^76.25%ID^E:0^RecName: Full=Serine/threonine-protein kinase SAPK2;^Eukaryota; Viridiplantae; Streptophyta; Embryophyta; Tracheophyta; Spermatophyta; Magnoliophyta; Liliopsida; Poales; Poaceae; BEP clade; Ehrhartoideae; Oryzeae; Oryza	A2YNT8	SAPK2 OsI_26911	GO:0005524;GO:0004674;GO:0009738	PF00069.20^Pkinase^Protein kinase domain^4-65^E:1.1e-09`PF00069.20^Pkinase^Protein kinase domain^66-226^E:7e-44`PF07714.12^Pkinase_Tyr^Protein tyrosine kinase^69-222^E:4e-18	PF00069.2;PF00069.2;PF07714.1	.	.	.						7.37	8.17	14.07	16.15	12.94	17.16	0.14	15.4167	-0.449087	0.861816	-0.039448
TR56647|c0_g1	746	.	.	Eukaryota	Streptophyta	AT4G40010.1	AT4G40010	Serine/threonine-protein kinase SRK2F [Source:UniProtKB/Swiss-Prot;Acc:Q9SMQ4]	0	0	0	0	No	No	.	.		CAMK_OST1L	K14498	9.B.106.3.1	.	9.B.106.3.1	Serine/threonine-protein kinase SAPK2		SAPK2_ORYSI^SAPK2_ORYSI^Q:1-128,H:1-128^85.16%ID^E:4e-76^RecName: Full=Serine/threonine-protein kinase SAPK2;^Eukaryota; Viridiplantae; Streptophyta; Embryophyta; Tracheophyta; Spermatophyta; Magnoliophyta; Liliopsida; Poales; Poaceae; BEP clade; Ehrhartoideae; Oryzeae; Oryza	A2YNT8	SAPK2 OsI_26911	GO:0005524;GO:0004674;GO:0009738	PF00069.20^Pkinase^Protein kinase domain^4-128^E:2.1e-34`PF07714.12^Pkinase_Tyr^Protein tyrosine kinase^6-128^E:2e-14	PF00069.2;PF07714.1	.	.	.						3.89	3.9	13	8.53	6.18	15.86	0.5	10.19	-0.618794	0.857685	0.735798
TR35735|c0_g1	2084	10647	Complete	Eukaryota	Streptophyta	AT5G20920.3	AT5G20920	Eukaryotic translation initiation factor 2 subunit beta [Source:UniProtKB/Swiss-Prot;Acc:Q41969]	0	0	0	0	No	No	.	.		Group-Pl-4	K16308	9.B.106.2.2	.	9.B.106.2.2	Serine/threonine-protein kinase STN8, chloroplastic		STN8_ARATH^STN8_ARATH^Q:1-492,H:1-493^69%ID^E:0^RecName: Full=Serine/threonine-protein kinase STN8, chloroplastic;^Eukaryota; Viridiplantae; Streptophyta; Embryophyta; Tracheophyta; Spermatophyta; Magnoliophyta; eudicotyledons; Gunneridae; Pentapetalae; rosids; malvids; Brassicales; Brassicaceae; Camelineae; Arabidopsis	Q9LZV4	STN8 At5g01920 T20L15_190	GO:0046872;GO:0003743	PF07714.12^Pkinase_Tyr^Protein tyrosine kinase^136-338^E:1.5e-08`PF00069.20^Pkinase^Protein kinase domain^217-406^E:1.6e-20	PF07714.1;PF00069.2	.	.	.						7.5	11.52	6.82	16.42	18.25	8.31	0.37	14.3267	-0.183789	1	-0.859704
TR79073|c0_g1	1499	.	.	Eukaryota	Streptophyta	AT2G01180.1	AT2G01180	Lipid phosphate phosphatase 1 [Source:UniProtKB/Swiss-Prot;Acc:Q9ZU49]	0	0	0	0	No	No	.	.			K18693	9.B.105.3.2	.	9.B.105.3.2	Putative lipid phosphate phosphatase 3, chloroplastic	Lipid metabolism	LPP3_ARATH^LPP3_ARATH^Q:14-186,H:178-351^64.37%ID^E:2e-74^RecName: Full=Putative lipid phosphate phosphatase 3, chloroplastic;^Eukaryota; Viridiplantae; Streptophyta; Embryophyta; Tracheophyta; Spermatophyta; Magnoliophyta; eudicotyledons; Gunneridae; Pentapetalae; rosids; malvids; Brassicales; Brassicaceae; Camelineae; Arabidopsis	Q8LFD1	LPP3 At3g02600 F16B3.23	GO:0031969;GO:0005887;GO:0005886;GO:0008195;GO:0016311;GO:0006644	PF01569.16^PAP2^PAP2 superfamily^31-130^E:1.8e-19	PF01569.1	.	ExpAA=51.36^PredHel=2^Topology=i79-101o111-130i	I	D0;D3C;D3L	D0	D3C	D3L	3	43.78	103.01	103.06	95.91	163.24	125.69	0.26	128.28	0.610398	0.857685	0.23654
TR110647|c0_g1	1592	.	.	Eukaryota	Streptophyta	AT1G15080.1	AT1G15080	Lipid phosphate phosphatase 2 [Source:UniProtKB/Swiss-Prot;Acc:Q9XI60]	0	0	ABA	0	No	No	.	.			K18693	9.B.105.3.2	.	9.B.105.3.2	Lipid phosphate phosphatase 2		LPP2_ARATH^LPP2_ARATH^Q:1-291,H:1-290^73.54%ID^E:2e-153^RecName: Full=Lipid phosphate phosphatase 2;^Eukaryota; Viridiplantae; Streptophyta; Embryophyta; Tracheophyta; Spermatophyta; Magnoliophyta; eudicotyledons; Gunneridae; Pentapetalae; rosids; malvids; Brassicales; Brassicaceae; Camelineae; Arabidopsis	Q9XI60	LPP2 PAP2 At1g15080 F9L1.2	GO:0005887;GO:0005886;GO:0003993;GO:0008195;GO:0009738;GO:0016311	PF01569.16^PAP2^PAP2 superfamily^101-245^E:3.4e-26	PF01569.1	.	ExpAA=120.73^PredHel=6^Topology=i26-45o65-87i100-117o163-182i194-216o226-245i	I						8.8	14.92	19.79	19.27	23.64	24.13	0.12	22.3467	0.138358	1	0.171415
TR47602|c0_g1	1632	.	.	Eukaryota	Chordata	AT3G07950.1	AT3G07950	rhomboid protein-related [Source:TAIR;Acc:AT3G07950]	0	0	0	0	No	No	.	.			.	9.B.104.6.2	.	9.B.104.6.2	Transmembrane protein 115 {ECO:0000305}		TM115_BOVIN^TM115_BOVIN^Q:2-115,H:201-318^35.83%ID^E:2e-15^RecName: Full=Transmembrane protein 115 {ECO:0000305};^Eukaryota; Metazoa; Chordata; Craniata; Vertebrata; Euteleostomi; Mammalia; Eutheria; Laurasiatheria; Cetartiodactyla; Ruminantia; Pecora; Bovidae; Bovinae; Bos	A4FUB8	TMEM115	GO:0005794;GO:0016021;GO:0005634	PF08551.5^DUF1751^Eukaryotic integral membrane protein (DUF1751)^48-146^E:6.3e-30	PF08551.5	.	ExpAA=112.52^PredHel=5^Topology=i25-47o62-84i97-119o124-144i165-187o	.						22.63	44.38	52.75	49.57	70.33	64.33	0.17	61.41	0.348085	0.950607	0.222941
TR47634|c0_g1	1860	26404	Complete	Eukaryota	Streptophyta	AT3G58460.2	AT3G58460	Uncharacterized protein At3g58460 [Source:UniProtKB/Swiss-Prot;Acc:Q8LB17]	0	0	0	0	No	No	.	.			K09651	9.B.104.4.3	.	9.B.104.4.3	Uncharacterized protein At3g58460		Y3846_ARATH^Y3846_ARATH^Q:1-399,H:1-403^64.29%ID^E:0^RecName: Full=Uncharacterized protein At3g58460;^Eukaryota; Viridiplantae; Streptophyta; Embryophyta; Tracheophyta; Spermatophyta; Magnoliophyta; eudicotyledons; Gunneridae; Pentapetalae; rosids; malvids; Brassicales; Brassicaceae; Camelineae; Arabidopsis	Q8LB17	RBL15 RBL11 At3g58460 F14P22.50	GO:0016021;GO:0004252	PF04511.10^DER1^Der1-like family^22-210^E:5.7e-09`PF01694.17^Rhomboid^Rhomboid family^60-213^E:1.2e-23`PF08551.5^DUF1751^Eukaryotic integral membrane protein (DUF1751)^63-154^E:8.1e-05`PF00627.26^UBA^UBA/TS-N domain^359-394^E:1.2e-07	PF04511.1;PF01694.1;PF08551.5;PF00627.2	.	ExpAA=133.10^PredHel=6^Topology=i21-43o70-92i104-126o141-160i167-189o194-216i	.						8.83	32.59	35.44	19.35	51.65	43.23	0.44	38.0767	1.25903	0.510943	1.00596
TR113346|c0_g1	1770	38733	Complete	Eukaryota	Chordata	AT3G59520.1	AT3G59520	RHOMBOID-like protein 13 [Source:TAIR;Acc:AT3G59520]	0	0	0	0	No	No	.	.			K09651	9.B.104.4.2	9.B.104.4.1	9.B.104.4.2	Rhomboid-related protein 4		RHBL4_HUMAN^RHBL4_HUMAN^Q:13-198,H:29-208^30.32%ID^E:1e-12^RecName: Full=Rhomboid-related protein 4;^Eukaryota; Metazoa; Chordata; Craniata; Vertebrata; Euteleostomi; Mammalia; Eutheria; Euarchontoglires; Primates; Haplorrhini; Catarrhini; Hominidae; Homo	Q8TEB9	RHBDD1 RHBDL4 HSD-50 HSD50	GO:0005789;GO:0044322;GO:0030176;GO:0005739;GO:0004175;GO:0004252;GO:0006915;GO:0034620;GO:0034644;GO:0030433;GO:0031293;GO:0033619;GO:0043066;GO:0045732;GO:0010954;GO:0051047;GO:0043687;GO:0048515	PF01694.17^Rhomboid^Rhomboid family^48-201^E:9.3e-22	PF01694.1	.	ExpAA=128.55^PredHel=6^Topology=i57-79o94-116i123-145o155-177i182-201o206-223i	.						6.18	11.64	20.42	13.53	18.45	24.91	0.3	18.9633	0.290955	0.985826	0.726848
TR40757|c0_g1	1266	.	.	Eukaryota	Streptophyta	AT3G17611.3	AT3G17611	Uncharacterized protein At3g17611 [Source:UniProtKB/Swiss-Prot;Acc:Q8RXW0]	0	0	0	0	No	No	.	.			K09651	9.B.104.4.1	.	9.B.104.4.1	Uncharacterized protein At3g17611		Y3761_ARATH^Y3761_ARATH^Q:1-325,H:1-334^63.69%ID^E:1e-134^RecName: Full=Uncharacterized protein At3g17611;^Eukaryota; Viridiplantae; Streptophyta; Embryophyta; Tracheophyta; Spermatophyta; Magnoliophyta; eudicotyledons; Gunneridae; Pentapetalae; rosids; malvids; Brassicales; Brassicaceae; Camelineae; Arabidopsis	Q8RXW0	RBL14 RBL10 At3g17611 MKP6.17	GO:0016021;GO:0005886;GO:0004252;GO:0008270	PF01694.17^Rhomboid^Rhomboid family^72-218^E:8e-20`PF00641.13^zf-RanBP^Zn-finger in Ran binding protein and others^276-299^E:1e-07	PF01694.1;PF00641.1	.	ExpAA=79.44^PredHel=4^Topology=i79-101o116-138i145-167o191-213i	.						4.93	4.21	5.38	10.8	6.68	6.56	0.3	8.01333	-0.849276	0.843668	-0.872738
TR9646|c0_g1	596	.	.	Eukaryota	Streptophyta	AT4G12040.2	AT4G12040	Zinc finger A20 and AN1 domain-containing stress-associated protein 7 [Source:UniProtKB/Swiss-Prot;Acc:Q9SZ69]	0	0	0	0	No	No	.	.			.	9.B.104.1.9	.	9.B.104.1.9	Zinc finger A20 and AN1 domain-containing stress-associated protein 9		SAP9_ORYSJ^SAP9_ORYSJ^Q:17-163,H:16-161^37.66%ID^E:9e-26^RecName: Full=Zinc finger A20 and AN1 domain-containing stress-associated protein 9;^Eukaryota; Viridiplantae; Streptophyta; Embryophyta; Tracheophyta; Spermatophyta; Magnoliophyta; Liliopsida; Poales; Poaceae; BEP clade; Ehrhartoideae; Oryzeae; Oryza	Q7Y1W9	SAP9 ZFP33 Os07g0168800 LOC_Os07g07350 OsJ_23237 OSJNBa0050F10.11	GO:0003677;GO:0008270	PF01428.11^zf-AN1^AN1-like Zinc finger^104-143^E:1.3e-12	PF01428.1	.	.	.						0.23	1	0	0.5	1.58	0	1.16	0.693333	1.42372	0.962212
TR30746|c0_g1	708	.	.	Eukaryota	Streptophyta	AT4G12040.2	AT4G12040	Zinc finger A20 and AN1 domain-containing stress-associated protein 7 [Source:UniProtKB/Swiss-Prot;Acc:Q9SZ69]	0	0	0	0	No	No	.	.			.	9.B.104.1.9	.	9.B.104.1.9	Zinc finger A20 and AN1 domain-containing stress-associated protein 1		SAP1_ARATH^SAP1_ARATH^Q:70-235,H:1-162^56.89%ID^E:1e-50^RecName: Full=Zinc finger A20 and AN1 domain-containing stress-associated protein 1;^Eukaryota; Viridiplantae; Streptophyta; Embryophyta; Tracheophyta; Spermatophyta; Magnoliophyta; eudicotyledons; Gunneridae; Pentapetalae; rosids; malvids; Brassicales; Brassicaceae; Camelineae; Arabidopsis	Q6NNI8	SAP1 At1g12440 F5O11.17	GO:0003677;GO:0008270	PF01754.11^zf-A20^A20-like zinc finger^88-111^E:8.2e-11`PF01428.11^zf-AN1^AN1-like Zinc finger^182-220^E:2e-11	PF01754.1;PF01428.1	.	.	.						4.77	28.08	27.02	10.44	44.5	32.96	0.59	29.3	1.9542	0.157006	1.52352
TR36966|c0_g1	1368	.	.	Eukaryota	Dikarya	AT1G18600.1	AT1G18600	RHOMBOID-like protein 12 [Source:TAIR;Acc:AT1G18600]	0	0	0	0	No	No	.	.			K09650	9.B.104.1.6	.	9.B.104.1.6	Rhomboid protein 1, mitochondrial		PCP1_YEAST^PCP1_YEAST^Q:138-291,H:145-284^31.82%ID^E:1e-11^RecName: Full=Rhomboid protein 1, mitochondrial;^Eukaryota; Fungi; Dikarya; Ascomycota; Saccharomycotina; Saccharomycetes; Saccharomycetales; Saccharomycetaceae; Saccharomyces	P53259	PCP1 MDM37 RBD1 UGO2 YGR101W	GO:0016021;GO:0005743;GO:0004252;GO:0010821;GO:0006465	PF01694.17^Rhomboid^Rhomboid family^31-193^E:1.7e-24	PF01694.1	.	ExpAA=84.13^PredHel=5^Topology=o47-69i76-98o113-131i138-157o172-189i	R						4.73	4.18	8.87	10.37	6.63	10.82	0.25	9.27333	-0.763007	0.857685	0.0917495
TR46451|c0_g9	1789	.	.			AT1G52580.1	AT1G52580	RHOMBOID-like protein 5 [Source:TAIR;Acc:AT1G52580]	0	0	0	0	No	No	.	.			.	9.B.104.1.3	.	9.B.104.1.3	Inactive rhomboid protein 1		RHDF1_DANRE^RHDF1_DANRE^Q:207-355,H:656-798^36.91%ID^E:6e-19^RecName: Full=Inactive rhomboid protein 1;^Eukaryota; Metazoa; Chordata; Craniata; Vertebrata; Euteleostomi; Actinopterygii; Neopterygii; Teleostei; Ostariophysi; Cypriniformes; Cyprinidae; Danio	Q6GMF8	rhbdf1 zgc:91984	GO:0005789;GO:0000139;GO:0016021;GO:0004252;GO:0016477;GO:0008283;GO:0050709;GO:0015031;GO:0042058;GO:0061136	PF01694.17^Rhomboid^Rhomboid family^201-350^E:5.1e-44	PF01694.1	.	ExpAA=150.06^PredHel=7^Topology=o37-58i121-143o153-175i182-204o214-234i241-263o283-305i	R						3.16	0.8	6.13	6.92	1.26	7.47	0.66	5.21667	-2.95409	0.0201854	-0.095104
TR71886|c0_g2	1475	.	.	Bacteria	Bacilli	AT5G25752.1	AT5G25752	rhomboid-like protein 11 [Source:TAIR;Acc:AT5G25752]	0	0	0	0	No	No	.	.			.	9.B.104.1.3	.	9.B.104.1.3	Putative rhomboid protease YdcA		YDCA_BACSU^YDCA_BACSU^Q:503-736,H:58-135^33.33%ID^E:5e-06^RecName: Full=Putative rhomboid protease YdcA;^Bacteria; Firmicutes; Bacilli; Bacillales; Bacillaceae; Bacillus	P96617	ydcA BSU04610	GO:0016021;GO:0005886;GO:0004252	PF01694.17^Rhomboid^Rhomboid family^153-303^E:1.3e-25	PF01694.1	.	ExpAA=93.18^PredHel=4^Topology=i120-142o157-179i191-213o217-235i	R						5.49	8.37	13.84	12.03	13.27	16.87	0.18	14.0567	-0.0924817	1	0.308293
TR70058|c0_g6	350	.	.			.									.	.			.	9.B.104.1.3	.	9.B.104.1.3			.			GO:0004252;GO:0016021	PF01694.17^Rhomboid^Rhomboid family^7-83^E:4e-13	PF01694.1	.	ExpAA=54.86^PredHel=2^Topology=i7-29o65-87i	.						0.84	4.1	6.87	1.83	6.49	8.38	0.61	5.56667	1.63489	0.857685	1.98592
TR89510|c0_g1	1663	.	.			AT1G63120.1	AT1G63120	RHOMBOID-like 2 [Source:TAIR;Acc:AT1G63120]	0	0	0	0	No	No	.	.			.	9.B.104.1.12	.	9.B.104.1.12	Inactive rhomboid protein 1		RHDF1_HUMAN^RHDF1_HUMAN^Q:95-314,H:646-847^36.36%ID^E:1e-27^RecName: Full=Inactive rhomboid protein 1;^Eukaryota; Metazoa; Chordata; Craniata; Vertebrata; Euteleostomi; Mammalia; Eutheria; Euarchontoglires; Primates; Haplorrhini; Catarrhini; Hominidae; Homo	Q96CC6	RHBDF1 C16orf8 DIST1 IRHOM1	GO:0005789;GO:0000139;GO:0016021;GO:0016477;GO:0008283;GO:0050709;GO:0015031;GO:0006508;GO:0042058;GO:0061136;GO:0050708	PF01694.17^Rhomboid^Rhomboid family^98-241^E:6.3e-50	PF01694.1	.	ExpAA=151.06^PredHel=7^Topology=i25-47o110-132i139-161o166-188i195-214o219-238i265-287o	R						6.36	14.17	23.43	13.94	22.46	28.58	0.34	21.66	0.531568	0.857685	0.882343
TR118968|c0_g1	1954	.	.	Eukaryota	Chordata	AT2G29050.2	AT2G29050	RHOMBOID-like 1 [Source:TAIR;Acc:AT2G29050]	0	0	0	0	No	No	.	.			.	9.B.104.1.12	.	9.B.104.1.12	Inactive rhomboid protein 1		RHDF1_DANRE^RHDF1_DANRE^Q:127-341,H:654-848^32.09%ID^E:7e-27^RecName: Full=Inactive rhomboid protein 1;^Eukaryota; Metazoa; Chordata; Craniata; Vertebrata; Euteleostomi; Actinopterygii; Neopterygii; Teleostei; Ostariophysi; Cypriniformes; Cyprinidae; Danio	Q6GMF8	rhbdf1 zgc:91984	GO:0005789;GO:0000139;GO:0016021;GO:0004252;GO:0016477;GO:0008283;GO:0050709;GO:0015031;GO:0042058;GO:0061136	PF01694.17^Rhomboid^Rhomboid family^123-266^E:4.7e-46	PF01694.1	.	ExpAA=153.05^PredHel=7^Topology=i53-75o135-157i164-186o191-213i220-242o246-263i293-315o	R						8.59	30.41	12.93	18.81	48.19	15.77	0.65	27.59	1.19987	0.591508	-0.407495
TR67275|c0_g1	1532	.	.	Eukaryota	Chordata	AT1G63120.1	AT1G63120	RHOMBOID-like 2 [Source:TAIR;Acc:AT1G63120]	0	0	0	0	No	No	.	.			.	9.B.104.1.11	.	9.B.104.1.11	Inactive rhomboid protein 1	Transport	RHDF1_DANRE^RHDF1_DANRE^Q:116-327,H:654-848^32.09%ID^E:1e-26^RecName: Full=Inactive rhomboid protein 1;^Eukaryota; Metazoa; Chordata; Craniata; Vertebrata; Euteleostomi; Actinopterygii; Neopterygii; Teleostei; Ostariophysi; Cypriniformes; Cyprinidae; Danio	Q6GMF8	rhbdf1 zgc:91984	GO:0005789;GO:0000139;GO:0016021;GO:0004252;GO:0016477;GO:0008283;GO:0050709;GO:0015031;GO:0042058;GO:0061136	PF01694.17^Rhomboid^Rhomboid family^112-254^E:9.1e-48	PF01694.1	.	ExpAA=152.37^PredHel=7^Topology=o37-59i121-143o153-175i182-204o209-228i237-259o279-301i	R	D3L			D3L	7	27.87	41.22	98.14	61.06	65.33	119.68	0.4	82.0233	-0.0592669	1	0.817244
TR57338|c0_g1	1963	.	.	Bacteria	Bacilli	AT5G38510.2	AT5G38510	Rhomboid-related intramembrane serine protease family protein [Source:TAIR;Acc:AT5G38510]	0	0	0	0	No	No	.	.			K19225	9.B.104.1.11	.	9.B.104.1.11	Rhomboid protease GluP	Protein metabolism	GLUP_BACSU^GLUP_BACSU^Q:253-401,H:209-350^36.91%ID^E:3e-21^RecName: Full=Rhomboid protease GluP;^Bacteria; Firmicutes; Bacilli; Bacillales; Bacillaceae; Bacillus	P54493	gluP yqgP BSU24870	GO:0016021;GO:0005886;GO:0004252	PF01694.17^Rhomboid^Rhomboid family^30-167^E:1.9e-28	PF01694.1	.	ExpAA=39.71^PredHel=1^Topology=i86-103o	R	D3L			D3L	7	21.57	37.97	99.62	47.26	60.16	121.49	0.52	76.3033	0.20422	1	1.19022
TR41646|c0_g1	549	.	.			AT5G07250.2	AT5G07250	RHOMBOID-like protein 3 [Source:TAIR;Acc:AT5G07250]	0	0	0	0	No	No	.	.			.	9.B.104.1.11	.	9.B.104.1.11	Inactive rhomboid protein 1		RHDF1_DANRE^RHDF1_DANRE^Q:1-177,H:657-822^36.16%ID^E:3e-29^RecName: Full=Inactive rhomboid protein 1;^Eukaryota; Metazoa; Chordata; Craniata; Vertebrata; Euteleostomi; Actinopterygii; Neopterygii; Teleostei; Ostariophysi; Cypriniformes; Cyprinidae; Danio	Q6GMF8	rhbdf1 zgc:91984	GO:0005789;GO:0000139;GO:0016021;GO:0004252;GO:0016477;GO:0008283;GO:0050709;GO:0015031;GO:0042058;GO:0061136	PF01694.17^Rhomboid^Rhomboid family^1-136^E:4.4e-48	PF01694.1	.	ExpAA=125.51^PredHel=6^Topology=o5-27i34-56o61-78i91-113o117-139i160-177o	R						10.92	38.05	38.48	23.92	60.31	46.92	0.42	43.7167	1.17266	0.611005	0.814739
TR100313|c0_g2	1409	.	.	Eukaryota	Chordata	AT2G29050.2	AT2G29050	RHOMBOID-like 1 [Source:TAIR;Acc:AT2G29050]	0	0	0	0	No	No	.	.			K02857	9.B.104.1.11	.	9.B.104.1.11	Inactive rhomboid protein 2		RHDF2_CANFA^RHDF2_CANFA^Q:2-94,H:679-769^34.41%ID^E:8e-09^RecName: Full=Inactive rhomboid protein 2;^Eukaryota; Metazoa; Chordata; Craniata; Vertebrata; Euteleostomi; Mammalia; Eutheria; Laurasiatheria; Carnivora; Caniformia; Canidae; Canis	Q00M95	RHBDF2 RHBDL6	GO:0016021;GO:0005509;GO:0004252	PF01694.17^Rhomboid^Rhomboid family^2-85^E:5.6e-16	PF01694.1	.	ExpAA=85.16^PredHel=4^Topology=i21-43o54-73i78-97o135-157i	R						0.36	1.22	4.55	0.79	1.94	5.55	0.9	2.76	1.08034	0.857685	2.41971
TR52327|c0_g1	1265	.	.	Eukaryota	Streptophyta	AT1G15870.1	AT1G15870	Mitochondrial glycoprotein family protein [Source:TAIR;Acc:AT1G15870]	0	0	0	0	Yes	No	.	.			K15414	9.B.103.1.3	.	9.B.103.1.3	Uncharacterized protein At2g39795, mitochondrial		YB95_ARATH^YB95_ARATH^Q:38-248,H:39-250^29.15%ID^E:9e-21^RecName: Full=Uncharacterized protein At2g39795, mitochondrial;^Eukaryota; Viridiplantae; Streptophyta; Embryophyta; Tracheophyta; Spermatophyta; Magnoliophyta; eudicotyledons; Gunneridae; Pentapetalae; rosids; malvids; Brassicales; Brassicaceae; Camelineae; Arabidopsis	Q8W487	At2g39795 T5I7.20	GO:0005759;GO:0005739	PF02330.11^MAM33^Mitochondrial glycoprotein^69-246^E:2.8e-21	PF02330.1	.	.	.						4.93	7.88	5.99	10.81	12.49	7.3	0.26	10.2	0.0295564	1	-0.668474
TR94898|c0_g1	1272	.	.	Eukaryota	Streptophyta	AT2G39795.1	AT2G39795	Uncharacterized protein At2g39795, mitochondrial [Source:UniProtKB/Swiss-Prot;Acc:Q8W487]	0	0	0	0	Yes	No	.	.			K15414	9.B.103.1.3	.	9.B.103.1.3	Uncharacterized protein At2g39795, mitochondrial		YB95_ARATH^YB95_ARATH^Q:27-273,H:7-249^50.79%ID^E:3e-69^RecName: Full=Uncharacterized protein At2g39795, mitochondrial;^Eukaryota; Viridiplantae; Streptophyta; Embryophyta; Tracheophyta; Spermatophyta; Magnoliophyta; eudicotyledons; Gunneridae; Pentapetalae; rosids; malvids; Brassicales; Brassicaceae; Camelineae; Arabidopsis	Q8W487	At2g39795 T5I7.20	GO:0005759;GO:0005739	PF02330.11^MAM33^Mitochondrial glycoprotein^93-272^E:6.1e-27	PF02330.1	.	.	.						11.82	18.2	9.88	25.89	28.84	12.05	0.4	22.26	-0.00127427	1	-1.25572
TR98673|c0_g1	1703	.	.	Eukaryota	Streptophyta	AT4G31930.1	AT4G31930	Mitochondrial glycoprotein family protein [Source:TAIR;Acc:AT4G31930]	0	0	0	0	Yes	No	.	.			K15414	9.B.103.1.3	.	9.B.103.1.3	Uncharacterized protein At2g39795, mitochondrial		YB95_ARATH^YB95_ARATH^Q:41-247,H:48-250^32.57%ID^E:1e-20^RecName: Full=Uncharacterized protein At2g39795, mitochondrial;^Eukaryota; Viridiplantae; Streptophyta; Embryophyta; Tracheophyta; Spermatophyta; Magnoliophyta; eudicotyledons; Gunneridae; Pentapetalae; rosids; malvids; Brassicales; Brassicaceae; Camelineae; Arabidopsis	Q8W487	At2g39795 T5I7.20	GO:0005759;GO:0005739	PF02330.11^MAM33^Mitochondrial glycoprotein^26-124^E:2e-19	PF02330.1	.	.	.						5.32	7.88	7.91	11.66	12.49	9.64	0.13	11.2633	0.0454953	1	-0.28979
TR102738|c0_g1	1317	.	.	Eukaryota	Dikarya	AT4G32605.1	AT4G32605	Mitochondrial glycoprotein family protein [Source:TAIR;Acc:AT4G32605]	0	0	0	0	No	No	.	.			K15414	9.B.103.1.3	.	9.B.103.1.3	Mitochondrial acidic protein MAM33		MAM33_YEAST^MAM33_YEAST^Q:61-214,H:86-265^23.33%ID^E:1e-08^RecName: Full=Mitochondrial acidic protein MAM33;^Eukaryota; Fungi; Dikarya; Ascomycota; Saccharomycotina; Saccharomycetes; Saccharomycetales; Saccharomycetaceae; Saccharomyces	P40513	MAM33 YIL070C	GO:0005759;GO:0009060	PF02330.11^MAM33^Mitochondrial glycoprotein^55-165^E:3.4e-15	PF02330.1	.	.	.						6.09	2.36	1.21	13.33	3.74	1.48	1.02	6.18333	-1.93194	0.189293	-3.1983
TR81556|c0_g3	1180	.	.	Eukaryota	Dikarya	.									.	.			K15414	9.B.103.1.2	.	9.B.103.1.2	Mitochondrial acidic protein MAM33		MAM33_YEAST^MAM33_YEAST^Q:49-103,H:209-263^45.45%ID^E:3e-10^RecName: Full=Mitochondrial acidic protein MAM33;^Eukaryota; Fungi; Dikarya; Ascomycota; Saccharomycotina; Saccharomycetes; Saccharomycetales; Saccharomycetaceae; Saccharomyces	P40513	MAM33 YIL070C	GO:0005759;GO:0009060	PF02330.11^MAM33^Mitochondrial glycoprotein^46-105^E:1.2e-12	PF02330.1	.	.	.						10.73	30.92	42.7	23.51	49.01	52.07	0.38	41.53	0.879349	0.843668	1.01213
TR109239|c0_g1	1498	.	.	Eukaryota	Streptophyta	AT1G79230.3	AT1G79230	Thiosulfate/3-mercaptopyruvate sulfurtransferase 1, mitochondrial [Source:UniProtKB/Swiss-Prot;Acc:O64530]	0	0	0	0	No	No	.	.			K01011	9.B.102.4.1	.	9.B.102.4.1	Thiosulfate/3-mercaptopyruvate sulfurtransferase 1, mitochondrial	Others	STR1_ARATH^STR1_ARATH^Q:47-364,H:57-374^77.99%ID^E:0^RecName: Full=Thiosulfate/3-mercaptopyruvate sulfurtransferase 1, mitochondrial;^Eukaryota; Viridiplantae; Streptophyta; Embryophyta; Tracheophyta; Spermatophyta; Magnoliophyta; eudicotyledons; Gunneridae; Pentapetalae; rosids; malvids; Brassicales; Brassicaceae; Camelineae; Arabidopsis	O64530	STR1 MST1 RDH1 ST1 At1g79230 YUP8H12R.17	GO:0009507;GO:0005739;GO:0016784;GO:0016783;GO:0004792;GO:0009793	PF00581.15^Rhodanese^Rhodanese-like domain^73-191^E:1.4e-15`PF00581.15^Rhodanese^Rhodanese-like domain^241-356^E:2e-15	PF00581.1;PF00581.1	.	.	.	D0	D0			1	29.8	53.72	66.16	65.28	85.14	80.68	0.14	77.0333	0.226385	1	0.152087
TR77799|c0_g1	1428	.	.	Eukaryota	Streptophyta	AT1G65260.1	AT1G65260	Membrane-associated protein VIPP1, chloroplastic [Source:UniProtKB/Swiss-Prot;Acc:O80796]	0	0	0	0	No	No	.	.			K03969	9.B.100.1.1	.	9.B.100.1.1	Membrane-associated protein VIPP1, chloroplastic		VIPP1_ARATH^VIPP1_ARATH^Q:30-326,H:37-330^74.58%ID^E:8e-160^RecName: Full=Membrane-associated protein VIPP1, chloroplastic;^Eukaryota; Viridiplantae; Streptophyta; Embryophyta; Tracheophyta; Spermatophyta; Magnoliophyta; eudicotyledons; Gunneridae; Pentapetalae; rosids; malvids; Brassicales; Brassicaceae; Camelineae; Arabidopsis	O80796	VIPP1 At1g65260 T8F5.2	GO:0009507;GO:0009941;GO:0009706;GO:0009570;GO:0009534;GO:0009535;GO:0009295;GO:0009508;GO:0010027;GO:0016050	PF04012.7^PspA_IM30^PspA/IM30 family^69-264^E:2.3e-55	PF04012.7	.	.	K;T						8.7	17	31.24	19.05	26.94	38.1	0.34	28.03	0.342955	0.962212	0.845828
TR61734|c0_g1	1706	38013	Complete	Eukaryota	Chordata	AT1G26520.1	AT1G26520	Cobalamin biosynthesis CobW-like protein [Source:TAIR;Acc:AT1G26520]	0	0	0	0	No	No	.	.			.	9.B.10.1.1	.	9.B.10.1.1	COBW domain-containing protein 1		CBWD1_HUMAN^CBWD1_HUMAN^Q:22-366,H:20-369^41.62%ID^E:2e-80^RecName: Full=COBW domain-containing protein 1;^Eukaryota; Metazoa; Chordata; Craniata; Vertebrata; Euteleostomi; Mammalia; Eutheria; Euarchontoglires; Primates; Haplorrhini; Catarrhini; Hominidae; Homo	Q9BRT8	CBWD1	GO:0005524	PF02492.14^cobW^CobW/HypB/UreG, nucleotide-binding domain^41-232^E:8.5e-51`PF07683.9^CobW_C^Cobalamin synthesis protein cobW C-terminal domain^279-373^E:2.1e-16	PF02492.1;PF07683.9	.	.	R						9.22	14.81	16.83	20.2	23.47	20.53	0.08	21.4	0.0570092	1	-0.142487
TR96651|c0_g1	1608	.	.	Eukaryota	Chordata	AT1G80480.1	AT1G80480	plastid transcriptionally active 17 [Source:TAIR;Acc:AT1G80480]	0	0	0	0	No	No	.	.			.	9.B.10.1.1	.	9.B.10.1.1	COBW domain-containing protein 1		CBWD1_HUMAN^CBWD1_HUMAN^Q:95-451,H:41-377^36.46%ID^E:6e-69^RecName: Full=COBW domain-containing protein 1;^Eukaryota; Metazoa; Chordata; Craniata; Vertebrata; Euteleostomi; Mammalia; Eutheria; Euarchontoglires; Primates; Haplorrhini; Catarrhini; Hominidae; Homo	Q9BRT8	CBWD1	GO:0005524	PF02492.14^cobW^CobW/HypB/UreG, nucleotide-binding domain^97-280^E:5.7e-54`PF07683.9^CobW_C^Cobalamin synthesis protein cobW C-terminal domain^357-451^E:9.4e-20	PF02492.1;PF07683.9	.	.	R						12.47	27.46	38.1	27.32	43.51	46.47	0.26	39.1	0.514762	0.857685	0.613071
TR69164|c0_g1	1483	.	.	Eukaryota	Chordata	AT1G80480.1	AT1G80480	plastid transcriptionally active 17 [Source:TAIR;Acc:AT1G80480]	0	0	0	0	No	No	.	.			.	9.B.10.1.1	.	9.B.10.1.1	COBW domain-containing protein 2		CBWD2_HUMAN^CBWD2_HUMAN^Q:82-421,H:37-371^38.81%ID^E:3e-66^RecName: Full=COBW domain-containing protein 2;^Eukaryota; Metazoa; Chordata; Craniata; Vertebrata; Euteleostomi; Mammalia; Eutheria; Euarchontoglires; Primates; Haplorrhini; Catarrhini; Hominidae; Homo	Q8IUF1	CBWD2	GO:0005524	PF02492.14^cobW^CobW/HypB/UreG, nucleotide-binding domain^88-273^E:4.5e-54`PF07683.9^CobW_C^Cobalamin synthesis protein cobW C-terminal domain^334-427^E:2.2e-20	PF02492.1;PF07683.9	.	.	R						4.86	6.01	10.31	10.66	9.53	12.58	0.14	10.9233	-0.317196	0.986853	0.122402
TR92457|c0_g2	948	.	.	Eukaryota	Streptophyta	AT2G36305.1	AT2G36305	CAAX prenyl protease 2 [Source:UniProtKB/Swiss-Prot;Acc:Q8GW19]	0	0	0	0	No	No	.	.			K08658	9.B.1.2.5	9.B.1.2.5	9.B.1.2.5	CAAX prenyl protease 2		FACE2_ARATH^FACE2_ARATH^Q:5-286,H:2-281^57.45%ID^E:9e-112^RecName: Full=CAAX prenyl protease 2;^Eukaryota; Viridiplantae; Streptophyta; Embryophyta; Tracheophyta; Spermatophyta; Magnoliophyta; eudicotyledons; Gunneridae; Pentapetalae; rosids; malvids; Brassicales; Brassicaceae; Camelineae; Arabidopsis	Q8GW19	FACE2 RCE1 At2g36305 F2H17	GO:0005783;GO:0005789;GO:0016021;GO:0004175;GO:0080120;GO:0034613;GO:0016485;GO:0006508	PF02517.11^Abi^CAAX protease self-immunity^60-165^E:6.6e-13	PF02517.1	.	ExpAA=97.92^PredHel=5^Topology=i2-24o47-69i82-104o124-146i151-170o	.						1.91	9.69	9.35	4.19	15.36	11.4	0.55	10.3167	1.05967	0.843668	1.25486
TR92457|c0_g4	435	.	.	Eukaryota	Streptophyta	AT2G36305.1	AT2G36305	CAAX prenyl protease 2 [Source:UniProtKB/Swiss-Prot;Acc:Q8GW19]	0	0	0	0	No	No	.	.			K08658	.	9.B.1.2.5	9.B.1.2.5	CAAX prenyl protease 2		FACE2_ARATH^FACE2_ARATH^Q:431-3,H:191-281^44.06%ID^E:3e-26^RecName: Full=CAAX prenyl protease 2;^Eukaryota; Viridiplantae; Streptophyta; Embryophyta; Tracheophyta; Spermatophyta; Magnoliophyta; eudicotyledons; Gunneridae; Pentapetalae; rosids; malvids; Brassicales; Brassicaceae; Camelineae; Arabidopsis	Q8GW19	FACE2 RCE1 At2g36305 F2H17	GO:0005783;GO:0005789;GO:0016021;GO:0004175;GO:0080120;GO:0034613;GO:0016485;GO:0006508	.	.	.	.	.						0.32	0.38	2.06	0.71	0.6	2.51	0.84	1.27333	-0.431566	1	1.59154
TR92457|c0_g5	321	.	.	Eukaryota	Streptophyta	AT2G36305.1	AT2G36305	CAAX prenyl protease 2 [Source:UniProtKB/Swiss-Prot;Acc:Q8GW19]	0	0	0	0	No	No	.	.			K08658	.	9.B.1.2.5	9.B.1.2.5	CAAX prenyl protease 2		FACE2_ARATH^FACE2_ARATH^Q:321-82,H:233-311^63.75%ID^E:2e-28^RecName: Full=CAAX prenyl protease 2;^Eukaryota; Viridiplantae; Streptophyta; Embryophyta; Tracheophyta; Spermatophyta; Magnoliophyta; eudicotyledons; Gunneridae; Pentapetalae; rosids; malvids; Brassicales; Brassicaceae; Camelineae; Arabidopsis	Q8GW19	FACE2 RCE1 At2g36305 F2H17	GO:0005783;GO:0005789;GO:0016021;GO:0004175;GO:0080120;GO:0034613;GO:0016485;GO:0006508	.	.	.	.	.						0.46	2.05	1.7	1.02	3.26	2.07	0.53	2.11667	1.42372	0.962212	0.80991
TR92457|c0_g3	309	.	.	Eukaryota	Streptophyta	AT2G36305.1	AT2G36305	CAAX prenyl protease 2 [Source:UniProtKB/Swiss-Prot;Acc:Q8GW19]	0	0	0	0	No	No	.	.			K08658	.	9.B.1.2.5	9.B.1.2.5	CAAX prenyl protease 2		FACE2_ARATH^FACE2_ARATH^Q:188-3,H:221-281^69.35%ID^E:3e-21^RecName: Full=CAAX prenyl protease 2;^Eukaryota; Viridiplantae; Streptophyta; Embryophyta; Tracheophyta; Spermatophyta; Magnoliophyta; eudicotyledons; Gunneridae; Pentapetalae; rosids; malvids; Brassicales; Brassicaceae; Camelineae; Arabidopsis	Q8GW19	FACE2 RCE1 At2g36305 F2H17	GO:0005783;GO:0005789;GO:0016021;GO:0004175;GO:0080120;GO:0034613;GO:0016485;GO:0006508	.	.	.	.	.						0	0	0	0	0	0	0	0
TR92457|c0_g1	312	.	.	Eukaryota	Streptophyta	.									.	.			K08658	.	9.B.1.2.5	9.B.1.2.5	CAAX prenyl protease 2		FACE2_ARATH^FACE2_ARATH^Q:116-3,H:70-107^55.26%ID^E:5e-08^RecName: Full=CAAX prenyl protease 2;^Eukaryota; Viridiplantae; Streptophyta; Embryophyta; Tracheophyta; Spermatophyta; Magnoliophyta; eudicotyledons; Gunneridae; Pentapetalae; rosids; malvids; Brassicales; Brassicaceae; Camelineae; Arabidopsis	Q8GW19	FACE2 RCE1 At2g36305 F2H17	GO:0005783;GO:0005789;GO:0016021;GO:0004175;GO:0080120;GO:0034613;GO:0016485;GO:0006508	.	.	.	.	.						0.48	0.53	0	1.05	0.84	0	0.88	0.63	-0.431566	1
TR99357|c0_g1	1784	.	.	Eukaryota	Streptophyta	AT4G01320.1	AT4G01320	CAAX prenyl protease 1 homolog [Source:UniProtKB/Swiss-Prot;Acc:Q8RX88]	0	0	0	0	No	No	.	.			K06013	9.B.1.1.2	9.B.1.1.2	9.B.1.1.2	CAAX prenyl protease 1 homolog		FACE1_ARATH^FACE1_ARATH^Q:32-455,H:1-424^83.96%ID^E:0^RecName: Full=CAAX prenyl protease 1 homolog;^Eukaryota; Viridiplantae; Streptophyta; Embryophyta; Tracheophyta; Spermatophyta; Magnoliophyta; eudicotyledons; Gunneridae; Pentapetalae; rosids; malvids; Brassicales; Brassicaceae; Camelineae; Arabidopsis	Q8RX88	FACE1 STE24 At4g01320 A_IG002N01.21 F2N1.21	GO:0005783;GO:0005789;GO:0016021;GO:0005773;GO:0004175;GO:0046872;GO:0004222;GO:0080120;GO:0071586;GO:0006508	PF01435.13^Peptidase_M48^Peptidase family M48^219-446^E:1.6e-59	PF01435.1	.	ExpAA=136.66^PredHel=5^Topology=i26-48o95-117i136-153o186-205i212-234o	O						24.29	45.97	68.73	53.22	72.84	83.82	0.22	69.96	0.2964	0.962212	0.502351
TR82306|c0_g1	723	.	.	Eukaryota	Streptophyta	AT4G01320.1	AT4G01320	CAAX prenyl protease 1 homolog [Source:UniProtKB/Swiss-Prot;Acc:Q8RX88]	0	0	0	0	No	No	.	.			K06013	.	9.B.1.1.2	9.B.1.1.2	CAAX prenyl protease 1 homolog		FACE1_ARATH^FACE1_ARATH^Q:81-1,H:340-366^92.59%ID^E:1e-07^RecName: Full=CAAX prenyl protease 1 homolog;^Eukaryota; Viridiplantae; Streptophyta; Embryophyta; Tracheophyta; Spermatophyta; Magnoliophyta; eudicotyledons; Gunneridae; Pentapetalae; rosids; malvids; Brassicales; Brassicaceae; Camelineae; Arabidopsis	Q8RX88	FACE1 STE24 At4g01320 A_IG002N01.21 F2N1.21	GO:0005783;GO:0005789;GO:0016021;GO:0005773;GO:0004175;GO:0046872;GO:0004222;GO:0080120;GO:0071586;GO:0006508	.	.	.	.	O						0.37	0.81	0.5	0.8	1.28	0.61	0.39	0.896667	0.493438	1	-0.532309
TR102023|c0_g1	1663	38520	Complete	Bacteria	Bacilli	AT5G66470.1	AT5G66470	RNA binding;GTP binding [Source:TAIR;Acc:AT5G66470]	0	0	0	0	Yes	No	.	.			K03595	9.A.8.1.9	.	9.A.8.1.9	GTPase Era {ECO:0000255|HAMAP-Rule:MF_00367}		ERA_LISMO^ERA_LISMO^Q:1-105,H:138-276^30.22%ID^E:1e-12^RecName: Full=GTPase Era {ECO:0000255|HAMAP-Rule:MF_00367};^Bacteria; Firmicutes; Bacilli; Bacillales; Listeriaceae; Listeria	Q8Y750	era lmo1462	GO:0005737;GO:0005886;GO:0005525;GO:0003924;GO:0070181;GO:0042274;GO:0007264	PF07650.12^KH_2^KH domain^7-83^E:4e-14	PF07650.1	.	ExpAA=36.74^PredHel=1^Topology=o138-160i	R						7.57	10.15	10.08	16.59	16.08	12.29	0.16	14.9867	-0.139973	1	-0.40237
TR112653|c0_g1	2369	10892	Complete	Bacteria	Nostocales	AT3G12080.2	AT3G12080	GTP-binding family protein [Source:TAIR;Acc:AT3G12080]	0	0	0	0	No	No	.	.			K03977	9.A.8.1.9	.	9.A.8.1.9	GTPase Der {ECO:0000255|HAMAP-Rule:MF_00195}		DER_ANAVT^DER_ANAVT^Q:193-678,H:3-447^50.92%ID^E:3e-152^RecName: Full=GTPase Der {ECO:0000255|HAMAP-Rule:MF_00195};^Bacteria; Cyanobacteria; Nostocales; Nostocaceae; Anabaena	Q3M929	der engA Ava_2896	GO:0005525;GO:0042254	PF01926.18^MMR_HSR1^50S ribosome-binding GTPase^195-342^E:1.4e-22`PF02421.13^FeoB_N^Ferrous iron transport protein B^195-257^E:1.7e-08`PF01926.18^MMR_HSR1^50S ribosome-binding GTPase^404-525^E:2.8e-23`PF02421.13^FeoB_N^Ferrous iron transport protein B^404-570^E:1e-07`PF08477.8^Miro^Miro-like protein^404-462^E:1.8e-05`PF00350.18^Dynamin_N^Dynamin family^404-437^E:0.00025`PF14714.1^KH_dom-like^KH-d…	PF01926.1;PF02421.1;PF01926.1;PF02421.1;PF08477.8;PF00350.1;PF14714.1	.	.	R						2.1	2.76	3.24	4.61	4.38	3.95	0.08	4.31333	-0.759881	0.857685	-0.655535
TR50711|c0_g1	1389	27353	Complete	Bacteria	Alphaproteobacteria	AT5G39960.1	AT5G39960	GTP binding;GTP binding [Source:TAIR;Acc:AT5G39960]	0	0	0	0	No	No	.	.			K03977	9.A.8.1.9	.	9.A.8.1.9	GTPase Der {ECO:0000255|HAMAP-Rule:MF_00195}		DER_PARL1^DER_PARL1^Q:3-218,H:256-460^35.02%ID^E:4e-36^RecName: Full=GTPase Der {ECO:0000255|HAMAP-Rule:MF_00195};^Bacteria; Proteobacteria; Alphaproteobacteria; Rhizobiales; Rhodobiaceae; Parvibaculum	A7HYV8	der engA Plav_3492	GO:0005525;GO:0042254	PF14714.1^KH_dom-like^KH-domain-like of EngA bacterial GTPase enzymes, C-terminal^7-70^E:4e-16	PF14714.1	.	.	R						4.93	13.47	7.95	10.81	21.34	9.7	0.46	13.95	0.445919	0.879438	-0.0394288
TR102740|c0_g1	2079	.	.	Eukaryota	Streptophyta	AT1G72660.3	AT1G72660	Developmentally-regulated G-protein 2 [Source:UniProtKB/Swiss-Prot;Acc:Q9CAI1]	0	0	0	0	No	No	.	.			K06944	9.A.8.1.6	.	9.A.8.1.6	Developmentally-regulated G-protein 2		DRG2_ARATH^DRG2_ARATH^Q:1-398,H:1-398^89.95%ID^E:0^RecName: Full=Developmentally-regulated G-protein 2;^Eukaryota; Viridiplantae; Streptophyta; Embryophyta; Tracheophyta; Spermatophyta; Magnoliophyta; eudicotyledons; Gunneridae; Pentapetalae; rosids; malvids; Brassicales; Brassicaceae; Camelineae; Arabidopsis	Q9CAI1	DRG2 DRG2B At1g72660 F28P22.15	GO:0005737;GO:0019003;GO:0005525;GO:0003924;GO:0006184	PF01926.18^MMR_HSR1^50S ribosome-binding GTPase^64-163^E:5.1e-18`PF02421.13^FeoB_N^Ferrous iron transport protein B^64-161^E:6.8e-13`PF02824.16^TGS^TGS domain^290-366^E:2.8e-22	PF01926.1;PF02421.1;PF02824.1	.	.	R						5.05	12.44	19.9	11.06	19.72	24.27	0.37	18.35	0.676647	0.857685	0.980143
TR42991|c0_g1	2175	.	.	Eukaryota	Streptophyta	AT3G07050.1	AT3G07050	Guanine nucleotide-binding protein-like NSN1 [Source:UniProtKB/Swiss-Prot;Acc:Q9M8Z5]	0	0	0	0	No	No	.	.			K14538	9.A.8.1.2	.	9.A.8.1.2	Guanine nucleotide-binding protein-like NSN1 {ECO:0000305}		NSN1_ARATH^NSN1_ARATH^Q:1-598,H:1-578^69.9%ID^E:0^RecName: Full=Guanine nucleotide-binding protein-like NSN1 {ECO:0000305};^Eukaryota; Viridiplantae; Streptophyta; Embryophyta; Tracheophyta; Spermatophyta; Magnoliophyta; eudicotyledons; Gunneridae; Pentapetalae; rosids; malvids; Brassicales; Brassicaceae; Camelineae; Arabidopsis	Q9M8Z5	NSN1 DGP4 At3g07050 F17A9.21	GO:0005730;GO:0009506;GO:0005525;GO:0048825;GO:0048444;GO:0010077;GO:0045892;GO:0045995;GO:0045604;GO:2000024	PF08701.6^GN3L_Grn1^GNL3L/Grn1 putative GTPase^16-92^E:2.6e-19`PF02421.13^FeoB_N^Ferrous iron transport protein B^261-329^E:2.3e-08`PF01926.18^MMR_HSR1^50S ribosome-binding GTPase^263-323^E:5.4e-14	PF08701.6;PF02421.1;PF01926.1	.	.	R						10.79	11.31	21.64	23.64	17.92	26.4	0.19	22.6533	-0.555352	0.857685	0.006732
TR57937|c0_g1	1316	13705	Complete	Bacteria	Alphaproteobacteria	AT5G58370.2	AT5G58370	P-loop containing nucleoside triphosphate hydrolases superfamily protein [Source:TAIR;Acc:AT5G58370]	0	0	0	0	No	No	.	.			K03978	9.A.8.1.17	.	9.A.8.1.17	Probable GTP-binding protein EngB {ECO:0000255|HAMAP-Rule:MF_00321}		ENGB_RUEST^ENGB_RUEST^Q:9-197,H:51-215^39.15%ID^E:1e-39^RecName: Full=Probable GTP-binding protein EngB {ECO:0000255|HAMAP-Rule:MF_00321};^Bacteria; Proteobacteria; Alphaproteobacteria; Rhodobacterales; Rhodobacteraceae; Ruegeria	Q1GJX8	engB TM1040_0305	GO:0005525;GO:0003924;GO:0000287;GO:0000917	PF02421.13^FeoB_N^Ferrous iron transport protein B^7-167^E:0.00013`PF01926.18^MMR_HSR1^50S ribosome-binding GTPase^8-122^E:7.8e-15`PF00009.22^GTP_EFTU^Elongation factor Tu GTP binding domain^85-171^E:0.00018	PF02421.1;PF01926.1;PF00009.2	.	.	R						2.42	3.76	7.74	5.29	5.95	9.44	0.32	6.89333	0.513247	0.885441	1.23335
TR69166|c0_g1	1769	16861	Complete	Eukaryota	Streptophyta	AT4G31990.4	AT4G31990	Aspartate aminotransferase, chloroplastic [Source:UniProtKB/Swiss-Prot;Acc:P46248]	0	0	0	0	No	No	.	.			K00811	9.A.70.1.1	.	9.A.70.1.1	Aspartate aminotransferase, chloroplastic	Amino acid metabolism	AAT5_ARATH^AAT5_ARATH^Q:1-465,H:1-452^79.78%ID^E:0^RecName: Full=Aspartate aminotransferase, chloroplastic;^Eukaryota; Viridiplantae; Streptophyta; Embryophyta; Tracheophyta; Spermatophyta; Magnoliophyta; eudicotyledons; Gunneridae; Pentapetalae; rosids; malvids; Brassicales; Brassicaceae; Camelineae; Arabidopsis	P46248	ASP5 AAT1 AAT3 At4g31990 F10N7.200	GO:0009501;GO:0009507;GO:0004069;GO:0080130;GO:0030170;GO:0006103;GO:0006531;GO:0009058;GO:0006536	PF00155.16^Aminotran_1_2^Aminotransferase class I and II^92-458^E:2.2e-93	PF00155.1	.	.	E	D3C		D3C		5	21.1	62.32	73.64	46.22	98.76	89.81	0.36	78.2633	0.93892	0.817111	0.80533
TR110930|c0_g1	1564	.	.	Eukaryota	Streptophyta	AT5G11520.1	AT5G11520	Aspartate aminotransferase 3, chloroplastic [Source:UniProtKB/Swiss-Prot;Acc:P46644]	0	0	0	0	No	No	.	.			K14454	9.A.70.1.1	.	9.A.70.1.1	Aspartate aminotransferase 3, chloroplastic		AAT3_ARATH^AAT3_ARATH^Q:16-450,H:13-445^81.61%ID^E:0^RecName: Full=Aspartate aminotransferase 3, chloroplastic;^Eukaryota; Viridiplantae; Streptophyta; Embryophyta; Tracheophyta; Spermatophyta; Magnoliophyta; eudicotyledons; Gunneridae; Pentapetalae; rosids; malvids; Brassicales; Brassicaceae; Camelineae; Arabidopsis	P46644	ASP3 YLS4 At5g11520 F15N18.110	GO:0009507;GO:0016020;GO:0005777;GO:0009536;GO:0004069;GO:0080130;GO:0030170;GO:0006103;GO:0006531;GO:0009058;GO:0006536;GO:0010150	PF00155.16^Aminotran_1_2^Aminotransferase class I and II^80-446^E:1.5e-92	PF00155.1	.	.	E						2.99	0.83	5.52	6.54	1.32	6.74	0.63	4.86667	-2.35565	0.12319	-0.103879
TR45559|c0_g1	1608	.	.	Eukaryota	Streptophyta	AT2G30970.2	AT2G30970	Aspartate aminotransferase, mitochondrial [Source:UniProtKB/Swiss-Prot;Acc:P46643]	0	0	0	0	No	No	.	.			K14455	9.A.70.1.1	.	9.A.70.1.1	Aspartate aminotransferase, mitochondrial		AAT1_ARATH^AAT1_ARATH^Q:1-422,H:5-430^80.09%ID^E:0^RecName: Full=Aspartate aminotransferase, mitochondrial;^Eukaryota; Viridiplantae; Streptophyta; Embryophyta; Tracheophyta; Spermatophyta; Magnoliophyta; eudicotyledons; Gunneridae; Pentapetalae; rosids; malvids; Brassicales; Brassicaceae; Camelineae; Arabidopsis	P46643	ASP1 At2g30970 F7F1.18	GO:0005759;GO:0005739;GO:0005507;GO:0004069;GO:0080130;GO:0030170;GO:0006103;GO:0006531;GO:0009058;GO:0006536;GO:0046686	PF00155.16^Aminotran_1_2^Aminotransferase class I and II^50-415^E:1.4e-89	PF00155.1	.	.	E						4.63	10.88	31.65	10.14	17.24	38.59	0.67	21.99	0.608806	0.857685	1.77433
TR54958|c0_g1	315	.	.	Eukaryota	Streptophyta	AT4G31990.4	AT4G31990	Aspartate aminotransferase, chloroplastic [Source:UniProtKB/Swiss-Prot;Acc:P46248]	0	0	0	0	No	No	.	.			K00811	9.A.70.1.1	.	9.A.70.1.1	Aspartate aminotransferase, chloroplastic		AAT5_ARATH^AAT5_ARATH^Q:1-104,H:277-380^80.77%ID^E:8e-54^RecName: Full=Aspartate aminotransferase, chloroplastic;^Eukaryota; Viridiplantae; Streptophyta; Embryophyta; Tracheophyta; Spermatophyta; Magnoliophyta; eudicotyledons; Gunneridae; Pentapetalae; rosids; malvids; Brassicales; Brassicaceae; Camelineae; Arabidopsis	P46248	ASP5 AAT1 AAT3 At4g31990 F10N7.200	GO:0009501;GO:0009507;GO:0004069;GO:0080130;GO:0030170;GO:0006103;GO:0006531;GO:0009058;GO:0006536	PF00155.16^Aminotran_1_2^Aminotransferase class I and II^3-104^E:1.8e-20	PF00155.1	.	.	E						0	1.58	0	0	2.5	0	1.73	0.833333	4.43124	0.843668
TR54958|c0_g2	314	.	.	Eukaryota	Streptophyta	AT4G31990.4	AT4G31990	Aspartate aminotransferase, chloroplastic [Source:UniProtKB/Swiss-Prot;Acc:P46248]	0	0	0	0	No	No	.	.			K00811	9.A.70.1.1	.	9.A.70.1.1	Aspartate aminotransferase, chloroplastic		AAT5_ARATH^AAT5_ARATH^Q:1-104,H:277-380^79.81%ID^E:2e-52^RecName: Full=Aspartate aminotransferase, chloroplastic;^Eukaryota; Viridiplantae; Streptophyta; Embryophyta; Tracheophyta; Spermatophyta; Magnoliophyta; eudicotyledons; Gunneridae; Pentapetalae; rosids; malvids; Brassicales; Brassicaceae; Camelineae; Arabidopsis	P46248	ASP5 AAT1 AAT3 At4g31990 F10N7.200	GO:0009501;GO:0009507;GO:0004069;GO:0080130;GO:0030170;GO:0006103;GO:0006531;GO:0009058;GO:0006536	PF00155.16^Aminotran_1_2^Aminotransferase class I and II^3-104^E:1.6e-19	PF00155.1	.	.	E						0	0	7.51	0	0	9.16	1.73	3.05333			6.64098
TR54958|c0_g4	313	.	.	Eukaryota	Streptophyta	AT4G31990.4	AT4G31990	Aspartate aminotransferase, chloroplastic [Source:UniProtKB/Swiss-Prot;Acc:P46248]	0	0	0	0	No	No	.	.			K00811	9.A.70.1.1	.	9.A.70.1.1	Aspartate aminotransferase, chloroplastic		AAT5_ARATH^AAT5_ARATH^Q:1-103,H:277-379^79.61%ID^E:7e-52^RecName: Full=Aspartate aminotransferase, chloroplastic;^Eukaryota; Viridiplantae; Streptophyta; Embryophyta; Tracheophyta; Spermatophyta; Magnoliophyta; eudicotyledons; Gunneridae; Pentapetalae; rosids; malvids; Brassicales; Brassicaceae; Camelineae; Arabidopsis	P46248	ASP5 AAT1 AAT3 At4g31990 F10N7.200	GO:0009501;GO:0009507;GO:0004069;GO:0080130;GO:0030170;GO:0006103;GO:0006531;GO:0009058;GO:0006536	PF00155.16^Aminotran_1_2^Aminotransferase class I and II^3-103^E:1.8e-19	PF00155.1	.	.	E						0	0	0	0	0	0	0	0
TR54958|c0_g5	311	.	.	Eukaryota	Streptophyta	AT4G31990.4	AT4G31990	Aspartate aminotransferase, chloroplastic [Source:UniProtKB/Swiss-Prot;Acc:P46248]	0	0	0	0	No	No	.	.			K00811	9.A.70.1.1	.	9.A.70.1.1	Aspartate aminotransferase, chloroplastic		AAT5_ARATH^AAT5_ARATH^Q:1-103,H:277-379^79.61%ID^E:4e-52^RecName: Full=Aspartate aminotransferase, chloroplastic;^Eukaryota; Viridiplantae; Streptophyta; Embryophyta; Tracheophyta; Spermatophyta; Magnoliophyta; eudicotyledons; Gunneridae; Pentapetalae; rosids; malvids; Brassicales; Brassicaceae; Camelineae; Arabidopsis	P46248	ASP5 AAT1 AAT3 At4g31990 F10N7.200	GO:0009501;GO:0009507;GO:0004069;GO:0080130;GO:0030170;GO:0006103;GO:0006531;GO:0009058;GO:0006536	PF00155.16^Aminotran_1_2^Aminotransferase class I and II^3-103^E:7.7e-20	PF00155.1	.	.	E						0.48	0	0.85	1.06	0	1.04	0.87	0.7			-0.131785
TR54958|c0_g3	312	.	.	Eukaryota	Streptophyta	AT4G31990.4	AT4G31990	Aspartate aminotransferase, chloroplastic [Source:UniProtKB/Swiss-Prot;Acc:P46248]	0	0	0	0	No	No	.	.			K00811	9.A.70.1.1	.	9.A.70.1.1	Aspartate aminotransferase, chloroplastic		AAT5_ARATH^AAT5_ARATH^Q:1-103,H:277-379^79.61%ID^E:3e-52^RecName: Full=Aspartate aminotransferase, chloroplastic;^Eukaryota; Viridiplantae; Streptophyta; Embryophyta; Tracheophyta; Spermatophyta; Magnoliophyta; eudicotyledons; Gunneridae; Pentapetalae; rosids; malvids; Brassicales; Brassicaceae; Camelineae; Arabidopsis	P46248	ASP5 AAT1 AAT3 At4g31990 F10N7.200	GO:0009501;GO:0009507;GO:0004069;GO:0080130;GO:0030170;GO:0006103;GO:0006531;GO:0009058;GO:0006536	PF00155.16^Aminotran_1_2^Aminotransferase class I and II^3-103^E:4.1e-20	PF00155.1	.	.	E						0	0	1.69	0	0	2.06	1.73	0.686667			4.59975
TR90653|c0_g1	1817	.	.	Eukaryota	Streptophyta	AT5G11520.1	AT5G11520	Aspartate aminotransferase 3, chloroplastic [Source:UniProtKB/Swiss-Prot;Acc:P46644]	0	0	0	0	No	No	.	.			K14454	9.A.70.1.1	.	9.A.70.1.1	Aspartate aminotransferase, cytoplasmic		AATC_ORYSJ^AATC_ORYSJ^Q:3-404,H:5-406^86.57%ID^E:0^RecName: Full=Aspartate aminotransferase, cytoplasmic;^Eukaryota; Viridiplantae; Streptophyta; Embryophyta; Tracheophyta; Spermatophyta; Magnoliophyta; Liliopsida; Poales; Poaceae; BEP clade; Ehrhartoideae; Oryzeae; Oryza	P37833	Os01g0760600 LOC_Os01g55540 P0460E08.21 P0512C01.10	GO:0005737;GO:0004069;GO:0080130;GO:0030170;GO:0006103;GO:0006522;GO:0006531;GO:0009058;GO:0006536;GO:0006807;GO:0006099	PF00155.16^Aminotran_1_2^Aminotransferase class I and II^31-397^E:8.6e-92	PF00155.1	.	.	E						9.05	20.46	35.81	19.83	32.42	43.68	0.37	31.9767	0.55272	0.857685	0.985963
TR27383|c0_g1	541	.	.	Eukaryota	Chordata	.									.	.			K14454	9.A.70.1.1	.	9.A.70.1.1	Aspartate aminotransferase, cytoplasmic		AATC_PIG^AATC_PIG^Q:1-178,H:190-367^52.81%ID^E:1e-59^RecName: Full=Aspartate aminotransferase, cytoplasmic;^Eukaryota; Metazoa; Chordata; Craniata; Vertebrata; Euteleostomi; Mammalia; Eutheria; Laurasiatheria; Cetartiodactyla; Suina; Suidae; Sus	P00503	GOT1	GO:0005829;GO:0070062;GO:0005634;GO:0004069;GO:0047801;GO:0080130;GO:0004609;GO:0030170;GO:0006103;GO:0006532;GO:0006533;GO:0006531;GO:0032869;GO:0055089;GO:0019551;GO:0019550;GO:0006536;GO:0006114;GO:0006107;GO:0051384	PF00155.16^Aminotran_1_2^Aminotransferase class I and II^1-178^E:9.9e-39	PF00155.1	.	.	E						0	0	0.46	0	0	0.56	1.73	0.186667			3.65805
TR75741|c0_g1	311	.	.	Eukaryota	Dikarya	.									.	.			.	9.A.64.1.1	9.A.64.1.1	9.A.64.1.1	Inorganic phosphate transport protein PHO88		PHO88_YEAST^PHO88_YEAST^Q:15-103,H:1-89^44.94%ID^E:2e-19^RecName: Full=Inorganic phosphate transport protein PHO88;^Eukaryota; Fungi; Dikarya; Ascomycota; Saccharomycotina; Saccharomycetes; Saccharomycetales; Saccharomycetaceae; Saccharomyces	P38264	PHO88 SND3 YBR106W YBR0835	GO:0016021;GO:0016020;GO:0005739;GO:0006817;GO:0051604	PF10032.4^Pho88^Phosphate transport (Pho88)^15-103^E:6.9e-33	PF10032.4	.	ExpAA=26.09^PredHel=1^Topology=o43-65i	P						0	0	0.44	0	0	0.54	1.73	0.18
TR69397|c0_g1	244	.	.	Eukaryota	Dikarya	.									.	.			.	.	9.A.64.1.1	9.A.64.1.1	Inorganic phosphate transport protein PHO88		PHO88_YEAST^PHO88_YEAST^Q:243-112,H:145-188^54.55%ID^E:4e-06^RecName: Full=Inorganic phosphate transport protein PHO88;^Eukaryota; Fungi; Dikarya; Ascomycota; Saccharomycotina; Saccharomycetes; Saccharomycetales; Saccharomycetaceae; Saccharomyces	P38264	PHO88 SND3 YBR106W YBR0835	GO:0016021;GO:0016020;GO:0005739;GO:0006817;GO:0051604	.	.	.	.	P						0	0	0.6	0	0	0.73	1.73	0.243333
TR87266|c0_g3	695	.	.	Eukaryota	Streptophyta	AT3G11730.1	AT3G11730	Ras-related protein RABD1 [Source:UniProtKB/Swiss-Prot;Acc:Q9ZRE2]	0	0	0	0	No	No	.	.			K07874	9.A.63.1.1	.	9.A.63.1.1	Ras-related protein RABD1	Signalling	RABD1_ARATH^RABD1_ARATH^Q:1-175,H:1-175^89.14%ID^E:5e-113^RecName: Full=Ras-related protein RABD1;^Eukaryota; Viridiplantae; Streptophyta; Embryophyta; Tracheophyta; Spermatophyta; Magnoliophyta; eudicotyledons; Gunneridae; Pentapetalae; rosids; malvids; Brassicales; Brassicaceae; Camelineae; Arabidopsis	Q9ZRE2	RABD1 ATFP8 At3g11730 F26K24.2	GO:0000139;GO:0005886;GO:0032588;GO:0005525;GO:0030742;GO:0080115;GO:0006888;GO:0015031;GO:0007264	PF00025.16^Arf^ADP-ribosylation factor family^9-131^E:5.6e-17`PF00071.17^Ras^Ras family^10-170^E:9e-65`PF08477.8^Miro^Miro-like protein^10-124^E:1.2e-20`PF04670.7^Gtr1_RagA^Gtr1/RagA G protein conserved region^10-130^E:2.1e-07`PF01926.18^MMR_HSR1^50S ribosome-binding GTPase^11-109^E:3.6e-05`PF00009.22^GTP_EFTU^Elongation factor Tu GTP binding domain^45-160^E:0.00011	PF00025.1;PF00071.1;PF08477.8;PF04670.7;PF01926.1;PF00009.2	.	.	R	D0;D3C;D3L	D0	D3C	D3L	3	37.46	71.22	78.4	82.07	112.87	95.62	0.16	96.8533	0.301071	0.962212	0.0628647
TR67770|c0_g1	1287	.	.	Eukaryota	Streptophyta	AT4G39990.1	AT4G39990	Ras-related protein RABA4b [Source:UniProtKB/Swiss-Prot;Acc:Q9SMQ6]	0	0	0	0	No	No	.	.			K07904	9.A.63.1.1	.	9.A.63.1.1	Ras-related protein RABA3	Signalling	RABA3_ARATH^RABA3_ARATH^Q:30-246,H:24-237^71.82%ID^E:6e-105^RecName: Full=Ras-related protein RABA3;^Eukaryota; Viridiplantae; Streptophyta; Embryophyta; Tracheophyta; Spermatophyta; Magnoliophyta; eudicotyledons; Gunneridae; Pentapetalae; rosids; malvids; Brassicales; Brassicaceae; Camelineae; Arabidopsis	Q9LNK1	RABA3 At1g01200 F6F3.1	GO:0009504;GO:0005768;GO:0010008;GO:0005794;GO:0005634;GO:0005525;GO:0015031;GO:0007264	PF00071.17^Ras^Ras family^1-85^E:1.5e-25`PF08477.8^Miro^Miro-like protein^1-40^E:2.5e-05	PF00071.1;PF08477.8	.	.	R						1.29	40.67	32.83	2.82	64.45	40.04	0.87	35.77	4.31542	2.0848e-05	3.63689
TR35030|c0_g1	1479	.	.	Eukaryota	Streptophyta	AT5G62880.1	AT5G62880	Rac-like GTP-binding protein ARAC10 [Source:UniProtKB/Swiss-Prot;Acc:O82481]	0	0	0	0	No	No	.	.			K04392	9.A.63.1.1	.	9.A.63.1.1	Rac-like GTP-binding protein 3	Cytoskeleton	RAC3_ORYSJ^RAC3_ORYSJ^Q:1-210,H:1-212^87.26%ID^E:2e-134^RecName: Full=Rac-like GTP-binding protein 3;^Eukaryota; Viridiplantae; Streptophyta; Embryophyta; Tracheophyta; Spermatophyta; Magnoliophyta; Liliopsida; Poales; Poaceae; BEP clade; Ehrhartoideae; Oryzeae; Oryza	Q6Z808	RAC3 Os02g0742200 LOC_Os02g50860 OsJ_08342 P0585G03.19	GO:0005737;GO:0016020;GO:0005525;GO:0007264	PF00025.16^Arf^ADP-ribosylation factor family^6-128^E:7.9e-05`PF00071.17^Ras^Ras family^10-179^E:1.2e-50`PF08477.8^Miro^Miro-like protein^10-123^E:3e-16	PF00025.1;PF00071.1;PF08477.8	.	.	R	D3C		D3C		5	22.07	58.87	44.28	48.35	93.29	54.01	0.38	65.2167	0.791285	0.843668	0.00606231
TR80854|c0_g2	1201	.	.	Eukaryota	Streptophyta	AT3G51290.2	AT3G51290	Protein of unknown function (DUF630) ;Protein of unknown function (DUF632) [Source:TAIR;Acc:AT3G51290]	0	0	0	0	No	No	.	.			K04392	9.A.63.1.1	.	9.A.63.1.1	Rac-like GTP-binding protein 7	Cytoskeleton	RAC7_ORYSJ^RAC7_ORYSJ^Q:1-197,H:1-197^85.79%ID^E:4e-127^RecName: Full=Rac-like GTP-binding protein 7;^Eukaryota; Viridiplantae; Streptophyta; Embryophyta; Tracheophyta; Spermatophyta; Magnoliophyta; Liliopsida; Poales; Poaceae; BEP clade; Ehrhartoideae; Oryzeae; Oryza	Q6Z7L8	RAC7 ROP5 Os02g0312600 LOC_Os02g20850 OJ1233_A01.27 OsJ_06426 P0705A04.1	GO:0005737;GO:0016020;GO:0005525;GO:0007264	PF00071.17^Ras^Ras family^8-178^E:6.4e-52`PF08477.8^Miro^Miro-like protein^8-121^E:1.3e-17	PF00071.1;PF08477.8	.	.	R	D0;D3C;D3L	D0	D3C	D3L	3	32.86	95.71	108.03	71.99	151.67	131.75	0.35	118.47	0.858074	0.843668	0.715098
TR95334|c0_g1	1092	.	.	Eukaryota	Streptophyta	AT5G59840.1	AT5G59840	Ras-related small GTP-binding family protein [Source:TAIR;Acc:AT5G59840]	0	0	0	0	No	No	.	.			K07901	9.A.63.1.1	.	9.A.63.1.1	Ras-related protein RAB1BV	Signalling	RB1BV_BETVU^RB1BV_BETVU^Q:1-157,H:1-157^98.09%ID^E:4e-111^RecName: Full=Ras-related protein RAB1BV;^Eukaryota; Viridiplantae; Streptophyta; Embryophyta; Tracheophyta; Spermatophyta; Magnoliophyta; eudicotyledons; Gunneridae; Pentapetalae; Caryophyllales; Amaranthaceae; Beta	Q39433	RAB1BV	GO:0005886;GO:0005525;GO:0015031;GO:0007264	PF00025.16^Arf^ADP-ribosylation factor family^22-173^E:2.2e-15`PF00071.17^Ras^Ras family^23-184^E:2.6e-66`PF08477.8^Miro^Miro-like protein^23-137^E:1.3e-21`PF04670.7^Gtr1_RagA^Gtr1/RagA G protein conserved region^23-143^E:3e-06`PF01926.18^MMR_HSR1^50S ribosome-binding GTPase^24-134^E:5.9e-05`PF00009.22^GTP_EFTU^Elongation factor Tu GTP binding domain^55-181^E:2.8e-06	PF00025.1;PF00071.1;PF08477.8;PF04670.7;PF01926.1;PF00009.2	.	.	R	D0;D3C;D3L	D0	D3C	D3L	3	137.46	277.31	284.65	301.14	439.45	347.14	0.19	362.577	0.365617	0.921996	-0.0235929
TR85639|c0_g1	1396	.	.	Eukaryota	Streptophyta	AT4G35950.1	AT4G35950	Rac-like GTP-binding protein ARAC6 [Source:UniProtKB/Swiss-Prot;Acc:Q9SBJ6]	0	0	0	0	No	No	.	.			K04392	9.A.63.1.1	.	9.A.63.1.1	Rac-like GTP-binding protein ARAC5	Cytoskeleton	RAC5_ARATH^RAC5_ARATH^Q:1-178,H:1-178^96.63%ID^E:6e-125^RecName: Full=Rac-like GTP-binding protein ARAC5;^Eukaryota; Viridiplantae; Streptophyta; Embryophyta; Tracheophyta; Spermatophyta; Magnoliophyta; eudicotyledons; Gunneridae; Pentapetalae; rosids; malvids; Brassicales; Brassicaceae; Camelineae; Arabidopsis	Q38937	ARAC5 ATGP3 ROP4 At1g75840 T4O12.8	GO:0005737;GO:0005730;GO:0005634;GO:0009524;GO:0005886;GO:0005525;GO:0003924;GO:0019901;GO:0006184;GO:0007264	PF00071.17^Ras^Ras family^8-178^E:4.4e-52`PF08477.8^Miro^Miro-like protein^8-121^E:2.6e-18	PF00071.1;PF08477.8	.	.	R	D0;D3L	D0		D3L	4	33.07	54.71	115.33	72.45	86.71	140.65	0.36	99.9367	0.107883	1	0.862227
TR112735|c0_g1	1462	.	.	Eukaryota	Streptophyta	AT1G02130.1	AT1G02130	Ras-related protein RABD2a [Source:UniProtKB/Swiss-Prot;Acc:P28188]	0	0	0	0	No	No	.	.			K07874	9.A.63.1.1	.	9.A.63.1.1	GTP-binding protein YPTM2	Transport	YPTM2_MAIZE^YPTM2_MAIZE^Q:1-202,H:1-202^88.12%ID^E:3e-131^RecName: Full=GTP-binding protein YPTM2;^Eukaryota; Viridiplantae; Streptophyta; Embryophyta; Tracheophyta; Spermatophyta; Magnoliophyta; Liliopsida; Poales; Poaceae; PACMAD clade; Panicoideae; Andropogoneae; Zea	Q05737	YPTM2	GO:0005886;GO:0005525;GO:0015031;GO:0007264	PF00025.16^Arf^ADP-ribosylation factor family^9-132^E:1.7e-17`PF00071.17^Ras^Ras family^10-170^E:1.6e-67`PF08477.8^Miro^Miro-like protein^10-124^E:1.6e-22`PF04670.7^Gtr1_RagA^Gtr1/RagA G protein conserved region^10-129^E:3.1e-07`PF09439.5^SRPRB^Signal recognition particle receptor beta subunit^11-130^E:5.6e-06`PF01926.18^MMR_HSR1^50S ribosome-binding GTPase^11-111^E:5.7e-05`PF00009.22^GTP_EFTU^El…	PF00025.1;PF00071.1;PF08477.8;PF04670.7;PF09439.5;PF01926.1;PF00009.2	.	.	R	D0;D3C;D3L	D0	D3C	D3L	3	64.09	185.18	221.21	140.4	293.46	269.78	0.35	234.547	0.897955	0.843668	0.800694
TR87704|c0_g1	1032	.	.	Eukaryota	Streptophyta	AT1G02130.1	AT1G02130	Ras-related protein RABD2a [Source:UniProtKB/Swiss-Prot;Acc:P28188]	0	0	0	0	No	No	.	.			K07874	9.A.63.1.1	.	9.A.63.1.1	Ras-related protein RABD2a	Signalling	RAD2A_ARATH^RAD2A_ARATH^Q:1-202,H:1-203^89.66%ID^E:1e-136^RecName: Full=Ras-related protein RABD2a;^Eukaryota; Viridiplantae; Streptophyta; Embryophyta; Tracheophyta; Spermatophyta; Magnoliophyta; eudicotyledons; Gunneridae; Pentapetalae; rosids; malvids; Brassicales; Brassicaceae; Camelineae; Arabidopsis	P28188	RABD2A ARA-5 RAB1B At1g02130 T7I23.6	GO:0000139;GO:0005886;GO:0032588;GO:0005773;GO:0005525;GO:0006888;GO:0015031;GO:0046686;GO:0007264	PF00025.16^Arf^ADP-ribosylation factor family^9-127^E:3.1e-16`PF00071.17^Ras^Ras family^10-170^E:3.7e-66`PF08477.8^Miro^Miro-like protein^10-124^E:3e-22`PF04670.7^Gtr1_RagA^Gtr1/RagA G protein conserved region^10-126^E:1e-06`PF09439.5^SRPRB^Signal recognition particle receptor beta subunit^11-130^E:5.5e-06`PF01926.18^MMR_HSR1^50S ribosome-binding GTPase^11-110^E:0.0001`PF00009.22^GTP_EFTU^Elongat…	PF00025.1;PF00071.1;PF08477.8;PF04670.7;PF09439.5;PF01926.1;PF00009.2	.	.	R	D3C;D3L		D3C	D3L	6	27.85	118.04	86.1	61.01	187.05	105	0.54	117.687	1.45855	0.35814	0.628095
TR31356|c1_g2	1279	.	.	Eukaryota	Streptophyta	AT3G46060.3	AT3G46060	Ras-related protein RABE1c [Source:UniProtKB/Swiss-Prot;Acc:P28186]	0	0	C2H4	0	No	No	.	.			K07901	9.A.63.1.1	.	9.A.63.1.1	Ras-related protein RABE1c	Signalling	RAE1C_ARATH^RAE1C_ARATH^Q:71-276,H:11-216^91.75%ID^E:1e-137^RecName: Full=Ras-related protein RABE1c;^Eukaryota; Viridiplantae; Streptophyta; Embryophyta; Tracheophyta; Spermatophyta; Magnoliophyta; eudicotyledons; Gunneridae; Pentapetalae; rosids; malvids; Brassicales; Brassicaceae; Camelineae; Arabidopsis	P28186	RABE1C ARA-3 RAB8A At3g46060 F12M12.30	GO:0000139;GO:0005886;GO:0005774;GO:0005773;GO:0005525;GO:0009873;GO:0015031;GO:0007264	PF00025.16^Arf^ADP-ribosylation factor family^76-222^E:5.8e-15`PF00071.17^Ras^Ras family^77-238^E:3.5e-66`PF08477.8^Miro^Miro-like protein^77-191^E:2.2e-21`PF04670.7^Gtr1_RagA^Gtr1/RagA G protein conserved region^77-197^E:5.4e-06`PF01926.18^MMR_HSR1^50S ribosome-binding GTPase^78-188^E:9.8e-05`PF00009.22^GTP_EFTU^Elongation factor Tu GTP binding domain^109-235^E:5.7e-06	PF00025.1;PF00071.1;PF08477.8;PF04670.7;PF01926.1;PF00009.2	.	ExpAA=41.58^PredHel=2^Topology=o4-23i35-54o	R	D3C;D3L		D3C	D3L	6	25.89	83.78	90.25	56.72	132.77	110.06	0.39	99.85	1.0698	0.666774	0.802094
TR64163|c0_g1	1261	.	.	Eukaryota	Streptophyta	AT5G47970.1	AT5G47970	Aldolase-type TIM barrel family protein [Source:TAIR;Acc:AT5G47970]	0	0	0	0	No	No	.	.			K07904	9.A.63.1.1	.	9.A.63.1.1	Ras-related protein RABA4d		RAA4D_ARATH^RAA4D_ARATH^Q:485-721,H:1-79^91.14%ID^E:2e-40^RecName: Full=Ras-related protein RABA4d;^Eukaryota; Viridiplantae; Streptophyta; Embryophyta; Tracheophyta; Spermatophyta; Magnoliophyta; eudicotyledons; Gunneridae; Pentapetalae; rosids; malvids; Brassicales; Brassicaceae; Camelineae; Arabidopsis	Q9LH50	RABA4D At3g12160 F28J15.18 T21B14.2	GO:0045177;GO:0030659;GO:0070382;GO:0090404;GO:0005525;GO:0019900;GO:0048868;GO:0009860;GO:0015031;GO:0080092;GO:0007264	PF00025.16^Arf^ADP-ribosylation factor family^14-147^E:1.2e-14`PF00071.17^Ras^Ras family^17-177^E:7.7e-60`PF08477.8^Miro^Miro-like protein^17-131^E:5.2e-21`PF01926.18^MMR_HSR1^50S ribosome-binding GTPase^17-129^E:1.4e-06	PF00025.1;PF00071.1;PF08477.8;PF01926.1	.	.	R						0.71	4.33	2.63	1.55	6.87	3.2	0.7	3.87333	1.86213	0.450574	0.949233
TR87555|c0_g1	1285	.	.	Eukaryota	Streptophyta	AT2G22290.1	AT2G22290	Ras-related protein RABH1d [Source:UniProtKB/Swiss-Prot;Acc:Q9SID8]	0	0	0	0	No	No	.	.			K07893	9.A.63.1.1	.	9.A.63.1.1	Ras-related protein RABH1e		RAH1E_ARATH^RAH1E_ARATH^Q:1-207,H:1-207^92.27%ID^E:9e-140^RecName: Full=Ras-related protein RABH1e;^Eukaryota; Viridiplantae; Streptophyta; Embryophyta; Tracheophyta; Spermatophyta; Magnoliophyta; eudicotyledons; Gunneridae; Pentapetalae; rosids; malvids; Brassicales; Brassicaceae; Camelineae; Arabidopsis	Q9LFT9	RABH1E At5g10260 F18D22.30	GO:0000139;GO:0005525;GO:0015031;GO:0007264;GO:0016192	PF00025.16^Arf^ADP-ribosylation factor family^9-130^E:3.8e-15`PF00071.17^Ras^Ras family^11-169^E:3e-57`PF08477.8^Miro^Miro-like protein^11-125^E:1.4e-20`PF04670.7^Gtr1_RagA^Gtr1/RagA G protein conserved region^11-131^E:2.7e-06`PF09439.5^SRPRB^Signal recognition particle receptor beta subunit^11-130^E:2.4e-05`PF00009.22^GTP_EFTU^Elongation factor Tu GTP binding domain^31-171^E:2e-06	PF00025.1;PF00071.1;PF08477.8;PF04670.7;PF09439.5;PF00009.2	.	.	R						13.28	14.51	25.57	29.09	23	31.18	0.15	27.7567	-0.495302	0.857685	-0.0538191
TR44267|c0_g2	303	.	.	Eukaryota	Streptophyta	AT3G60190.1	AT3G60190	Dynamin-related protein 1E [Source:UniProtKB/Swiss-Prot;Acc:Q9FNX5]	0	0	0	0	No	No	.	.			.	9.A.63.1.1	.	9.A.63.1.1	Dynamin-related protein 1E		DRP1E_ARATH^DRP1E_ARATH^Q:66-100,H:48-82^74.29%ID^E:2e-08^RecName: Full=Dynamin-related protein 1E;^Eukaryota; Viridiplantae; Streptophyta; Embryophyta; Tracheophyta; Spermatophyta; Magnoliophyta; eudicotyledons; Gunneridae; Pentapetalae; rosids; malvids; Brassicales; Brassicaceae; Camelineae; Arabidopsis	Q9FNX5	DRP1E ADL1E ADL4 DLP2 At3g60190 T2O9.170	GO:0005874;GO:0005739;GO:0009524;GO:0005886;GO:0009506;GO:0005774;GO:0005773;GO:0005525;GO:0003924;GO:0007049;GO:0051301;GO:0050832;GO:0046686;GO:0016192	PF00350.18^Dynamin_N^Dynamin family^74-100^E:4.8e-06	PF00350.1	.	.	R						0.5	2.21	0.46	1.09	3.5	0.56	0.91	1.71667	1.42372	0.962212	-1.0218
TR77358|c0_g1	1976	.	.	Eukaryota	Streptophyta	AT5G64813.1	AT5G64813	Uncharacterized GTP-binding protein At5g64813 [Source:UniProtKB/Swiss-Prot;Acc:Q9C5J9]	0	0	C2H4	0	No	No	.	.			K07933	9.A.63.1.1	.	9.A.63.1.1	Uncharacterized GTP-binding protein At5g64813		Y5483_ARATH^Y5483_ARATH^Q:2-336,H:3-342^70.38%ID^E:8e-167^RecName: Full=Uncharacterized GTP-binding protein At5g64813;^Eukaryota; Viridiplantae; Streptophyta; Embryophyta; Tracheophyta; Spermatophyta; Magnoliophyta; eudicotyledons; Gunneridae; Pentapetalae; rosids; malvids; Brassicales; Brassicaceae; Camelineae; Arabidopsis	Q9C5J9	LIP1 At5g64813 MXK3.3	GO:0005737;GO:0005634;GO:0005525;GO:0003924;GO:0032922;GO:0006184;GO:0009640;GO:0007264	PF00025.16^Arf^ADP-ribosylation factor family^21-126^E:7.8e-07`PF00071.17^Ras^Ras family^23-174^E:2.7e-19`PF08477.8^Miro^Miro-like protein^23-135^E:5.5e-14`PF04670.7^Gtr1_RagA^Gtr1/RagA G protein conserved region^23-135^E:0.00028	PF00025.1;PF00071.1;PF08477.8;PF04670.7	.	.	R						9	23.29	33.56	19.71	36.91	40.93	0.35	32.5167	0.691325	0.857685	0.854524
TR45282|c0_g1	619	.	.	Eukaryota	Streptophyta	AT4G33650.2	AT4G33650	Dynamin-related protein 3A [Source:UniProtKB/Swiss-Prot;Acc:Q8S944]	0	0	0	0	No	No	.	.			K17065	9.A.63.1.1	.	9.A.63.1.1	Dynamin-related protein 3A		DRP3A_ARATH^DRP3A_ARATH^Q:21-149,H:31-160^73.85%ID^E:1e-57^RecName: Full=Dynamin-related protein 3A;^Eukaryota; Viridiplantae; Streptophyta; Embryophyta; Tracheophyta; Spermatophyta; Magnoliophyta; eudicotyledons; Gunneridae; Pentapetalae; rosids; malvids; Brassicales; Brassicaceae; Camelineae; Arabidopsis	Q8S944	DRP3A ADL2 ADL2A At4g33650 T16L1.140	GO:0005739;GO:0005777;GO:0005525;GO:0003924;GO:0042802;GO:0007049;GO:0051301;GO:0007031	PF00350.18^Dynamin_N^Dynamin family^52-149^E:1.5e-26	PF00350.1	.	.	R						0.43	0.24	0.99	0.95	0.38	1.2	0.5	0.843333	-1.36185	1	0.173009
TR51611|c0_g1	938	.	.	Eukaryota	Streptophyta	AT4G35950.1	AT4G35950	Rac-like GTP-binding protein ARAC6 [Source:UniProtKB/Swiss-Prot;Acc:Q9SBJ6]	0	0	0	0	No	No	.	.			K04392	9.A.63.1.1	.	9.A.63.1.1	Rac-like GTP-binding protein 7		RAC7_ORYSJ^RAC7_ORYSJ^Q:1-197,H:1-197^87.82%ID^E:6e-128^RecName: Full=Rac-like GTP-binding protein 7;^Eukaryota; Viridiplantae; Streptophyta; Embryophyta; Tracheophyta; Spermatophyta; Magnoliophyta; Liliopsida; Poales; Poaceae; BEP clade; Ehrhartoideae; Oryzeae; Oryza	Q6Z7L8	RAC7 ROP5 Os02g0312600 LOC_Os02g20850 OJ1233_A01.27 OsJ_06426 P0705A04.1	GO:0005737;GO:0005886;GO:0005525;GO:0007015;GO:0010413;GO:0009832;GO:0007264;GO:0045492	PF00071.17^Ras^Ras family^8-178^E:2.4e-52`PF08477.8^Miro^Miro-like protein^8-121^E:1.5e-17	PF00071.1;PF08477.8	.	.	R						3.18	2.44	3.01	6.97	3.86	3.67	0.38	4.83333	-1.00195	0.843668	-1.07575
TR98260|c0_g1	613	.	.	Eukaryota	Chordata	AT5G62880.1	AT5G62880	Rac-like GTP-binding protein ARAC10 [Source:UniProtKB/Swiss-Prot;Acc:O82481]	0	0	0	0	No	No	.	.			K04392	9.A.63.1.1	.	9.A.63.1.1	Ras-related C3 botulinum toxin substrate 1		RAC1_RAT^RAC1_RAT^Q:7-200,H:3-191^63.92%ID^E:4e-89^RecName: Full=Ras-related C3 botulinum toxin substrate 1;^Eukaryota; Metazoa; Chordata; Craniata; Vertebrata; Euteleostomi; Mammalia; Eutheria; Euarchontoglires; Glires; Rodentia; Sciurognathi; Muroidea; Muridae; Murinae; Rattus	Q6RUV5	Rac1	GO:0005737;GO:0036464;GO:0031410;GO:0005829;GO:0070062;GO:0019897;GO:0000139;GO:0030027;GO:0042470;GO:0016020;GO:0001891;GO:0032587;GO:0005802;GO:0005525;GO:0003924;GO:0019901;GO:0017137;GO:0030036;GO:0007015;GO:0030041;GO:0048532;GO:0002093;GO:0007411;GO:0045453;GO:0048870;GO:0008283;GO:0045216;GO:0006928;GO:0021799;GO:0006935;GO:0090103;GO:0048813;GO:0071542;GO:0021831;GO:0043652;GO:0003382;GO:…	PF00025.16^Arf^ADP-ribosylation factor family^4-175^E:1.8e-09`PF00071.17^Ras^Ras family^9-181^E:2.2e-53`PF08477.8^Miro^Miro-like protein^9-122^E:8.5e-17	PF00025.1;PF00071.1;PF08477.8	.	.	R						0.22	0.48	0	0.48	0.77	0	0.93	0.416667	0.473586	1
TR65801|c0_g1	630	.	.	Eukaryota	Streptophyta	AT1G07410.1	AT1G07410	Ras-related protein RABA2b [Source:UniProtKB/Swiss-Prot;Acc:Q9LNW1]	0	0	0	0	No	No	.	.			K07904	9.A.63.1.1	.	9.A.63.1.1	Ras-related protein Rab2BV		RB2BV_BETVU^RB2BV_BETVU^Q:1-162,H:53-214^92.59%ID^E:3e-107^RecName: Full=Ras-related protein Rab2BV;^Eukaryota; Viridiplantae; Streptophyta; Embryophyta; Tracheophyta; Spermatophyta; Magnoliophyta; eudicotyledons; Gunneridae; Pentapetalae; Caryophyllales; Amaranthaceae; Beta	Q39434	RAB2BV	GO:0005886;GO:0005525;GO:0015031;GO:0007264	PF08477.8^Miro^Miro-like protein^1-76^E:3.6e-11`PF00071.17^Ras^Ras family^2-122^E:3e-43`PF00025.16^Arf^ADP-ribosylation factor family^3-107^E:6.5e-09	PF08477.8;PF00071.1;PF00025.1	.	.	.						11.92	12.68	18.75	26.12	20.09	22.87	0.13	23.0267	-0.536213	0.857685	-0.349472
TR44019|c0_g1	770	.	.	Eukaryota	Streptophyta	AT5G47200.1	AT5G47200	Ras-related protein RABD2b [Source:UniProtKB/Swiss-Prot;Acc:Q9FPJ4]	0	0	0	0	No	No	.	.			K07874	9.A.63.1.1	.	9.A.63.1.1	GTP-binding protein YPTM2		YPTM2_MAIZE^YPTM2_MAIZE^Q:1-176,H:28-203^81.82%ID^E:5e-107^RecName: Full=GTP-binding protein YPTM2;^Eukaryota; Viridiplantae; Streptophyta; Embryophyta; Tracheophyta; Spermatophyta; Magnoliophyta; Liliopsida; Poales; Poaceae; PACMAD clade; Panicoideae; Andropogoneae; Zea	Q05737	YPTM2	GO:0005886;GO:0005525;GO:0015031;GO:0007264	PF00071.17^Ras^Ras family^1-142^E:6.6e-53`PF08477.8^Miro^Miro-like protein^10-97^E:1.1e-13`PF00025.16^Arf^ADP-ribosylation factor family^11-101^E:2.1e-12`PF00009.22^GTP_EFTU^Elongation factor Tu GTP binding domain^16-136^E:1e-06	PF00071.1;PF08477.8;PF00025.1;PF00009.2	.	.	.						0	0	4.4	0	0	5.37	1.73	1.79			7.45413
TR83907|c0_g1	307	.	.	Eukaryota	Mycetozoa	AT1G20090.1	AT1G20090	Rac-like GTP-binding protein ARAC4 [Source:UniProtKB/Swiss-Prot;Acc:Q38919]	0	0	0	0	No	No	.	.			K04392	9.A.63.1.1	.	9.A.63.1.1	Rho-related protein racC		RACC_DICDI^RACC_DICDI^Q:1-101,H:16-116^92.08%ID^E:1e-66^RecName: Full=Rho-related protein racC;^Eukaryota; Amoebozoa; Mycetozoa; Dictyosteliida; Dictyostelium	P34149	racC DDB_G0293526	GO:0031252;GO:0005622;GO:0005886;GO:0005525;GO:0019904;GO:0019901;GO:0016477;GO:0006935;GO:0045184;GO:0014065;GO:0030838;GO:0007264	PF00071.17^Ras^Ras family^1-101^E:2.4e-35`PF08477.8^Miro^Miro-like protein^2-101^E:7.9e-10	PF00071.1;PF08477.8	.	.	R						0	0.54	0	0	0.86	0	1.73	0.286667
TR48979|c0_g1	412	.	.	Eukaryota	Mycetozoa	AT5G59840.1	AT5G59840	Ras-related small GTP-binding family protein [Source:TAIR;Acc:AT5G59840]	0	0	0	0	No	No	.	.			K07901	9.A.63.1.1	.	9.A.63.1.1	Ras-related protein Rab-8A		RAB8A_DICDI^RAB8A_DICDI^Q:1-123,H:74-196^74.8%ID^E:9e-63^RecName: Full=Ras-related protein Rab-8A;^Eukaryota; Amoebozoa; Mycetozoa; Dictyosteliida; Dictyostelium	P20790	rab8A sas1 sasA DDB_G0280043	GO:0000331;GO:0005886;GO:0005525;GO:0032794;GO:0030036;GO:0016339;GO:0033298;GO:0015031;GO:0031157;GO:0050708;GO:0007264	PF00071.17^Ras^Ras family^1-104^E:3.2e-37`PF08477.8^Miro^Miro-like protein^12-58^E:2.9e-07	PF00071.1;PF08477.8	.	.	R						0	1.52	0	0	2.41	0	1.73	0.803333	4.82946	0.843668
TR85223|c0_g1	778	.	.	Eukaryota	Streptophyta	AT1G05810.1	AT1G05810	RAB GTPase homolog A5E [Source:TAIR;Acc:AT1G05810]	0	0	0	0	No	No	.	.			K07904	9.A.63.1.1	.	9.A.63.1.1	Ras-related protein RABA5e		RAA5E_ARATH^RAA5E_ARATH^Q:1-171,H:47-217^78.95%ID^E:4e-94^RecName: Full=Ras-related protein RABA5e;^Eukaryota; Viridiplantae; Streptophyta; Embryophyta; Tracheophyta; Spermatophyta; Magnoliophyta; eudicotyledons; Gunneridae; Pentapetalae; rosids; malvids; Brassicales; Brassicaceae; Camelineae; Arabidopsis	P19892	RABA5E ARA ARA-1 At1g05810 T20M3.8	GO:0005886;GO:0005525;GO:0015031;GO:0007264	PF00071.17^Ras^Ras family^1-128^E:9e-45`PF08477.8^Miro^Miro-like protein^9-82^E:1.7e-10`PF00025.16^Arf^ADP-ribosylation factor family^9-126^E:4.7e-09	PF00071.1;PF08477.8;PF00025.1	.	.	R						15.89	13.42	20.39	34.81	21.26	24.87	0.26	26.98	-0.868298	0.843668	-0.641217
TR29667|c0_g1	1105	.	.	Eukaryota	Streptophyta	AT5G62880.1	AT5G62880	Rac-like GTP-binding protein ARAC10 [Source:UniProtKB/Swiss-Prot;Acc:O82481]	0	0	0	0	No	No	.	.			K04392	9.A.63.1.1	.	9.A.63.1.1	Rac-like GTP-binding protein ARAC7		RAC7_ARATH^RAC7_ARATH^Q:1-212,H:1-209^88.26%ID^E:7e-134^RecName: Full=Rac-like GTP-binding protein ARAC7;^Eukaryota; Viridiplantae; Streptophyta; Embryophyta; Tracheophyta; Spermatophyta; Magnoliophyta; eudicotyledons; Gunneridae; Pentapetalae; rosids; malvids; Brassicales; Brassicaceae; Camelineae; Arabidopsis	O82480	ARAC7 ROP9 At4g28950 F25O24.70	GO:0005622;GO:0005886;GO:0005525;GO:0009738;GO:0007264	PF00071.17^Ras^Ras family^8-177^E:1.5e-51`PF08477.8^Miro^Miro-like protein^8-121^E:9.3e-15	PF00071.1;PF08477.8	.	.	R						1.05	1.27	0.94	2.29	2.02	1.15	0.33	1.82	-0.328672	1	-1.1277
TR100093|c0_g1	673	.	.	Eukaryota	Streptophyta	AT3G09910.3	AT3G09910	Ras-related protein RABC2b [Source:UniProtKB/Swiss-Prot;Acc:Q9SF92]	0	0	0	0	No	No	.	.			K07910	9.A.63.1.1	.	9.A.63.1.1	Ras-related protein RABC2a		RAC2A_ARATH^RAC2A_ARATH^Q:1-141,H:71-210^79.43%ID^E:4e-76^RecName: Full=Ras-related protein RABC2a;^Eukaryota; Viridiplantae; Streptophyta; Embryophyta; Tracheophyta; Spermatophyta; Magnoliophyta; eudicotyledons; Gunneridae; Pentapetalae; rosids; malvids; Brassicales; Brassicaceae; Camelineae; Arabidopsis	O49841	RABC2A RAB18B At5g03530 F12E4.310	GO:0005777;GO:0005886;GO:0005525;GO:0030742;GO:0080115;GO:0015031;GO:0007264	PF00071.17^Ras^Ras family^1-105^E:2.9e-30`PF00025.16^Arf^ADP-ribosylation factor family^1-102^E:0.0001	PF00071.1;PF00025.1	.	.	R						8.91	26.63	14.74	19.52	42.2	17.97	0.51	26.5633	0.952317	0.843668	-0.276353
TR39938|c0_g1	717	.	.	Eukaryota	Streptophyta	AT5G03530.1	AT5G03530	Ras-related protein RABC2a [Source:UniProtKB/Swiss-Prot;Acc:O49841]	0	0	0	0	No	No	.	.			K07910	9.A.63.1.1	.	9.A.63.1.1	Ras-related protein RABC2a		RAC2A_ARATH^RAC2A_ARATH^Q:3-109,H:1-106^84.11%ID^E:3e-55^RecName: Full=Ras-related protein RABC2a;^Eukaryota; Viridiplantae; Streptophyta; Embryophyta; Tracheophyta; Spermatophyta; Magnoliophyta; eudicotyledons; Gunneridae; Pentapetalae; rosids; malvids; Brassicales; Brassicaceae; Camelineae; Arabidopsis	O49841	RABC2A RAB18B At5g03530 F12E4.310	GO:0005777;GO:0005886;GO:0005525;GO:0030742;GO:0080115;GO:0015031;GO:0007264	PF00025.16^Arf^ADP-ribosylation factor family^13-101^E:3.2e-15`PF00071.17^Ras^Ras family^18-102^E:1.8e-31`PF08477.8^Miro^Miro-like protein^18-105^E:4e-14`PF04670.7^Gtr1_RagA^Gtr1/RagA G protein conserved region^18-101^E:1.1e-07`PF01926.18^MMR_HSR1^50S ribosome-binding GTPase^18-99^E:2.1e-05	PF00025.1;PF00071.1;PF08477.8;PF04670.7;PF01926.1	.	.	R						4.25	4.48	5.87	9.31	7.1	7.15	0.16	7.85333	-0.546075	0.857685	-0.534664
TR77804|c0_g1	1592	.	.	Eukaryota	Streptophyta	AT5G03530.1	AT5G03530	Ras-related protein RABC2a [Source:UniProtKB/Swiss-Prot;Acc:O49841]	0	0	0	0	No	No	.	.			K07910	9.A.63.1.1	.	9.A.63.1.1	Ras-related protein RABC2a		RAC2A_ARATH^RAC2A_ARATH^Q:1-215,H:1-210^80.93%ID^E:3e-120^RecName: Full=Ras-related protein RABC2a;^Eukaryota; Viridiplantae; Streptophyta; Embryophyta; Tracheophyta; Spermatophyta; Magnoliophyta; eudicotyledons; Gunneridae; Pentapetalae; rosids; malvids; Brassicales; Brassicaceae; Camelineae; Arabidopsis	O49841	RABC2A RAB18B At5g03530 F12E4.310	GO:0005777;GO:0005886;GO:0005525;GO:0030742;GO:0080115;GO:0015031;GO:0007264	PF00025.16^Arf^ADP-ribosylation factor family^10-173^E:4.5e-18`PF00071.17^Ras^Ras family^16-177^E:1e-54`PF08477.8^Miro^Miro-like protein^16-131^E:4.1e-19`PF04670.7^Gtr1_RagA^Gtr1/RagA G protein conserved region^16-132^E:1.4e-07`PF01926.18^MMR_HSR1^50S ribosome-binding GTPase^16-103^E:1.5e-05`PF00009.22^GTP_EFTU^Elongation factor Tu GTP binding domain^51-174^E:0.0002	PF00025.1;PF00071.1;PF08477.8;PF04670.7;PF01926.1;PF00009.2	.	.	R						10.38	20.33	19.29	22.74	32.21	23.52	0.2	26.1567	0.345564	0.962212	-0.104476
TR70654|c0_g1	1189	.	.	Eukaryota	Streptophyta	AT1G43890.3	AT1G43890	Ras-related protein RABC1 [Source:UniProtKB/Swiss-Prot;Acc:O23657]	0	0	0	0	No	No	.	.			K07910	9.A.63.1.1	.	9.A.63.1.1	Ras-related protein RABC1		RABC1_ARATH^RABC1_ARATH^Q:530-324,H:1-69^79.71%ID^E:4e-28^RecName: Full=Ras-related protein RABC1;^Eukaryota; Viridiplantae; Streptophyta; Embryophyta; Tracheophyta; Spermatophyta; Magnoliophyta; eudicotyledons; Gunneridae; Pentapetalae; rosids; malvids; Brassicales; Brassicaceae; Camelineae; Arabidopsis	O23657	RABC1 RAB18 RAB18-1 At1g43890 F28H19.15 F9C16.3	GO:0005886;GO:0005525;GO:0015031;GO:0007264	PF00025.16^Arf^ADP-ribosylation factor family^14-136^E:1.1e-16`PF00071.17^Ras^Ras family^15-176^E:2.7e-57`PF08477.8^Miro^Miro-like protein^15-130^E:2.2e-16`PF04670.7^Gtr1_RagA^Gtr1/RagA G protein conserved region^15-132^E:1.2e-05`PF01926.18^MMR_HSR1^50S ribosome-binding GTPase^16-108^E:9.4e-05	PF00025.1;PF00071.1;PF08477.8;PF04670.7;PF01926.1	.	.	R						4.52	9.59	6.9	9.9	15.19	8.42	0.32	11.17	0.597249	0.857685	-0.404747
TR38061|c0_g3	1029	.	.	Eukaryota	Streptophyta	AT1G43890.3	AT1G43890	Ras-related protein RABC1 [Source:UniProtKB/Swiss-Prot;Acc:O23657]	0	0	0	0	No	No	.	.			K07910	9.A.63.1.1	.	9.A.63.1.1	Ras-related protein RABC1		RABC1_ARATH^RABC1_ARATH^Q:1-200,H:1-200^87%ID^E:6e-126^RecName: Full=Ras-related protein RABC1;^Eukaryota; Viridiplantae; Streptophyta; Embryophyta; Tracheophyta; Spermatophyta; Magnoliophyta; eudicotyledons; Gunneridae; Pentapetalae; rosids; malvids; Brassicales; Brassicaceae; Camelineae; Arabidopsis	O23657	RABC1 RAB18 RAB18-1 At1g43890 F28H19.15 F9C16.3	GO:0005886;GO:0005525;GO:0015031;GO:0007264	PF00025.16^Arf^ADP-ribosylation factor family^14-172^E:1.2e-17`PF00071.17^Ras^Ras family^15-176^E:8.3e-57`PF08477.8^Miro^Miro-like protein^15-130^E:4.7e-17`PF04670.7^Gtr1_RagA^Gtr1/RagA G protein conserved region^15-134^E:4.1e-06`PF00009.22^GTP_EFTU^Elongation factor Tu GTP binding domain^48-175^E:2.1e-05	PF00025.1;PF00071.1;PF08477.8;PF04670.7;PF00009.2	.	.	R						16.79	44.44	60.94	36.77	70.42	74.32	0.34	60.5033	0.779405	0.843668	0.859732
TR79440|c0_g1	399	.	.	Eukaryota	Chordata	.									.	.			K04392	9.A.63.1.1	.	9.A.63.1.1	Ras-related C3 botulinum toxin substrate 1		RAC1_RAT^RAC1_RAT^Q:1-123,H:56-180^61.11%ID^E:1e-51^RecName: Full=Ras-related C3 botulinum toxin substrate 1;^Eukaryota; Metazoa; Chordata; Craniata; Vertebrata; Euteleostomi; Mammalia; Eutheria; Euarchontoglires; Glires; Rodentia; Sciurognathi; Muroidea; Muridae; Murinae; Rattus	Q6RUV5	Rac1	GO:0005737;GO:0036464;GO:0031410;GO:0005829;GO:0070062;GO:0019897;GO:0000139;GO:0030027;GO:0042470;GO:0016020;GO:0001891;GO:0032587;GO:0005802;GO:0005525;GO:0003924;GO:0019901;GO:0017137;GO:0030036;GO:0007015;GO:0030041;GO:0048532;GO:0002093;GO:0007411;GO:0045453;GO:0048870;GO:0008283;GO:0045216;GO:0006928;GO:0021799;GO:0006935;GO:0090103;GO:0048813;GO:0071542;GO:0021831;GO:0043652;GO:0003382;GO:…	PF00071.17^Ras^Ras family^1-120^E:9.8e-30	PF00071.1	.	.	R						0	1.19	0	0	1.88	0	1.73	0.626667	4.43124	0.843668
TR16563|c0_g1	275	.	.	Eukaryota	Dikarya	.									.	.			K18467	.	9.A.63.1.1	9.A.63.1.1	Vacuolar protein sorting-associated protein 29		VPS29_YEAST^VPS29_YEAST^Q:153-4,H:93-141^56%ID^E:2e-10^RecName: Full=Vacuolar protein sorting-associated protein 29;^Eukaryota; Fungi; Dikarya; Ascomycota; Saccharomycotina; Saccharomycetes; Saccharomycetales; Saccharomycetaceae; Saccharomyces	P38759	VPS29 PEP11 VTP6 YHR012W	GO:0005768;GO:0030904;GO:0030906;GO:0015031;GO:0042147	.	.	.	.	R						0	0	0.52	0	0	0.63	1.73	0.21
TR41186|c0_g1	1453	.	.	Eukaryota	Streptophyta	AT2G22420.1	AT2G22420	Peroxidase 17 [Source:UniProtKB/Swiss-Prot;Acc:Q9SJZ2]	PER17	0	0	0	No	No	.	.			K00430	9.A.61.3.1	.	9.A.61.3.1	Peroxidase 17	Oxidative stress	PER17_ARATH^PER17_ARATH^Q:51-370,H:3-322^74.69%ID^E:2e-179^RecName: Full=Peroxidase 17;^Eukaryota; Viridiplantae; Streptophyta; Embryophyta; Tracheophyta; Spermatophyta; Magnoliophyta; eudicotyledons; Gunneridae; Pentapetalae; rosids; malvids; Brassicales; Brassicaceae; Camelineae; Arabidopsis	Q9SJZ2	PER17 P17 At2g22420 F14M13.18	GO:0005829;GO:0005576;GO:0005773;GO:0020037;GO:0046872;GO:0004601;GO:0042744	PF00141.18^peroxidase^Peroxidase^87-333^E:1.7e-69	PF00141.1	.	ExpAA=17.90^PredHel=1^Topology=i48-70o	.	D0;D3L	D0		D3L	4	49.34	16.93	128.8	108.09	26.83	157.08	0.68	97.3333	-2.12887	0.0568335	0.461739
TR113532|c1_g1	1718	.	.	Eukaryota	Streptophyta	AT4G21960.1	AT4G21960	Peroxidase 42 [Source:UniProtKB/Swiss-Prot;Acc:Q9SB81]	PER42	0	0	0	No	No	.	.			K00430	9.A.61.3.1	.	9.A.61.3.1	Peroxidase 42	Oxidative stress	PER42_ARATH^PER42_ARATH^Q:1-332,H:1-330^78.92%ID^E:0^RecName: Full=Peroxidase 42;^Eukaryota; Viridiplantae; Streptophyta; Embryophyta; Tracheophyta; Spermatophyta; Magnoliophyta; eudicotyledons; Gunneridae; Pentapetalae; rosids; malvids; Brassicales; Brassicaceae; Camelineae; Arabidopsis	Q9SB81	PER42 P42 At4g21960 F1N20.3 T8O5.170	GO:0005576;GO:0020037;GO:0046872;GO:0004601;GO:0042744;GO:0048511	PF00141.18^peroxidase^Peroxidase^50-293^E:9.7e-59	PF00141.1	sigP:1^24^0.849^YES	ExpAA=16.72^PredHel=1^Topology=i5-24o	P	D0;D3C;D3L	D0	D3C	D3L	3	155.58	64.81	201.97	340.84	102.7	246.3	0.52	229.947	-1.88696	0.116832	-0.621678
TR33955|c0_g1	1279	.	.	Eukaryota	Streptophyta	AT5G05340.1	AT5G05340	Peroxidase 52 [Source:UniProtKB/Swiss-Prot;Acc:Q9FLC0]	PER52	0	0	0	No	No	.	.			K00430	9.A.61.3.1	.	9.A.61.3.1	Peroxidase 52	Oxidative stress	PER52_ARATH^PER52_ARATH^Q:52-225,H:28-201^71.84%ID^E:1e-87^RecName: Full=Peroxidase 52;^Eukaryota; Viridiplantae; Streptophyta; Embryophyta; Tracheophyta; Spermatophyta; Magnoliophyta; eudicotyledons; Gunneridae; Pentapetalae; rosids; malvids; Brassicales; Brassicaceae; Camelineae; Arabidopsis	Q9FLC0	PER52 P52 At5g05340 K18I23.14	GO:0048046;GO:0005618;GO:0005829;GO:0005794;GO:0020037;GO:0046872;GO:0004601;GO:0042744	PF00141.18^peroxidase^Peroxidase^73-311^E:5.2e-74	PF00141.1	.	.	.	D3C		D3C		5	1.1	120.27	58.66	2.4	190.58	71.54	1.08	88.1733	6.22335	9.69473e-10	4.81233
TR67797|c0_g1	1112	.	.	Eukaryota	Streptophyta	AT5G66390.1	AT5G66390	Peroxidase 72 [Source:UniProtKB/Swiss-Prot;Acc:Q9FJZ9]	PER72	0	0	0	No	No	.	.			K00430	9.A.61.3.1	.	9.A.61.3.1	Peroxidase 72	Oxidative stress	PER72_ARATH^PER72_ARATH^Q:1-259,H:1-261^73.56%ID^E:3e-142^RecName: Full=Peroxidase 72;^Eukaryota; Viridiplantae; Streptophyta; Embryophyta; Tracheophyta; Spermatophyta; Magnoliophyta; eudicotyledons; Gunneridae; Pentapetalae; rosids; malvids; Brassicales; Brassicaceae; Camelineae; Arabidopsis	Q9FJZ9	PER72 P72 At5g66390 K1F13.4 K1L20.16	GO:0005576;GO:0020037;GO:0046872;GO:0004601;GO:0042744;GO:0009809	PF00141.18^peroxidase^Peroxidase^48-259^E:1e-63	PF00141.1	sigP:1^23^0.746^YES	ExpAA=16.01^PredHel=1^Topology=i7-26o	.	D0;D3L	D0		D3L	4	74.19	12.33	195.33	162.54	19.54	238.21	0.79	140.097	-3.21178	0.000834764	0.396754
TR111318|c1_g6	1153	.	.	Eukaryota	Streptophyta	AT4G17690.1	AT4G17690	Peroxidase 41 [Source:UniProtKB/Swiss-Prot;Acc:O23609]	PER41	0	0	0	No	No	.	.			K00430	9.A.61.3.1	.	9.A.61.3.1	Peroxidase 65	Oxidative stress	PER65_ARATH^PER65_ARATH^Q:78-327,H:33-279^54.18%ID^E:2e-92^RecName: Full=Peroxidase 65;^Eukaryota; Viridiplantae; Streptophyta; Embryophyta; Tracheophyta; Spermatophyta; Magnoliophyta; eudicotyledons; Gunneridae; Pentapetalae; rosids; malvids; Brassicales; Brassicaceae; Camelineae; Arabidopsis	Q9FJR1	PER65 P65 At5g47000 MQD22.14	GO:0005576;GO:0020037;GO:0046872;GO:0004601;GO:0042744	PF00141.18^peroxidase^Peroxidase^98-326^E:1.7e-54	PF00141.1	sigP:1^24^0.778^YES	.	.						2	4.98	0	4.38	7.9	0	0.97	4.09333	0.663972	0.857685	-7.85772
[truncated: 158,296 more rows]
[truncated: 14 more columns]

## Sheet: Summary
Summary statistics for the assembled transcriptome and functional annotation
Attribute		Value																Summary of unigene and DEG abundance analysis																					Unigene abundance
Total number	Transcript	202322																Unigene abundance											DEG abundance						Coefficient of variation (CV)					D0						D3C
	Unigene	158756			Length	Unigene	Annotated	%	Unannotated	%	DEG							TPM	D0	%	D3C	%	D3L	%	Mean TPM	%			TPM	D0	D3C	D3L	Mean TPM		CV	Unigene	DEG		TPM	D0	%	Annotated	%	Unannotated	%	D3C	%	Annotated	%
[truncated: 45 more rows]
[truncated: 14 more columns]

## Sheet: WEGO
WEGO analysis of transcriptome and 0v3 DEGs
[truncated: 11 more rows]

## Sheet: DEGenrich
Results of Fisher's Exact test analysis (based on total unigene) with Benjamini-Hochberge multiple test correction. FDR<0.05, FDR<0.01, FDR<0.001
[truncated: 601 more rows]
