# Supplementary material for: Transcriptome-wide shift from photosynthesis and energy metabolism upon endogenous fluid protein depletion in young Nepenthes ampullaria pitchers
Source: Sci Rep. 2020 Apr 20;10:6575. doi: 10.1038/s41598-020-63696-z (PMC7170878; doi:10.1038/s41598-020-63696-z)
Supplement: Supplementary file 2 [file 41598_2020_63696_MOESM2_ESM.xlsx]

## Sheet: Top1%
Supplementary File 2. Functional analysis of top 1% abundant unigenes.
List of top 1% (1,588) abundant unigenes in each sample (total 2,419 unigenes).										Venn analysis of top 1% abundant unigenes in each sample
D0_TPM	D3C_TPM	D3L_TPM	gene_id	Classification (manual curation based on KO, GO, UniProt)	D0	D3C	D3L	All						Unigene abundance						Distribution of top 1% abundant unigenes
195674	83391.2	13272.5	TR113520|c0_g1	Photosynthesis	D0	D3C	D3L	D0;D3C;D3L						TPM	D0	D3C	D3L	Average		TPM (Top 1%)	D0	D3C	D3L	All (mean TPM)
9779.17	9397.34	12422.7	TR108005|c0_g2	Unannotated	D0	D3C	D3L	D0;D3C;D3L						0	83084	86059	67507	26145		0-1	0	0	0	0
9476.99	7520.55	7640.56	TR40266|c1_g1	Oxidative stress	D0	D3C	D3L	D0;D3C;D3L						>0-1	20820	26609	44196	89910		>1-10	0	0	0	0
6562.63	4584.33	7567.77	TR117657|c0_g1	Photosynthesis	D0	D3C	D3L	D0;D3C;D3L						>1-10	42869	32333	32661	28935		>10-100	648	194	149	1174
5684.2	4452.19	6376.65	TR85673|c0_g3	Defence	D0	D3C	D3L	D0;D3C;D3L						>10-100	11043	12361	12953	12521		>100-1000	863	1323	1367	1180
5497.5	4436.37	5724.47	TR111115|c1_g1	Unannotated	D0	D3C	D3L	D0;D3C;D3L						>100-1000	863	1323	1367	1180		>1000	77	71	72	65
4374.09	3972.49	4773.48	TR99223|c0_g1	Others	D0	D3C	D3L	D0;D3C;D3L						>1000	77	71	72	65		Total	1588	1588	1588	2419
4049.79	3657.3	4078.4	TR88840|c2_g1	Hormonal regulation	D0	D3C	D3L	D0;D3C;D3L						>1	54852	46088	47053	42701		Max TPM	195674	83391.2	13272.5	93957.6
3970.05	3573.26	4043.17	TR79561|c0_g1	Unannotated	D0	D3C	D3L	D0;D3C;D3L						Total	158756	158756	158756	158756		Min TPM	64.41	90.51	93.04	21.8633
3872.13	3504.17	3590.74	TR108712|c0_g1	Unannotated	D0	D3C	D3L	D0;D3C;D3L												No. DEG (2,064)	225	198	151	444
3854.28	3448.82	3538.39	TR35540|c1_g3	Photosynthesis	D0	D3C	D3L	D0;D3C;D3L												%	0.506757	0.445946	0.34009	0.215116
3746.29	3260.41	3408.12	TR51572|c0_g5	Hormonal regulation	D0	D3C	D3L	D0;D3C;D3L		Enrichment summary based on all unigenes																						Enrichment summary (stringent) based on only annotated unigenes in respective categories.
3643.43	3081.72	3314.91	TR104266|c0_g6	Cytoskeleton	D0	D3C	D3L	D0;D3C;D3L		Category value	Benj. Hoch. FDR	Enrichment factor	Description							Category value	Benj. Hoch. FDR	Enrichment factor	Description									Category value	Benj. Hoch. FDR	Enrichment factor	Description	Total size	Selection size	Category size	Intersection size	P value
3458.18	2953.21	2997.38	TR53458|c0_g3	Protein regulation	D0	D3C	D3L	D0;D3C;D3L
3235.15	2873.8	2990.49	TR115432|c0_g2	Carbohydrate metabolism	D0	D3C	D3L	D0;D3C;D3L		D0 - 333 (1)																						D0 - 333 (1)
2887.52	2586.2	2968.54	TR35540|c0_g1	Photosynthesis	D0	D3C	D3L	D0;D3C;D3L		O	1.3074e-14	8.091	Posttranslational modification, protein turnover, chaperones							K13993	1.1395e-47	233.51	HSP20; HSP20 family protein									O	0.0016088	2.2215	Posttranslational modification, protein turnover, chaperones	15577	119	1532	26	4.7758e-05
2881.83	2478.81	2821.72	TR89397|c1_g1	Protein regulation	D0	D3C	D3L	D0;D3C;D3L		C	4.2241e-06	7.1642	Energy production and conversion							K11254	1.4381e-08	136.21	H4; histone H4									S	0.039787	1.7904	Function unknown	15577	119	1316	18	0.0058493
2865.95	2468.94	2807.55	TR61497|c15_g2	Translation/Protein synthesis	D0	D3C	D3L	D0;D3C;D3L		S	7.6276e-09	6.5209	Function unknown							K03283	5.4134e-08	65.436	HSPA1s; heat shock 70kDa protein 1/2/6/8									GO:0042542	4.7366e-07	19.025	response to hydrogen peroxide	34444	255	71	10	1.2368e-10
2572.92	2393.74	2739.13	TR34157|c0_g1	Photosynthesis	D0	D3C	D3L	D0;D3C;D3L		B	0.030414	6.4425	Chromatin structure and dynamics							K01363	0.031301	158.92	CTSB; cathepsin B [EC:3.4.22.1]									GO:0009644	5.6218e-07	18.503	response to high light intensity	34444	255	73	10	1.6406e-10
2564.34	2311.62	2563.88	TR111115|c1_g2	Others	D0	D3C	D3L	D0;D3C;D3L		I	0.0033493	5.4799	Lipid transport and metabolism							K04078	0.031301	158.92	groES, HSPE1									GO:0000786	1.1218e-05	11.256	nucleosome	34444	255	132	11	4.3077e-09
2534.95	2301.73	2533.77	TR5975|c0_g1	Lipid metabolism	D0	D3C	D3L	D0;D3C;D3L		Q	0.012645	4.674	Secondary metabolites biosynthesis, transport and catabolism							K22759	0.031301	158.92	coiled-coil-helix-coiled-coil-helix domain-containing protein 10									GO:0008137	0.0024005	9.7351	NADH dehydrogenase (ubiquinone) activity	34444	255	111	8	1.6985e-06
2428.15	2251.92	2399.71	TR63123|c0_g1	Stress response	D0	D3C	D3L	D0;D3C;D3L		J	0.00055468	3.9971	Translation, ribosomal structure and biogenesis							K09510	0.0017295	143.02	DnaJ homolog subfamily B member 4									GO:0006334	0.034111	9.5347	nucleosome assembly	34444	255	85	6	3.8247e-05
2307.42	2250.99	2353.71	TR96652|c0_g1	Hormonal regulation	D0	D3C	D3L	D0;D3C;D3L		R	0.0059323	2.0568	General function prediction only							K04043	0.040277	136.21	dnaK; molecular chaperone DnaK									GO:0070469	0.0078929	8.0641	respiratory chain	34444	255	134	8	6.7889e-06
2301.7	2207.67	2349.63	TR101289|c0_g1	Transport	D0	D3C	D3L	D0;D3C;D3L		T	0.045375	2.0184	Signal transduction mechanisms							K05857	0.0059782	89.39	PLCD; phosphatidylinositol phospholipase C, delta [EC:3.1.4.11]									GO:0009408	2.4626e-06	8.0084	response to heat	34444	255	253	15	7.6098e-10
2294.8	2136.57	2324.79	TR107513|c0_g1	Photosynthesis	D0	D3C	D3L	D0;D3C;D3L		GO:0000786	1.1217e-11	39.729	nucleosome							K11252	0.0083926	75.276	H2B; histone H2B									GO:0005788	0.016557	7.204	endoplasmic reticulum lumen	34444	255	150	8	1.5258e-05
2241.1	2120.02	2289.18	TR113332|c0_g3	Others	D0	D3C	D3L	D0;D3C;D3L		GO:0005788	9.0001e-07	25.427	ER lumen							K04077	0.015691	57.21	groEL; chaperonin GroEL									GO:0006457	5.0258e-05	5.7786	protein folding	34444	255	374	16	2.0842e-08
2176.78	2047.1	2131.46	TR50668|c2_g1	Amino acid metabolism	D0	D3C	D3L	D0;D3C;D3L		GO:0006334	1.555e-05	33.653	nucleosome assembly							K13459	0.021456	13.621	RPS2; disease resistance protein RPS2									GO:0019843	0.046548	4.6739	rRNA binding	34444	255	289	10	5.3621e-05
2150.77	2025.05	2125.44	TR71938|c0_g1	Photosynthesis	D0	D3C	D3L	D0;D3C;D3L		GO:0006457	4.2371e-13	20.396	protein folding																			GO:0009507	0.0049834	2.125	chloroplast	34444	255	2479	39	3.9802e-06
2144.82	1882.74	1991.48	TR92597|c0_g2	Unannotated	D0	D3C	D3L	D0;D3C;D3L		GO:0008137	1.0019e-07	34.36	NADH dehydrogenase (ubiquinone) activity																			K13993	8.6714e-33	57.85	HSP20; HSP20 family protein	25512	216	49	24	2.5829e-37
2058.86	1868.06	1950.26	TR37990|c0_g1	Transport	D0	D3C	D3L	D0;D3C;D3L		GO:0009408	3.2231e-14	28.266	response to heat																			K11254	0.00018433	33.746	H4; histone H4	25512	216	21	6	1.6471e-08
2042.61	1819.31	1899.1	TR88840|c0_g1	Unannotated	D0	D3C	D3L	D0;D3C;D3L		GO:0009507	7.6182e-19	7.5003	chloroplast																			K03283	0.0019135	16.211	HSPA1s; heat shock 70kDa protein 1/2/6/8	25512	216	51	7	2.2799e-07
2018.45	1781.76	1871.3	TR38783|c1_g1	Others	D0	D3C	D3L	D0;D3C;D3L		GO:0009644	1.2487e-12	65.308	response to high light intensity
2017.32	1755.48	1835.34	TR40722|c2_g12	Cytoskeleton	D0	D3C	D3L	D0;D3C;D3L		GO:0019843	5.4576e-07	16.496	rRNA binding																			0v3C_dn	3.1247e-181	126.46
1898.49	1608.92	1806.41	TR87540|c0_g3	Protein regulation	D0	D3C	D3L	D0;D3C;D3L		GO:0042542	9.5505e-13	67.148	response to hydrogen peroxide																			0v3L_dn	8.2048e-216	102.57
1828.41	1508.6	1803.07	TR34537|c0_g1	Oxidative stress	D0	D3C	D3L	D0;D3C;D3L		GO:0070469	3.965e-07	28.463	respiratory chain																			3CvL_dn	1.805e-18	16.148
1700.52	1499.45	1668.73	TR88840|c1_g1	Unannotated	D0	D3C	D3L	D0;D3C;D3L		GO:0000151	0.019885	34.053																				3CvL_up	6.3262e-05	6.7985
1692.95	1487.06	1639.18	TR45503|c1_g1	Unannotated	D0	D3C	D3L	D0;D3C;D3L		GO:0003677	0.0039136	3.0789
1670.56	1470.9	1591.32	TR79214|c3_g2	Amino acid metabolism	D0	D3C	D3L	D0;D3C;D3L		GO:0003723	0.013245	3.9238																				D0;D3C -167 (2)
1641.81	1428.68	1531.46	TR88776|c0_g1	Others	D0	D3C	D3L	D0;D3C;D3L		GO:0003735	8.142e-06	6.0252																				O	0.0027714	2.8244	Posttranslational modification, protein turnover, chaperones	15577	54	1532	15	0.00011547
1632.03	1404.2	1515.96	TR108712|c0_g3	Unannotated	D0	D3C	D3L	D0;D3C;D3L		GO:0004197	0.020969	33.261																				GO:0000786	0.00092055	14.497	nucleosome	34444	126	132	7	5.6556e-07
1621.18	1394.93	1392.06	TR107941|c0_g1	Energy metabolism	D0	D3C	D3L	D0;D3C;D3L		GO:0004435	0.0013347	95.35																				K13993	2.1398e-05	34.383	HSP20; HSP20 family protein	25512	106	49	7	1.2748e-09
1585.8	1383.41	1388.73	TR38074|c0_g1	Transport	D0	D3C	D3L	D0;D3C;D3L		GO:0005524	8.0808e-11	3.6034
1548.69	1329	1367.12	TR42458|c1_g1	Cell wall related	D0	D3C	D3L	D0;D3C;D3L		GO:0005618	9.0648e-05	9.0293																				0v3L_dn	3.5971e-44	52.359
1547.35	1299.7	1364.75	TR41922|c0_g1	Stress response	D0	D3C	D3L	D0;D3C;D3L		GO:0005634	0.0010769	2.3009																				3CvL_dn	3.3631e-31	38.332
1529.09	1296	1343.45	TR38763|c0_g8	Protein metabolism	D0	D3C	D3L	D0;D3C;D3L		GO:0005681	0.002293	13.062																				0v3C_dn	0.00011954	12.608
1478.6	1294.4	1332.98	TR57941|c1_g1	Others	D0	D3C	D3L	D0;D3C;D3L		GO:0005730	7.5551e-06	7.9971
1466.21	1280.56	1319.74	TR77663|c0_g1	Photosynthesis	D0	D3C	D3L	D0;D3C;D3L		GO:0005737	3.5582e-13	4.7698																				D0;D3C;D3L - 903 (3)
1462.06	1258.66	1319.23	TR85700|c0_g1	Secondary metabolism	D0	D3C	D3L	D0;D3C;D3L		GO:0005739	7.6789e-06	4.7156																				M	0.039301	1.9462	Cell wall/membrane/envelope biogenesis	15577	276	464	16	0.0048868
1435.13	1239.6	1313.42	TR38701|c0_g1	Photosynthesis	D0	D3C	D3L	D0;D3C;D3L		GO:0005773	0.044408	5.5713																				J	0.010617	1.6346	Translation, ribosomal structure and biogenesis	15577	276	1312	38	0.00082153
1406.93	1228.66	1309.49	TR106181|c0_g1	Cell wall related	D0	D3C	D3L	D0;D3C;D3L		GO:0005774	8.5695e-07	9.8065																				O	0.00766	1.6209	Posttranslational modification, protein turnover, chaperones	15577	276	1532	44	0.00041036
1392.79	1227.41	1300.08	TR35592|c1_g1	RNA processing	D0	D3C	D3L	D0;D3C;D3L		GO:0005783	4.2872e-08	9.0486																				GO:0043255	0.026088	19.855	water channel activity	34444	771	9	4	2.8049e-05
1368.86	1222.04	1295.63	TR31416|c0_g1	Transport	D0	D3C	D3L	D0;D3C;D3L		GO:0005789	0.019131	4.9262																				GO:0009765	1.4063e-13	18.083	photosystem I	34444	771	42	17	1.0939e-17
1364.01	1221.06	1265.92	TR5997|c0_g1	Cell wall related	D0	D3C	D3L	D0;D3C;D3L		GO:0005829	1.2521e-06	4.2175																				GO:0004869	0.010363	15.955	chlorophyll binding	34444	771	14	5	9.0724e-06
1343.25	1208.71	1252.58	TR63140|c1_g1	Oxidative stress	D0	D3C	D3L	D0;D3C;D3L		GO:0005840	2.9836e-06	8.7169																				GO:0009538	0.00033341	15.636	threonine-type endopeptidase activity	34444	771	20	7	1.5875e-07
1336.84	1188.35	1242.79	TR109293|c0_g1	Defence	D0	D3C	D3L	D0;D3C;D3L		GO:0005886	2.1568e-07	3.596																				GO:0006833	0.0018251	12.028	photosynthesis	34444	771	26	7	1.1774e-06
1309.82	1186.72	1207.36	TR71851|c3_g1	Unannotated	D0	D3C	D3L	D0;D3C;D3L		GO:0006412	0.00012019	5.5807																				GO:0009523	2.1828e-12	10.783	protein-chromophore linkage	34444	771	87	21	3.0174e-16
1290.53	1174.08	1197.34	TR57768|c0_g1	Carbohydrate metabolism	D0	D3C	D3L	D0;D3C;D3L		GO:0006950	0.017026	17.822																				GO:0015250	0.0042521	10.424	Function unknown	34444	771	30	7	3.3308e-06
1288.66	1173.61	1196.23	TR87574|c0_g1	Transport	D0	D3C	D3L	D0;D3C;D3L		GO:0008380	0.02427	7.8369																				GO:0009522	4.6176e-10	10.309	photosystem I	34444	771	78	18	9.22e-14
1282.63	1172.51	1192.02	TR32223|c0_g1	Photosynthesis	D0	D3C	D3L	D0;D3C;D3L		GO:0009409	4.5486e-05	11.723																				GO:0016168	1.6626e-11	9.7725	chlorophyll binding	34444	771	96	21	2.5537e-15
1273.34	1160.85	1165.68	TR37931|c0_g1	Stress response	D0	D3C	D3L	D0;D3C;D3L		GO:0009506	1.2072e-05	6.3173																				GO:0004298	0.0039832	7.3104	threonine-type endopeptidase activity	34444	771	55	9	3.059e-06
1271.23	1133.15	1154.07	TR77355|c1_g1	Photosynthesis	D0	D3C	D3L	D0;D3C;D3L		GO:0009570	1.0086e-06	8.59																				GO:0015979	3.1464e-13	6.8222	photosynthesis	34444	771	203	31	3.3829e-17
1211.47	1132.97	1138.68	TR60247|c0_g1	Amino acid metabolism	D0	D3C	D3L	D0;D3C;D3L		GO:0009579	0.001794	13.752																				GO:0018298	2.4626e-06	6.1385	protein-chromophore linkage	34444	771	131	18	7.9429e-10
1201.14	1117.88	1115.54	TR56731|c0_g1	Cell wall related	D0	D3C	D3L	D0;D3C;D3L		GO:0009941	0.001794	8.438																				GO:0009579	5.0851e-06	4.7252	thylakoid	34444	771	208	22	1.7183e-09
1162.56	1115.39	1098.3	TR80132|c0_g1	Photosynthesis	D0	D3C	D3L	D0;D3C;D3L		GO:0016020	0.022062	3.6486																				GO:0022626	5.3018e-07	4.7125	cytosolic ribosome	34444	771	237	25	1.4658e-10
1159.73	1115	1086.47	TR90436|c1_g1	Protein regulation	D0	D3C	D3L	D0;D3C;D3L		GO:0016021	5.0799e-07	2.9345																				GO:0006950	0.022875	4.5927	response to stress	34444	771	107	11	2.3891e-05
1150.58	1105.35	1080.32	TR116017|c2_g1	Photosynthesis	D0	D3C	D3L	D0;D3C;D3L		GO:0016042	0.0010737	15.297																				GO:0009535	8.476e-14	4.1707	chloroplast thylakoid membrane	34444	771	557	52	3.9056e-18
1146.96	1099.71	1077.22	TR87678|c3_g1	Cytoskeleton	D0	D3C	D3L	D0;D3C;D3L		GO:0032544	0.019025	136.21																				GO:0050662	0.019849	4.0053	coenzyme binding	34444	771	145	13	1.9511e-05
1110.75	1036.72	1060.62	TR77347|c0_g1	Photosynthesis	D0	D3C	D3L	D0;D3C;D3L		GO:0042026	0.00799	49.319																				GO:0009534	0.037083	3.4941	chloroplast thylakoid	34444	771	179	14	4.2148e-05
1108.37	1021.73	1046.34	TR73035|c0_g1	Protein metabolism	D0	D3C	D3L	D0;D3C;D3L		GO:0042752	0.0072344	51.08																				GO:0022625	0.0018251	3.3626	cytosolic large ribosomal subunit	34444	771	279	21	1.171e-06
1081.69	1016.02	1044.1	TR29708|c0_g1	Lipid metabolism	D0	D3C	D3L	D0;D3C;D3L		GO:0042773	0.0010008	41.456																				GO:0048046	0.0001101	3.081	apoplast	34444	771	435	30	4.904e-08
1075.88	1012.01	1029.94	TR103484|c0_g1	Photosynthesis	D0	D3C	D3L	D0;D3C;D3L		GO:0043457	0.028938	29.189																				GO:0009414	0.019916	2.7001	response to water deprivation	34444	771	364	22	1.9883e-05
1040.15	977.54	1012.38	TR71296|c3_g1	Carbohydrate metabolism	D0	D3C	D3L	D0;D3C;D3L		GO:0046686	0.00097543	9.3251																				GO:0005768	0.032548	2.5246	endosome	34444	771	407	23	3.5994e-05
1032.17	976.66	998.31	TR110831|c0_g1	Photosynthesis	D0	D3C	D3L	D0;D3C;D3L		GO:0048046	0.001391	8.7678																				GO:0005774	0.0025449	2.4034	vacuolar membrane	34444	771	632	34	1.8762e-06
1026.05	972.02	989.8	TR106500|c0_g1	Protein regulation	D0	D3C	D3L	D0;D3C;D3L		GO:0070678	0.047335	79.458																				GO:0005773	0.024232	2.2375	vacuole	34444	771	599	30	2.5681e-05
1022.98	965.09	981.54	TR104323|c1_g1	Translation/Protein synthesis	D0	D3C	D3L	D0;D3C;D3L		PF00125.19^Histone^Core histone H2A/H2B/H3/H4^28-94^E:2.5e-14`PF02969.12^TAF^TATA box binding protein associated factor (TAF)^60-92^E:0.00022	0.0014383	286.05																				GO:0003735	6.0288e-06	2.2231	structural constituent of ribosome	34444	771	1266	63	2.2224e-09
1022.71	933.8	981.04	TR33891|c0_g1	Photosynthesis	D0	D3C	D3L	D0;D3C;D3L		0v3C_dn	3.1247e-181	126.46																				GO:0006412	0.00026053	2.0918	translation	34444	771	1196	56	1.2005e-07
1006.6	917.27	970.75	TR106413|c0_g1	Photosynthesis	D0	D3C	D3L	D0;D3C;D3L		0v3L_dn	8.2048e-216	102.57																				GO:0009506	0.0018388	2.0127	plasmodesma	34444	771	1132	51	1.2418e-06
997.8	911.89	963.48	TR99280|c0_g1	Hormonal regulation	D0	D3C	D3L	D0;D3C;D3L		3CvL_dn	1.805e-18	16.148
986.83	902.59	927.34	TR73677|c2_g1	Protein regulation	D0	D3C	D3L	D0;D3C;D3L		3CvL_up	6.3262e-05	6.7985																				D0;D3L - 185 (4)
985.26	890.93	919.42	TR34285|c0_g1	Stress response	D0	D3C	D3L	D0;D3C;D3L																								G	0.010137	3.0176	Carbohydrate transport and metabolism	15577	58	979	11	0.00063555
982.85	883.2	912.76	TR30506|c0_g1	Unannotated	D0	D3C	D3L	D0;D3C;D3L		D0;D3C -167 (2)																						GO:0048046	0.00049314	6.6446	apoplast	34444	143	435	12	2.6541e-07
964.71	874.56	912.26	TR64084|c0_g1	Others	D0	D3C	D3L	D0;D3C;D3L		F	0.0055636	13.711	Nucleotide transport and metabolism							K13993	3.8551e-10	135.81	HSP20; HSP20 family protein
944.74	846.51	896.43	TR101268|c0_g1	Amino acid metabolism	D0	D3C	D3L	D0;D3C;D3L		B	0.0061052	12.846	Chromatin structure and dynamics							K13800	0.013271	316.88	CMPK1; UMP-CMP kinase [EC:2.7.4.14]									0v3C_dn	9.2678e-32	52.354
935.49	843.12	895.02	TR80289|c0_g1	Photosynthesis	D0	D3C	D3L	D0;D3C;D3L		O	1.6252e-09	9.3078	Posttranslational modification, protein turnover, chaperones							K11251	0.0067118	86.422	H2A; histone H2A									3CvL_up	1.4321e-21	29.064
918.77	839.59	883.14	TR70075|c0_g3	Protein metabolism	D0	D3C	D3L	D0;D3C;D3L		C	0.019979	5.1948	Energy production and conversion							K08770	0.013271	61.998	UBC; ubiquitin C
913.69	832.91	881.73	TR107491|c0_g1	Photosynthesis	D0	D3C	D3L	D0;D3C;D3L		G	0.04498	3.8841	Carbohydrate transport and metabolism							K06689	0.01973	50.927	UBE2D; ubiquitin-conjugating enzyme E2 D [EC:2.3.2.23]									D3C - 331 (5)
910.01	817.23	863.86	TR100089|c0_g1	Photosynthesis	D0	D3C	D3L	D0;D3C;D3L		R	0.032944	2.1586	General function prediction only																			N	0.049816	14.751	Cell motility	15577	88	24	2	0.0077096
907.59	811.31	860.9	TR82245|c4_g24	Unannotated	D0	D3C	D3L	D0;D3C;D3L		GO:0000786	1.048e-07	50.413	nucleosome																			GO:0010417	0.013889	27.228	glucuronoxylan biosynthetic process	34444	230	22	4	1.2586e-05
892.95	803.25	858.06	TR81701|c0_g1	Unannotated	D0	D3C	D3L	D0;D3C;D3L		GO:0003755	0.0021228	33.651																				K08245	0.0043511	29.324	phytepsin [EC:3.4.23.40] (Aspartic endopeptidases)	25512	174	25	5	6.4803e-07
874.67	797.79	853.16	TR87637|c0_g2	Unannotated	D0	D3C	D3L	D0;D3C;D3L		GO:0004127	0.0032017	380.26
865.86	782.44	852.22	TR38655|c1_g1	Photosynthesis	D0	D3C	D3L	D0;D3C;D3L		GO:0005634	1.874e-05	3.4083																				0v3C_up	2.2796e-148	91.455
861.97	778.93	837.72	TR80719|c0_g1	Others	D0	D3C	D3L	D0;D3C;D3L		GO:0005681	0.018483	17.363																				3CvL_dn	1.0167e-82	47.963
857.57	777.22	837.43	TR33967|c0_g1	Translation/Protein synthesis	D0	D3C	D3L	D0;D3C;D3L		GO:0005737	1.0782e-08	5.5674																				0v3L_up	7.2516e-07	10.452
832.37	775.6	829.03	TR88770|c0_g1	Photosynthesis	D0	D3C	D3L	D0;D3C;D3L		GO:0005747	0.00048152	51.386																				0v3L_dn	1.0689e-05	7.4297
826.5	762.29	821.62	TR81561|c1_g1	Amino acid metabolism	D0	D3C	D3L	D0;D3C;D3L		GO:0005773	7.4015e-07	15.87
821.32	762	817.65	TR108712|c0_g5	Unannotated	D0	D3C	D3L	D0;D3C;D3L		GO:0005783	0.0011401	9.0215																				D3C;D3L - 187 (6)
809.2	760.51	815.59	TR51572|c0_g8	Unannotated	D0	D3C	D3L	D0;D3C;D3L		GO:0005789	0.0094094	7.6401																				M	0.022303	3.6718	Cell wall/membrane/envelope biogenesis	15577	64	464	7	0.0022569
787.11	757.67	812.57	TR118174|c0_g1	Protein regulation	D0	D3C	D3L	D0;D3C;D3L		GO:0005829	0.031608	3.7003																				GO:0009834	2.0547e-10	42.419	plant-type secondary cell wall biogenesis	34444	145	56	10	3.787e-14
783.65	753.55	811.46	TR45553|c0_g1	Others	D0	D3C	D3L	D0;D3C;D3L		GO:0006221	0.0032017	380.26																				GO:0005525	0.0018388	4.4651	GTP binding	34444	145	798	15	1.2427e-06
777.13	752.74	811.38	TR53062|c2_g1	Cell wall related	D0	D3C	D3L	D0;D3C;D3L		GO:0006457	0.0010766	15.251
774.4	748.34	810.56	TR41327|c0_g3	Photosynthesis	D0	D3C	D3L	D0;D3C;D3L		GO:0009041	0.0032017	380.26																				0v3C_up	6.504e-40	52.161
773.08	737.86	810.47	TR41909|c0_g1	Protein metabolism	D0	D3C	D3L	D0;D3C;D3L		GO:0009507	0.00081499	4.9852																				0v3L_up	2.4707e-27	43.168
769.03	736.55	810.35	TR113533|c0_g1	Others	D0	D3C	D3L	D0;D3C;D3L		GO:0009651	0.045447	8.7536
759.56	713.61	806.47	TR78550|c0_g1	Defence	D0	D3C	D3L	D0;D3C;D3L		GO:0009704	0.015646	158.44																				D3L - 313 (7)
751.27	710.77	800.07	TR98479|c0_g2	Unannotated	D0	D3C	D3L	D0;D3C;D3L		GO:0009737	0.024658	10.378
741.74	701.14	799.98	TR110914|c2_g1	Photosynthesis	D0	D3C	D3L	D0;D3C;D3L		GO:0015035	0.035761	26.905																				0v3L_up	5.8517e-78	65.09
735.72	699.77	797.83	TR52219|c0_g1	Others	D0	D3C	D3L	D0;D3C;D3L		GO:0046686	0.0016596	13.946																				3CvL_up	2.5972e-74	49.727
733.33	699.05	796.02	TR87557|c0_g1	Cell wall related	D0	D3C	D3L	D0;D3C;D3L		0v3L_dn	3.5971e-44	52.359																				0v3C_dn	1.6173e-08	13.454
723.94	695.9	783.72	TR44945|c0_g1	Oxidative stress	D0	D3C	D3L	D0;D3C;D3L		3CvL_dn	3.3631e-31	38.332																				0v3C_up	0.026844	4.2984
704.78	695.47	782.69	TR57387|c4_g2	Secondary metabolism	D0	D3C	D3L	D0;D3C;D3L		0v3C_dn	0.00011954	12.608
700.59	684.19	778.82	TR45567|c0_g1	Stress response	D0	D3C	D3L	D0;D3C;D3L
685.28	681.8	776.57	TR109237|c0_g1	Cell wall related	D0	D3C	D3L	D0;D3C;D3L		D0;D3C;D3L - 903 (3)
682.01	681.73	776.14	TR57573|c0_g1	Others	D0	D3C	D3L	D0;D3C;D3L		M	1.5805e-07	6.0624	Cell wall/membrane/envelope biogenesis
676.12	680.47	770.49	TR115988|c0_g1	Unknown	D0	D3C	D3L	D0;D3C;D3L		J	1.3437e-14	5.0921	Translation, ribosomal structure and biogenesis							K11210	0.01973	175.81	metallothiol transferase [EC:2.5.1.-]
671.84	679.86	762.2	TR34189|c0_g1	Energy metabolism	D0	D3C	D3L	D0;D3C;D3L		O	1.4302e-16	5.0494	Posttranslational modification, protein turnover, chaperones							K01859	0.01973	175.81	E5.5.1.6; chalcone isomerase [EC:5.5.1.6]
670.17	679.25	759.32	TR60793|c0_g1	Transcription regulation	D0	D3C	D3L	D0;D3C;D3L		C	2.6064e-08	5.0437	Energy production and conversion							K02721	0.01973	175.81	psbW; photosystem II PsbW protein
665.89	677.79	757.49	TR57787|c0_g4	Transport	D0	D3C	D3L	D0;D3C;D3L		B	0.0059109	4.7516	Chromatin structure and dynamics							K02723	0.01973	175.81	psbY; photosystem II PsbY protein
665.39	676.49	755.82	TR43787|c0_g1	Secondary metabolism	D0	D3C	D3L	D0;D3C;D3L		U	0.0001581	4.6713	Intracellular trafficking, secretion, and vesicular transport							K08913	0.0012892	131.86	LHCB2; light-harvesting complex II chlorophyll a/b binding protein 2
662.59	676.14	744.68	TR45503|c1_g7	Others	D0	D3C	D3L	D0;D3C;D3L		G	9.2401e-09	4.4895	Carbohydrate transport and metabolism							K08917	0.0012892	131.86	LHCB6; light-harvesting complex II chlorophyll a/b binding protein 6
658.95	664.51	740.43	TR104310|c6_g1	Cytoskeleton	D0	D3C	D3L	D0;D3C;D3L		I	7.3273e-05	4.3784	Lipid transport and metabolism							K00895	0.04204	117.21	pfp; diphosphate-dependent phosphofructokinase [EC:2.7.1.90]
643.07	664.35	730.27	TR85180|c1_g1	Photosynthesis	D0	D3C	D3L	D0;D3C;D3L		E	2.248e-06	3.9597	Amino acid transport and metabolism							K01061	0.0046574	87.905	E3.1.1.45; carboxymethylenebutenolidase [EC:3.1.1.45]
642.17	663.22	729.25	TR77802|c1_g1	Others	D0	D3C	D3L	D0;D3C;D3L		Q	0.0029185	3.4473	Secondary metabolites biosynthesis, transport and catabolism							K11275	0.0046574	87.905	histone H1/5
639.47	661.88	718.74	TR88496|c2_g3	Cytoskeleton	D0	D3C	D3L	D0;D3C;D3L		R	1.1076e-06	2.1557	General function prediction only							K02698	0.0067118	75.347	psaK; photosystem I subunit X
634.05	653.22	710.91	TR53551|c0_g1	Unannotated	D0	D3C	D3L	D0;D3C;D3L		S	0.01644	2.0039	Function unknown							K08912	0.0125	58.604	LHCB1; light-harvesting complex II chlorophyll a/b binding protein 1
627.52	650.85	705.3	TR111076|c0_g1	Cytoskeleton	D0	D3C	D3L	D0;D3C;D3L		GO:0003735	9.9291e-35	8.7489	structural constituent of ribosome							K00344	0.016141	52.743	NADPH:quinone reductase [EC:1.6.5.5]
619.6	649.12	700.63	TR112507|c0_g2	Energy metabolism	D0	D3C	D3L	D0;D3C;D3L		GO:0004298	2.6931e-08	28.769	threonine-type endopeptidase activity							K04565	0.01973	47.948	SOD1; superoxide dismutase, Cu-Zn family [EC:1.15.1.1]
618.73	646.36	696.59	TR51375|c0_g1	Others	D0	D3C	D3L	D0;D3C;D3L		GO:0004869	6.2877e-06	62.79	cysteine-type endopeptidase inhibitor activity							K05765	0.00037545	38.22	CFL; cofilin
609.14	645.83	692.2	TR51346|c1_g1	Transport	D0	D3C	D3L	D0;D3C;D3L		GO:0005768	7.5979e-13	9.9352	endosome							K03094	0.031301	37.674	SKP1; S-phase kinase-associated protein 1
603.7	645.41	690.06	TR35240|c0_g1	Transcription regulation	D0	D3C	D3L	D0;D3C;D3L		GO:0005773	9.1191e-16	8.8052	vacuole							K13195	0.031301	37.674	cold-inducible RNA-binding protein
594.09	644.47	685.58	TR104588|c0_g1	Unannotated	D0	D3C	D3L	D0;D3C;D3L		GO:0005774	5.3544e-19	9.4582	vacuolar membrane							K09503	0.036353	35.162	DNAJA2; DnaJ homolog subfamily A member 2
593.97	631.34	669.1	TR30066|c0_g1	Transcription regulation	D0	D3C	D3L	D0;D3C;D3L		GO:0006412	2.564e-29	8.2319	translation							K03263	0.00082877	32.558	translation initiation factor 5A
592.53	624.95	662.98	TR71824|c0_g2	Secondary metabolism	D0	D3C	D3L	D0;D3C;D3L		GO:0006833	9.1633e-08	47.334	water transport							K17086	0.0083926	30.576	transmembrane 9 superfamily member 2/4
591.32	619.63	655.88	TR35540|c2_g1	Photosynthesis	D0	D3C	D3L	D0;D3C;D3L		GO:0006950	3.0945e-08	18.074	response to stress							K09872	7.497e-07	29.925	aquaporin PIP
587.54	618.6	648.64	TR86609|c0_g1	Amino acid metabolism	D0	D3C	D3L	D0;D3C;D3L		GO:0009414	8.0348e-13	10.626	response to water deprivation							K08678	0.002461	25.116	UXS1; UDP-glucuronate decarboxylase [EC:4.1.1.35]
585	613.05	647.31	TR38758|c1_g2	Cell wall related	D0	D3C	D3L	D0;D3C;D3L		GO:0009506	9.1785e-26	7.9208	plasmodesma							K06630	5.3628e-05	23.22	YWHAE; 14-3-3 protein epsilon
578.93	611.6	646.51	TR81568|c1_g1	Protein metabolism	D0	D3C	D3L	D0;D3C;D3L		GO:0009522	1.4102e-20	40.572	photosystem I							K02183	0.0034292	23.133	CALM; calmodulin
572.12	609.23	642.68	TR35435|c0_g1	Secondary metabolism	D0	D3C	D3L	D0;D3C;D3L		GO:0009523	1.0177e-24	42.437	photosystem II							K00789	0.019651	22.685	metK; S-adenosylmethionine synthetase [EC:2.5.1.6]
569.11	606.65	641.5	TR42399|c0_g1	Signalling	D0	D3C	D3L	D0;D3C;D3L		GO:0009534	3.4001e-09	13.751	chloroplast thylakoid							K08770	0.0067118	19.11	PPAR signaling pathway
563.09	606.45	634.5	TR99413|c0_g2	Protein regulation	D0	D3C	D3L	D0;D3C;D3L		GO:0009535	1.1329e-41	16.413	chloroplast thylakoid membrane							K06689	0.0013677	18.837	UBE2D; ubiquitin-conjugating enzyme E2 D [EC:2.3.2.23]
560.56	604.03	632.23	TR85643|c1_g7	Protein regulation	D0	D3C	D3L	D0;D3C;D3L		GO:0009538	1.2979e-08	61.534	photosystem I reaction center							K07937	0.0083926	17.94	ADP-ribosylation factor 1
553.53	602.28	627.26	TR71851|c4_g1	Photosynthesis	D0	D3C	D3L	D0;D3C;D3L		GO:0009579	7.2627e-18	18.595	thylakoid							K10355	0.00035354	17.581	actin, other eukaryote
550.8	601.34	623.84	TR108390|c0_g1	Others	D0	D3C	D3L	D0;D3C;D3L		GO:0009765	4.2328e-24	71.161	photosynthesis, light harvesting							K01507	0.0099381	17.236	inorganic pyrophosphatase [EC:3.6.1.1]
547.03	593.68	621.94	TR81700|c1_g1	Stress response	D0	D3C	D3L	D0;D3C;D3L		GO:0015250	2.5175e-07	41.022	water channel activity							K10999	0.012461	16.279	cellulose synthase A [EC:2.4.1.12]
546.67	585.68	620.07	TR40785|c1_g9	Hormonal regulation	D0	D3C	D3L	D0;D3C;D3L		GO:0015979	1.0071e-30	26.848	photosynthesis							K00430	0.0125	11.466	E1.11.1.7; peroxidase [EC:1.11.1.7]
543.67	584.6	618.83	TR35592|c2_g2	RNA processing	D0	D3C	D3L	D0;D3C;D3L		GO:0016168	9.0405e-24	38.459	chlorophyll binding
541.23	583.1	617.84	TR63206|c0_g1	Cell wall related	D0	D3C	D3L	D0;D3C;D3L		GO:0018298	2.3197e-16	24.157	protein-chromophore linkage
538.64	577.7	612.51	TR95601|c0_g1	Translation/Protein synthesis	D0	D3C	D3L	D0;D3C;D3L		GO:0022625	5.1496e-14	13.233	cytosolic large ribosomal subunit
534.13	573.82	608.55	TR87115|c0_g1	Translation/Protein synthesis	D0	D3C	D3L	D0;D3C;D3L		GO:0022626	1.8191e-20	18.545	cytosolic ribosome
532.61	573.48	603.08	TR102379|c0_g1	Others	D0	D3C	D3L	D0;D3C;D3L		GO:0043255	5.6032e-05	78.138	regulation of carbohydrate biosynthetic process
528.18	569.79	596.16	TR101028|c1_g2	Unannotated	D0	D3C	D3L	D0;D3C;D3L		GO:0048046	1.4767e-19	12.125	apoplast
526.94	568.73	593.04	TR113483|c0_g1	Oxidative stress	D0	D3C	D3L	D0;D3C;D3L		GO:0050662	3.5132e-09	15.762	coenzyme binding
526.75	560.53	592.43	TR63714|c0_g1	Others	D0	D3C	D3L	D0;D3C;D3L		GO:0000139	0.00070903	4.1674
523.77	556.4	585.46	TR78833|c0_g1	Energy metabolism	D0	D3C	D3L	D0;D3C;D3L		GO:0000166	0.0094094	3.8284
523.74	553.69	579.71	TR69147|c0_g1	Cytoskeleton	D0	D3C	D3L	D0;D3C;D3L		GO:0000287	0.0034422	5.1027
519.83	545.31	573.35	TR113537|c0_g1	Cell wall related	D0	D3C	D3L	D0;D3C;D3L		GO:0000786	3.1294e-06	13.319
510.81	542.95	572.48	TR84226|c0_g1	Carbohydrate metabolism	D0	D3C	D3L	D0;D3C;D3L		GO:0003743	2.4609e-08	13.366
505.99	542.12	572.48	TR79174|c2_g1	Transport	D0	D3C	D3L	D0;D3C;D3L		GO:0003746	1.5601e-06	12.087
505.68	540.47	572.12	TR101592|c0_g1	Transport	D0	D3C	D3L	D0;D3C;D3L		GO:0003924	0.0034422	4.6572
500.04	538.49	569.27	TR51352|c0_g2	Transport	D0	D3C	D3L	D0;D3C;D3L		GO:0003960	0.001215	87.905
497.59	538	568.89	TR40317|c0_g1	Photosynthesis	D0	D3C	D3L	D0;D3C;D3L		GO:0004427	0.009719	13.12
494.23	537.53	564.84	TR60794|c0_g1	Protein regulation	D0	D3C	D3L	D0;D3C;D3L		GO:0004478	0.0056258	24.25
490.69	527.31	564.51	TR71307|c0_g1	Energy metabolism	D0	D3C	D3L	D0;D3C;D3L		GO:0004601	3.1178e-05	12.172
486.52	526.3	564.46	TR95339|c0_g1	Signalling	D0	D3C	D3L	D0;D3C;D3L		GO:0004784	0.0049984	25.116
480.92	524.91	555.44	TR93799|c1_g2	Signalling	D0	D3C	D3L	D0;D3C;D3L		GO:0005200	0.042769	6.8056
480.46	524.55	553.17	TR110642|c0_g1	Protein regulation	D0	D3C	D3L	D0;D3C;D3L		GO:0005215	0.00084828	6.8676
477.95	522.26	552.06	TR87893|c0_g3	Energy metabolism	D0	D3C	D3L	D0;D3C;D3L		GO:0005507	0.0004585	7.4182
476.98	521.97	549.41	TR32092|c1_g1	Unannotated	D0	D3C	D3L	D0;D3C;D3L		GO:0005509	0.00015917	5.0617
476.14	518.94	546.01	TR112401|c0_g1	Oxidative stress	D0	D3C	D3L	D0;D3C;D3L		GO:0005524	1.1311e-08	2.2821
475.47	518.78	540.47	TR88241|c0_g1	Transcription regulation	D0	D3C	D3L	D0;D3C;D3L		GO:0005525	3.4547e-10	5.9485
467.69	515.33	539.46	TR94781|c0_g1	Transcription regulation	D0	D3C	D3L	D0;D3C;D3L		GO:0005576	1.9982e-10	5.2154
467.2	512.97	538.46	TR36562|c0_g1	Protein metabolism	D0	D3C	D3L	D0;D3C;D3L		GO:0005618	6.5577e-09	6.9925
466.54	512.72	538.22	TR77802|c0_g1	Unannotated	D0	D3C	D3L	D0;D3C;D3L		GO:0005634	1.5928e-10	2.2788
453.94	508.96	536.72	TR86501|c1_g2	Translation/Protein synthesis	D0	D3C	D3L	D0;D3C;D3L		GO:0005730	1.6402e-07	5.2176
450.53	506.33	533.52	TR95370|c0_g1	Energy metabolism	D0	D3C	D3L	D0;D3C;D3L		GO:0005737	2.7708e-42	5.0195
446.91	502.79	532	TR86587|c0_g1	Others	D0	D3C	D3L	D0;D3C;D3L		GO:0005739	3.8249e-05	2.8693
446.91	500.19	530.92	TR77855|c0_g1	Transport	D0	D3C	D3L	D0;D3C;D3L		GO:0005777	0.017984	4.9758
443.28	495.48	526.81	TR51572|c0_g2	Unannotated	D0	D3C	D3L	D0;D3C;D3L		GO:0005783	3.5164e-11	6.0481
441.99	495.41	521.21	TR63206|c0_g2	Cell wall related	D0	D3C	D3L	D0;D3C;D3L		GO:0005789	2.727e-07	4.8444
437.49	494.69	518.73	TR40747|c3_g2	Nucleic acid metabolism	D0	D3C	D3L	D0;D3C;D3L		GO:0005794	4.194e-15	6.1012
430.2	492.5	514.26	TR81568|c2_g1	Protein metabolism	D0	D3C	D3L	D0;D3C;D3L		GO:0005802	1.8216e-11	9.6903
428.86	492.41	512.49	TR35738|c1_g4	Others	D0	D3C	D3L	D0;D3C;D3L		GO:0005829	5.1994e-30	5.1636
420.54	490.8	508.86	TR96722|c0_g1	Energy metabolism	D0	D3C	D3L	D0;D3C;D3L		GO:0005839	0.00020541	31.395
420.1	490.74	508.44	TR60742|c0_g2	Lipid metabolism	D0	D3C	D3L	D0;D3C;D3L		GO:0005840	4.2401e-12	6.9236
418.62	480.52	503.97	TR57332|c2_g14	Others	D0	D3C	D3L	D0;D3C;D3L		GO:0005856	0.00084828	6.8676
417.4	477.18	502.97	TR71729|c0_g1	Oxidative stress	D0	D3C	D3L	D0;D3C;D3L		GO:0005886	5.1776e-36	4.5008
416.98	474.26	502.93	TR81694|c0_g1	Others	D0	D3C	D3L	D0;D3C;D3L		GO:0006007	0.0012296	37.013
416.78	472.37	502.79	TR35592|c2_g3	RNA processing	D0	D3C	D3L	D0;D3C;D3L		GO:0006096	3.8115e-09	10.778
415.77	470.6	499.57	TR95926|c0_g2	Photosynthesis	D0	D3C	D3L	D0;D3C;D3L		GO:0006108	0.03354	14.065
415.76	469.94	497.72	TR86452|c0_g1	Others	D0	D3C	D3L	D0;D3C;D3L		GO:0006334	1.6694e-05	16.547
414.41	469.3	493.31	TR57597|c1_g1	Transport	D0	D3C	D3L	D0;D3C;D3L		GO:0006414	0.016428	8.507
413.79	469.09	492.29	TR87490|c0_g1	Others	D0	D3C	D3L	D0;D3C;D3L		GO:0006452	0.00020541	31.395
411.56	465.87	491.74	TR110478|c0_g1	Photosynthesis	D0	D3C	D3L	D0;D3C;D3L		GO:0006457	2.0693e-05	6.5811
411.53	460.51	491.28	TR49257|c0_g1	Cytoskeleton	D0	D3C	D3L	D0;D3C;D3L		GO:0006511	5.6968e-08	9.7673
411.41	457.67	489.81	TR94937|c2_g1	Translation/Protein synthesis	D0	D3C	D3L	D0;D3C;D3L		GO:0006556	0.0063521	23.441
406.46	452.85	488.82	TR51572|c0_g10	Others	D0	D3C	D3L	D0;D3C;D3L		GO:0006633	0.0031179	6.5655
406.41	449.3	487.76	TR29726|c0_g1	Lipid metabolism	D0	D3C	D3L	D0;D3C;D3L		GO:0006665	0.020858	16.354
405.43	446.57	487.4	TR77610|c0_g1	Cytoskeleton	D0	D3C	D3L	D0;D3C;D3L		GO:0006730	0.0052654	15.156
402.88	443.28	484.03	TR82157|c1_g1	Lipid metabolism	D0	D3C	D3L	D0;D3C;D3L		GO:0006869	9.0648e-05	13.023
402.48	442.76	480.69	TR64044|c1_g1	Others	D0	D3C	D3L	D0;D3C;D3L		GO:0006979	2.52e-05	8.995
399.94	439.45	479.54	TR47341|c1_g1	Photosynthesis	D0	D3C	D3L	D0;D3C;D3L		GO:0007264	4.2977e-06	8.4027
399.27	439.4	471.17	TR90424|c0_g2	Hormonal regulation	D0	D3C	D3L	D0;D3C;D3L		GO:0007267	0.019388	16.744
394.56	435.01	469.29	TR34270|c0_g1	Secondary metabolism	D0	D3C	D3L	D0;D3C;D3L		GO:0008234	0.040408	6.8945
394.32	432.89	463.69	TR80957|c0_g1	Amino acid metabolism	D0	D3C	D3L	D0;D3C;D3L		GO:0008270	0.0086185	1.9967
391.89	432.18	460.95	TR73677|c1_g2	Protein regulation	D0	D3C	D3L	D0;D3C;D3L		GO:0008289	1.0035e-06	9.6031
388.96	431.8	460.7	TR35139|c0_g1	Cytoskeleton	D0	D3C	D3L	D0;D3C;D3L		GO:0008612	0.00039431	27.47
387.77	431.15	459.7	TR32092|c2_g1	Cell wall related	D0	D3C	D3L	D0;D3C;D3L		GO:0008948	0.026505	29.302
384.36	431.05	458.48	TR53798|c0_g1	Unknown	D0	D3C	D3L	D0;D3C;D3L		GO:0009408	0.020245	5.5592
383.62	428	456.89	TR77125|c0_g1	Others	D0	D3C	D3L	D0;D3C;D3L		GO:0009409	8.1616e-11	9.6071
383.06	425.62	453.7	TR110554|c2_g2	Unannotated	D0	D3C	D3L	D0;D3C;D3L		GO:0009416	0.00011656	10.275
381.62	424.3	453.48	TR90461|c1_g4	Cytoskeleton	D0	D3C	D3L	D0;D3C;D3L		GO:0009505	0.0021696	6.9096
376.85	422.96	452.08	TR57495|c0_g1	Oxidative stress	D0	D3C	D3L	D0;D3C;D3L		GO:0009507	1.0485e-27	5.319
376.24	420.85	451.99	TR92699|c0_g1	Protein metabolism	D0	D3C	D3L	D0;D3C;D3L		GO:0009514	0.03354	14.065
375.56	415.6	451.98	TR77038|c0_g2	Others	D0	D3C	D3L	D0;D3C;D3L		GO:0009570	5.196e-12	6.5618
371.51	414.55	451.16	TR111102|c1_g1	Photosynthesis	D0	D3C	D3L	D0;D3C;D3L		GO:0009636	0.013595	12.042
371.01	413.91	446.26	TR41186|c3_g1	Energy metabolism	D0	D3C	D3L	D0;D3C;D3L		GO:0009637	0.015079	11.721
370.98	411.74	442.77	TR62433|c0_g1	Cell wall related	D0	D3C	D3L	D0;D3C;D3L		GO:0009651	1.1028e-05	5.5042
369.64	411.46	442.6	TR57540|c1_g1	Transport	D0	D3C	D3L	D0;D3C;D3L		GO:0009654	0.0089686	21.31
368.73	407.94	442.23	TR116505|c0_g1	Unannotated	D0	D3C	D3L	D0;D3C;D3L		GO:0009695	0.047335	12.558
364.29	405.73	442.19	TR106706|c0_g1	Signalling	D0	D3C	D3L	D0;D3C;D3L		GO:0009734	0.014795	4.6024
362.54	403.37	441.3	TR33990|c0_g1	Unannotated	D0	D3C	D3L	D0;D3C;D3L		GO:0009735	1.3682e-08	14.022
361.78	402.12	438.72	TR56747|c0_g2	Transport	D0	D3C	D3L	D0;D3C;D3L		GO:0009737	0.0037737	4.6064
361.76	401.64	436.55	TR40267|c0_g1	Translation/Protein synthesis	D0	D3C	D3L	D0;D3C;D3L		GO:0009793	0.0029531	5.2127
359.66	400.3	435.61	TR85943|c0_g2	Protein regulation	D0	D3C	D3L	D0;D3C;D3L		GO:0009809	7.6921e-05	10.838
358.59	400.04	435.47	TR85413|c0_g1	Amino acid metabolism	D0	D3C	D3L	D0;D3C;D3L		GO:0009825	0.044777	12.786
352.74	398.77	433.86	TR89397|c1_g3	Protein regulation	D0	D3C	D3L	D0;D3C;D3L		GO:0009833	0.0073266	47.948
350.39	397.8	431.95	TR90713|c0_g1	Carbohydrate metabolism	D0	D3C	D3L	D0;D3C;D3L		GO:0009834	0.047335	12.558
350.12	392.13	428.47	TR72641|c0_g1	Cell wall related	D0	D3C	D3L	D0;D3C;D3L		GO:0009867	0.032328	9.5549
346.16	389.3	427.66	TR90461|c2_g1	Cytoskeleton	D0	D3C	D3L	D0;D3C;D3L		GO:0009941	4.0123e-10	8.1682
345.29	388.11	424.57	TR98611|c0_g1	Energy metabolism	D0	D3C	D3L	D0;D3C;D3L		GO:0010181	0.00062485	9.9048
345.04	382.87	423.83	TR91019|c1_g2	Transcription regulation	D0	D3C	D3L	D0;D3C;D3L		GO:0010287	0.010898	12.74
343.38	379.53	423.03	TR71296|c2_g1	Carbohydrate metabolism	D0	D3C	D3L	D0;D3C;D3L		GO:0010319	0.00051263	17.293
341.53	379.22	422.52	TR93924|c0_g1	Cytoskeleton	D0	D3C	D3L	D0;D3C;D3L		GO:0010951	0.030276	27.76
340.84	378.48	419.64	TR30453|c0_g1	Cell wall related	D0	D3C	D3L	D0;D3C;D3L		GO:0015031	3.6239e-09	5.8293
339.84	376.4	418.18	TR45525|c0_g1	Energy metabolism	D0	D3C	D3L	D0;D3C;D3L		GO:0015078	2.8537e-05	20.175
339.34	375.41	417.95	TR112911|c0_g1	Others	D0	D3C	D3L	D0;D3C;D3L		GO:0015629	0.017538	11.27
337.52	374.66	416.02	TR71768|c0_g1	Translation/Protein synthesis	D0	D3C	D3L	D0;D3C;D3L		GO:0015986	2.1562e-05	12.76
335.49	374.51	414.79	TR34275|c0_g1	Others	D0	D3C	D3L	D0;D3C;D3L		GO:0015991	0.0033343	9.2532
332.22	374.31	414.67	TR72832|c0_g1	Protein metabolism	D0	D3C	D3L	D0;D3C;D3L		GO:0015992	0.014348	11.879
329.99	374.01	413.29	TR35194|c0_g1	Photosynthesis	D0	D3C	D3L	D0;D3C;D3L		GO:0015995	0.0028194	12.41
329.68	373.92	411.09	TR79077|c0_g2	Cutin/suberin/wax biosynthesis	D0	D3C	D3L	D0;D3C;D3L		GO:0016020	6.0398e-22	6.0547
329.67	371.81	406.06	TR47307|c0_g1	Transport	D0	D3C	D3L	D0;D3C;D3L		GO:0016021	6.0883e-43	3.9591
329.04	371.74	404.52	TR65945|c0_g1	Others	D0	D3C	D3L	D0;D3C;D3L		GO:0016032	2.7454e-05	8.9121
327.56	370.38	404.08	TR110554|c3_g4	Carbohydrate metabolism	D0	D3C	D3L	D0;D3C;D3L		GO:0016192	2.141e-07	8.0371
325.66	370.34	398.21	TR104066|c0_g1	Transcription regulation	D0	D3C	D3L	D0;D3C;D3L		GO:0016567	0.01811	3.1507
324.51	369.03	394.99	TR53251|c1_g1	Cutin/suberin/wax biosynthesis	D0	D3C	D3L	D0;D3C;D3L		GO:0016630	0.034675	87.905
324.17	368.14	394.75	TR87606|c0_g1	Transport	D0	D3C	D3L	D0;D3C;D3L		GO:0016787	4.741e-05	6.6829
322.94	367.26	393.65	TR87979|c0_g1	Cytoskeleton	D0	D3C	D3L	D0;D3C;D3L		GO:0016788	0.012233	9.0937
318.15	367.16	391.25	TR94869|c0_g2	Photosynthesis	D0	D3C	D3L	D0;D3C;D3L		GO:0016881	1.0955e-06	10.819
317.75	366.45	389.88	TR65132|c0_g1	Protein regulation	D0	D3C	D3L	D0;D3C;D3L		GO:0019773	0.0038839	27.048
315.65	365.66	388.63	TR40784|c0_g3	Others	D0	D3C	D3L	D0;D3C;D3L		GO:0019853	0.019388	16.744
315.17	365.65	387.88	TR77827|c0_g3	Lipid metabolism	D0	D3C	D3L	D0;D3C;D3L		GO:0020037	1.4375e-06	5.3035
314.61	365.56	386.55	TR100149|c0_g1	Cell wall related	D0	D3C	D3L	D0;D3C;D3L		GO:0022627	3.8256e-07	10.484
314.56	365.07	385.82	TR30064|c0_g1	Signalling	D0	D3C	D3L	D0;D3C;D3L		GO:0030042	4.8801e-05	41.86
313.96	361.75	385.72	TR95334|c0_g1	Signalling	D0	D3C	D3L	D0;D3C;D3L		GO:0030145	0.0039579	16.279
310.42	361.61	384.3	TR113718|c2_g1	Transport	D0	D3C	D3L	D0;D3C;D3L		GO:0030244	0.0068353	8.0965
309.78	360.27	383.19	TR38012|c0_g1	Unannotated	D0	D3C	D3L	D0;D3C;D3L		GO:0031225	0.024502	6.3112
308.4	360.16	382.41	TR80356|c0_g1	Others	D0	D3C	D3L	D0;D3C;D3L		GO:0031408	0.0010787	11.291
302.93	359.85	382.2	TR99315|c0_g1	Lipid metabolism	D0	D3C	D3L	D0;D3C;D3L		GO:0033179	0.0012296	37.013
302.66	359.73	381.21	TR41186|c1_g1	Energy metabolism	D0	D3C	D3L	D0;D3C;D3L		GO:0033320	0.0098074	20.684
302.51	359.69	380.56	TR72945|c1_g3	Translation/Protein synthesis	D0	D3C	D3L	D0;D3C;D3L		GO:0042742	0.0010737	5.9141
302.42	357.82	378.77	TR29671|c0_g1	Others	D0	D3C	D3L	D0;D3C;D3L		GO:0042744	1.2316e-06	12.397
301.86	356.52	377.36	TR51490|c0_g1	Secondary metabolism	D0	D3C	D3L	D0;D3C;D3L		GO:0043022	1.5161e-05	22.376
301.14	353.68	375.17	TR30871|c0_g1	Protein metabolism	D0	D3C	D3L	D0;D3C;D3L		GO:0045454	0.0012613	7.4637
300.97	351.64	374.26	TR73687|c0_g1	Carbohydrate metabolism	D0	D3C	D3L	D0;D3C;D3L		GO:0045901	0.00034275	28.357
300.4	350.29	373.77	TR60279|c0_g2	Nucleic acid metabolism	D0	D3C	D3L	D0;D3C;D3L		GO:0045905	0.00020541	31.395
300.28	348.7	373.53	TR41938|c0_g1	Nucleic acid metabolism	D0	D3C	D3L	D0;D3C;D3L		GO:0046686	4.7373e-09	8.1672
299.55	343.14	371.24	TR63550|c0_g2	Others	D0	D3C	D3L	D0;D3C;D3L		GO:0046872	3.9477e-35	5.3538
299.14	340.82	368.52	TR42943|c0_g2	Energy metabolism	D0	D3C	D3L	D0;D3C;D3L		GO:0046933	0.0060457	10.549
292.21	340.73	364.03	TR38828|c0_g1	Transcription regulation	D0	D3C	D3L	D0;D3C;D3L		GO:0047334	0.034675	87.905
288.44	340.37	363.55	TR82302|c0_g2	Secondary metabolism	D0	D3C	D3L	D0;D3C;D3L		GO:0048040	0.0098074	20.684
286.78	338.59	363.09	TR108392|c0_g1	Others	D0	D3C	D3L	D0;D3C;D3L		GO:0050992	0.019864	117.21
285.52	335.64	362.97	TR32256|c0_g1	Others	D0	D3C	D3L	D0;D3C;D3L		GO:0051287	0.0018838	8.3224
284.53	335.03	362.56	TR60235|c0_g1	Transport	D0	D3C	D3L	D0;D3C;D3L		GO:0051603	0.00068881	24.418
284.45	334.77	359.74	TR51951|c1_g1	Others	D0	D3C	D3L	D0;D3C;D3L		GO:0051920	0.030276	27.76
283.73	334.38	359.39	TR45532|c2_g1	Hormonal regulation	D0	D3C	D3L	D0;D3C;D3L		GO:0055114	2.1162e-06	8.9629
283.71	334.25	359.33	TR41131|c0_g4	Translation/Protein synthesis	D0	D3C	D3L	D0;D3C;D3L		GO:0071555	0.00035405	5.0749
283.69	333.86	359.1	TR75406|c1_g1	Energy metabolism	D0	D3C	D3L	D0;D3C;D3L
282.62	330.78	357.66	TR40784|c0_g1	Others	D0	D3C	D3L	D0;D3C;D3L		D0;D3L - 185 (4)
282.07	328.98	355.5	TR95915|c0_g1	Signalling	D0	D3C	D3L	D0;D3C;D3L		G	2.6451e-07	9.6421	Carbohydrate transport and metabolism							K03260	0.034769	156.03	EIF4G; translation initiation factor 4G
279	328.68	355.16	TR101007|c0_g1	Cell wall related	D0	D3C	D3L	D0;D3C;D3L		Q	0.0016635	8.4132	Secondary metabolites biosynthesis, transport and catabolism							K00559	0.04478	132.02	RPM1; disease resistance protein RPM1
278.87	328.6	354.86	TR90974|c0_g1	Others	D0	D3C	D3L	D0;D3C;D3L		O	8.9036e-05	5.6015	Posttranslational modification, protein turnover, chaperones							K13457	0.01973	13.976	E2.1.1.41; sterol 24-C-methyltransferase [EC:2.1.1.41]
278.05	326.16	354.44	TR57931|c1_g1	Energy metabolism	D0	D3C	D3L	D0;D3C;D3L		C	0.027324	4.6893	Energy production and conversion
277.7	324.01	354.08	TR72839|c0_g1	Transport	D0	D3C	D3L	D0;D3C;D3L		R	0.00028179	3.1177	General function prediction only
277.33	323.53	352.99	TR40302|c3_g1	Hormonal regulation	D0	D3C	D3L	D0;D3C;D3L		GO:0048046	2.6252e-10	23.673	apoplast
274.55	323.29	352.34	TR71815|c0_g1	Cell wall related	D0	D3C	D3L	D0;D3C;D3L		GO:0003743	0.011839	20.074
273.82	322.24	349.73	TR82142|c0_g2	Others	D0	D3C	D3L	D0;D3C;D3L		GO:0003838	0.020969	132.02
272.39	322	347.14	TR89425|c0_g1	Oxidative stress	D0	D3C	D3L	D0;D3C;D3L		GO:0005524	0.0021995	2.9611
272	320.28	344.32	TR77695|c0_g1	Unannotated	D0	D3C	D3L	D0;D3C;D3L		GO:0005576	2.3702e-05	9.0331
271.26	319.91	342.89	TR111066|c0_g6	Photosynthesis	D0	D3C	D3L	D0;D3C;D3L		GO:0005618	9.7986e-05	13.002
269.55	318.23	340.11	TR87803|c4_g1	Signalling	D0	D3C	D3L	D0;D3C;D3L		GO:0005737	0.042769	2.9317
266.05	318.15	338.42	TR110554|c3_g1	Cell wall related	D0	D3C	D3L	D0;D3C;D3L		GO:0005773	2.1287e-05	12.894
265.01	314.84	336.83	TR60218|c1_g1	Signalling	D0	D3C	D3L	D0;D3C;D3L		GO:0005783	0.0021696	8.1437
264.84	313.15	336.74	TR58250|c0_g1	Cell wall related	D0	D3C	D3L	D0;D3C;D3L		GO:0005794	0.010258	6.2696
264.29	312.58	336.34	TR57332|c2_g2	Others	D0	D3C	D3L	D0;D3C;D3L		GO:0005829	1.2471e-07	6.0732
263.79	311.57	335.84	TR92606|c0_g1	Translation/Protein synthesis	D0	D3C	D3L	D0;D3C;D3L		GO:0005886	1.1541e-06	4.5114
262.68	311.42	335.02	TR51352|c0_g1	Transport	D0	D3C	D3L	D0;D3C;D3L		GO:0009506	4.851e-05	8.3389
261.98	311.4	330.41	TR89340|c0_g1	Cytoskeleton	D0	D3C	D3L	D0;D3C;D3L		GO:0009507	3.5946e-06	5.8848
261.38	309.8	328.1	TR31439|c1_g1	Translation/Protein synthesis	D0	D3C	D3L	D0;D3C;D3L		GO:0016020	0.0042739	5.4729
261.25	309.68	327.62	TR109910|c6_g2	Cutin/suberin/wax biosynthesis	D0	D3C	D3L	D0;D3C;D3L		GO:0016021	2.0138e-09	4.2514
261.06	309.38	326.74	TR35111|c0_g1	Secondary metabolism	D0	D3C	D3L	D0;D3C;D3L		GO:0016126	0.0014612	37.311
260.03	308.92	326.17	TR118019|c0_g1	Others	D0	D3C	D3L	D0;D3C;D3L		GO:0016758	0.037368	26.27
258.66	308.83	326.11	TR81568|c0_g1	Protein metabolism	D0	D3C	D3L	D0;D3C;D3L		GO:0016791	0.042769	85.815
258.37	307.16	325.56	TR87267|c3_g1	Signalling	D0	D3C	D3L	D0;D3C;D3L		GO:0020037	0.024755	7.766
257.87	305.78	325.42	TR63139|c0_g1	Photosynthesis	D0	D3C	D3L	D0;D3C;D3L		GO:0030570	0.042769	85.815
257.47	305.74	325.4	TR64028|c0_g1	Energy metabolism	D0	D3C	D3L	D0;D3C;D3L		GO:0031225	0.01778	17.603
256.2	305.67	324.84	TR71670|c1_g1	Transcription regulation	D0	D3C	D3L	D0;D3C;D3L		GO:0042744	0.0088868	22.004
255.96	305.23	323.24	TR100988|c0_g1	Others	D0	D3C	D3L	D0;D3C;D3L		GO:0045490	0.0090174	47.675
255.35	304.98	322.76	TR77666|c0_g1	Lipid metabolism	D0	D3C	D3L	D0;D3C;D3L		GO:0046872	0.0036902	3.9339
254.69	303.96	322.61	TR55942|c0_g1	Stress response	D0	D3C	D3L	D0;D3C;D3L		GO:0080001	0.026834	114.42
252.58	303.91	322.36	TR77363|c0_g1	Translation/Protein synthesis	D0	D3C	D3L	D0;D3C;D3L		0v3C_dn	9.2678e-32	52.354
252.43	303.02	321.41	TR70673|c0_g1	Transcription regulation	D0	D3C	D3L	D0;D3C;D3L		3CvL_up	1.4321e-21	29.064
251.68	302.85	321.17	TR102770|c0_g1	Secondary metabolism	D0	D3C	D3L	D0;D3C;D3L
251.59	302.25	317.32	TR112725|c1_g3	Others	D0	D3C	D3L	D0;D3C;D3L		D3C - 331 (5)
250.97	301.56	317.27	TR44077|c1_g1	Others	D0	D3C	D3L	D0;D3C;D3L		N	0.0047616	39.969	Cell motility
250.36	301.5	317.03	TR70636|c0_g3	Signalling	D0	D3C	D3L	D0;D3C;D3L		Q	0.0031307	5.6427	Secondary metabolites biosynthesis, transport and catabolism							K08245	5.0342e-06	95.926	phytepsin [EC:3.4.23.40] (Aspartic endopeptidases)
250.13	301.31	316.98	TR77351|c0_g1	Hormonal regulation	D0	D3C	D3L	D0;D3C;D3L		E	0.00011788	5.4012	Amino acid transport and metabolism							K20890	0.011775	319.75	xylan alpha-glucuronosyltransferase [EC:2.4.1.-]
249.55	300.96	316.9	TR38658|c0_g1	Others	D0	D3C	D3L	D0;D3C;D3L		S	0.0019748	3.6446	Function unknown							K07390	0.024104	191.85	monothiol glutaredoxin
248.98	300.53	316.1	TR103711|c4_g1	Transport	D0	D3C	D3L	D0;D3C;D3L		G	0.012329	3.4294	Carbohydrate transport and metabolism							K15692	0.031301	159.88	E3 ubiquitin-protein ligase RNF13 [EC:2.3.2.27]
248.92	299.26	314.11	TR81534|c0_g1	Lipid metabolism	D0	D3C	D3L	D0;D3C;D3L		J	0.015451	2.9246	Translation, ribosomal structure and biogenesis							K02698	0.040277	137.04	psaK; photosystem I subunit X
248.4	298.72	314.06	TR72692|c0_g1	Photosynthesis	D0	D3C	D3L	D0;D3C;D3L		O	0.012329	2.8177	Posttranslational modification, protein turnover, chaperones							K02921	0.040277	137.04	RP-L37Ae; large subunit ribosomal protein L37Ae
248.39	297.65	312.95	TR33323|c0_g1	Unannotated	D0	D3C	D3L	D0;D3C;D3L		R	0.0058318	2.0692	General function prediction only							K15849	0.040277	137.04	PAT; bifunctional aspartate aminotransferase and glutamate/aspartate-prephenate aminotransferase [EC:2.6.1.1 2.6.1.78 2.6.1.79]
248.07	297.49	312.65	TR59231|c0_g1	Translation/Protein synthesis	D0	D3C	D3L	D0;D3C;D3L		GO:0010417	5.6777e-05	87.205	glucuronoxylan biosynthetic process							K00432	0.016616	55.342	gpx; glutathione peroxidase [EC:1.11.1.9]
247.78	297.27	312.5	TR72860|c0_g1	Stress response	D0	D3C	D3L	D0;D3C;D3L		GO:0000139	0.0037346	6.395								K08235	0.029798	41.111	xyloglucan:xyloglucosyl transferase [EC:2.4.1.207]
245.22	296.09	311.42	TR106443|c1_g1	Transcription regulation	D0	D3C	D3L	D0;D3C;D3L		GO:0000815	0.0047223	59.954
245.22	296.07	310.79	TR112583|c0_g2	Defence	D0	D3C	D3L	D0;D3C;D3L		GO:0003735	0.01516	4.1674
244.91	293.46	309.99	TR75380|c0_g1	Others	D0	D3C	D3L	D0;D3C;D3L		GO:0003866	0.040408	87.205
244.84	293.36	309.43	TR52004|c0_g1	Others	D0	D3C	D3L	D0;D3C;D3L		GO:0004069	0.015399	37.865
244.26	293.21	306.15	TR45526|c0_g1	Amino acid metabolism	D0	D3C	D3L	D0;D3C;D3L		GO:0004497	0.03614	9.3677
243.9	291.5	304.73	TR58178|c0_g1	Others	D0	D3C	D3L	D0;D3C;D3L		GO:0004602	0.0086362	47.963
243.78	290.64	304.22	TR110434|c0_g1	Unknown	D0	D3C	D3L	D0;D3C;D3L		GO:0005634	0.01778	2.0503
243.19	290.23	304.15	TR37934|c0_g1	Others	D0	D3C	D3L	D0;D3C;D3L		GO:0005737	0.004112	2.6919
242.73	289.5	303.75	TR99160|c0_g1	Energy metabolism	D0	D3C	D3L	D0;D3C;D3L		GO:0005773	0.0094094	6.4057
242.11	288.97	303.75	TR112735|c0_g1	Transport	D0	D3C	D3L	D0;D3C;D3L		GO:0005794	0.001215	5.2562
242.05	288.63	301.3	TR84329|c0_g1	Cell wall related	D0	D3C	D3L	D0;D3C;D3L		GO:0005829	2.7471e-07	4.4127
240.73	287.38	300.67	TR74404|c0_g1	Translation/Protein synthesis	D0	D3C	D3L	D0;D3C;D3L		GO:0005886	0.020575	2.4118
240.32	285.98	300.1	TR112547|c1_g2	Unannotated	D0	D3C	D3L	D0;D3C;D3L		GO:0005960	0.040408	87.205
240.26	285.83	299.2	TR106197|c0_g1	Transport	D0	D3C	D3L	D0;D3C;D3L		GO:0006073	0.011806	42.32
239.98	284.1	296.15	TR38110|c1_g1	Protein regulation	D0	D3C	D3L	D0;D3C;D3L		GO:0006412	0.010197	4.4113
238.86	283.92	295.37	TR45121|c0_g1	Transport	D0	D3C	D3L	D0;D3C;D3L		GO:0006629	0.0027705	18.168
238.81	283.3	294.54	TR104299|c0_g3	Others	D0	D3C	D3L	D0;D3C;D3L		GO:0009055	0.011198	12.824
238.66	282.89	293.85	TR31012|c0_g1	Unannotated	D0	D3C	D3L	D0;D3C;D3L		GO:0009073	0.0067523	23.685
238.09	282.71	293.75	TR71923|c0_g2	Amino acid metabolism	D0	D3C	D3L	D0;D3C;D3L		GO:0009095	0.028938	106.58
237.45	282.47	293.49	TR117703|c0_g1	Others	D0	D3C	D3L	D0;D3C;D3L		GO:0009507	8.4917e-06	4.2565
236.88	281.1	293.02	TR57332|c2_g11	Unannotated	D0	D3C	D3L	D0;D3C;D3L		GO:0009535	0.030822	6.0276
233.02	280.53	291.82	TR81515|c0_g1	Others	D0	D3C	D3L	D0;D3C;D3L		GO:0009651	0.0051869	7.0663
232.89	279.57	291.49	TR106399|c0_g1	Others	D0	D3C	D3L	D0;D3C;D3L		GO:0009834	0.039053	25.694
231.48	279.1	288.98	TR87671|c1_g3	Protein regulation	D0	D3C	D3L	D0;D3C;D3L		GO:0015020	0.0018838	84.64
230.35	278.73	288.56	TR99393|c0_g1	Cell wall related	D0	D3C	D3L	D0;D3C;D3L		GO:0015031	3.7105e-05	7.6333
229.43	278.67	288.47	TR47296|c0_g1	Oxidative stress	D0	D3C	D3L	D0;D3C;D3L		GO:0016021	6.9394e-12	3.6003
228.2	278.08	288.34	TR118037|c0_g1	Oxidative stress	D0	D3C	D3L	D0;D3C;D3L		GO:0016705	0.037816	9.2236
227.04	277.8	287.81	TR57520|c0_g1	RNA processing	D0	D3C	D3L	D0;D3C;D3L		GO:0016762	0.011806	42.32
225.57	277.69	286.33	TR34357|c1_g1	Transcription regulation	D0	D3C	D3L	D0;D3C;D3L		GO:0022625	0.048974	8.5955
225.27	277.23	286.06	TR61694|c0_g1	Carbohydrate metabolism	D0	D3C	D3L	D0;D3C;D3L		GO:0030001	0.013589	39.969
225.2	275.84	285.47	TR74569|c0_g1	Photosynthesis	D0	D3C	D3L	D0;D3C;D3L		GO:0030170	0.027125	10.119
223.82	275.57	284.66	TR34331|c0_g1	Translation/Protein synthesis	D0	D3C	D3L	D0;D3C;D3L		GO:0033853	0.028938	106.58
223.49	275	283.37	TR68146|c0_g1	Others	D0	D3C	D3L	D0;D3C;D3L		GO:0033854	0.028938	106.58
222.97	274.62	283.24	TR57594|c0_g1	Others	D0	D3C	D3L	D0;D3C;D3L		GO:0045492	0.047017	79.938
222.07	273.99	283.22	TR54481|c0_g1	Signalling	D0	D3C	D3L	D0;D3C;D3L		GO:0046872	0.00068376	3.298
221.98	273.63	283.16	TR67775|c0_g1	Others	D0	D3C	D3L	D0;D3C;D3L		GO:0047066	0.040408	87.205
221.77	272.48	283.13	TR98617|c0_g1	Oxidative stress	D0	D3C	D3L	D0;D3C;D3L		GO:0048046	0.0013388	8.8208
220.49	272.07	282.85	TR106168|c0_g1	Translation/Protein synthesis	D0	D3C	D3L	D0;D3C;D3L		GO:0055114	0.0046378	11.285
220.46	271.43	282.46	TR64083|c0_g1	Energy metabolism	D0	D3C	D3L	D0;D3C;D3L		GO:0071555	4.2831e-05	9.8892
220.07	271.21	281.41	TR83437|c0_g2	Protein regulation	D0	D3C	D3L	D0;D3C;D3L		GO:0080116	0.040408	87.205
218.51	271.06	281.08	TR106322|c0_g1	Transport	D0	D3C	D3L	D0;D3C;D3L		GO:0080130	0.014505	38.889
218.34	270.82	279.2	TR73723|c0_g1	Unannotated	D0	D3C	D3L	D0;D3C;D3L		0v3C_up	2.2796e-148	91.455
216.93	270.24	279.06	TR77835|c0_g1	Translation/Protein synthesis	D0	D3C	D3L	D0;D3C;D3L		3CvL_dn	1.0167e-82	47.963
216.62	269.34	277.36	TR53438|c0_g1	Others	D0	D3C	D3L	D0;D3C;D3L		0v3L_up	7.2516e-07	10.452
216.13	268.93	276.56	TR60212|c0_g1	Energy metabolism	D0	D3C	D3L	D0;D3C;D3L		0v3L_dn	1.0689e-05	7.4297
215.64	267.84	276.44	TR109950|c0_g1	Others	D0	D3C	D3L	D0;D3C;D3L
215.21	267.32	275.05	TR86504|c0_g1	Translation/Protein synthesis	D0	D3C	D3L	D0;D3C;D3L		D3C;D3L - 187 (6)
215	266.05	274.98	TR113532|c1_g1	Oxidative stress	D0	D3C	D3L	D0;D3C;D3L		M	1.1669e-05	12.808	Cell wall/membrane/envelope biogenesis							K15303	0.0051429	565.98	AKR7; aflatoxin B1 aldehyde reductase
214.5	265.73	274.7	TR87678|c2_g1	Cytoskeleton	D0	D3C	D3L	D0;D3C;D3L		Z	0.0033093	9.8717	Cytoskeleton							K20870	0.031301	169.79	putative beta-1,4-xylosyltransferase IRX10 [EC:2.4.2.-]
214.02	265.51	274.58	TR102768|c2_g1	Others	D0	D3C	D3L	D0;D3C;D3L		Q	0.010129	6.6586	Secondary metabolites biosynthesis, transport and catabolism							K01673	0.0067118	84.897	cynT; carbonic anhydrase [EC:4.2.1.1]
213.84	265.29	273.97	TR86544|c0_g1	Defence	D0	D3C	D3L	D0;D3C;D3L		D	0.033068	6.1519	Cell cycle control, cell division, chromosome partitioning							K13448	0.019651	51.978	CML; calcium-binding protein CML
211.82	264.76	273.44	TR118518|c0_g5	Cytoskeleton	D0	D3C	D3L	D0;D3C;D3L		G	0.0041583	5.2031	Carbohydrate transport and metabolism							K10999	0.022149	47.165	cellulose synthase A [EC:2.4.1.12]
211.13	264.41	273.26	TR64481|c0_g1	Hormonal regulation	D0	D3C	D3L	D0;D3C;D3L		R	0.00010529	3.2771	General function prediction only							K07375	0.031301	40.427	TUBB; tubulin beta
210.12	264.2	273.02	TR51901|c0_g1	Transport	D0	D3C	D3L	D0;D3C;D3L		T	0.016271	2.8754	Signal transduction mechanisms
209.75	263.27	272.81	TR115585|c0_g3	Others	D0	D3C	D3L	D0;D3C;D3L		GO:0005525	8.0808e-11	15.958	GTP binding
209.48	263.02	272.28	TR35389|c0_g1	Oxidative stress	D0	D3C	D3L	D0;D3C;D3L		GO:0009834	2.9559e-16	151.6	plant-type secondary cell wall biogenesis
208.86	262.77	272.05	TR108426|c0_g2	Transcription regulation	D0	D3C	D3L	D0;D3C;D3L		GO:0000139	5.6389e-05	11.32
206.95	261.95	271.15	TR53179|c2_g1	Transcription regulation	D0	D3C	D3L	D0;D3C;D3L		GO:0003924	0.0046755	11.245
206.75	261.29	270.96	TR61733|c1_g1	Hormonal regulation	D0	D3C	D3L	D0;D3C;D3L		GO:0004089	0.0050355	59.23
206.31	260.56	270.77	TR30672|c0_g1	Others	D0	D3C	D3L	D0;D3C;D3L		GO:0005200	0.00048152	27.386
206.08	260.15	269.78	TR51996|c2_g3	Defence	D0	D3C	D3L	D0;D3C;D3L		GO:0005737	0.017984	3.1075
206.05	259.97	269.67	TR96623|c0_g1	Cell wall related	D0	D3C	D3L	D0;D3C;D3L		GO:0005774	0.0031571	9.4031
205.74	259.84	268.14	TR53163|c0_g1	Cell wall related	D0	D3C	D3L	D0;D3C;D3L		GO:0005783	0.014265	7.0496
205.29	259.45	267.16	TR72658|c0_g1	Translation/Protein synthesis	D0	D3C	D3L	D0;D3C;D3L		GO:0005794	5.0065e-06	9.3038
204.97	259.13	266.96	TR104567|c0_g1	Energy metabolism	D0	D3C	D3L	D0;D3C;D3L		GO:0005829	0.00010647	4.8066
204.21	257.99	265.31	TR81727|c1_g1	Others	D0	D3C	D3L	D0;D3C;D3L		GO:0005874	0.00023257	14.746
203.9	257.82	264.23	TR43735|c0_g1	Protein metabolism	D0	D3C	D3L	D0;D3C;D3L		GO:0005886	1.1939e-11	5.8215
203.21	257.73	264.09	TR53438|c0_g2	Others	D0	D3C	D3L	D0;D3C;D3L		GO:0006144	0.03687	94.33
202.6	257.34	262.31	TR87648|c0_g1	Transcription regulation	D0	D3C	D3L	D0;D3C;D3L		GO:0006888	0.026254	30.686
201.54	255.54	261.62	TR58185|c0_g1	Unknown	D0	D3C	D3L	D0;D3C;D3L		GO:0007017	0.00053859	26.697
200.34	255.13	261.31	TR40722|c2_g13	Cytoskeleton	D0	D3C	D3L	D0;D3C;D3L		GO:0007264	2.0732e-05	21.848
199.7	254.67	261.18	TR84858|c0_g1	Others	D0	D3C	D3L	D0;D3C;D3L		GO:0009073	0.024658	31.443
199.61	254.53	261.06	TR85633|c0_g1	Translation/Protein synthesis	D0	D3C	D3L	D0;D3C;D3L		GO:0009423	0.014528	39.183
199.51	254.27	261.04	TR118155|c1_g1	Transport	D0	D3C	D3L	D0;D3C;D3L		GO:0009507	0.028905	3.7671
199.19	253.35	260.78	TR87893|c0_g1	Energy metabolism	D0	D3C	D3L	D0;D3C;D3L		GO:0009809	0.00036981	29.074
198.92	253.17	260.39	TR88521|c1_g10	Energy metabolism	D0	D3C	D3L	D0;D3C;D3L		GO:0010417	0.00087153	115.77
197.84	252.85	260.09	TR46675|c0_g1	Signalling	D0	D3C	D3L	D0;D3C;D3L		GO:0015031	0.0011596	9.0076
197.66	252.63	259.74	TR116472|c0_g2	Secondary metabolism	D0	D3C	D3L	D0;D3C;D3L		GO:0015976	0.0042356	63.673
195.88	252.08	259.4	TR81730|c0_g3	Lipid metabolism	D0	D3C	D3L	D0;D3C;D3L		GO:0016020	0.00096456	5.9558
195.4	251.84	258.75	TR110667|c0_g1	Translation/Protein synthesis	D0	D3C	D3L	D0;D3C;D3L		GO:0016021	4.7978e-08	3.9511
195.14	251.31	257.46	TR87935|c0_g1	Others	D0	D3C	D3L	D0;D3C;D3L		GO:0016491	0.036798	9.3089
195.11	250.92	257.19	TR57087|c0_g1	Transport	D0	D3C	D3L	D0;D3C;D3L		GO:0019628	0.016248	154.36
194.81	250.16	256.83	TR30395|c0_g1	Cell wall related	D0	D3C	D3L	D0;D3C;D3L		GO:0030136	0.0050355	59.23
194.58	249.12	256.69	TR38814|c0_g1	Others	D0	D3C	D3L	D0;D3C;D3L		GO:0042761	0.03687	94.33
194.45	248.19	255.87	TR113748|c0_g1	Lipid metabolism	D0	D3C	D3L	D0;D3C;D3L		GO:0046686	0.024658	10.379
193.8	248.11	255.1	TR29715|c0_g3	Translation/Protein synthesis	D0	D3C	D3L	D0;D3C;D3L		GO:0046872	0.013554	3.6138
193.7	248.09	254.93	TR36079|c0_g1	Others	D0	D3C	D3L	D0;D3C;D3L		GO:0048046	0.00037514	13.662
193.54	247.7	254.67	TR109864|c0_g4	Transport	D0	D3C	D3L	D0;D3C;D3L		GO:0051258	0.00021417	32.653
193.46	247.55	254.48	TR57575|c0_g1	Carbohydrate metabolism	D0	D3C	D3L	D0;D3C;D3L		GO:0071555	0.0064272	10.503
193.31	247.2	254.37	TR99260|c0_g1	Oxidative stress	D0	D3C	D3L	D0;D3C;D3L		GO:0080116	0.016248	154.36
193.19	246.71	253.6	TR88537|c0_g4	Amino acid metabolism	D0	D3C	D3L	D0;D3C;D3L		0v3C_up	6.504e-40	52.161
193.06	246.7	253.32	TR65415|c2_g1	Others	D0	D3C	D3L	D0;D3C;D3L		0v3L_up	2.4707e-27	43.168
192.89	246.67	253.18	TR70624|c0_g1	Others	D0	D3C	D3L	D0;D3C;D3L
192.06	246.64	253.09	TR111178|c2_g1	Translation/Protein synthesis	D0	D3C	D3L	D0;D3C;D3L		D3L - 313 (7)
192	246.39	253.01	TR101763|c0_g1	Photosynthesis	D0	D3C	D3L	D0;D3C;D3L		V	0.0008383	9.9453	Defense mechanisms							K13248	0.022301	202.88	PHOSPHO2; pyridoxal phosphate phosphatase PHOSPHO2 [EC:3.1.3.74]
191.71	245.63	252.84	TR77113|c0_g1	Transcription regulation	D0	D3C	D3L	D0;D3C;D3L		E	1.3314e-05	6.283	Amino acid transport and metabolism							K20721	0.045575	126.8	reticulon-1 (membrane trafficking ER Golgi)
191.38	245.25	251.91	TR109918|c0_g9	Others	D0	D3C	D3L	D0;D3C;D3L		M	0.0075557	5.4656	Cell wall/membrane/envelope biogenesis							K05681	0.019243	52.47	ABCG2; ATP-binding cassette, subfamily G (WHITE), member 2
190.67	245.17	251.73	TR77808|c0_g1	Energy metabolism	D0	D3C	D3L	D0;D3C;D3L		G	0.0001581	5.1809	Carbohydrate transport and metabolism							K16297	0.024104	44.754	serine carboxypeptidase-like clade II [EC:3.4.16.-]
190.66	245	250.9	TR115395|c0_g1	Translation/Protein synthesis	D0	D3C	D3L	D0;D3C;D3L		O	4.028e-06	4.9662	Posttranslational modification, protein turnover, chaperones							K08770	0.0032537	44.105	UBC; ubiquitin C
189.97	244.85	250.6	TR111326|c1_g5	Others	D0	D3C	D3L	D0;D3C;D3L		I	0.011473	4.8583	Lipid transport and metabolism							K08235	0.025689	43.475	xyloglucan:xyloglucosyl transferase [EC:2.4.1.207]
189.88	244.65	250.54	TR83444|c0_g1	RNA processing	D0	D3C	D3L	D0;D3C;D3L		C	0.010129	4.1575	Energy production and conversion
189.82	244.36	250.5	TR115719|c1_g2	Translation/Protein synthesis	D0	D3C	D3L	D0;D3C;D3L		R	5.6579e-11	4.031	General function prediction only
187.99	242.93	250.5	TR87991|c0_g1	Secondary metabolism	D0	D3C	D3L	D0;D3C;D3L		Q	0.042729	3.9781	Secondary metabolites biosynthesis, transport and catabolism
187.7	242.45	250.35	TR45520|c0_g1	Translation/Protein synthesis	D0	D3C	D3L	D0;D3C;D3L		T	0.0011373	3.0063	Signal transduction mechanisms
187.16	241.87	250.29	TR102991|c0_g1	Others	D0	D3C	D3L	D0;D3C;D3L		K	0.0033093	2.7577	Transcription
187.14	241.57	250.15	TR40052|c0_g1	Unannotated	D0	D3C	D3L	D0;D3C;D3L		GO:0052731	0.0060314	253.61
186.73	241.5	249.36	TR6356|c0_g1	Lipid metabolism	D0	D3C	D3L	D0;D3C;D3L		GO:0052732	0.0060314	253.61
186.15	241.47	247.66	TR111488|c0_g1	Secondary metabolism	D0	D3C	D3L	D0;D3C;D3L		GO:0045595	0.013245	169.07
185.85	241.36	247.42	TR87336|c0_g1	Transport	D0	D3C	D3L	D0;D3C;D3L		GO:0071458	0.017258	144.92
185.73	241.33	247.3	TR79076|c0_g1	Signalling	D0	D3C	D3L	D0;D3C;D3L		GO:0071782	0.021531	126.8
185.4	241.26	246.48	TR41929|c1_g1	Translation/Protein synthesis	D0	D3C	D3L	D0;D3C;D3L		GO:0015245	0.026505	112.71
185.23	240.69	246.3	TR116502|c0_g1	Energy metabolism	D0	D3C	D3L	D0;D3C;D3L		GO:0071786	0.026505	112.71
184.74	238.97	245.99	TR86534|c0_g1	Lipid metabolism	D0	D3C	D3L	D0;D3C;D3L		GO:0080051	0.026505	112.71
184.11	238.83	245.94	TR112583|c0_g1	Defence	D0	D3C	D3L	D0;D3C;D3L		GO:0015908	0.031572	101.44
184.04	238.51	245.69	TR34267|c0_g1	Translation/Protein synthesis	D0	D3C	D3L	D0;D3C;D3L		GO:0051262	0.031572	101.44
183.98	238.44	245.22	TR112547|c1_g3	Transcription regulation	D0	D3C	D3L	D0;D3C;D3L		GO:0010222	0.036947	92.22
183.82	238.41	245.07	TR81507|c0_g1	Unknown	D0	D3C	D3L	D0;D3C;D3L		GO:0015145	0.036947	92.22
183.73	238.38	244.97	TR57781|c0_g1	Photosynthesis	D0	D3C	D3L	D0;D3C;D3L		GO:0015749	0.036947	92.22
183.29	238.16	244.85	TR60191|c0_g1	Cell wall related	D0	D3C	D3L	D0;D3C;D3L		GO:0016149	0.042769	84.535
183.13	237.13	244.13	TR65387|c0_g1	Transport	D0	D3C	D3L	D0;D3C;D3L		GO:0022900	0.0050355	58.524
183.11	237.12	244.04	TR65470|c0_g1	Unannotated	D0	D3C	D3L	D0;D3C;D3L		GO:0016762	0.010197	44.754
182.37	236.12	242.93	TR71816|c0_g1	Translation/Protein synthesis	D0	D3C	D3L	D0;D3C;D3L		GO:0006073	0.010197	44.754
181.48	235.56	242.39	TR107075|c1_g3	Protein regulation	D0	D3C	D3L	D0;D3C;D3L		GO:0004185	0.0030013	30.281
181.03	235.22	241.55	TR45397|c0_g3	Others	D0	D3C	D3L	D0;D3C;D3L		GO:0009664	0.028938	29.262
180.84	235	241.17	TR106182|c0_g1	Others	D0	D3C	D3L	D0;D3C;D3L		GO:0030145	0.031523	28.178
180.66	234.03	241.12	TR57427|c0_g3	Energy metabolism	D0	D3C	D3L	D0;D3C;D3L		GO:0045490	0.031523	28.178
180.64	233.86	240.49	TR60186|c0_g1	Unknown	D0	D3C	D3L	D0;D3C;D3L		GO:0006631	0.012058	19.891
180.53	233.77	240.48	TR87803|c3_g1	Signalling	D0	D3C	D3L	D0;D3C;D3L		GO:0016311	0.001963	19.659
180.42	231.72	240.22	TR85808|c0_g1	Amino acid metabolism	D0	D3C	D3L	D0;D3C;D3L		GO:0009809	0.036616	13.896
180.31	231.37	239.08	TR110664|c0_g1	Transcription regulation	D0	D3C	D3L	D0;D3C;D3L		GO:0009505	0.0021228	13.289
179.88	231.08	238.94	TR32224|c0_g1	Protein regulation	D0	D3C	D3L	D0;D3C;D3L		GO:0009611	0.015086	11.851
179.7	230.9	238.62	TR29753|c0_g1	Protein regulation	D0	D3C	D3L	D0;D3C;D3L		GO:0005774	4.2872e-08	11.236
179.68	230.3	238.21	TR53277|c0_g1	Translation/Protein synthesis	D0	D3C	D3L	D0;D3C;D3L		GO:0009737	1.6694e-05	11.074
179.47	230.01	237.87	TR117661|c0_g1	Signalling	D0	D3C	D3L	D0;D3C;D3L		GO:0005773	2.3728e-07	11.008
179.31	229.72	237.3	TR43718|c0_g1	Translation/Protein synthesis	D0	D3C	D3L	D0;D3C;D3L		GO:0005618	6.2072e-06	10.567
179.05	229.6	237.29	TR35374|c0_g1	Translation/Protein synthesis	D0	D3C	D3L	D0;D3C;D3L		GO:0009651	7.9559e-06	10.275
178.77	229.52	235.78	TR41186|c4_g1	Energy metabolism	D0	D3C	D3L	D0;D3C;D3L		GO:0046686	0.0048528	8.6809
178.36	229.46	235.73	TR92537|c0_g1	Unknown	D0	D3C	D3L	D0;D3C;D3L		GO:0000287	0.021531	8.0297
178.35	228.54	234.75	TR85697|c0_g1	Defence	D0	D3C	D3L	D0;D3C;D3L		GO:0005802	0.022062	7.9876
177.53	228.44	234.21	TR117737|c0_g1	Carbohydrate metabolism	D0	D3C	D3L	D0;D3C;D3L		GO:0005783	9.2859e-06	7.8218
177.19	227.82	232.63	TR68183|c0_g1	Energy metabolism	D0	D3C	D3L	D0;D3C;D3L		GO:0005768	0.029372	7.4773
177.05	227.38	232.27	TR82182|c0_g1	Transport	D0	D3C	D3L	D0;D3C;D3L		GO:0071555	0.011985	7.3206
176.87	227.32	232.23	TR90970|c0_g4	Energy metabolism	D0	D3C	D3L	D0;D3C;D3L		GO:0005576	2.177e-06	7.2805
176.39	227.28	232.17	TR51341|c0_g1	Signalling	D0	D3C	D3L	D0;D3C;D3L		GO:0009506	9.0001e-07	7.1691
176.22	226.94	232.15	TR87598|c0_g1	Energy metabolism	D0	D3C	D3L	D0;D3C;D3L		GO:0005975	0.013499	7.1582
176.15	226.62	231.1	TR51991|c0_g1	Others	D0	D3C	D3L	D0;D3C;D3L		GO:0005794	3.8678e-06	6.9481
175.81	225.91	230.9	TR81493|c0_g1	Protein metabolism	D0	D3C	D3L	D0;D3C;D3L		GO:0006952	1.555e-05	6.7435
175.69	225.31	229.64	TR30658|c0_g1	Energy metabolism	D0	D3C	D3L	D0;D3C;D3L		GO:0005789	0.0029237	5.8233
175.41	225.24	229.5	TR107039|c6_g1	Translation/Protein synthesis	D0	D3C	D3L	D0;D3C;D3L		GO:0005829	2.6213e-11	5.5639
175.18	225.05	229.45	TR94806|c0_g3	Translation/Protein synthesis	D0	D3C	D3L	D0;D3C;D3L		GO:0005886	1.651e-12	4.6374
175.07	224.87	228.85	TR102362|c0_g1	Protein regulation	D0	D3C	D3L	D0;D3C;D3L		GO:0016021	4.7358e-16	4.188
174.96	224.86	228.82	TR61425|c0_g1	Cytoskeleton	D0	D3C	D3L	D0;D3C;D3L		GO:0009507	5.6032e-05	4.0921
174.89	224.56	228.05	TR57787|c0_g7	Transport	D0	D3C	D3L	D0;D3C;D3L		GO:0005737	4.2357e-08	3.9607
174.84	224.27	227.93	TR70655|c0_g1	Protein regulation	D0	D3C	D3L	D0;D3C;D3L		GO:0016020	0.014265	3.8817
174.81	223.6	227.39	TR29760|c1_g1	Translation/Protein synthesis	D0	D3C	D3L	D0;D3C;D3L		GO:0006355	0.0090763	3.5918
174.07	223.4	227.37	TR78317|c0_g1	Unknown	D0	D3C	D3L	D0;D3C;D3L		GO:0003700	0.04106	3.3387
173.68	223.31	227.34	TR50668|c1_g1	Cell wall related	D0	D3C	D3L	D0;D3C;D3L		GO:0046872	0.0010008	3.3216
172.92	223.01	226.96	TR108125|c0_g1	Secondary metabolism	D0	D3C	D3L	D0;D3C;D3L		GO:0005524	8.9385e-07	3.0836
172.85	222.42	226.73	TR111157|c0_g3	Transport	D0	D3C	D3L	D0;D3C;D3L		GO:0005634	3.096e-08	3.0774
172.5	222.25	225.94	TR59693|c0_g1	Others	D0	D3C	D3L	D0;D3C;D3L		GO:0006351	0.044408	2.6899
172.44	222.2	225.83	TR45392|c2_g1	Others	D0	D3C	D3L	D0;D3C;D3L		Tify	0.0053905	76.082
172.09	221.64	225.66	TR94946|c0_g1	Amino acid metabolism	D0	D3C	D3L	D0;D3C;D3L		0v3L_up	5.8517e-78	65.09
172.08	221.52	224.77	TR36046|c0_g1	Protein regulation	D0	D3C	D3L	D0;D3C;D3L		3CvL_up	2.5972e-74	49.727
172.03	221	224.21	TR104093|c0_g1	Others	D0	D3C	D3L	D0;D3C;D3L		0v3C_dn	1.6173e-08	13.454
171.96	220.91	224.17	TR42900|c0_g4	Lipid metabolism	D0	D3C	D3L	D0;D3C;D3L		0v3C_up	0.026844	4.2984
170.74	220.76	223.94	TR90972|c0_g1	Amino acid metabolism	D0	D3C	D3L	D0;D3C;D3L
170.63	219.74	223.89	TR32230|c0_g1	Translation/Protein synthesis	D0	D3C	D3L	D0;D3C;D3L
169.24	219.53	223.83	TR38924|c1_g1	Amino acid metabolism	D0	D3C	D3L	D0;D3C;D3L
169.22	218.44	223.55	TR85703|c0_g1	Others	D0	D3C	D3L	D0;D3C;D3L
169.17	218.36	223.33	TR35017|c0_g1	Energy metabolism	D0	D3C	D3L	D0;D3C;D3L
169.12	218.17	223.04	TR81695|c0_g1	Energy metabolism	D0	D3C	D3L	D0;D3C;D3L
168.17	217.53	222.33	TR40246|c0_g1	Transport	D0	D3C	D3L	D0;D3C;D3L
167.85	216.39	222.05	TR100324|c0_g1	Translation/Protein synthesis	D0	D3C	D3L	D0;D3C;D3L
167.67	215.22	221.84	TR61431|c0_g1	Energy metabolism	D0	D3C	D3L	D0;D3C;D3L
167.43	215.16	220.78	TR87245|c0_g1	Unknown	D0	D3C	D3L	D0;D3C;D3L
167.37	214.88	220.51	TR52687|c0_g1	Secondary metabolism	D0	D3C	D3L	D0;D3C;D3L
167.33	214.82	219.93	TR101965|c0_g4	Protein regulation	D0	D3C	D3L	D0;D3C;D3L
167.13	214.74	219.59	TR51486|c0_g1	Others	D0	D3C	D3L	D0;D3C;D3L
166.98	213.78	219.25	TR101057|c1_g1	Unknown	D0	D3C	D3L	D0;D3C;D3L
166.47	213.73	219.21	TR100223|c0_g1	Unknown	D0	D3C	D3L	D0;D3C;D3L
165.77	213.7	218.72	TR44013|c0_g1	Others	D0	D3C	D3L	D0;D3C;D3L
164.91	213.62	218.08	TR116542|c0_g1	Others	D0	D3C	D3L	D0;D3C;D3L
164.66	212.44	217.68	TR100191|c0_g2	Translation/Protein synthesis	D0	D3C	D3L	D0;D3C;D3L
164.26	212.28	217.03	TR77239|c0_g1	Transport	D0	D3C	D3L	D0;D3C;D3L
164.19	211.84	216.71	TR107066|c1_g1	Oxidative stress	D0	D3C	D3L	D0;D3C;D3L
163.97	211.67	215.64	TR68212|c0_g1	Photosynthesis	D0	D3C	D3L	D0;D3C;D3L
162.54	210.9	214.95	TR115711|c0_g1	Amino acid metabolism	D0	D3C	D3L	D0;D3C;D3L
161.4	210.71	214.88	TR40722|c2_g5	Unannotated	D0	D3C	D3L	D0;D3C;D3L
160.89	210.33	214.84	TR96594|c0_g3	Signalling	D0	D3C	D3L	D0;D3C;D3L
160.66	210	214.65	TR111110|c0_g1	Translation/Protein synthesis	D0	D3C	D3L	D0;D3C;D3L
160.65	209.37	214.2	TR107066|c1_g4	Oxidative stress	D0	D3C	D3L	D0;D3C;D3L
159.46	209.19	214	TR60276|c0_g1	Stress response	D0	D3C	D3L	D0;D3C;D3L
159.17	208.99	213.54	TR89414|c0_g1	Unknown	D0	D3C	D3L	D0;D3C;D3L
159.12	208.9	213.02	TR109918|c0_g5	Secondary metabolism	D0	D3C	D3L	D0;D3C;D3L
158.99	208.88	212.87	TR51341|c0_g2	Signalling	D0	D3C	D3L	D0;D3C;D3L
158.91	208.74	212.84	TR47782|c0_g1	Secondary metabolism	D0	D3C	D3L	D0;D3C;D3L
158.6	208.38	212.78	TR95582|c0_g1	Translation/Protein synthesis	D0	D3C	D3L	D0;D3C;D3L
157.64	208.22	212.11	TR116012|c0_g1	Transport	D0	D3C	D3L	D0;D3C;D3L
157.61	208.13	212.09	TR65246|c0_g1	Cell wall related	D0	D3C	D3L	D0;D3C;D3L
157.33	208.06	212.08	TR116491|c0_g1	Nucleic acid metabolism	D0	D3C	D3L	D0;D3C;D3L
157.21	207.73	212.02	TR45203|c0_g1	Photosynthesis	D0	D3C	D3L	D0;D3C;D3L
156.75	207.55	212	TR35020|c0_g1	Translation/Protein synthesis	D0	D3C	D3L	D0;D3C;D3L
156.74	207.54	211.32	TR80862|c2_g1	Others	D0	D3C	D3L	D0;D3C;D3L
156.3	207.37	211.11	TR74424|c0_g1	Translation/Protein synthesis	D0	D3C	D3L	D0;D3C;D3L
156.04	207.08	211.04	TR64128|c0_g1	Translation/Protein synthesis	D0	D3C	D3L	D0;D3C;D3L
155.6	206.76	210.84	TR51360|c0_g1	Carbohydrate metabolism	D0	D3C	D3L	D0;D3C;D3L
155.49	206.72	210.8	TR57882|c2_g2	Others	D0	D3C	D3L	D0;D3C;D3L
155.36	206.51	210.79	TR92548|c0_g1	Protein regulation	D0	D3C	D3L	D0;D3C;D3L
155.18	205.81	210.72	TR85181|c0_g1	Others	D0	D3C	D3L	D0;D3C;D3L
155.07	205.55	210.48	TR89482|c1_g1	Amino acid metabolism	D0	D3C	D3L	D0;D3C;D3L
154.84	205.46	210.33	TR51346|c0_g1	Transport	D0	D3C	D3L	D0;D3C;D3L
154.77	205.41	210.09	TR93719|c0_g1	Others	D0	D3C	D3L	D0;D3C;D3L
154.64	205.07	210.07	TR89514|c0_g1	Stress response	D0	D3C	D3L	D0;D3C;D3L
154.54	204.98	210.04	TR108139|c0_g1	Transport	D0	D3C	D3L	D0;D3C;D3L
154.43	204.65	210.02	TR63125|c0_g1	Amino acid metabolism	D0	D3C	D3L	D0;D3C;D3L
154.13	204.58	209.35	TR79544|c0_g1	Transcription regulation	D0	D3C	D3L	D0;D3C;D3L
153.49	204.56	209.21	TR68214|c0_g3	Others	D0	D3C	D3L	D0;D3C;D3L
153.42	204.48	208.89	TR34332|c0_g1	Unknown	D0	D3C	D3L	D0;D3C;D3L
153.31	204.42	207.57	TR54516|c0_g1	Translation/Protein synthesis	D0	D3C	D3L	D0;D3C;D3L
153.03	204.37	207.52	TR75077|c0_g1	Protein regulation	D0	D3C	D3L	D0;D3C;D3L
152.39	203.89	207.21	TR111066|c0_g3	Photosynthesis	D0	D3C	D3L	D0;D3C;D3L
152.37	203.88	207.04	TR110400|c0_g1	Transcription regulation	D0	D3C	D3L	D0;D3C;D3L
152.33	203.52	206.89	TR107541|c0_g1	Oxidative stress	D0	D3C	D3L	D0;D3C;D3L
152.08	203.5	206.62	TR110438|c0_g1	Others	D0	D3C	D3L	D0;D3C;D3L
151.9	203.11	206.41	TR88918|c0_g1	Unannotated	D0	D3C	D3L	D0;D3C;D3L
151.23	202.55	206.37	TR110652|c0_g2	Others	D0	D3C	D3L	D0;D3C;D3L
151.03	202.47	206.06	TR71665|c0_g1	Others	D0	D3C	D3L	D0;D3C;D3L
150.73	202.45	205.87	TR67869|c0_g1	Others	D0	D3C	D3L	D0;D3C;D3L
150.62	202	205.87	TR101096|c0_g2	Lipid metabolism	D0	D3C	D3L	D0;D3C;D3L
150.46	201.49	205.59	TR41929|c0_g2	Translation/Protein synthesis	D0	D3C	D3L	D0;D3C;D3L
150.26	201.23	205.44	TR98495|c0_g1	Translation/Protein synthesis	D0	D3C	D3L	D0;D3C;D3L
150	200.92	205.35	TR112561|c0_g1	Lipid metabolism	D0	D3C	D3L	D0;D3C;D3L
149.83	200.74	205.25	TR77326|c1_g1	Translation/Protein synthesis	D0	D3C	D3L	D0;D3C;D3L
149.34	200.68	204.95	TR70064|c0_g2	Others	D0	D3C	D3L	D0;D3C;D3L
149.22	199.93	204.7	TR87295|c1_g1	Oxidative stress	D0	D3C	D3L	D0;D3C;D3L
148.9	199.75	204.58	TR42910|c0_g1	Carbohydrate metabolism	D0	D3C	D3L	D0;D3C;D3L
148.31	199.63	204.44	TR112493|c0_g1	Transcription regulation	D0	D3C	D3L	D0;D3C;D3L
148.17	199.21	204.42	TR63503|c1_g1	Unknown	D0	D3C	D3L	D0;D3C;D3L
148.17	199.2	204.01	TR87952|c0_g1	Protein regulation	D0	D3C	D3L	D0;D3C;D3L
147.76	199.03	203.89	TR77384|c0_g1	Transport	D0	D3C	D3L	D0;D3C;D3L
147.7	198.97	203.84	TR107964|c0_g2	Signalling	D0	D3C	D3L	D0;D3C;D3L
147.42	198.83	203.59	TR71794|c0_g8	Translation/Protein synthesis	D0	D3C	D3L	D0;D3C;D3L
147.16	198.82	203.49	TR53435|c0_g1	Unknown	D0	D3C	D3L	D0;D3C;D3L
146.77	198.72	203.48	TR108677|c1_g1	Energy metabolism	D0	D3C	D3L	D0;D3C;D3L
146.42	198.45	203.1	TR64431|c0_g1	Protein regulation	D0	D3C	D3L	D0;D3C;D3L
146.21	197.87	203.03	TR30099|c0_g2	Others	D0	D3C	D3L	D0;D3C;D3L
145.96	197.68	202.89	TR53541|c0_g1	Defence	D0	D3C	D3L	D0;D3C;D3L
145.88	197.48	202.13	TR107568|c0_g1	Photosynthesis	D0	D3C	D3L	D0;D3C;D3L
145.57	197.34	202.04	TR60736|c0_g1	Protein regulation	D0	D3C	D3L	D0;D3C;D3L
145.53	196.02	202	TR80075|c0_g1	Energy metabolism	D0	D3C	D3L	D0;D3C;D3L
145.48	195.59	202	TR59651|c0_g1	Protein regulation	D0	D3C	D3L	D0;D3C;D3L
144.76	195.58	201.72	TR112651|c1_g2	Others	D0	D3C	D3L	D0;D3C;D3L
144.21	195.16	201.7	TR103740|c0_g1	Transport	D0	D3C	D3L	D0;D3C;D3L
144.13	194.79	201.24	TR53110|c0_g1	Others	D0	D3C	D3L	D0;D3C;D3L
143.85	194.74	200.85	TR47556|c0_g1	Secondary metabolism	D0	D3C	D3L	D0;D3C;D3L
143.68	194.69	200.64	TR51372|c0_g1	Energy metabolism	D0	D3C	D3L	D0;D3C;D3L
143.41	194.65	200.6	TR49946|c2_g1	Others	D0	D3C	D3L	D0;D3C;D3L
143.41	194.65	199.08	TR35998|c0_g1	Translation/Protein synthesis	D0	D3C	D3L	D0;D3C;D3L
143.36	194.65	199.01	TR84850|c0_g1	Transport	D0	D3C	D3L	D0;D3C;D3L
143.29	194.61	198.82	TR87868|c0_g13	Cell cycle/DNA replication/repair	D0	D3C	D3L	D0;D3C;D3L
143.19	194.34	198.57	TR37954|c0_g1	Translation/Protein synthesis	D0	D3C	D3L	D0;D3C;D3L
143.11	193.91	198.32	TR100336|c2_g2	Unknown	D0	D3C	D3L	D0;D3C;D3L
143.1	193.5	198.01	TR99243|c0_g1	Secondary metabolism	D0	D3C	D3L	D0;D3C;D3L
142.88	193.47	197.61	TR99308|c0_g1	Photosynthesis	D0	D3C	D3L	D0;D3C;D3L
142.65	193.27	197.35	TR45300|c0_g12	Secondary metabolism	D0	D3C	D3L	D0;D3C;D3L
142.56	192.47	197.25	TR77264|c0_g1	Unannotated	D0	D3C	D3L	D0;D3C;D3L
142.53	192.4	197	TR89469|c0_g1	Cell wall related	D0	D3C	D3L	D0;D3C;D3L
142.26	192.34	196.64	TR107949|c0_g1	Transport	D0	D3C	D3L	D0;D3C;D3L
142.18	192.09	196.5	TR108395|c0_g1	Protein regulation	D0	D3C	D3L	D0;D3C;D3L
142.17	191.72	196.42	TR45300|c0_g8	Secondary metabolism	D0	D3C	D3L	D0;D3C;D3L
142.01	191.54	196.14	TR109296|c1_g1	Others	D0	D3C	D3L	D0;D3C;D3L
142	190.7	196.07	TR100132|c0_g1	Translation/Protein synthesis	D0	D3C	D3L	D0;D3C;D3L
141.8	190.7	195.97	TR110644|c0_g1	Unknown	D0	D3C	D3L	D0;D3C;D3L
141.75	190.58	195.8	TR64168|c0_g1	Energy metabolism	D0	D3C	D3L	D0;D3C;D3L
141.49	190.17	195.76	TR57514|c0_g1	Secondary metabolism	D0	D3C	D3L	D0;D3C;D3L
141.42	189.92	195.62	TR110902|c0_g4	Translation/Protein synthesis	D0	D3C	D3L	D0;D3C;D3L
141.1	189.24	195.24	TR54262|c3_g1	Translation/Protein synthesis	D0	D3C	D3L	D0;D3C;D3L
140.81	188.36	195.2	TR38554|c0_g1	Oxidative stress	D0	D3C	D3L	D0;D3C;D3L
140.54	188.09	195.05	TR42424|c0_g2	Protein regulation	D0	D3C	D3L	D0;D3C;D3L
140.4	187.88	194.7	TR54558|c0_g1	Amino acid metabolism	D0	D3C	D3L	D0;D3C;D3L
140.26	187.6	194.58	TR88423|c0_g1	Stress response	D0	D3C	D3L	D0;D3C;D3L
140.21	187.21	194.54	TR75077|c0_g2	Protein regulation	D0	D3C	D3L	D0;D3C;D3L
139.76	187.05	194.1	TR79098|c0_g1	Energy metabolism	D0	D3C	D3L	D0;D3C;D3L
138.91	186.77	193.89	TR113382|c0_g1	Energy metabolism	D0	D3C	D3L	D0;D3C;D3L
138.85	186.72	193.2	TR101633|c0_g1	Others	D0	D3C	D3L	D0;D3C;D3L
138.83	186.66	193.01	TR71307|c1_g6	Energy metabolism	D0	D3C	D3L	D0;D3C;D3L
138.42	186.63	192.95	TR33918|c0_g1	Defence	D0	D3C	D3L	D0;D3C;D3L
138.23	186.6	192.72	TR87267|c1_g1	Signalling	D0	D3C	D3L	D0;D3C;D3L
138.07	186.53	192.71	TR53210|c0_g1	Translation/Protein synthesis	D0	D3C	D3L	D0;D3C;D3L
138.05	186.29	192.38	TR107057|c1_g2	Transport	D0	D3C	D3L	D0;D3C;D3L
137.89	186.22	192.15	TR57489|c0_g1	Defence	D0	D3C	D3L	D0;D3C;D3L
137.79	186.12	191.81	TR27742|c0_g1	Cytoskeleton	D0	D3C	D3L	D0;D3C;D3L
137.71	186.1	191.68	TR108708|c0_g1	Others	D0	D3C	D3L	D0;D3C;D3L
137.52	186.1	191.67	TR108675|c1_g1	Signalling	D0	D3C	D3L	D0;D3C;D3L
137.46	185.66	191.67	TR83423|c1_g4	Nucleic acid metabolism	D0	D3C	D3L	D0;D3C;D3L
137.41	185.4	191.38	TR49047|c0_g4	Energy metabolism	D0	D3C	D3L	D0;D3C;D3L
136.85	185.32	191	TR60196|c0_g2	Energy metabolism	D0	D3C	D3L	D0;D3C;D3L
136.7	185.23	190.96	TR77406|c0_g1	Translation/Protein synthesis	D0	D3C	D3L	D0;D3C;D3L
136.6	185.08	190.74	TR78295|c0_g1	Translation/Protein synthesis	D0	D3C	D3L	D0;D3C;D3L
136.59	184.68	190.05	TR100520|c0_g1	Others	D0	D3C	D3L	D0;D3C;D3L
136.25	184.56	189.87	TR102721|c0_g1	Translation/Protein synthesis	D0	D3C	D3L	D0;D3C;D3L
136.14	183.9	189.69	TR57539|c3_g1	Others	D0	D3C	D3L	D0;D3C;D3L
136.07	183.76	189.55	TR71803|c0_g1	Unknown	D0	D3C	D3L	D0;D3C;D3L
136.05	183.62	189.48	TR110402|c0_g1	Transport	D0	D3C	D3L	D0;D3C;D3L
135.98	183.19	189	TR98809|c0_g2	Translation/Protein synthesis	D0	D3C	D3L	D0;D3C;D3L
135.69	183.16	188.64	TR29894|c0_g2	Cytoskeleton	D0	D3C	D3L	D0;D3C;D3L
135.17	182.93	188.15	TR42429|c2_g2	Stress response	D0	D3C	D3L	D0;D3C;D3L
135.16	182.92	188	TR83368|c1_g1	Protein regulation	D0	D3C	D3L	D0;D3C;D3L
135.13	182.91	187.95	TR99214|c0_g1	Translation/Protein synthesis	D0	D3C	D3L	D0;D3C;D3L
135.12	181.97	187.93	TR117623|c0_g1	Signalling	D0	D3C	D3L	D0;D3C;D3L
135.1	181.71	186.6	TR81540|c0_g1	RNA processing	D0	D3C	D3L	D0;D3C;D3L
135.08	181.59	186.38	TR77313|c0_g1	Unknown	D0	D3C	D3L	D0;D3C;D3L
135.08	181.58	186.21	TR58169|c1_g1	Transport	D0	D3C	D3L	D0;D3C;D3L
134.92	181.36	185.77	TR47309|c1_g1	Energy metabolism	D0	D3C	D3L	D0;D3C;D3L
134.73	181.24	184.64	TR31949|c0_g1	Cytoskeleton	D0	D3C	D3L	D0;D3C;D3L
134.44	181.01	184.45	TR73814|c0_g1	Nucleic acid metabolism	D0	D3C	D3L	D0;D3C;D3L
134.37	179.88	184.18	TR115920|c0_g1	Others	D0	D3C	D3L	D0;D3C;D3L
134.35	179.06	183.96	TR67056|c0_g2	Others	D0	D3C	D3L	D0;D3C;D3L
134.3	179.03	183.28	TR84861|c0_g1	Transport	D0	D3C	D3L	D0;D3C;D3L
134.27	178.86	183.24	TR34717|c0_g1	Others	D0	D3C	D3L	D0;D3C;D3L
133.86	178.78	183.11	TR107502|c0_g1	Secondary metabolism	D0	D3C	D3L	D0;D3C;D3L
133.61	178.75	183.08	TR43761|c0_g1	Translation/Protein synthesis	D0	D3C	D3L	D0;D3C;D3L
133.56	178.71	182.71	TR72969|c0_g6	Cell wall related	D0	D3C	D3L	D0;D3C;D3L
133.4	178.58	182.4	TR60224|c0_g1	Translation/Protein synthesis	D0	D3C	D3L	D0;D3C;D3L
133.32	178.58	182.05	TR92534|c0_g3	Transport	D0	D3C	D3L	D0;D3C;D3L
133.11	178.51	181.21	TR94829|c0_g1	Cell wall related	D0	D3C	D3L	D0;D3C;D3L
133.07	178.36	181.06	TR75315|c0_g1	Transcription regulation	D0	D3C	D3L	D0;D3C;D3L
132.95	177.26	180.91	TR113494|c0_g1	Unknown	D0	D3C	D3L	D0;D3C;D3L
132.39	176.99	180.86	TR87572|c0_g1	Cytoskeleton	D0	D3C	D3L	D0;D3C;D3L
132.3	176.93	180.74	TR94818|c0_g1	Signalling	D0	D3C	D3L	D0;D3C;D3L
131.8	176.91	180.2	TR72228|c0_g1	Stress response	D0	D3C	D3L	D0;D3C;D3L
131.67	176.87	180.12	TR49940|c0_g1	Energy metabolism	D0	D3C	D3L	D0;D3C;D3L
131.63	176.8	179.96	TR103497|c0_g1	Protein regulation	D0	D3C	D3L	D0;D3C;D3L
131.58	176.78	179.79	TR87416|c0_g1	Unannotated	D0	D3C	D3L	D0;D3C;D3L
131.58	176.64	179.61	TR115963|c0_g1	Transport	D0	D3C	D3L	D0;D3C;D3L
131.39	176.5	179.41	TR102815|c2_g2	Translation/Protein synthesis	D0	D3C	D3L	D0;D3C;D3L
131.38	176.44	179.11	TR61604|c0_g1	Lipid metabolism	D0	D3C	D3L	D0;D3C;D3L
131.24	176.22	178.77	TR96677|c0_g1	Translation/Protein synthesis	D0	D3C	D3L	D0;D3C;D3L
130.96	176.22	178.14	TR68528|c0_g1	Photosynthesis	D0	D3C	D3L	D0;D3C;D3L
130.74	176.17	177.94	TR93799|c1_g1	Signalling	D0	D3C	D3L	D0;D3C;D3L
130.7	176.15	177.89	TR36809|c0_g1	Signalling	D0	D3C	D3L	D0;D3C;D3L
130.69	176.13	177.89	TR93342|c0_g1	Transcription regulation	D0	D3C	D3L	D0;D3C;D3L
130.66	175.97	177.73	TR78864|c0_g1	Others	D0	D3C	D3L	D0;D3C;D3L
130.56	175.94	177.49	TR35527|c0_g1	Energy metabolism	D0	D3C	D3L	D0;D3C;D3L
130.51	175.53	177.31	TR95910|c0_g1	Unknown	D0	D3C	D3L	D0;D3C;D3L
130.43	174.98	177.14	TR78792|c0_g1	Others	D0	D3C	D3L	D0;D3C;D3L
129.95	174.85	177.04	TR74354|c0_g1	Unknown	D0	D3C	D3L	D0;D3C;D3L
129.7	174.72	176.94	TR102019|c1_g1	Transport	D0	D3C	D3L	D0;D3C;D3L
129.62	174.18	176.84	TR85972|c0_g1	Amino acid metabolism	D0	D3C	D3L	D0;D3C;D3L
129.61	173.83	176.75	TR85951|c1_g5	Others	D0	D3C	D3L	D0;D3C;D3L
129.61	173.75	176.54	TR80704|c1_g1	Transport	D0	D3C	D3L	D0;D3C;D3L
129.46	173.68	176.4	TR80901|c1_g1	Transcription regulation	D0	D3C	D3L	D0;D3C;D3L
129.2	173.6	176.02	TR80753|c0_g1	Unannotated	D0	D3C	D3L	D0;D3C;D3L
128.59	173.33	175.96	TR113495|c0_g1	Unknown	D0	D3C	D3L	D0;D3C;D3L
128.5	173.29	175.88	TR93753|c0_g1	Hormonal regulation	D0	D3C	D3L	D0;D3C;D3L
128.4	173.17	175.88	TR101966|c0_g1	Transport	D0	D3C	D3L	D0;D3C;D3L
128.33	173.13	175.82	TR67064|c0_g1	Unannotated	D0	D3C	D3L	D0;D3C;D3L
127.84	172.92	175.58	TR107490|c0_g1	Secondary metabolism	D0	D3C	D3L	D0;D3C;D3L
127.7	172.8	175.49	TR85349|c0_g1	Protein regulation	D0	D3C	D3L	D0;D3C;D3L
127.59	172.74	175.37	TR86566|c0_g1	Translation/Protein synthesis	D0	D3C	D3L	D0;D3C;D3L
127.54	172.66	174.96	TR94312|c0_g1	Transport	D0	D3C	D3L	D0;D3C;D3L
127.33	172.31	174.94	TR117721|c0_g1	Lipid metabolism	D0	D3C	D3L	D0;D3C;D3L
127.19	172.23	174.88	TR94775|c1_g1	Translation/Protein synthesis	D0	D3C	D3L	D0;D3C;D3L
127.19	172.17	174.68	TR42575|c0_g1	Translation/Protein synthesis	D0	D3C	D3L	D0;D3C;D3L
126.37	172	174.46	TR87223|c5_g1	Protein regulation	D0	D3C	D3L	D0;D3C;D3L
126.23	171.87	174.23	TR30395|c0_g2	Cell wall related	D0	D3C	D3L	D0;D3C;D3L
126.05	171.57	174.1	TR47670|c0_g8	Transport	D0	D3C	D3L	D0;D3C;D3L
125.7	170.65	173.92	TR82173|c0_g2	Others	D0	D3C	D3L	D0;D3C;D3L
125.66	170.58	173.71	TR42875|c0_g1	Lipid metabolism	D0	D3C	D3L	D0;D3C;D3L
125.61	170.5	173.68	TR47571|c0_g1	Signalling	D0	D3C	D3L	D0;D3C;D3L
125.57	170.35	173.59	TR108694|c3_g1	Stress response	D0	D3C	D3L	D0;D3C;D3L
125.56	170.19	173.28	TR89413|c0_g1	Translation/Protein synthesis	D0	D3C	D3L	D0;D3C;D3L
125.5	170	172.88	TR78276|c0_g1	Oxidative stress	D0	D3C	D3L	D0;D3C;D3L
125.45	169.83	172.86	TR58142|c0_g1	Transport	D0	D3C	D3L	D0;D3C;D3L
125.06	169.66	172.65	TR35262|c0_g1	Others	D0	D3C	D3L	D0;D3C;D3L
124.9	169.54	172.31	TR71806|c0_g1	Photosynthesis	D0	D3C	D3L	D0;D3C;D3L
124.81	169.39	172.12	TR94908|c0_g1	Others	D0	D3C	D3L	D0;D3C;D3L
124.81	169.3	171.82	TR95321|c1_g1	Amino acid metabolism	D0	D3C	D3L	D0;D3C;D3L
124.76	169.18	171.68	TR38762|c0_g1	Cell wall related	D0	D3C	D3L	D0;D3C;D3L
124.74	169.17	171.58	TR111339|c1_g1	Signalling	D0	D3C	D3L	D0;D3C;D3L
124.7	168.78	171.52	TR34195|c0_g1	Others	D0	D3C	D3L	D0;D3C;D3L
124.37	168.74	171.29	TR95339|c1_g1	Unannotated	D0	D3C	D3L	D0;D3C;D3L
124.19	168.59	171.04	TR108408|c0_g1	Others	D0	D3C	D3L	D0;D3C;D3L
123.87	168.32	170.98	TR104045|c0_g3	Cell cycle/DNA replication/repair	D0	D3C	D3L	D0;D3C;D3L
123.83	168.12	170.94	TR90931|c0_g1	RNA processing	D0	D3C	D3L	D0;D3C;D3L
123.78	168.07	170.84	TR53409|c0_g1	Signalling	D0	D3C	D3L	D0;D3C;D3L
123.75	168.01	170.66	TR104090|c1_g1	Others	D0	D3C	D3L	D0;D3C;D3L
123.65	167.81	170.64	TR54374|c0_g1	Secondary metabolism	D0	D3C	D3L	D0;D3C;D3L
123.62	167.6	170.34	TR89466|c0_g2	Unknown	D0	D3C	D3L	D0;D3C;D3L
123.54	167.36	170.3	TR1922|c0_g1	Unknown	D0	D3C	D3L	D0;D3C;D3L
123.32	166.57	170.05	TR65274|c0_g1	Unknown	D0	D3C	D3L	D0;D3C;D3L
123.22	166.55	169.76	TR111050|c0_g1	Transcription regulation	D0	D3C	D3L	D0;D3C;D3L
123.11	166.5	169.73	TR37991|c1_g1	Energy metabolism	D0	D3C	D3L	D0;D3C;D3L
122.61	166.42	169.7	TR67074|c0_g1	Cell cycle/DNA replication/repair	D0	D3C	D3L	D0;D3C;D3L
122.41	166.09	169.67	TR92491|c0_g1	Nucleic acid metabolism	D0	D3C	D3L	D0;D3C;D3L
122.27	166.08	169.45	TR96516|c0_g1	Unannotated	D0	D3C	D3L	D0;D3C;D3L
122	165.79	169.36	TR73686|c2_g1	RNA processing	D0	D3C	D3L	D0;D3C;D3L
121.89	165.74	169.28	TR101233|c0_g1	Stress response	D0	D3C	D3L	D0;D3C;D3L
121.83	165.65	169.26	TR35234|c0_g1	Others	D0	D3C	D3L	D0;D3C;D3L
121.67	165.5	168.99	TR37941|c0_g1	Protein regulation	D0	D3C	D3L	D0;D3C;D3L
121.32	165.3	168.61	TR47545|c0_g1	Photosynthesis	D0	D3C	D3L	D0;D3C;D3L
121.2	165.26	167.83	TR80854|c0_g2	Cytoskeleton	D0	D3C	D3L	D0;D3C;D3L
120.94	165.19	167.45	TR109290|c0_g1	Others	D0	D3C	D3L	D0;D3C;D3L
120.89	165.17	167.35	TR110504|c2_g7	Transport	D0	D3C	D3L	D0;D3C;D3L
120.52	165.05	167.13	TR112692|c2_g3	Lipid metabolism	D0	D3C	D3L	D0;D3C;D3L
120.49	164.56	167.07	TR96573|c12_g4	Translation/Protein synthesis	D0	D3C	D3L	D0;D3C;D3L
119.93	164.44	166.81	TR35620|c0_g1	Signalling	D0	D3C	D3L	D0;D3C;D3L
119.93	163.86	166.77	TR79119|c0_g1	Protein regulation	D0	D3C	D3L	D0;D3C;D3L
119.89	163.68	166.48	TR87267|c2_g1	Signalling	D0	D3C	D3L	D0;D3C;D3L
119.81	163.55	166.44	TR57121|c0_g1	Transport	D0	D3C	D3L	D0;D3C;D3L
119.61	163.37	166.4	TR85385|c0_g1	Transport	D0	D3C	D3L	D0;D3C;D3L
119.53	163.24	166.24	TR93308|c0_g5	Protein regulation	D0	D3C	D3L	D0;D3C;D3L
119.51	163.23	166.2	TR53165|c0_g1	Photosynthesis	D0	D3C	D3L	D0;D3C;D3L
119.43	163	166.2	TR104299|c0_g1	Unannotated	D0	D3C	D3L	D0;D3C;D3L
119.29	163	166.12	TR84167|c0_g1	Translation/Protein synthesis	D0	D3C	D3L	D0;D3C;D3L
119.28	162.95	166.04	TR40315|c1_g1	Protein regulation	D0	D3C	D3L	D0;D3C;D3L
119.2	162.87	165.95	TR45044|c0_g2	Others	D0	D3C	D3L	D0;D3C;D3L
119.1	162.87	165.63	TR115690|c1_g1	Transport	D0	D3C	D3L	D0;D3C;D3L
118.92	162.87	165.63	TR58076|c0_g1	Others	D0	D3C	D3L	D0;D3C;D3L
118.91	162.64	165.37	TR100106|c0_g1	Translation/Protein synthesis	D0	D3C	D3L	D0;D3C;D3L
118.91	162.5	165.36	TR102343|c0_g1	Stress response	D0	D3C	D3L	D0;D3C;D3L
118.85	162.34	164.91	TR107948|c0_g1	Signalling	D0	D3C	D3L	D0;D3C;D3L
118.77	162.11	164.84	TR101652|c0_g1	Protein regulation	D0	D3C	D3L	D0;D3C;D3L
118.76	161.95	164.76	TR42441|c0_g1	Protein regulation	D0	D3C	D3L	D0;D3C;D3L
118.6	161.49	164.35	TR53411|c0_g3	RNA processing	D0	D3C	D3L	D0;D3C;D3L
118.52	160.9	164.28	TR92729|c0_g1	Transcription regulation	D0	D3C	D3L	D0;D3C;D3L
118.32	160.78	164.03	TR94299|c1_g1	Others	D0	D3C	D3L	D0;D3C;D3L
118.2	160.7	164.02	TR51423|c0_g1	Unannotated	D0	D3C	D3L	D0;D3C;D3L
118.2	159.95	163.98	TR67002|c1_g1	Protein regulation	D0	D3C	D3L	D0;D3C;D3L
118.02	159.9	163.66	TR71281|c2_g2	Others	D0	D3C	D3L	D0;D3C;D3L
117.92	159.87	163.38	TR33879|c0_g2	Unannotated	D0	D3C	D3L	D0;D3C;D3L
117.71	159.75	162.39	TR77828|c0_g1	Translation/Protein synthesis	D0	D3C	D3L	D0;D3C;D3L
117.63	159.72	162.02	TR71295|c2_g1	Energy metabolism	D0	D3C	D3L	D0;D3C;D3L
117.42	159.5	162.02	TR106195|c0_g1	Others	D0	D3C	D3L	D0;D3C;D3L
117.23	159.09	161.93	TR89459|c0_g1	Secondary metabolism	D0	D3C	D3L	D0;D3C;D3L
117.14	159.07	161.73	TR79073|c0_g1	Lipid metabolism	D0	D3C	D3L	D0;D3C;D3L
117.1	159	161.48	TR95359|c0_g1	Signalling	D0	D3C	D3L	D0;D3C;D3L
117.1	158.9	161.37	TR80861|c2_g2	Transport	D0	D3C	D3L	D0;D3C;D3L
117.07	158.86	161.33	TR85208|c0_g1	Transport	D0	D3C	D3L	D0;D3C;D3L
117.05	158.76	160.95	TR75277|c0_g1	Transport	D0	D3C	D3L	D0;D3C;D3L
116.9	158.71	160.67	TR46246|c0_g2	Translation/Protein synthesis	D0	D3C	D3L	D0;D3C;D3L
116.72	158.36	160.44	TR61432|c0_g1	Transport	D0	D3C	D3L	D0;D3C;D3L
116.37	157.73	160.24	TR71622|c0_g1	Protein regulation	D0	D3C	D3L	D0;D3C;D3L
116.17	157.72	160.23	TR37928|c0_g1	Translation/Protein synthesis	D0	D3C	D3L	D0;D3C;D3L
115.91	157.69	160.22	TR85910|c0_g3	Unknown	D0	D3C	D3L	D0;D3C;D3L
115.74	157.57	160.16	TR95395|c0_g1	Protein regulation	D0	D3C	D3L	D0;D3C;D3L
115.74	157.56	160.12	TR95661|c0_g1	Others	D0	D3C	D3L	D0;D3C;D3L
115.52	157.46	160.07	TR77106|c1_g1	Cytoskeleton	D0	D3C	D3L	D0;D3C;D3L
115.49	157.37	160	TR40728|c0_g1	Transport	D0	D3C	D3L	D0;D3C;D3L
115.47	157.09	159.94	TR72621|c0_g1	Lipid metabolism	D0	D3C	D3L	D0;D3C;D3L
115.38	157.07	159.53	TR33964|c0_g1	Nucleic acid metabolism	D0	D3C	D3L	D0;D3C;D3L
115.32	157.06	159.52	TR83403|c0_g1	Protein regulation	D0	D3C	D3L	D0;D3C;D3L
115.26	157.05	159.46	TR77845|c0_g1	Others	D0	D3C	D3L	D0;D3C;D3L
115.13	156.8	159.38	TR80938|c0_g1	Energy metabolism	D0	D3C	D3L	D0;D3C;D3L
114.98	156.33	159	TR113317|c0_g1	Transport	D0	D3C	D3L	D0;D3C;D3L
114.97	155.96	158.98	TR35181|c0_g1	Energy metabolism	D0	D3C	D3L	D0;D3C;D3L
114.72	155.71	158.85	TR67260|c1_g1	Translation/Protein synthesis	D0	D3C	D3L	D0;D3C;D3L
114.57	155.55	158.78	TR100324|c0_g2	Translation/Protein synthesis	D0	D3C	D3L	D0;D3C;D3L
114.46	155.27	158.52	TR34209|c0_g1	Transport	D0	D3C	D3L	D0;D3C;D3L
113.97	155.17	158.49	TR118928|c0_g1	Transport	D0	D3C	D3L	D0;D3C;D3L
113.92	155.12	158.44	TR85159|c0_g1	Unannotated	D0	D3C	D3L	D0;D3C;D3L
113.76	155.09	158.09	TR110901|c0_g1	Oxidative stress	D0	D3C	D3L	D0;D3C;D3L
113.69	154.84	158.06	TR92788|c0_g1	Protein metabolism	D0	D3C	D3L	D0;D3C;D3L
113.47	154.8	157.96	TR41392|c0_g1	Energy metabolism	D0	D3C	D3L	D0;D3C;D3L
113.37	154.72	157.85	TR83386|c1_g3	Others	D0	D3C	D3L	D0;D3C;D3L
113.36	154.7	157.63	TR80752|c0_g1	Transport	D0	D3C	D3L	D0;D3C;D3L
113.21	154.54	157.19	TR83756|c0_g1	Translation/Protein synthesis	D0	D3C	D3L	D0;D3C;D3L
113.18	154.52	157.08	TR71816|c1_g1	Translation/Protein synthesis	D0	D3C	D3L	D0;D3C;D3L
113.08	154.11	156.97	TR51606|c0_g1	Energy metabolism	D0	D3C	D3L	D0;D3C;D3L
112.88	153.93	156.92	TR67230|c2_g4	Transport	D0	D3C	D3L	D0;D3C;D3L
112.78	153.78	156.89	TR63145|c0_g4	Others	D0	D3C	D3L	D0;D3C;D3L
112.68	153.73	156.88	TR33299|c0_g2	Translation/Protein synthesis	D0	D3C	D3L	D0;D3C;D3L
112.58	153.5	156.85	TR41149|c2_g3	Transport	D0	D3C	D3L	D0;D3C;D3L
112.48	153.36	156.82	TR94803|c2_g1	Translation/Protein synthesis	D0	D3C	D3L	D0;D3C;D3L
112.47	153.31	156.8	TR38067|c0_g1	Protein metabolism	D0	D3C	D3L	D0;D3C;D3L
112.35	153.25	156.66	TR85957|c0_g4	Cell wall related	D0	D3C	D3L	D0;D3C;D3L
112.22	153.12	156.62	TR65417|c0_g1	Others	D0	D3C	D3L	D0;D3C;D3L
112.19	153.11	156.49	TR110504|c2_g3	Transport	D0	D3C	D3L	D0;D3C;D3L
112.17	152.92	156.46	TR55540|c0_g1	Others	D0	D3C	D3L	D0;D3C;D3L
112.09	152.8	156.4	TR24599|c0_g1	Lipid metabolism	D0	D3C	D3L	D0;D3C;D3L
111.59	152.5	156.32	TR101249|c0_g1	Translation/Protein synthesis	D0	D3C	D3L	D0;D3C;D3L
111.58	152.45	155.81	TR35813|c0_g1	Unknown	D0	D3C	D3L	D0;D3C;D3L
111.17	152.42	155.7	TR100467|c0_g1	Translation/Protein synthesis	D0	D3C	D3L	D0;D3C;D3L
110.98	152.4	155.68	TR68147|c0_g1	Hormonal regulation	D0	D3C	D3L	D0;D3C;D3L
110.95	152.12	155.39	TR108725|c0_g2	Protein metabolism	D0	D3C	D3L	D0;D3C;D3L
110.93	152.09	155.3	TR12382|c0_g1	Transport	D0	D3C	D3L	D0;D3C;D3L
110.89	151.94	155.25	TR84147|c0_g1	Others	D0	D3C	D3L	D0;D3C;D3L
110.89	151.87	155.24	TR60198|c0_g2	Lipid metabolism	D0	D3C	D3L	D0;D3C;D3L
110.8	151.67	155.02	TR107935|c0_g1	Others	D0	D3C	D3L	D0;D3C;D3L
110.77	151.63	154.88	TR72969|c0_g5	Cell wall related	D0	D3C	D3L	D0;D3C;D3L
110.74	151.57	154.79	TR81572|c0_g1	Protein regulation	D0	D3C	D3L	D0;D3C;D3L
110.72	151.44	154.62	TR118112|c0_g2	Translation/Protein synthesis	D0	D3C	D3L	D0;D3C;D3L
110.7	151.21	154.59	TR111122|c0_g1	Signalling	D0	D3C	D3L	D0;D3C;D3L
110.67	151.04	154.54	TR100333|c0_g1	Amino acid metabolism	D0	D3C	D3L	D0;D3C;D3L
110.5	150.75	154.53	TR43939|c0_g1	Transport	D0	D3C	D3L	D0;D3C;D3L
110.48	150.28	154.44	TR84233|c0_g1	Hormonal regulation	D0	D3C	D3L	D0;D3C;D3L
110.42	150.03	154.4	TR32214|c0_g1	Translation/Protein synthesis	D0	D3C	D3L	D0;D3C;D3L
110.38	150.02	153.91	TR60218|c0_g1	Unannotated	D0	D3C	D3L	D0;D3C;D3L
110.29	149.98	153.91	TR107498|c0_g1	Signalling	D0	D3C	D3L	D0;D3C;D3L
110.19	149.96	153.85	TR73498|c0_g1	Unknown	D0	D3C	D3L	D0;D3C;D3L
110.17	149.92	153.81	TR115717|c0_g1	Transport	D0	D3C	D3L	D0;D3C;D3L
110.13	149.85	153.74	TR93756|c0_g1	Oxidative stress	D0	D3C	D3L	D0;D3C;D3L
110.07	149.58	153.56	TR30058|c0_g1	Photosynthesis	D0	D3C	D3L	D0;D3C;D3L
109.91	149.56	153.48	TR86726|c0_g1	Protein regulation	D0	D3C	D3L	D0;D3C;D3L
109.85	149.48	153.26	TR70624|c0_g3	Others	D0	D3C	D3L	D0;D3C;D3L
109.67	149.4	153.22	TR78836|c0_g1	Oxidative stress	D0	D3C	D3L	D0;D3C;D3L
109.66	149.19	153.16	TR91047|c0_g1	Transport	D0	D3C	D3L	D0;D3C;D3L
109.65	149.15	153	TR102768|c1_g1	Others	D0	D3C	D3L	D0;D3C;D3L
109.31	149.11	152.89	TR78310|c0_g1	Photosynthesis	D0	D3C	D3L	D0;D3C;D3L
109.21	149.1	152.71	TR67207|c0_g1	Energy metabolism	D0	D3C	D3L	D0;D3C;D3L
109.19	149.02	152.71	TR87562|c0_g1	Others	D0	D3C	D3L	D0;D3C;D3L
109.16	148.74	152.71	TR41327|c0_g10	Photosynthesis	D0	D3C	D3L	D0;D3C;D3L
109.09	148.69	152.69	TR94678|c0_g1	Transcription regulation	D0	D3C	D3L	D0;D3C;D3L
109.06	148.61	152.69	TR40245|c1_g1	Transport	D0	D3C	D3L	D0;D3C;D3L
108.99	148.3	152.29	TR53124|c0_g1	Defence	D0	D3C	D3L	D0;D3C;D3L
108.89	148.27	152.27	TR34340|c0_g1	Defence	D0	D3C	D3L	D0;D3C;D3L
108.88	148.23	152.25	TR35589|c0_g1	Unknown	D0	D3C	D3L	D0;D3C;D3L
108.82	147.75	152.17	TR104131|c0_g1	Signalling	D0	D3C	D3L	D0;D3C;D3L
108.79	147.66	152.14	TR54239|c0_g1	Transcription regulation	D0	D3C	D3L	D0;D3C;D3L
108.77	147.31	152.1	TR108736|c1_g1	Signalling	D0	D3C	D3L	D0;D3C;D3L
108.75	147.14	152.1	TR38258|c0_g1	Others	D0	D3C	D3L	D0;D3C;D3L
108.49	147.05	151.96	TR87658|c2_g1	Translation/Protein synthesis	D0	D3C	D3L	D0;D3C;D3L
108.36	146.94	151.62	TR101965|c0_g3	Others	D0	D3C	D3L	D0;D3C;D3L
108.35	146.79	151.56	TR57312|c0_g1	Others	D0	D3C	D3L	D0;D3C;D3L
108.31	146.72	151.47	TR111087|c0_g1	Others	D0	D3C	D3L	D0;D3C;D3L
108.27	146.55	151.46	TR108420|c0_g1	Transport	D0	D3C	D3L	D0;D3C;D3L
108.27	145.96	151.27	TR78843|c0_g1	Unknown	D0	D3C	D3L	D0;D3C;D3L
108.22	145.83	150.98	TR68139|c0_g1	Energy metabolism	D0	D3C	D3L	D0;D3C;D3L
108.09	145.74	150.9	TR77331|c0_g1	Transcription regulation	D0	D3C	D3L	D0;D3C;D3L
108	145.53	150.75	TR45362|c1_g1	Transcription regulation	D0	D3C	D3L	D0;D3C;D3L
107.93	145.48	150.49	TR75399|c0_g1	Cell cycle/DNA replication/repair	D0	D3C	D3L	D0;D3C;D3L
107.9	145.27	150.41	TR72239|c0_g1	Photosynthesis	D0	D3C	D3L	D0;D3C;D3L
107.89	145.19	150.29	TR80911|c0_g1	Secondary metabolism	D0	D3C	D3L	D0;D3C;D3L
107.8	144.83	150.04	TR33938|c0_g1	Signalling	D0	D3C	D3L	D0;D3C;D3L
107.7	144.77	149.91	TR61684|c1_g1	Unknown	D0	D3C	D3L	D0;D3C;D3L
107.64	144.69	149.89	TR117714|c0_g4	Protein regulation	D0	D3C	D3L	D0;D3C;D3L
107.47	144.63	149.8	TR85156|c0_g1	Others	D0	D3C	D3L	D0;D3C;D3L
107.4	144.6	149.64	TR77103|c0_g1	Translation/Protein synthesis	D0	D3C	D3L	D0;D3C;D3L
107.33	144.51	149.43	TR58251|c0_g1	Transport	D0	D3C	D3L	D0;D3C;D3L
107.26	144.37	149.2	TR72911|c1_g1	Protein regulation	D0	D3C	D3L	D0;D3C;D3L
107.21	144.3	148.97	TR34361|c0_g1	Energy metabolism	D0	D3C	D3L	D0;D3C;D3L
107.12	144.06	148.54	TR83383|c0_g1	Others	D0	D3C	D3L	D0;D3C;D3L
107.07	144.03	148.51	TR56099|c0_g1	Cell cycle/DNA replication/repair	D0	D3C	D3L	D0;D3C;D3L
106.99	143.99	148.15	TR76919|c0_g1	Transport	D0	D3C	D3L	D0;D3C;D3L
106.89	143.89	148.1	TR100134|c0_g1	Transport	D0	D3C	D3L	D0;D3C;D3L
106.82	143.7	148.09	TR111098|c0_g1	Others	D0	D3C	D3L	D0;D3C;D3L
106.77	143.7	148.02	TR115621|c0_g1	Lipid metabolism	D0	D3C	D3L	D0;D3C;D3L
106.6	143.59	148	TR94896|c0_g1	Others	D0	D3C	D3L	D0;D3C;D3L
106.47	143.58	147.92	TR38229|c0_g2	Stress response	D0	D3C	D3L	D0;D3C;D3L
106.37	143.1	147.66	TR94921|c0_g1	Lipid metabolism	D0	D3C	D3L	D0;D3C;D3L
106.35	143.07	147.5	TR75269|c0_g1	Translation/Protein synthesis	D0	D3C	D3L	D0;D3C;D3L
106.32	142.93	147.47	TR73782|c0_g1	Others	D0	D3C	D3L	D0;D3C;D3L
106.29	142.88	147.41	TR75064|c0_g1	Transport	D0	D3C	D3L	D0;D3C;D3L
106.27	142.71	147.31	TR94803|c3_g2	Translation/Protein synthesis	D0	D3C	D3L	D0;D3C;D3L
106.21	142.61	147.22	TR31463|c0_g1	Cytoskeleton	D0	D3C	D3L	D0;D3C;D3L
106	142.36	147.03	TR68231|c0_g1	Transport	D0	D3C	D3L	D0;D3C;D3L
105.97	142.09	146.98	TR52685|c0_g1	Energy metabolism	D0	D3C	D3L	D0;D3C;D3L
105.9	142.09	146.94	TR107571|c0_g1	Others	D0	D3C	D3L	D0;D3C;D3L
105.79	141.84	146.92	TR42453|c0_g1	Stress response	D0	D3C	D3L	D0;D3C;D3L
105.76	141.7	146.92	TR12359|c0_g1	Transport	D0	D3C	D3L	D0;D3C;D3L
105.72	141.41	146.91	TR112037|c0_g1	Translation/Protein synthesis	D0	D3C	D3L	D0;D3C;D3L
105.71	141.27	146.82	TR93279|c0_g1	Transcription regulation	D0	D3C	D3L	D0;D3C;D3L
105.5	141.18	146.63	TR80758|c0_g1	Translation/Protein synthesis	D0	D3C	D3L	D0;D3C;D3L
105.25	140.99	146.48	TR113375|c1_g1	Protein regulation	D0	D3C	D3L	D0;D3C;D3L
105.19	140.93	146.44	TR80739|c0_g3	Carbohydrate metabolism	D0	D3C	D3L	D0;D3C;D3L
105.14	140.88	146.43	TR61458|c0_g1	Translation/Protein synthesis	D0	D3C	D3L	D0;D3C;D3L
105.02	140.73	146.34	TR63904|c0_g1	Protein regulation	D0	D3C	D3L	D0;D3C;D3L
104.99	140.62	145.58	TR32226|c0_g1	Others	D0	D3C	D3L	D0;D3C;D3L
104.95	140.43	145.53	TR89445|c0_g1	Secondary metabolism	D0	D3C	D3L	D0;D3C;D3L
104.84	140.41	145.52	TR35568|c0_g1	Translation/Protein synthesis	D0	D3C	D3L	D0;D3C;D3L
104.75	140.23	145.43	TR115173|c0_g1	Transport	D0	D3C	D3L	D0;D3C;D3L
104.74	140.17	145.31	TR7348|c0_g1	Transcription regulation	D0	D3C	D3L	D0;D3C;D3L
104.67	140.08	145.28	TR36606|c0_g1	Unknown	D0	D3C	D3L	D0;D3C;D3L
104.62	139.98	145.26	TR52351|c0_g1	Energy metabolism	D0	D3C	D3L	D0;D3C;D3L
104.54	139.86	144.98	TR30494|c0_g1	Protein regulation	D0	D3C	D3L	D0;D3C;D3L
104.52	139.85	144.96	TR40788|c5_g1	Transcription regulation	D0	D3C	D3L	D0;D3C;D3L
104.27	139.63	144.68	TR87266|c0_g3	Signalling	D0	D3C	D3L	D0;D3C;D3L
104.16	139.39	144.56	TR69179|c0_g1	Nucleic acid metabolism	D0	D3C	D3L	D0;D3C;D3L
104.15	139.16	144.54	TR49921|c0_g1	Amino acid metabolism	D0	D3C	D3L	D0;D3C;D3L
103.98	139.03	144.33	TR118716|c0_g1	Unknown	D0	D3C	D3L	D0;D3C;D3L
103.94	139.02	144.07	TR113747|c0_g3	Secondary metabolism	D0	D3C		D0;D3C
103.84	138.78	144.03	TR99407|c0_g1	Photosynthesis	D0	D3C		D0;D3C
103.63	138.72	143.91	TR112569|c0_g1	Translation/Protein synthesis	D0	D3C		D0;D3C
103.61	138.27	143.84	TR118885|c1_g1	Translation/Protein synthesis	D0	D3C		D0;D3C
103.52	138.26	143.68	TR98669|c0_g1	Others	D0	D3C		D0;D3C
103.12	138.18	143.66	TR112547|c1_g4	Unannotated	D0	D3C		D0;D3C
103.1	138.17	143.53	TR100598|c0_g2	Unannotated	D0	D3C		D0;D3C
103.07	137.98	143.43	TR94803|c3_g1	Translation/Protein synthesis	D0	D3C		D0;D3C
102.94	137.97	143.25	TR115652|c0_g1	Energy metabolism	D0	D3C		D0;D3C
102.92	137.79	142.92	TR47543|c1_g1	Others	D0	D3C		D0;D3C
102.84	137.69	142.76	TR40780|c0_g2	Carbohydrate metabolism	D0	D3C		D0;D3C
102.79	137.56	142.68	TR67724|c0_g1	Transcription regulation	D0	D3C		D0;D3C
102.74	137.51	142.57	TR110947|c0_g1	Nucleic acid metabolism	D0	D3C		D0;D3C
102.64	137.5	142.53	TR85982|c2_g2	Translation/Protein synthesis	D0	D3C		D0;D3C
102.63	137.44	142.49	TR80792|c2_g6	Transport	D0	D3C		D0;D3C
102.61	137.41	142.27	TR51474|c0_g1	Transcription regulation	D0	D3C		D0;D3C
102.53	137.32	142.02	TR85165|c0_g1	Energy metabolism	D0	D3C		D0;D3C
102.49	137.19	141.78	TR115970|c0_g1	RNA processing	D0	D3C		D0;D3C
102.38	137.09	141.75	TR100951|c0_g3	Unannotated	D0	D3C		D0;D3C
102.35	136.99	141.71	TR67787|c0_g1	Transcription regulation	D0	D3C		D0;D3C
102.35	136.85	141.7	TR57921|c0_g1	Others	D0	D3C		D0;D3C
102.23	136.76	141.52	TR113754|c2_g1	Defence	D0	D3C		D0;D3C
102.19	136.66	141.46	TR67020|c0_g1	Unannotated	D0	D3C		D0;D3C
102.1	136.35	141.45	TR45519|c1_g1	Signalling	D0	D3C		D0;D3C
101.98	136.12	141.41	TR65141|c0_g1	Others	D0	D3C		D0;D3C
101.61	136.03	141.36	TR105192|c0_g1	Hormonal regulation	D0	D3C		D0;D3C
101.55	135.99	141.24	TR117727|c2_g1	Transport	D0	D3C		D0;D3C
101.4	135.96	141.18	TR77668|c0_g1	Protein regulation	D0	D3C		D0;D3C
100.98	135.81	140.99	TR94767|c0_g1	Unannotated	D0	D3C		D0;D3C
100.89	135.32	140.97	TR50862|c1_g1	Unannotated	D0	D3C		D0;D3C
100.77	135.3	140.96	TR35702|c0_g1	Nucleic acid metabolism	D0	D3C		D0;D3C
100.75	135.28	140.85	TR46246|c0_g1	Translation/Protein synthesis	D0	D3C		D0;D3C
100.74	135.26	140.81	TR87520|c0_g1	Oxidative stress	D0	D3C		D0;D3C
100.61	135.18	140.74	TR100951|c0_g1	Unannotated	D0	D3C		D0;D3C
100.54	135.06	140.65	TR37639|c0_g1	Cytoskeleton	D0	D3C		D0;D3C
100.33	135.01	140.34	TR81301|c0_g1	Energy metabolism	D0	D3C		D0;D3C
100.04	135	140.13	TR57454|c0_g2	Signalling	D0	D3C		D0;D3C
99.88	134.59	140.02	TR45581|c1_g1	Unannotated	D0	D3C		D0;D3C
99.86	134.58	139.92	TR41951|c0_g1	Transcription regulation	D0	D3C		D0;D3C
99.85	134.38	139.84	TR106497|c0_g1	Others	D0	D3C		D0;D3C
99.72	134.36	139.82	TR100338|c0_g1	Cell cycle/DNA replication/repair	D0	D3C		D0;D3C
99.59	134.29	139.51	TR88945|c0_g1	Others	D0	D3C		D0;D3C
99.51	134.24	139.36	TR65433|c0_g1	Protein metabolism	D0	D3C		D0;D3C
99.44	134.15	139.18	TR94912|c0_g1	Others	D0	D3C		D0;D3C
99.37	133.99	139.14	TR51296|c0_g3	Signalling	D0	D3C		D0;D3C
99.29	133.89	139.1	TR95388|c0_g1	RNA processing	D0	D3C		D0;D3C
99.01	133.24	138.97	TR94785|c0_g1	Protein metabolism	D0	D3C		D0;D3C
98.77	133.07	138.89	TR81710|c0_g1	Others	D0	D3C		D0;D3C
98.69	132.96	138.82	TR1917|c0_g1	Transcription regulation	D0	D3C		D0;D3C
98.64	132.86	138.74	TR73197|c0_g1	Stress response	D0	D3C		D0;D3C
98.45	132.77	138.73	TR112698|c0_g1	Transport	D0	D3C		D0;D3C
98.44	132.7	138.69	TR50127|c0_g1	Signalling	D0	D3C		D0;D3C
98.4	132.41	138.46	TR97269|c0_g1	RNA processing	D0	D3C		D0;D3C
98.37	132.3	138.39	TR45051|c0_g1	Others	D0	D3C		D0;D3C
98.13	132.04	138.07	TR87658|c2_g3	Translation/Protein synthesis	D0	D3C		D0;D3C
97.9	131.92	137.96	TR110889|c0_g1	Unknown	D0	D3C		D0;D3C
97.88	131.88	137.9	TR52394|c0_g1	Others	D0	D3C		D0;D3C
97.77	131.84	137.84	TR53199|c0_g1	Oxidative stress	D0	D3C		D0;D3C
97.41	131.66	137.71	TR36968|c2_g1	Protein regulation	D0	D3C		D0;D3C
97.33	131.57	137.65	TR78315|c0_g1	Others	D0	D3C		D0;D3C
97.32	131.5	137.46	TR93804|c0_g2	Transport	D0	D3C		D0;D3C
97.32	131.36	137.33	TR50013|c2_g1	Unknown	D0	D3C		D0;D3C
97.25	131.32	137.29	TR38052|c1_g3	Transcription regulation	D0	D3C		D0;D3C
97.19	131.25	137.18	TR115684|c0_g2	RNA processing	D0	D3C		D0;D3C
97.16	131.18	137.13	TR29944|c0_g1	Unannotated	D0	D3C		D0;D3C
97.08	131.09	136.97	TR87275|c0_g1	Others	D0	D3C		D0;D3C
97.05	130.94	136.96	TR84869|c0_g1	Hormonal regulation	D0	D3C		D0;D3C
96.96	130.85	136.93	TR88918|c0_g2	Unannotated	D0	D3C		D0;D3C
96.84	130.55	136.85	TR78496|c0_g1	Transport	D0	D3C		D0;D3C
96.84	130.51	136.82	TR82170|c0_g1	Amino acid metabolism	D0	D3C		D0;D3C
96.77	130.44	136.76	TR51868|c0_g1	Others	D0	D3C		D0;D3C
96.71	130.28	136.62	TR67027|c0_g1	Others	D0	D3C		D0;D3C
96.62	129.96	136.46	TR100644|c0_g1	Others	D0	D3C		D0;D3C
96.61	129.88	136.45	TR34216|c0_g1	Translation/Protein synthesis	D0	D3C		D0;D3C
96.61	129.72	136.14	TR80291|c0_g1	Protein regulation	D0	D3C		D0;D3C
96.58	129.26	136.06	TR40039|c0_g1	Translation/Protein synthesis	D0	D3C		D0;D3C
96.53	129.16	136.04	TR60716|c1_g2	Protein regulation	D0	D3C		D0;D3C
96.47	129.14	135.96	TR77038|c0_g3	Unknown	D0	D3C		D0;D3C
96.43	129.13	135.93	TR117699|c1_g1	Others	D0	D3C		D0;D3C
96.37	129.08	135.85	TR49381|c0_g1	Translation/Protein synthesis	D0	D3C		D0;D3C
96.33	128.67	135.81	TR96601|c0_g1	Unannotated	D0	D3C		D0;D3C
96.32	128.64	135.78	TR45197|c0_g1	Protein regulation	D0	D3C		D0;D3C
96.31	128.62	135.72	TR105402|c0_g1	Unannotated	D0	D3C		D0;D3C
96.21	128.59	135.64	TR112583|c0_g3	Unannotated	D0	D3C		D0;D3C
96.19	128.42	135.49	TR54479|c0_g1	Energy metabolism	D0	D3C		D0;D3C
95.91	128.38	135.34	TR102719|c0_g10	Unannotated	D0	D3C		D0;D3C
95.9	128.32	135.33	TR90415|c0_g1	Protein regulation	D0	D3C		D0;D3C
95.87	128.26	135.16	TR67720|c0_g1	Protein regulation	D0	D3C		D0;D3C
95.86	128.26	135.06	TR112725|c1_g1	Secondary metabolism	D0	D3C		D0;D3C
95.83	128.18	134.96	TR30431|c0_g1	Others	D0	D3C		D0;D3C
95.8	128.01	134.9	TR75277|c1_g3	Transport	D0	D3C		D0;D3C
95.47	128.01	134.68	TR101279|c0_g1	Transport	D0	D3C		D0;D3C
95.45	128	134.67	TR86536|c0_g1	Translation/Protein synthesis	D0	D3C		D0;D3C
95.39	127.88	134.66	TR70662|c0_g1	Stress response	D0	D3C		D0;D3C
95.28	127.6	134.63	TR90698|c0_g1	Photosynthesis	D0	D3C		D0;D3C
95.23	127.49	134.63	TR75285|c0_g1	Others	D0	D3C		D0;D3C
95.15	127.41	134.3	TR111254|c0_g7	Others	D0	D3C		D0;D3C
95.03	127.22	134.24	TR117712|c0_g1	Others	D0	D3C		D0;D3C
94.94	127.14	134.21	TR110422|c0_g1	Others	D0	D3C		D0;D3C
94.93	127.09	134.12	TR99189|c0_g1	Transport	D0	D3C		D0;D3C
94.91	127.06	133.98	TR79117|c0_g1	Unknown	D0	D3C		D0;D3C
94.67	126.88	133.83	TR82157|c1_g2	Unannotated	D0	D3C		D0;D3C
94.41	126.72	133.64	TR99238|c0_g1	Protein regulation	D0	D3C		D0;D3C
94.4	126.61	133.59	TR73518|c0_g1	Transcription regulation	D0	D3C		D0;D3C
94.33	126.58	133.38	TR103706|c1_g3	Others	D0	D3C		D0;D3C
94.25	126.4	132.8	TR98619|c1_g1	Translation/Protein synthesis	D0	D3C		D0;D3C
94.2	126.2	132.77	TR80077|c0_g2	Unannotated	D0	D3C		D0;D3C
94.18	126.14	132.72	TR99134|c0_g1	Transcription regulation	D0	D3C		D0;D3C
94.12	126.13	132.7	TR38687|c0_g1	Cell cycle/DNA replication/repair	D0	D3C		D0;D3C
94.07	125.87	132.37	TR49987|c0_g1	Transport	D0	D3C		D0;D3C
94.06	125.84	132.31	TR85638|c0_g1	Others	D0	D3C		D0;D3C
94.03	125.82	132.2	TR42398|c0_g1	Protein regulation	D0	D3C		D0;D3C
94.01	125.75	132.17	TR72978|c0_g2	RNA processing	D0	D3C		D0;D3C
93.91	125.67	132.16	TR113479|c0_g1	Transport	D0	D3C		D0;D3C
93.85	125.46	132.08	TR41186|c2_g1	Protein regulation	D0	D3C		D0;D3C
93.28	125.46	132.01	TR110874|c0_g1	Others	D0	D3C		D0;D3C
93.25	125.45	131.98	TR75622|c0_g1	Others	D0	D3C		D0;D3C
93.15	125.44	131.91	TR92536|c0_g3	Secondary metabolism	D0	D3C		D0;D3C
93.08	125.33	131.83	TR94951|c0_g1	Amino acid metabolism	D0	D3C		D0;D3C
93.05	124.78	131.82	TR72826|c0_g1	Stress response	D0	D3C		D0;D3C
93.04	124.76	131.75	TR52338|c0_g1	Others	D0	D3C		D0;D3C
92.91	124.29	131.7	TR89427|c0_g1	Others	D0	D3C		D0;D3C
92.87	124.29	131.51	TR43921|c0_g1	Others	D0	D3C		D0;D3C
92.84	124.27	131.44	TR61726|c0_g1	Lipid metabolism	D0	D3C		D0;D3C
92.77	124.13	131.44	TR77629|c0_g1	Protein regulation	D0	D3C		D0;D3C
92.69	124.08	131.43	TR101731|c1_g1	Transcription regulation	D0	D3C		D0;D3C
92.66	124.04	131.38	TR55938|c0_g1	Others	D0	D3C		D0;D3C
92.43	123.94	131.19	TR46419|c0_g2	Unannotated	D0	D3C		D0;D3C
92.41	123.9	131.18	TR53138|c0_g1	Transcription regulation	D0	D3C		D0;D3C
92.36	123.72	131.04	TR38763|c0_g1	Protein metabolism	D0	D3C		D0;D3C
92.3	123.58	130.94	TR105174|c0_g1	Defence	D0	D3C		D0;D3C
92.27	123.57	130.87	TR112703|c1_g4	Secondary metabolism	D0	D3C		D0;D3C
91.97	123.36	130.68	TR117694|c0_g1	Others	D0	D3C		D0;D3C
91.91	123.34	130.6	TR41926|c0_g1	Unknown	D0	D3C		D0;D3C
91.78	123.22	130.47	TR57698|c1_g1	Others	D0	D3C		D0;D3C
91.72	123.22	130.44	TR107500|c0_g1	Protein regulation	D0	D3C		D0;D3C
91.66	123.18	130.44	TR109887|c0_g3	Cell wall related	D0	D3C		D0;D3C
91.55	123.15	130.34	TR68512|c0_g1	Stress response	D0	D3C		D0;D3C
91.55	123.14	130.28	TR42606|c0_g1	Nucleic acid metabolism	D0	D3C		D0;D3C
91.48	123.13	130.24	TR86592|c0_g1	Photosynthesis	D0	D3C		D0;D3C
91.34	123.02	130.16	TR53231|c0_g1	Protein regulation	D0	D3C		D0;D3C
91.19	122.49	130.15	TR50908|c1_g1	Unannotated	D0	D3C		D0;D3C
91.15	122.42	130.05	TR101934|c0_g4	Stress response	D0	D3C		D0;D3C
90.99	122.28	129.62	TR101934|c0_g1	Stress response	D0	D3C		D0;D3C
90.92	122.19	129.55	TR112550|c4_g6	Translation/Protein synthesis	D0	D3C		D0;D3C
90.79	122.18	129.23	TR68563|c0_g1	Stress response	D0	D3C		D0;D3C
90.7	122.16	129.05	TR87820|c3_g1	Energy metabolism	D0	D3C		D0;D3C
90.69	122.06	129.01	TR52390|c0_g1	Stress response	D0	D3C		D0;D3C
90.65	122.05	128.98	TR52390|c1_g1	Stress response	D0	D3C		D0;D3C
90.61	121.74	128.83	TR70075|c0_g4	Lipid metabolism	D0	D3C		D0;D3C
90.58	121.72	128.83	TR56696|c0_g1	Stress response	D0	D3C		D0;D3C
90.5	121.7	128.83	TR96573|c12_g1	Translation/Protein synthesis	D0	D3C		D0;D3C
90.44	121.55	128.81	TR87540|c0_g1	Protein regulation	D0	D3C		D0;D3C
90.27	121.51	128.77	TR93150|c0_g2	Unknown	D0	D3C		D0;D3C
90.18	121.5	128.71	TR43711|c0_g3	Stress response	D0	D3C		D0;D3C
90.11	121.26	128.61	TR85951|c1_g15	Amino acid metabolism	D0	D3C		D0;D3C
90.04	121.2	128.58	TR29894|c0_g1	Cytoskeleton	D0	D3C		D0;D3C
89.8	121	128.31	TR53458|c0_g2	Protein regulation	D0	D3C		D0;D3C
89.62	120.95	128.3	TR85673|c0_g2	Unannotated	D0	D3C		D0;D3C
89.57	120.83	128.24	TR113332|c0_g2	Protein regulation	D0	D3C		D0;D3C
89.54	120.81	128.15	TR85673|c0_g1	Unannotated	D0	D3C		D0;D3C
89.47	120.69	128.01	TR41327|c0_g7	Photosynthesis	D0	D3C		D0;D3C
89.3	120.58	127.92	TR115432|c0_g1	Unannotated	D0	D3C		D0;D3C
89.24	120.47	127.85	TR54335|c0_g2	Protein regulation	D0	D3C		D0;D3C
89.21	120.41	127.76	TR43711|c0_g5	Stress response	D0	D3C		D0;D3C
89.21	120.31	127.68	TR57427|c0_g2	Unannotated	D0	D3C		D0;D3C
89.16	120.3	127.57	TR87671|c1_g4	Protein regulation	D0	D3C		D0;D3C
89.07	120.3	127.54	TR113332|c0_g1	Protein regulation		D3C	D3L	D3C;D3L
89.05	120.2	127.48	TR108712|c0_g7	Unannotated		D3C	D3L	D3C;D3L
89.01	120.13	127.24	TR111080|c0_g1	Secondary metabolism		D3C	D3L	D3C;D3L
88.83	119.77	127.21	TR101028|c1_g3	Unannotated		D3C	D3L	D3C;D3L
88.81	119.69	127.17	TR35599|c0_g1	Secondary metabolism		D3C	D3L	D3C;D3L
88.64	119.69	127.05	TR29718|c0_g3	Protein metabolism		D3C	D3L	D3C;D3L
88.6	119.66	126.98	TR102379|c0_g2	Others		D3C	D3L	D3C;D3L
88.58	119.59	126.97	TR42943|c0_g4	Energy metabolism		D3C	D3L	D3C;D3L
88.55	119.51	126.83	TR88521|c1_g1	Energy metabolism		D3C	D3L	D3C;D3L
88.53	119.5	126.76	TR51468|c0_g1	Unknown		D3C	D3L	D3C;D3L
88.5	119.09	126.59	TR98479|c0_g1	Unannotated		D3C	D3L	D3C;D3L
88.4	119.05	126.55	TR29686|c0_g1	Lipid metabolism		D3C	D3L	D3C;D3L
88.26	119.04	126.52	TR102020|c1_g1	Amino acid metabolism		D3C	D3L	D3C;D3L
88.22	119.02	126.48	TR68807|c1_g4	Amino acid metabolism		D3C	D3L	D3C;D3L
88.15	118.99	126.35	TR108712|c0_g14	Unannotated		D3C	D3L	D3C;D3L
88.12	118.92	126.27	TR49999|c0_g1	Cell wall related		D3C	D3L	D3C;D3L
88.05	118.9	126.13	TR34296|c0_g1	Others		D3C	D3L	D3C;D3L
87.96	118.73	126.06	TR109121|c0_g1	Unannotated		D3C	D3L	D3C;D3L
87.72	118.51	125.87	TR34193|c0_g1	Cell wall related		D3C	D3L	D3C;D3L
87.62	118.5	125.69	TR81771|c0_g1	Amino acid metabolism		D3C	D3L	D3C;D3L
87.46	118.32	125.6	TR90461|c0_g1	Cytoskeleton		D3C	D3L	D3C;D3L
87.42	118.23	125.55	TR80108|c0_g1	Protein regulation		D3C	D3L	D3C;D3L
87.32	118.21	125.5	TR86578|c0_g1	Cell wall related		D3C	D3L	D3C;D3L
87.15	118.17	125.38	TR94257|c1_g1	Carbohydrate metabolism		D3C	D3L	D3C;D3L
87.07	117.86	125.33	TR44140|c0_g1	Others		D3C	D3L	D3C;D3L
86.96	117.84	125.31	TR87621|c0_g1	Lipid metabolism		D3C	D3L	D3C;D3L
86.96	117.83	125.07	TR34334|c0_g2	Unknown		D3C	D3L	D3C;D3L
86.83	117.79	125.04	TR78250|c0_g3	Defence		D3C	D3L	D3C;D3L
86.78	117.76	124.65	TR79214|c4_g1	Amino acid metabolism		D3C	D3L	D3C;D3L
86.73	117.71	124.11	TR92709|c0_g1	Unannotated		D3C	D3L	D3C;D3L
86.71	117.58	123.89	TR53079|c0_g1	Signalling		D3C	D3L	D3C;D3L
86.55	117.54	123.73	TR71902|c0_g1	Cell wall related		D3C	D3L	D3C;D3L
86.39	117.39	123.68	TR98647|c1_g1	Others		D3C	D3L	D3C;D3L
86.3	117.33	123.6	TR118961|c0_g1	Cell wall related		D3C	D3L	D3C;D3L
86.29	117.24	123.59	TR60222|c0_g2	Cutin/suberin/wax biosynthesis		D3C	D3L	D3C;D3L
86.22	116.77	123.53	TR78835|c0_g3	Others		D3C	D3L	D3C;D3L
86.2	116.64	123.51	TR53019|c0_g1	Lipid metabolism		D3C	D3L	D3C;D3L
86.19	116.57	123.51	TR56711|c0_g1	Cell cycle/DNA replication/repair		D3C	D3L	D3C;D3L
86.12	116.55	123.43	TR88521|c1_g11	Energy metabolism		D3C	D3L	D3C;D3L
86.12	116.53	123.35	TR72900|c0_g1	Protein metabolism		D3C	D3L	D3C;D3L
86.09	116.49	123.19	TR103685|c3_g1	Others		D3C	D3L	D3C;D3L
86.08	116.37	123.09	TR90960|c2_g1	Lipid metabolism		D3C	D3L	D3C;D3L
86.06	116.26	122.99	TR100124|c0_g1	Transport		D3C	D3L	D3C;D3L
85.94	116.25	122.7	TR77827|c0_g1	Lipid metabolism		D3C	D3L	D3C;D3L
85.8	116.04	122.55	TR45383|c0_g1	Secondary metabolism		D3C	D3L	D3C;D3L
85.75	115.8	122.44	TR77306|c0_g1	Transcription regulation		D3C	D3L	D3C;D3L
85.74	115.62	122.34	TR67825|c0_g1	Unknown		D3C	D3L	D3C;D3L
85.71	115.61	122.17	TR102719|c0_g11	Unannotated		D3C	D3L	D3C;D3L
85.69	115.46	122.14	TR109241|c0_g1	Others		D3C	D3L	D3C;D3L
85.56	115.31	122.05	TR89345|c0_g1	Secondary metabolism		D3C	D3L	D3C;D3L
85.45	115.25	122.03	TR70624|c0_g2	Others		D3C	D3L	D3C;D3L
85.43	115.16	121.97	TR53459|c0_g1	Transcription regulation		D3C	D3L	D3C;D3L
85.35	115.1	121.89	TR71675|c0_g1	Unknown		D3C	D3L	D3C;D3L
85.31	115.08	121.84	TR73698|c0_g7	Energy metabolism		D3C	D3L	D3C;D3L
85.3	114.95	121.82	TR111214|c0_g1	Cytoskeleton		D3C	D3L	D3C;D3L
85.28	114.93	121.66	TR38116|c0_g1	Others		D3C	D3L	D3C;D3L
85.25	114.89	121.65	TR111841|c0_g1	Unannotated		D3C	D3L	D3C;D3L
85	114.44	121.64	TR88924|c0_g1	Protein regulation		D3C	D3L	D3C;D3L
84.98	114.36	121.49	TR42617|c0_g1	Others		D3C	D3L	D3C;D3L
84.92	114.36	121.49	TR80764|c0_g1	Lipid metabolism		D3C	D3L	D3C;D3L
84.81	114.23	121.41	TR56703|c0_g1	Transport		D3C	D3L	D3C;D3L
84.69	114.15	121.3	TR71257|c0_g2	Transcription regulation		D3C	D3L	D3C;D3L
84.68	114.11	121.26	TR109288|c0_g1	Cell wall related		D3C	D3L	D3C;D3L
84.54	114.02	121.21	TR104540|c0_g1	Others		D3C	D3L	D3C;D3L
84.5	113.99	121.16	TR102719|c0_g13	Unannotated		D3C	D3L	D3C;D3L
84.29	113.97	121.09	TR111503|c0_g1	Signalling		D3C	D3L	D3C;D3L
84.27	113.97	120.98	TR89370|c0_g1	Others		D3C	D3L	D3C;D3L
84.11	113.88	120.88	TR107940|c0_g2	Others		D3C	D3L	D3C;D3L
84.08	113.84	120.87	TR75292|c1_g1	Signalling		D3C	D3L	D3C;D3L
84.05	113.75	120.77	TR87868|c0_g9	Protein regulation		D3C	D3L	D3C;D3L
83.84	113.73	120.69	TR35086|c1_g1	Others		D3C	D3L	D3C;D3L
83.79	113.62	120.52	TR63185|c0_g1	Others		D3C	D3L	D3C;D3L
83.77	113.62	120.49	TR67816|c0_g1	Energy metabolism		D3C	D3L	D3C;D3L
83.76	113.61	120.48	TR45852|c0_g1	Oxidative stress		D3C	D3L	D3C;D3L
83.69	113.59	120.46	TR111469|c0_g2	Cell wall related		D3C	D3L	D3C;D3L
83.68	113.46	120.36	TR75277|c1_g1	Transport		D3C	D3L	D3C;D3L
83.67	113.33	120.2	TR103699|c0_g1	Cell wall related		D3C	D3L	D3C;D3L
83.63	113.24	120.14	TR68960|c0_g1	Cytoskeleton		D3C	D3L	D3C;D3L
83.63	113.21	120.07	TR98653|c0_g1	Stress response		D3C	D3L	D3C;D3L
83.59	113.1	119.97	TR112942|c0_g1	Unannotated		D3C	D3L	D3C;D3L
83.59	113.05	119.79	TR104259|c0_g1	Secondary metabolism		D3C	D3L	D3C;D3L
83.49	113	119.77	TR113777|c0_g1	Secondary metabolism		D3C	D3L	D3C;D3L
83.42	112.87	119.75	TR44966|c0_g1	Translation/Protein synthesis		D3C	D3L	D3C;D3L
83.36	112.87	119.72	TR80859|c2_g4	Protein regulation		D3C	D3L	D3C;D3L
83.21	112.85	119.68	TR111503|c0_g2	Signalling		D3C	D3L	D3C;D3L
83.14	112.84	119.63	TR47333|c1_g1	Transport		D3C	D3L	D3C;D3L
83.12	112.76	119.54	TR42914|c1_g1	Unknown		D3C	D3L	D3C;D3L
83.09	112.7	119.52	TR40747|c3_g3	Nucleic acid metabolism		D3C	D3L	D3C;D3L
83.08	112.63	119.42	TR85243|c0_g1	Others		D3C	D3L	D3C;D3L
83.04	112.53	119.34	TR53514|c0_g1	Others		D3C	D3L	D3C;D3L
82.99	112.52	118.93	TR113496|c0_g1	Cell wall related		D3C	D3L	D3C;D3L
82.98	112.45	118.78	TR32729|c3_g1	Others		D3C	D3L	D3C;D3L
82.89	112.39	118.7	TR57742|c0_g1	Lipid metabolism		D3C	D3L	D3C;D3L
82.84	112.38	118.62	TR81532|c0_g1	Cell wall related		D3C	D3L	D3C;D3L
82.83	112.35	118.53	TR111326|c1_g2	Secondary metabolism		D3C	D3L	D3C;D3L
82.69	112.33	118.26	TR47339|c0_g1	RNA processing		D3C	D3L	D3C;D3L
82.53	112.14	118.24	TR60277|c0_g1	Transcription regulation		D3C	D3L	D3C;D3L
82.47	112.02	118.24	TR67247|c0_g2	RNA processing		D3C	D3L	D3C;D3L
82.46	112.02	118.21	TR83404|c0_g2	Others		D3C	D3L	D3C;D3L
82.41	111.99	118.18	TR95923|c0_g1	Others		D3C	D3L	D3C;D3L
82.38	111.98	118.11	TR112739|c0_g3	Secondary metabolism		D3C	D3L	D3C;D3L
82.35	111.97	117.8	TR72954|c0_g1	Unannotated		D3C	D3L	D3C;D3L
82.29	111.92	117.75	TR74550|c0_g1	Cytoskeleton		D3C	D3L	D3C;D3L
82.22	111.87	117.7	TR63211|c0_g1	Signalling		D3C	D3L	D3C;D3L
82.2	111.78	117.67	TR81554|c0_g1	Defence		D3C	D3L	D3C;D3L
82.11	111.72	117.56	TR77602|c0_g1	Translation/Protein synthesis		D3C	D3L	D3C;D3L
82.1	111.72	117.44	TR104607|c0_g1	Amino acid metabolism		D3C	D3L	D3C;D3L
82.07	111.71	117.42	TR45514|c0_g1	Cytoskeleton		D3C	D3L	D3C;D3L
81.99	111.68	117.38	TR81501|c0_g1	Unknown		D3C	D3L	D3C;D3L
81.89	111.63	117.3	TR99338|c0_g1	Amino acid metabolism		D3C	D3L	D3C;D3L
81.87	111.5	117.29	TR78877|c3_g1	Others		D3C	D3L	D3C;D3L
81.78	111.41	116.98	TR45036|c1_g1	Transport		D3C	D3L	D3C;D3L
81.74	111.28	116.94	TR104364|c0_g1	Transport		D3C	D3L	D3C;D3L
81.69	111.28	116.93	TR115698|c0_g1	Cell wall related		D3C	D3L	D3C;D3L
81.61	111.23	116.82	TR45842|c0_g2	Energy metabolism		D3C	D3L	D3C;D3L
81.56	110.96	116.8	TR85419|c0_g1	Secondary metabolism		D3C	D3L	D3C;D3L
81.46	110.95	116.8	TR94777|c0_g1	Carbohydrate metabolism		D3C	D3L	D3C;D3L
81.41	110.93	116.73	TR87240|c0_g1	Secondary metabolism		D3C	D3L	D3C;D3L
81.37	110.9	116.53	TR58374|c0_g1	Transport		D3C	D3L	D3C;D3L
81.33	110.86	116.52	TR47831|c0_g2	Transport		D3C	D3L	D3C;D3L
81.28	110.67	116.44	TR78883|c2_g1	Transport		D3C	D3L	D3C;D3L
81.26	110.66	116.43	TR75276|c0_g1	Others		D3C	D3L	D3C;D3L
81.17	110.66	116.41	TR49006|c0_g3	Others		D3C	D3L	D3C;D3L
81.1	110.37	116.33	TR83404|c0_g3	Others		D3C	D3L	D3C;D3L
81.06	110.35	116.32	TR92537|c1_g1	Signalling		D3C	D3L	D3C;D3L
80.94	110.23	116.29	TR50844|c3_g1	Transcription regulation		D3C	D3L	D3C;D3L
80.72	110.21	116.23	TR84861|c0_g2	Unannotated		D3C	D3L	D3C;D3L
80.6	110.17	115.98	TR97432|c0_g4	Signalling		D3C	D3L	D3C;D3L
80.47	110.15	115.78	TR87278|c0_g1	Others		D3C	D3L	D3C;D3L
80.38	110.1	115.76	TR110931|c0_g1	Transport		D3C	D3L	D3C;D3L
80.38	110.08	115.71	TR69139|c0_g1	Energy metabolism		D3C	D3L	D3C;D3L
80.31	109.81	115.64	TR74423|c0_g1	Secondary metabolism		D3C	D3L	D3C;D3L
80.21	109.67	115.53	TR112721|c0_g5	Protein regulation		D3C	D3L	D3C;D3L
80.21	109.59	115.52	TR31356|c1_g2	Signalling		D3C	D3L	D3C;D3L
80.19	109.58	115.47	TR87850|c1_g1	Signalling		D3C	D3L	D3C;D3L
80.16	109.58	115.41	TR111110|c1_g2	Translation/Protein synthesis		D3C	D3L	D3C;D3L
80.15	109.55	115.29	TR30457|c1_g1	Transport		D3C	D3L	D3C;D3L
80.13	109.51	115.28	TR31359|c0_g1	Cell wall related		D3C	D3L	D3C;D3L
80.13	109.51	115.23	TR101249|c0_g2	Translation/Protein synthesis		D3C	D3L	D3C;D3L
80.12	109.5	115.17	TR69271|c0_g1	Protein regulation		D3C	D3L	D3C;D3L
80.09	109.49	115.16	TR112662|c1_g2	Transport		D3C	D3L	D3C;D3L
80.07	109.48	115.15	TR82172|c0_g1	Unknown		D3C	D3L	D3C;D3L
80.07	109.44	115.12	TR104126|c1_g6	Others		D3C	D3L	D3C;D3L
79.97	109.38	114.91	TR113505|c0_g1	Unknown		D3C	D3L	D3C;D3L
79.96	109.33	114.88	TR52410|c0_g1	Others		D3C	D3L	D3C;D3L
79.93	109.26	114.65	TR46213|c0_g3	Unannotated		D3C	D3L	D3C;D3L
79.8	109.25	114.52	TR87704|c0_g1	Signalling		D3C	D3L	D3C;D3L
79.71	109.23	114.26	TR112507|c0_g1	Energy metabolism		D3C	D3L	D3C;D3L
79.67	109.11	114.25	TR7746|c0_g1	Others		D3C	D3L	D3C;D3L
79.64	109.11	114.24	TR35006|c0_g1	Others		D3C	D3L	D3C;D3L
79.57	109.06	114.15	TR117581|c0_g1	Unknown		D3C	D3L	D3C;D3L
79.56	108.98	114.15	TR73686|c1_g1	RNA processing		D3C	D3L	D3C;D3L
79.45	108.94	114.09	TR72585|c0_g1	Unknown		D3C	D3L	D3C;D3L
79.44	108.91	114.07	TR107501|c0_g1	Others		D3C	D3L	D3C;D3L
79.43	108.91	113.88	TR78442|c0_g1	Signalling		D3C	D3L	D3C;D3L
79.29	108.79	113.86	TR77411|c0_g1	Others		D3C	D3L	D3C;D3L
79.22	108.77	113.81	TR70856|c0_g1	Unknown		D3C	D3L	D3C;D3L
79.22	108.76	113.8	TR58427|c0_g1	Energy metabolism		D3C	D3L	D3C;D3L
79.1	108.74	113.79	TR97420|c0_g2	Signalling		D3C	D3L	D3C;D3L
79.09	108.7	113.77	TR35591|c0_g1	Energy metabolism		D3C	D3L	D3C;D3L
79.05	108.63	113.61	TR42601|c0_g1	Translation/Protein synthesis		D3C	D3L	D3C;D3L
78.99	108.56	113.61	TR101215|c0_g3	Unknown		D3C	D3L	D3C;D3L
78.99	108.55	113.6	TR71636|c0_g1	Protein metabolism		D3C	D3L	D3C;D3L
78.95	108.45	113.59	TR38235|c0_g2	Cell wall related		D3C	D3L	D3C;D3L
78.83	108.32	113.58	TR80956|c0_g1	Others		D3C	D3L	D3C;D3L
78.79	108.23	113.51	TR45359|c0_g1	Cytoskeleton		D3C	D3L	D3C;D3L
78.76	108.21	113.46	TR51387|c0_g1	Transport		D3C	D3L	D3C;D3L
78.75	108.13	113.45	TR94755|c0_g1	Others		D3C	D3L	D3C;D3L
78.56	108.12	113.29	TR54520|c0_g1	Protein regulation		D3C	D3L	D3C;D3L
78.56	108.06	113.04	TR85207|c0_g1	Energy metabolism		D3C	D3L	D3C;D3L
78.43	108.02	112.97	TR111483|c1_g2	Transport		D3C	D3L	D3C;D3L
78.42	107.77	112.88	TR100543|c0_g1	Unknown		D3C	D3L	D3C;D3L
78.4	107.66	112.85	TR111123|c0_g2	Others		D3C	D3L	D3C;D3L
78.34	107.62	112.66	TR55915|c0_g1	Unannotated		D3C	D3L	D3C;D3L
78.25	107.53	112.62	TR38924|c2_g1	Cell wall related		D3C	D3L	D3C;D3L
78.18	107.38	112.55	TR94856|c0_g1	Others		D3C	D3L	D3C;D3L
78.1	107.36	112.53	TR118031|c0_g1	Protein regulation		D3C	D3L	D3C;D3L
78.09	107.35	112.44	TR107535|c0_g1	Unknown		D3C	D3L	D3C;D3L
78.08	107.27	112.31	TR51380|c0_g1	Cytoskeleton		D3C	D3L	D3C;D3L
78.07	107.26	112.25	TR92483|c1_g3	Protein regulation		D3C	D3L	D3C;D3L
78.03	107.24	112.21	TR87246|c0_g1	Cell cycle/DNA replication/repair		D3C	D3L	D3C;D3L
77.99	107.23	112.17	TR87678|c1_g1	Cytoskeleton		D3C	D3L	D3C;D3L
77.94	107.23	112.16	TR115593|c3_g2	Unknown		D3C	D3L	D3C;D3L
77.91	107.22	112.05	TR111081|c0_g2	Translation/Protein synthesis		D3C	D3L	D3C;D3L
77.88	107.14	112.05	TR30502|c0_g1	Transport		D3C	D3L	D3C;D3L
77.83	107.11	111.98	TR36941|c2_g2	Others		D3C	D3L	D3C;D3L
77.83	107.09	111.89	TR92563|c0_g1	Others		D3C	D3L	D3C;D3L
77.73	106.96	111.85	TR108134|c0_g1	Protein metabolism		D3C		D3C
77.73	106.94	111.73	TR87676|c0_g1	Others		D3C		D3C
77.69	106.93	111.72	TR100145|c0_g1	Unannotated		D3C		D3C
77.62	106.92	111.61	TR30473|c0_g1	Protein regulation		D3C		D3C
77.6	106.89	111.6	TR110581|c2_g6	Energy metabolism		D3C		D3C
77.6	106.86	111.42	TR78595|c0_g1	Secondary metabolism		D3C		D3C
77.58	106.81	111.35	TR36047|c0_g2	Unannotated		D3C		D3C
77.44	106.48	111.34	TR108473|c0_g1	Unannotated		D3C		D3C
77.37	106.41	111.27	TR48360|c0_g1	Energy metabolism		D3C		D3C
77.34	106.41	111.23	TR68780|c0_g2	Cell wall related		D3C		D3C
77.17	106.32	110.98	TR38940|c0_g2	Others		D3C		D3C
77.15	106.3	110.97	TR73082|c2_g5	Lipid metabolism		D3C		D3C
77.09	106.27	110.91	TR68185|c0_g1	Protein regulation		D3C		D3C
77.07	106.24	110.89	TR71857|c1_g2	Others		D3C		D3C
77.05	106.15	110.89	TR69166|c0_g1	Amino acid metabolism		D3C		D3C
77.02	106.09	110.74	TR100951|c0_g2	Others		D3C		D3C
76.98	106.08	110.73	TR111535|c0_g1	Secondary metabolism		D3C		D3C
76.93	106.08	110.61	TR58389|c0_g1	Others		D3C		D3C
76.83	106.04	110.55	TR87894|c0_g1	Unannotated		D3C		D3C
76.81	105.98	110.54	TR93804|c1_g1	Secondary metabolism		D3C		D3C
76.77	105.96	110.52	TR108427|c0_g1	Unannotated		D3C		D3C
76.71	105.93	110.48	TR87215|c0_g1	Others		D3C		D3C
76.7	105.91	110.47	TR49006|c0_g2	Others		D3C		D3C
76.67	105.86	110.44	TR111120|c0_g1	Others		D3C		D3C
76.65	105.73	110.43	TR81547|c0_g1	Cell wall related		D3C		D3C
76.64	105.61	110.36	TR57378|c0_g2	Lipid metabolism		D3C		D3C
76.63	105.61	110.34	TR53158|c0_g1	Unknown		D3C		D3C
76.63	105.48	110.25	TR87885|c0_g5	Unknown		D3C		D3C
76.56	105.46	110.15	TR118084|c0_g1	Protein regulation		D3C		D3C
76.54	105.42	110.14	TR85926|c0_g1	Oxidative stress		D3C		D3C
76.53	105.42	110.06	TR55964|c0_g1	Signalling		D3C		D3C
76.44	105.41	110.03	TR35071|c0_g1	Transcription regulation		D3C		D3C
76.41	105.35	110.03	TR34716|c0_g1	Unknown		D3C		D3C
76.39	105.25	110.03	TR78309|c0_g1	Others		D3C		D3C
76.39	105.23	110	TR112739|c0_g6	Secondary metabolism		D3C		D3C
76.38	105.18	109.92	TR77270|c0_g1	Protein regulation		D3C		D3C
76.37	105.18	109.47	TR48981|c2_g1	Photosynthesis		D3C		D3C
76.29	105.16	109.36	TR75671|c0_g1	Cell wall related		D3C		D3C
76.25	105.15	109.31	TR57396|c0_g2	Others		D3C		D3C
76.16	104.9	109.22	TR87239|c0_g2	Transcription regulation		D3C		D3C
76.02	104.9	109.19	TR72858|c0_g1	Cell wall related		D3C		D3C
75.97	104.84	109.15	TR88572|c1_g3	Others		D3C		D3C
75.96	104.83	109.15	TR40771|c0_g1	Signalling		D3C		D3C
75.93	104.76	109.02	TR55918|c0_g1	Others		D3C		D3C
75.93	104.75	108.99	TR54514|c0_g1	Unannotated		D3C		D3C
75.92	104.74	108.99	TR109236|c0_g1	RNA processing		D3C		D3C
75.76	104.73	108.79	TR87865|c0_g1	Others		D3C		D3C
75.76	104.7	108.7	TR87294|c0_g1	Energy metabolism		D3C		D3C
75.73	104.69	108.63	TR30462|c0_g1	Defence		D3C		D3C
75.68	104.65	108.62	TR67659|c0_g1	Others		D3C		D3C
75.62	104.64	108.6	TR51223|c0_g1	Hormonal regulation		D3C		D3C
75.61	104.63	108.57	TR87307|c0_g1	Transport		D3C		D3C
75.56	104.56	108.53	TR47633|c0_g1	Translation/Protein synthesis		D3C		D3C
75.49	104.38	108.49	TR106360|c0_g1	Transcription regulation		D3C		D3C
75.46	104.38	108.49	TR52387|c0_g1	Transport		D3C		D3C
75.42	104.35	108.49	TR118175|c0_g1	Protein regulation		D3C		D3C
75.37	104.3	108.47	TR110469|c0_g1	Cytoskeleton		D3C		D3C
75.34	104.28	108.34	TR110476|c0_g1	Transcription regulation		D3C		D3C
75.33	104.19	108.33	TR38771|c0_g1	Cell wall related		D3C		D3C
75.3	104.17	108.32	TR54500|c1_g1	Nucleic acid metabolism		D3C		D3C
75.21	104.07	108.09	TR57579|c1_g1	Others		D3C		D3C
75.19	104.02	108.06	TR61484|c0_g1	Protein regulation		D3C		D3C
75.16	104.01	108.04	TR57733|c0_g1	Unknown		D3C		D3C
75.11	103.96	108.01	TR111340|c2_g1	Energy metabolism		D3C		D3C
75.07	103.85	107.99	TR52726|c0_g1	Protein regulation		D3C		D3C
75.04	103.76	107.98	TR109893|c0_g3	Cell cycle/DNA replication/repair		D3C		D3C
75.03	103.75	107.83	TR53219|c0_g1	Protein regulation		D3C		D3C
75.02	103.69	107.65	TR113313|c0_g1	Others		D3C		D3C
75	103.68	107.64	TR92712|c0_g1	Others		D3C		D3C
74.98	103.67	107.6	TR78557|c2_g1	Translation/Protein synthesis		D3C		D3C
74.94	103.64	107.6	TR94843|c0_g1	Unannotated		D3C		D3C
74.83	103.44	107.33	TR81684|c0_g1	Others		D3C		D3C
74.8	103.4	107.28	TR80056|c0_g1	Unknown		D3C		D3C
74.77	103.37	107.15	TR97422|c0_g2	Others		D3C		D3C
74.74	103.35	107.12	TR42946|c2_g1	Others		D3C		D3C
74.71	103.23	106.96	TR61703|c0_g1	Cell wall related		D3C		D3C
74.59	103.09	106.91	TR111066|c0_g5	Photosynthesis		D3C		D3C
74.56	102.89	106.75	TR95301|c0_g2	Lipid metabolism		D3C		D3C
74.48	102.84	106.72	TR115679|c0_g1	Others		D3C		D3C
74.46	102.82	106.49	TR95103|c0_g1	Transport		D3C		D3C
74.35	102.75	106.48	TR89145|c0_g1	Protein regulation		D3C		D3C
74.34	102.74	106.37	TR57091|c0_g1	Transcription regulation		D3C		D3C
74.26	102.72	106.36	TR50367|c0_g1	Translation/Protein synthesis		D3C		D3C
74.22	102.7	106.33	TR35089|c0_g1	Transport		D3C		D3C
74.17	102.68	106.32	TR57494|c0_g4	Protein metabolism		D3C		D3C
74.07	102.63	106.32	TR51850|c0_g1	Cytoskeleton		D3C		D3C
74.05	102.59	106.28	TR51353|c0_g1	Unannotated		D3C		D3C
73.95	102.58	106.21	TR94885|c0_g1	Translation/Protein synthesis		D3C		D3C
73.91	102.57	106.18	TR70640|c0_g1	Stress response		D3C		D3C
73.91	102.53	106.17	TR77106|c0_g2	Cytoskeleton		D3C		D3C
73.89	102.52	106.09	TR35243|c0_g1	Protein regulation		D3C		D3C
73.82	102.51	106.05	TR88521|c1_g6	Energy metabolism		D3C		D3C
73.81	102.49	106.03	TR46229|c0_g1	Protein regulation		D3C		D3C
73.8	102.27	105.94	TR47271|c0_g4	Unannotated		D3C		D3C
73.76	102.16	105.89	TR50642|c1_g4	Transport		D3C		D3C
73.71	102.08	105.79	TR80969|c0_g1	Energy metabolism		D3C		D3C
73.68	102.03	105.75	TR35563|c0_g1	Translation/Protein synthesis		D3C		D3C
73.68	102.01	105.63	TR35558|c0_g1	Translation/Protein synthesis		D3C		D3C
73.66	101.91	105.5	TR35078|c0_g1	Others		D3C		D3C
73.65	101.9	105.36	TR99149|c1_g1	Transport		D3C		D3C
73.61	101.9	105.29	TR103723|c0_g3	Defence		D3C		D3C
73.57	101.81	105.15	TR40739|c0_g1	Cutin/suberin/wax biosynthesis		D3C		D3C
73.42	101.77	105.11	TR57503|c2_g1	Signalling		D3C		D3C
73.4	101.7	105.11	TR93809|c0_g1	Energy metabolism		D3C		D3C
73.23	101.65	105.08	TR101270|c0_g1	RNA processing		D3C		D3C
73.23	101.61	105	TR96592|c0_g1	Unknown		D3C		D3C
73.16	101.57	105	TR33955|c0_g1	Oxidative stress		D3C		D3C
73.03	101.54	104.92	TR104266|c0_g1	Cytoskeleton		D3C		D3C
73.01	101.43	104.87	TR107037|c0_g3	Protein metabolism		D3C		D3C
72.86	101.42	104.76	TR58229|c0_g1	Unannotated		D3C		D3C
72.83	101.39	104.75	TR51871|c0_g1	Signalling		D3C		D3C
72.81	101.38	104.71	TR42429|c2_g1	Stress response		D3C		D3C
72.8	101.34	104.69	TR40697|c0_g10	Lipid metabolism		D3C		D3C
72.79	101.3	104.67	TR92481|c2_g2	Translation/Protein synthesis		D3C		D3C
72.74	101.29	104.57	TR75193|c0_g1	Others		D3C		D3C
72.62	101.21	104.51	TR63493|c0_g1	Carbohydrate metabolism		D3C		D3C
72.62	101.2	104.45	TR92551|c0_g1	Lipid metabolism		D3C		D3C
72.62	101.2	104.43	TR36037|c0_g1	Unknown		D3C		D3C
72.59	101.07	104.42	TR86450|c0_g4	Transport		D3C		D3C
72.56	101.05	104.32	TR112019|c0_g1	Transport		D3C		D3C
72.55	100.99	104.19	TR61736|c0_g1	Amino acid metabolism		D3C		D3C
72.53	100.87	104.1	TR99286|c0_g1	Hormonal regulation		D3C		D3C
72.53	100.84	103.95	TR49919|c2_g1	Defence		D3C		D3C
72.45	100.82	103.92	TR88551|c0_g1	Signalling		D3C		D3C
72.38	100.78	103.89	TR74415|c0_g1	Stress response		D3C		D3C
72.27	100.73	103.83	TR79174|c1_g1	Unannotated		D3C		D3C
72.22	100.69	103.77	TR112957|c0_g1	Cell wall related		D3C		D3C
72.21	100.69	103.66	TR56320|c0_g1	Others		D3C		D3C
72.17	100.65	103.66	TR50964|c0_g1	Protein regulation		D3C		D3C
72.15	100.62	103.63	TR71851|c5_g1	Others		D3C		D3C
72.13	100.58	103.62	TR76819|c0_g1	Oxidative stress		D3C		D3C
72.13	100.51	103.45	TR85675|c0_g1	Others		D3C		D3C
72.12	100.47	103.34	TR35409|c1_g1	Transport		D3C		D3C
72.11	100.44	103.34	TR57703|c0_g1	Others		D3C		D3C
72.11	100.38	103.33	TR111120|c0_g2	Others		D3C		D3C
71.99	100.07	103.31	TR111127|c0_g1	Cell cycle/DNA replication/repair		D3C		D3C
71.85	100.02	103.27	TR115582|c0_g1	Photosynthesis		D3C		D3C
71.84	99.96	103.25	TR71824|c0_g3	Secondary metabolism		D3C		D3C
71.71	99.93	103.23	TR52729|c0_g1	Lipid metabolism		D3C		D3C
71.71	99.88	103.17	TR65998|c0_g1	Unannotated		D3C		D3C
71.67	99.7	103.08	TR38270|c0_g1	Translation/Protein synthesis		D3C		D3C
71.62	99.65	103.04	TR101565|c0_g1	Cytoskeleton		D3C		D3C
71.58	99.58	102.96	TR53134|c0_g1	Carbohydrate metabolism		D3C		D3C
71.52	99.57	102.95	TR99248|c1_g1	Unannotated		D3C		D3C
71.5	99.55	102.93	TR29694|c0_g1	Transport		D3C		D3C
71.48	99.36	102.88	TR78810|c0_g1	Others		D3C		D3C
71.45	99.22	102.86	TR60805|c0_g1	Protein regulation		D3C		D3C
71.37	99.21	102.81	TR42966|c0_g1	Others		D3C		D3C
71.35	99.02	102.78	TR103751|c0_g4	Protein regulation		D3C		D3C
71.33	98.86	102.76	TR105991|c0_g1	Amino acid metabolism		D3C		D3C
71.29	98.86	102.72	TR47731|c0_g2	Carbohydrate metabolism		D3C		D3C
71.23	98.76	102.67	TR52351|c0_g2	Energy metabolism		D3C		D3C
71.21	98.74	102.62	TR43962|c0_g1	Unannotated		D3C		D3C
71.15	98.68	102.57	TR69007|c0_g1	Cell wall related		D3C		D3C
71.14	98.65	102.32	TR54309|c0_g1	Transport		D3C		D3C
71.08	98.63	101.95	TR35804|c2_g5	Protein metabolism		D3C		D3C
71.06	98.61	101.94	TR51952|c0_g1	Amino acid metabolism		D3C		D3C
70.99	98.57	101.89	TR108448|c0_g3	Transcription regulation		D3C		D3C
70.95	98.47	101.73	TR87447|c0_g2	Others		D3C		D3C
70.93	98.36	101.48	TR87525|c0_g1	Translation/Protein synthesis		D3C		D3C
70.89	98.36	101.42	TR80688|c0_g1	Transport		D3C		D3C
70.87	98.35	101.29	TR42918|c0_g1	Transport		D3C		D3C
70.82	98.26	101.21	TR57531|c0_g1	Others		D3C		D3C
70.8	98.21	101.15	TR100949|c0_g1	Unknown		D3C		D3C
70.76	98.16	101.14	TR73095|c0_g1	Cell wall related		D3C		D3C
70.73	98.16	101.05	TR37978|c0_g1	Hormonal regulation		D3C		D3C
70.7	98.12	101.01	TR29950|c0_g2	Unknown		D3C		D3C
70.66	98.09	100.93	TR104431|c0_g1	Energy metabolism		D3C		D3C
70.65	98.02	100.81	TR86131|c0_g1	Lipid metabolism		D3C		D3C
70.64	97.96	100.8	TR90869|c0_g1	Cytoskeleton		D3C		D3C
70.64	97.91	100.79	TR58256|c0_g1	Transport		D3C		D3C
70.63	97.81	100.76	TR30339|c0_g1	Unannotated		D3C		D3C
70.62	97.64	100.75	TR40785|c1_g10	Unannotated		D3C		D3C
70.51	97.58	100.75	TR107958|c0_g1	Transcription regulation		D3C		D3C
70.49	97.53	100.74	TR81791|c0_g1	Unannotated		D3C		D3C
70.47	97.5	100.51	TR100161|c1_g1	Signalling		D3C		D3C
70.38	97.5	100.48	TR100989|c0_g1	Unannotated		D3C		D3C
70.37	97.48	100.35	TR83075|c0_g1	Unannotated		D3C		D3C
70.31	97.48	100.25	TR34240|c0_g1	Lipid metabolism		D3C		D3C
70.17	97.45	100.21	TR35030|c0_g1	Cytoskeleton		D3C		D3C
70.09	97.42	100.2	TR67276|c1_g1	Lipid metabolism		D3C		D3C
70.08	97.22	100.02	TR49028|c0_g2	Nucleic acid metabolism		D3C		D3C
70.08	97.17	99.95	TR54552|c0_g1	Transcription regulation		D3C		D3C
70.05	97.14	99.94	TR47701|c5_g1	Cell wall related		D3C		D3C
69.98	96.94	99.86	TR36038|c0_g1	Cell wall related		D3C		D3C
69.96	96.92	99.78	TR92524|c0_g1	Transport		D3C		D3C
69.93	96.91	99.74	TR110470|c0_g1	Photosynthesis		D3C		D3C
69.91	96.78	99.74	TR93778|c2_g1	Secondary metabolism		D3C		D3C
69.8	96.73	99.7	TR61698|c0_g1	Others		D3C		D3C
69.69	96.59	99.69	TR117687|c0_g1	Unannotated		D3C		D3C
69.69	96.57	99.68	TR90252|c0_g1	Transport		D3C		D3C
69.6	96.56	99.66	TR38952|c3_g8	Unannotated		D3C		D3C
69.52	96.56	99.65	TR87234|c0_g1	Others		D3C		D3C
69.44	96.55	99.49	TR41752|c0_g1	Transport		D3C		D3C
69.31	96.54	99.47	TR40757|c2_g2	Others		D3C		D3C
69.23	96.5	99.36	TR115986|c0_g1	Protein regulation		D3C		D3C
69.22	96.49	99.33	TR51872|c0_g1	Photosynthesis		D3C		D3C
69.2	96.39	99.29	TR58135|c0_g1	Secondary metabolism		D3C		D3C
69.18	96.29	99.2	TR43712|c0_g1	Transcription regulation		D3C		D3C
69.1	96.28	99.2	TR86572|c0_g1	Transcription regulation		D3C		D3C
69.07	96.2	99.19	TR34261|c0_g1	Defence		D3C		D3C
69.07	96.2	99.18	TR78279|c0_g1	Protein regulation		D3C		D3C
69	96.18	99.14	TR71737|c0_g2	Translation/Protein synthesis		D3C		D3C
68.96	96.14	99.1	TR100362|c0_g1	Transport		D3C		D3C
68.95	96.14	99.07	TR108684|c0_g1	Transport		D3C		D3C
68.93	96.12	99.07	TR112725|c1_g8	Secondary metabolism		D3C		D3C
68.89	95.99	99.05	TR6311|c0_g1	Unannotated		D3C		D3C
68.85	95.93	99.01	TR107037|c0_g2	Protein metabolism		D3C		D3C
68.79	95.83	98.91	TR112985|c0_g1	Unannotated		D3C		D3C
68.78	95.77	98.88	TR81700|c0_g1	Stress response		D3C		D3C
68.77	95.72	98.86	TR109918|c0_g8	Secondary metabolism		D3C		D3C
68.67	95.69	98.79	TR57496|c0_g1	Signalling		D3C		D3C
68.65	95.62	98.76	TR71631|c0_g2	Unannotated		D3C		D3C
68.62	95.61	98.74	TR29041|c0_g1	Unknown		D3C		D3C
68.62	95.45	98.42	TR67187|c3_g1	Cell wall related		D3C		D3C
68.59	95.41	98.38	TR42416|c0_g1	Translation/Protein synthesis		D3C		D3C
68.52	95.35	98.36	TR60742|c0_g1	Lipid metabolism		D3C		D3C
68.5	95.34	98.34	TR109923|c1_g4	Unannotated		D3C		D3C
68.5	95.32	98.33	TR56231|c0_g2	Transport		D3C		D3C
68.45	95.29	98.16	TR75344|c0_g1	Amino acid metabolism		D3C		D3C
68.39	95.27	98.1	TR38947|c5_g2	Unannotated		D3C		D3C
68.39	95.26	98.06	TR43027|c1_g1	Secondary metabolism		D3C		D3C
68.38	95.18	97.83	TR75165|c0_g1	Unknown		D3C		D3C
68.11	94.91	97.8	TR60257|c0_g1	Amino acid metabolism		D3C		D3C
68.08	94.86	97.76	TR111521|c0_g1	Unannotated		D3C		D3C
68.06	94.67	97.74	TR45544|c0_g1	Transport		D3C		D3C
67.99	94.53	97.63	TR68691|c0_g1	Transcription regulation		D3C		D3C
67.98	94.51	97.56	TR79236|c0_g1	Carbohydrate metabolism		D3C		D3C
67.92	94.48	97.52	TR89411|c2_g1	Transcription regulation		D3C		D3C
67.88	94.45	97.38	TR100236|c0_g1	Photosynthesis		D3C		D3C
67.87	94.41	97.36	TR38947|c5_g15	Unannotated		D3C		D3C
67.86	94.4	97.27	TR41978|c0_g1	Unknown		D3C		D3C
67.84	94.34	97.16	TR87868|c0_g12	Unannotated		D3C		D3C
67.78	94.34	97.16	TR38947|c5_g25	Unannotated		D3C		D3C
67.73	94.32	97.09	TR111315|c1_g10	Secondary metabolism		D3C		D3C
67.7	94.27	97.08	TR45065|c0_g1	Defence		D3C		D3C
67.69	94.26	97.07	TR61459|c0_g1	Amino acid metabolism		D3C		D3C
67.68	94.22	97.07	TR89426|c0_g1	Others		D3C		D3C
67.62	94.21	97.04	TR56231|c0_g1	Transport		D3C		D3C
67.57	94.14	96.99	TR71332|c5_g8	Unannotated		D3C		D3C
67.53	94	96.97	TR115709|c0_g1	Lipid metabolism		D3C		D3C
67.43	93.94	96.93	TR57494|c0_g5	Protein metabolism		D3C		D3C
67.38	93.94	96.91	TR38947|c5_g9	Unannotated		D3C		D3C
67.3	93.82	96.9	TR63742|c0_g1	Unannotated		D3C		D3C
67.27	93.79	96.89	TR46285|c1_g5	Unknown		D3C		D3C
67.24	93.78	96.88	TR30939|c0_g1	Stress response		D3C		D3C
67.22	93.77	96.87	TR110909|c0_g2	Transcription regulation		D3C		D3C
67.19	93.71	96.87	TR36047|c0_g4	Unannotated		D3C		D3C
67.15	93.69	96.84	TR51939|c0_g1	Others		D3C		D3C
67.04	93.54	96.83	TR50642|c1_g2	Transport		D3C		D3C
67.03	93.53	96.68	TR45378|c1_g2	Unknown		D3C		D3C
66.98	93.53	96.67	TR41384|c0_g1	Energy metabolism		D3C		D3C
66.95	93.52	96.64	TR33944|c0_g1	Cutin/suberin/wax biosynthesis		D3C		D3C
66.83	93.45	96.62	TR101032|c2_g1	Defence		D3C		D3C
66.83	93.43	96.61	TR38947|c5_g22	Unannotated		D3C		D3C
66.83	93.32	96.55	TR81499|c0_g1	Unannotated		D3C		D3C
66.77	93.32	96.55	TR115734|c0_g1	Others		D3C		D3C
66.77	93.31	96.54	TR31377|c1_g1	Defence		D3C		D3C
66.74	93.29	96.49	TR87239|c0_g1	Transcription regulation		D3C		D3C
66.71	93.24	96.43	TR77288|c0_g1	Transcription regulation		D3C		D3C
66.7	93.15	96.34	TR90496|c0_g1	Lipid metabolism		D3C		D3C
66.69	93.14	96.34	TR84809|c2_g1	Defence		D3C		D3C
66.66	93.12	96.23	TR38947|c5_g18	Unannotated		D3C		D3C
66.64	93.12	96.19	TR87851|c5_g12	Unannotated		D3C		D3C
66.6	93.07	96.18	TR80115|c0_g1	Unannotated		D3C		D3C
66.59	93.04	96.12	TR115430|c0_g1	Defence		D3C		D3C
66.58	93.04	96.11	TR103723|c0_g2	Unannotated		D3C		D3C
66.56	92.89	95.94	TR92741|c0_g1	Others		D3C		D3C
66.48	92.71	95.86	TR72530|c0_g1	Others		D3C		D3C
66.41	92.62	95.81	TR81574|c0_g1	Cutin/suberin/wax biosynthesis		D3C		D3C
66.41	92.61	95.77	TR73082|c2_g2	Unannotated		D3C		D3C
66.4	92.6	95.77	TR71301|c0_g4	Defence		D3C		D3C
66.4	92.58	95.72	TR88572|c1_g1	Unannotated		D3C		D3C
66.38	92.45	95.62	TR45503|c1_g3	Others		D3C		D3C
66.35	92.44	95.61	TR118911|c0_g1	Unannotated		D3C		D3C
66.34	92.43	95.52	TR85969|c0_g1	Unannotated		D3C		D3C
66.33	92.37	95.48	TR81551|c0_g1	Hormonal regulation		D3C		D3C
66.32	92.24	95.41	TR30140|c0_g1	Transcription regulation		D3C		D3C
66.31	92.24	95.37	TR94482|c0_g1	Protein regulation		D3C		D3C
66.3	92.22	95.32	TR51253|c0_g1	Transport		D3C		D3C
66.3	92.16	95.29	TR90978|c0_g2	Others		D3C		D3C
66.2	92.11	95.18	TR90904|c0_g2	Unannotated		D3C		D3C
66.15	92.08	95.15	TR115117|c0_g1	Secondary metabolism		D3C		D3C
66.13	92.04	95.11	TR56212|c0_g1	Defence		D3C		D3C
66.13	92.04	95.04	TR87851|c5_g8	Unannotated		D3C		D3C
66.08	91.97	95	TR112739|c0_g2	Secondary metabolism		D3C		D3C
66.06	91.97	95	TR92597|c0_g1	Unannotated		D3C		D3C
66.05	91.93	94.97	TR17759|c0_g1	Unannotated		D3C		D3C
65.98	91.92	94.97	TR45155|c1_g1	Unannotated		D3C		D3C
65.95	91.9	94.94	TR31414|c1_g12	Unannotated		D3C		D3C
65.95	91.85	94.92	TR98077|c1_g5	Defence		D3C		D3C
65.93	91.84	94.9	TR86476|c0_g2	Cytoskeleton		D3C		D3C
65.92	91.62	94.87	TR47609|c0_g3	Lipid metabolism		D3C		D3C
65.92	91.61	94.86	TR106930|c0_g3	Transport		D3C		D3C
65.84	91.53	94.76	TR46199|c7_g4	Others		D3C		D3C
65.83	91.43	94.72	TR92701|c0_g1	Unannotated		D3C		D3C
65.82	91.37	94.69	TR41327|c0_g8	Photosynthesis		D3C		D3C
65.81	91.36	94.68	TR113747|c0_g1	Unannotated		D3C		D3C
65.77	91.34	94.66	TR106434|c0_g3	Cytoskeleton		D3C		D3C
65.76	91.32	94.65	TR85951|c1_g3	Amino acid metabolism		D3C		D3C
65.69	91.26	94.63	TR112507|c0_g3	Energy metabolism		D3C		D3C
65.65	91.24	94.61	TR85951|c1_g12	Amino acid metabolism		D3C		D3C
65.64	91.2	94.47	TR58354|c0_g5	Unannotated		D3C		D3C
65.64	91.14	94.44	TR111066|c0_g4	Photosynthesis		D3C		D3C
65.6	91.1	94.44	TR40722|c2_g1	Unannotated		D3C		D3C
65.59	91.09	94.4	TR65160|c1_g4	Others		D3C		D3C
65.59	91.09	94.4	TR87803|c2_g5	Unannotated		D3C		D3C
65.55	91.09	94.23	TR43711|c0_g7	Stress response		D3C		D3C
65.48	91.09	94.19	TR113003|c0_g3	Unannotated		D3C		D3C
65.46	91.08	94.19	TR38052|c1_g1	Unannotated		D3C		D3C
65.44	91.06	94.12	TR85957|c0_g6	Unannotated		D3C		D3C
65.43	91.05	94.04	TR48794|c0_g2	Unannotated		D3C		D3C
65.43	91.05	94.03	TR50130|c0_g2	Unannotated		D3C		D3C
65.39	91.04	93.92	TR49928|c2_g1	Unannotated		D3C		D3C
65.39	90.99	93.88	TR45625|c0_g1	Unannotated		D3C		D3C
65.38	90.99	93.82	TR115621|c0_g7	Unannotated		D3C		D3C
65.38	90.94	93.61	TR103723|c0_g1	Unannotated		D3C		D3C
65.32	90.84	93.59	TR92701|c0_g3	Unannotated		D3C		D3C
65.31	90.83	93.57	TR80090|c0_g4	Translation/Protein synthesis		D3C		D3C
65.28	90.83	93.49	TR40788|c5_g6	Transcription regulation		D3C		D3C
65.14	90.79	93.44	TR1860|c0_g1	Unannotated		D3C		D3C
65.12	90.74	93.4	TR79077|c0_g1	Unannotated		D3C		D3C
65.05	90.72	93.38	TR84998|c0_g1	Defence		D3C		D3C
64.95	90.67	93.36	TR47609|c0_g1	Lipid metabolism		D3C		D3C
64.92	90.66	93.23	TR115621|c0_g6	Unannotated		D3C		D3C
64.85	90.63	93.17	TR69182|c0_g1	Unannotated		D3C		D3C
64.73	90.63	93.14	TR102719|c0_g12	Unannotated		D3C		D3C
64.67	90.6	93.12	TR17747|c0_g1	Stress response		D3C		D3C
64.67	90.55	93.12	TR87671|c1_g1	Protein regulation		D3C		D3C
64.65	90.53	93.06	TR57494|c0_g3	Protein metabolism		D3C		D3C
64.41	90.51	93.04	TR118716|c0_g2	Unknown		D3C		D3C
264.84	59.6	1060.62	TR66990|c0_g1	Unannotated	D0		D3L	D0;D3L
108.79	19.71	853.16	TR100352|c1_g1	Secondary metabolism	D0		D3L	D0;D3L
144.13	58.84	810.56	TR38048|c0_g1	Unknown	D0		D3L	D0;D3L
69.52	37.6	662.98	TR111723|c0_g1	Signalling	D0		D3L	D0;D3L
77.07	61.47	438.72	TR38680|c0_g1	Unannotated	D0		D3L	D0;D3L
93.08	65.23	393.65	TR84825|c2_g4	Secondary metabolism	D0		D3L	D0;D3L
282.07	89.01	362.97	TR90424|c0_g1	Hormonal regulation	D0		D3L	D0;D3L
420.1	10.04	340.11	TR58254|c1_g1	Defence	D0		D3L	D0;D3L
199.19	48.69	336.74	TR41995|c0_g1	Unannotated	D0		D3L	D0;D3L
66.2	89.19	326.17	TR95014|c0_g1	Carbohydrate metabolism	D0		D3L	D0;D3L
85.28	0	323.24	TR101028|c1_g5	Unannotated	D0		D3L	D0;D3L
136.25	54.27	322.61	TR38254|c0_g2	Defence	D0		D3L	D0;D3L
150.73	82.38	321.41	TR100203|c0_g1	Cell wall related	D0		D3L	D0;D3L
78.09	60.35	310.79	TR84825|c2_g3	Secondary metabolism	D0		D3L	D0;D3L
172.03	72.32	295.37	TR40337|c0_g6	Oxidative stress	D0		D3L	D0;D3L
78.43	79.43	282.85	TR57387|c4_g3	Secondary metabolism	D0		D3L	D0;D3L
221.77	53.68	277.36	TR67756|c0_g1	Nucleic acid metabolism	D0		D3L	D0;D3L
2301.7	77.9	272.81	TR82152|c0_g7	Unannotated	D0		D3L	D0;D3L
91.72	69.96	261.18	TR6299|c1_g1	Cytoskeleton	D0		D3L	D0;D3L
1462.06	43.33	260.09	TR82152|c0_g9	Unannotated	D0		D3L	D0;D3L
89.62	54.82	255.87	TR108712|c0_g6	Unannotated	D0		D3L	D0;D3L
248.92	81.85	250.6	TR85226|c0_g1	Carbohydrate metabolism	D0		D3L	D0;D3L
70.49	87.53	247.66	TR95862|c2_g4	Transport	D0		D3L	D0;D3L
76.67	61.94	244.13	TR112681|c2_g1	Signalling	D0		D3L	D0;D3L
70.87	87.96	242.39	TR112570|c0_g2	Cell wall related	D0		D3L	D0;D3L
162.54	19.54	238.21	TR67797|c0_g1	Oxidative stress	D0		D3L	D0;D3L
88.55	85.02	235.73	TR57089|c0_g1	Secondary metabolism	D0		D3L	D0;D3L
239.98	52.51	230.9	TR31393|c0_g2	Others	D0		D3L	D0;D3L
107.4	48.56	223.04	TR110651|c0_g1	Cell wall related	D0		D3L	D0;D3L
202.6	46.98	220.78	TR34293|c0_g1	Transport	D0		D3L	D0;D3L
826.5	20.61	220.51	TR82152|c0_g2	Unannotated	D0		D3L	D0;D3L
179.05	32.45	214.95	TR67797|c0_g2	Oxidative stress	D0		D3L	D0;D3L
108.89	87.14	212.11	TR94232|c1_g1	Others	D0		D3L	D0;D3L
82.2	81.82	212.02	TR41368|c0_g1	Transport	D0		D3L	D0;D3L
119.93	59.3	210.84	TR63168|c2_g1	Lipid metabolism	D0		D3L	D0;D3L
96.77	37.81	210.72	TR68192|c2_g1	Cell wall related	D0		D3L	D0;D3L
2881.83	29.69	207.57	TR82152|c0_g12	Unannotated	D0		D3L	D0;D3L
81.56	78.72	207.52	TR108884|c0_g1	Cell wall related	D0		D3L	D0;D3L
80.31	84.75	204.42	TR64076|c0_g1	Lipid metabolism	D0		D3L	D0;D3L
384.36	50.45	203.84	TR42419|c1_g1	Transcription regulation	D0		D3L	D0;D3L
131.63	85.65	201.7	TR47836|c0_g1	Secondary metabolism	D0		D3L	D0;D3L
83.36	40.43	199.08	TR75382|c0_g1	Carbohydrate metabolism	D0		D3L	D0;D3L
74.77	50.28	198.01	TR111439|c0_g2	Photosynthesis	D0		D3L	D0;D3L
193.7	89.42	195.05	TR92459|c0_g1	Energy metabolism	D0		D3L	D0;D3L
92.43	48.1	191.81	TR100560|c2_g2	Protein metabolism	D0		D3L	D0;D3L
131.67	0	189.48	TR111066|c0_g2	Photosynthesis	D0		D3L	D0;D3L
352.74	58.93	188	TR46139|c8_g1	Defence	D0		D3L	D0;D3L
70.08	71.09	186.38	TR40722|c2_g6	Cytoskeleton	D0		D3L	D0;D3L
192.89	44.81	184.64	TR76824|c0_g1	Unknown	D0		D3L	D0;D3L
66.4	38.99	184.45	TR115440|c0_g1	Secondary metabolism	D0		D3L	D0;D3L
143.11	38.62	181.06	TR47574|c0_g1	Others	D0		D3L	D0;D3L
113.08	72.21	176.4	TR66003|c0_g2	Others	D0		D3L	D0;D3L
71.62	70.08	175.49	TR68804|c0_g1	Transport	D0		D3L	D0;D3L
80.38	20.12	171.58	TR116481|c0_g2	Others	D0		D3L	D0;D3L
106.35	80.07	171.52	TR43912|c0_g1	Others	D0		D3L	D0;D3L
74.8	79.85	170.94	TR88938|c0_g1	Carbohydrate metabolism	D0		D3L	D0;D3L
77.02	77.29	170.3	TR106149|c0_g1	Transport	D0		D3L	D0;D3L
83.09	88.48	170.05	TR53543|c0_g2	Unannotated	D0		D3L	D0;D3L
70.17	50.34	169.76	TR108972|c0_g1	Cell wall related	D0		D3L	D0;D3L
66.98	86.78	166.81	TR45783|c0_g1	Others	D0		D3L	D0;D3L
118.02	90.42	166.4	TR106132|c0_g1	Amino acid metabolism	D0		D3L	D0;D3L
406.41	1.81	165.63	TR65160|c1_g1	Others	D0		D3L	D0;D3L
103.1	58.11	163.66	TR67827|c0_g1	Lipid metabolism	D0		D3L	D0;D3L
81.69	43.51	160.23	TR109918|c0_g6	Secondary metabolism	D0		D3L	D0;D3L
71.67	77.82	160.12	TR29759|c0_g1	Defence	D0		D3L	D0;D3L
108.09	26.83	157.08	TR41186|c0_g1	Oxidative stress	D0		D3L	D0;D3L
76.56	9.59	154.44	TR74680|c0_g1	Cell wall related	D0		D3L	D0;D3L
108.27	84.98	154.4	TR51338|c0_g1	Others	D0		D3L	D0;D3L
67.84	82.22	153.91	TR47271|c0_g1	Transport	D0		D3L	D0;D3L
81.17	57.5	153.56	TR90456|c0_g1	Unannotated	D0		D3L	D0;D3L
68.52	51.85	152.71	TR68866|c1_g2	Transport	D0		D3L	D0;D3L
69.8	36.3	151.96	TR94867|c2_g2	Transcription regulation	D0		D3L	D0;D3L
74.35	67.14	150.49	TR71851|c6_g1	Hormonal regulation	D0		D3L	D0;D3L
643.07	31.82	149.91	TR35579|c0_g1	Transport	D0		D3L	D0;D3L
85	88.9	148.15	TR51316|c0_g1	Translation/Protein synthesis	D0		D3L	D0;D3L
99.86	9.95	148.1	TR75347|c0_g2	Defence	D0		D3L	D0;D3L
134.3	7.79	147.66	TR38761|c0_g1	Cell wall related	D0		D3L	D0;D3L
67.22	0	146.43	TR48794|c0_g1	Unannotated	D0		D3L	D0;D3L
98.13	81.1	144.07	TR69148|c0_g1	Unknown	D0		D3L	D0;D3L
78.42	44.21	143.68	TR32725|c0_g1	Energy metabolism	D0		D3L	D0;D3L
160.89	54.47	142.02	TR52693|c0_g1	Hormonal regulation	D0		D3L	D0;D3L
82.98	72.42	141.52	TR100647|c0_g1	Signalling	D0		D3L	D0;D3L
84.27	89.21	141.46	TR60182|c0_g1	Protein regulation	D0		D3L	D0;D3L
96.96	88.47	141.45	TR106835|c0_g1	Cytoskeleton	D0		D3L	D0;D3L
89.05	29.51	141.41	TR116000|c0_g1	Transport	D0		D3L	D0;D3L
72.45	86.71	140.65	TR85639|c0_g1	Cytoskeleton	D0		D3L	D0;D3L
77.88	51.49	139.36	TR109911|c1_g1	Protein metabolism	D0		D3L	D0;D3L
74.26	69	139.18	TR49407|c0_g1	Unknown	D0		D3L	D0;D3L
78.25	86.19	138.07	TR68790|c0_g1	Signalling	D0		D3L	D0;D3L
90.69	50.38	137.9	TR85367|c0_g1	Transcription regulation	D0		D3L	D0;D3L
69.07	46.95	136.93	TR111044|c0_g1	RNA processing	D0		D3L	D0;D3L
100.98	72.85	135.93	TR57366|c0_g1	Unknown	D0		D3L	D0;D3L
85.45	59.67	135.64	TR83423|c1_g3	Nucleic acid metabolism	D0		D3L	D0;D3L
67.68	89.01	134.3	TR95880|c1_g1	Signalling	D0		D3L	D0;D3L
75.46	72.11	133.38	TR38786|c0_g1	Cytoskeleton	D0		D3L	D0;D3L
85.8	49.69	132.31	TR107112|c1_g1	Others	D0		D3L	D0;D3L
218.34	83.16	132.17	TR46139|c8_g2	Defence	D0		D3L	D0;D3L
88.4	63.82	132.08	TR115924|c0_g1	Cell wall related	D0		D3L	D0;D3L
133.32	76.86	131.51	TR35991|c0_g1	Lipid metabolism	D0		D3L	D0;D3L
84.92	84.38	130.28	TR32736|c0_g1	RNA processing	D0		D3L	D0;D3L
110.93	54.75	129.23	TR82325|c1_g1	Carbohydrate metabolism	D0		D3L	D0;D3L
176.22	36.55	128.98	TR108712|c0_g4	Unannotated	D0		D3L	D0;D3L
71.37	80.69	128.83	TR99406|c0_g1	Protein metabolism	D0		D3L	D0;D3L
94.01	75.96	127.57	TR81584|c0_g1	Translation/Protein synthesis	D0		D3L	D0;D3L
80.07	28.7	127.05	TR71323|c0_g1	Amino acid metabolism	D0		D3L	D0;D3L
66.41	74.65	126.59	TR104257|c1_g1	Others	D0		D3L	D0;D3L
72.11	17.54	126.13	TR81577|c0_g1	Cell wall related	D0		D3L	D0;D3L
95.45	57.9	125.6	TR61443|c0_g1	Unknown	D0		D3L	D0;D3L
79.97	44.41	125.33	TR112681|c1_g1	Lipid metabolism	D0		D3L	D0;D3L
153.49	25.3	123.19	TR84148|c0_g1	Cell wall related	D0		D3L	D0;D3L
74.98	83.34	122.99	TR47687|c0_g2	Secondary metabolism	D0		D3L	D0;D3L
704.78	21.87	121.66	TR82152|c0_g5	Unannotated	D0		D3L	D0;D3L
74.17	60.63	121.49	TR78586|c1_g1	Protein regulation	D0		D3L	D0;D3L
72.13	85.24	121.21	TR100088|c0_g1	Secondary metabolism	D0		D3L	D0;D3L
86.55	78.31	120.69	TR112488|c0_g1	Translation/Protein synthesis	D0		D3L	D0;D3L
125.45	13.92	120.49	TR51993|c0_g1	Protein metabolism	D0		D3L	D0;D3L
70.8	67.56	119.54	TR36894|c0_g1	Others	D0		D3L	D0;D3L
71.08	28.19	117.56	TR116481|c0_g1	Others	D0		D3L	D0;D3L
106.89	79.12	116.98	TR50385|c0_g1	Unannotated	D0		D3L	D0;D3L
98.4	60.95	116.53	TR111119|c0_g1	Energy metabolism	D0		D3L	D0;D3L
76.63	75.92	116.29	TR70703|c0_g2	Others	D0		D3L	D0;D3L
70.7	64.61	115.23	TR107075|c1_g2	Unknown	D0		D3L	D0;D3L
77.94	33.49	114.09	TR89349|c6_g25	Unannotated	D0		D3L	D0;D3L
82.22	1.1	113.86	TR99371|c0_g7	Defence	D0		D3L	D0;D3L
91.97	59.39	112.66	TR109918|c0_g4	Secondary metabolism	D0		D3L	D0;D3L
64.95	35.65	112.44	TR111145|c8_g4	Defence	D0		D3L	D0;D3L
75.03	70.53	111.35	TR40297|c0_g1	Others	D0		D3L	D0;D3L
90.5	79.44	110.89	TR75234|c0_g1	Unknown	D0		D3L	D0;D3L
127.84	77.85	110.61	TR57961|c2_g1	Protein regulation	D0		D3L	D0;D3L
131.39	80.87	110.54	TR77116|c0_g1	Secondary metabolism	D0		D3L	D0;D3L
78.75	53.8	110.52	TR53772|c0_g3	Transcription regulation	D0		D3L	D0;D3L
66.83	33.66	110.15	TR45159|c0_g1	Transport	D0		D3L	D0;D3L
71.85	67.28	110.03	TR71826|c1_g1	Transport	D0		D3L	D0;D3L
76.63	34.3	110.03	TR98049|c0_g5	Secondary metabolism	D0		D3L	D0;D3L
66.32	18.07	110.03	TR101961|c0_g1	Others	D0		D3L	D0;D3L
72.27	82.69	110	TR111074|c0_g1	Others	D0		D3L	D0;D3L
138.23	76.09	109.47	TR90703|c0_g1	Lipid metabolism	D0		D3L	D0;D3L
68.62	79.41	109.02	TR84182|c0_g1	Others	D0		D3L	D0;D3L
65.64	62.51	108.7	TR97380|c0_g1	Secondary metabolism	D0		D3L	D0;D3L
88.26	83.81	108.47	TR111445|c1_g1	Others	D0		D3L	D0;D3L
658.95	74.37	107.65	TR85965|c1_g1	Protein regulation	D0		D3L	D0;D3L
181.48	25.95	106.05	TR1372|c0_g1	Unannotated	D0		D3L	D0;D3L
89.21	75.23	106.03	TR55879|c0_g1	Carbohydrate metabolism	D0		D3L	D0;D3L
124.9	83.83	105.79	TR41932|c0_g1	Others	D0		D3L	D0;D3L
124.74	22.97	104.42	TR30096|c0_g1	Unannotated	D0		D3L	D0;D3L
113.21	88.74	103.89	TR89349|c6_g20	Unannotated	D0		D3L	D0;D3L
66.56	65.49	103.83	TR118691|c0_g1	Translation/Protein synthesis	D0		D3L	D0;D3L
66.7	73.46	103.33	TR67743|c0_g1	Others	D0		D3L	D0;D3L
134.37	1.73	103.27	TR40788|c5_g5	Transcription regulation	D0		D3L	D0;D3L
74.05	88.84	102.88	TR75153|c0_g1	Others	D0		D3L	D0;D3L
82.89	47.89	102.76	TR101212|c1_g1	Unknown	D0		D3L	D0;D3L
76.38	51.51	102.67	TR47293|c1_g1	Others	D0		D3L	D0;D3L
90.58	77.83	102.32	TR71897|c0_g3	Others	D0		D3L	D0;D3L
255.35	4.33	101.42	TR101028|c1_g7	Unannotated	D0		D3L	D0;D3L
83.59	80.37	101.29	TR50864|c0_g1	Translation/Protein synthesis	D0		D3L	D0;D3L
87.07	55.73	101.15	TR104558|c0_g1	Secondary metabolism	D0		D3L	D0;D3L
74.22	70.22	101.01	TR115201|c0_g1	Others	D0		D3L	D0;D3L
86.2	70.12	100.8	TR107996|c0_g1	Cell cycle/DNA replication/repair	D0		D3L	D0;D3L
66.6	82.93	100.25	TR40380|c0_g1	Others	D0		D3L	D0;D3L
69.69	76.49	100.21	TR110504|c2_g8	Transport	D0		D3L	D0;D3L
65.38	65.11	99.78	TR117658|c0_g1	Others	D0		D3L	D0;D3L
66.34	79.9	99.74	TR100956|c0_g1	Unknown	D0		D3L	D0;D3L
265.01	78.6	99.66	TR87637|c0_g1	Unannotated	D0		D3L	D0;D3L
70.82	73.52	99.49	TR69143|c2_g1	Transport	D0		D3L	D0;D3L
76.77	78.49	99.47	TR111165|c1_g1	Cytoskeleton	D0		D3L	D0;D3L
104.54	67.84	99.2	TR57474|c2_g1	Hormonal regulation	D0		D3L	D0;D3L
65.77	66.99	99.2	TR38203|c0_g1	Amino acid metabolism	D0		D3L	D0;D3L
86.12	78.96	99.1	TR108407|c0_g1	Translation/Protein synthesis	D0		D3L	D0;D3L
71.48	66.34	99.07	TR66596|c0_g1	Others	D0		D3L	D0;D3L
69.2	59.52	99.05	TR98066|c0_g3	RNA processing	D0		D3L	D0;D3L
66.48	66.15	98.86	TR85954|c0_g1	Transport	D0		D3L	D0;D3L
1022.98	32.1	97.74	TR82152|c0_g10	Unannotated	D0		D3L	D0;D3L
77.73	77.15	96.84	TR99269|c0_g1	Others	D0		D3L	D0;D3L
106	4.12	96.64	TR101224|c0_g1	Cell wall related	D0		D3L	D0;D3L
80.6	60.19	96.34	TR81503|c0_g1	Protein regulation	D0		D3L	D0;D3L
72.21	49.12	96.18	TR117678|c0_g1	Energy metabolism	D0		D3L	D0;D3L
88.15	70.51	96.12	TR68191|c0_g1	Cell wall related	D0		D3L	D0;D3L
69.69	61.23	95.94	TR113353|c0_g1	Lipid metabolism	D0		D3L	D0;D3L
66.08	85.57	95.77	TR49075|c0_g1	RNA processing	D0		D3L	D0;D3L
68.38	59.25	94.9	TR35732|c1_g2	Energy metabolism	D0		D3L	D0;D3L
75.19	87.18	94.4	TR83444|c0_g3	RNA processing	D0		D3L	D0;D3L
315.65	80.48	93.92	TR81531|c0_g1	Stress response	D0		D3L	D0;D3L
72.53	76.91	93.59	TR87240|c0_g2	Secondary metabolism	D0		D3L	D0;D3L
96.84	68.53	93.44	TR89444|c0_g1	Others	D0		D3L	D0;D3L
75.07	68.79	93.04	TR36162|c0_g1	Unannotated	D0		D3L	D0;D3L
94.4	88.66	92.77	TR68783|c0_g1	Others	D0			D0
69.23	50.93	92.57	TR87933|c0_g1	Carbohydrate metabolism	D0			D0
70.62	41.83	91.59	TR101932|c0_g1	Amino acid metabolism	D0			D0
78.18	48.79	91.55	TR80847|c1_g4	Secondary metabolism	D0			D0
79.8	88.5	91.48	TR92689|c0_g1	Transcription regulation	D0			D0
117.05	27.47	91.46	TR101075|c1_g1	Transcription regulation	D0			D0
69.44	83.21	91.31	TR79190|c1_g2	RNA processing	D0			D0
79.22	78.26	90.98	TR101947|c0_g1	Others	D0			D0
110.07	42.51	90.38	TR101982|c0_g13	Stress response	D0			D0
80.07	82.59	90.21	TR105549|c0_g1	Transport	D0			D0
145.57	0	89.63	TR106434|c0_g2	Cytoskeleton	D0			D0
94.12	58.12	88.98	TR99263|c0_g1	Signalling	D0			D0
76.39	67.33	87.86	TR107112|c0_g1	Others	D0			D0
77.44	31.69	87.55	TR94784|c0_g1	Amino acid metabolism	D0			D0
68.85	70.68	87.5	TR31440|c0_g1	Cell cycle/DNA replication/repair	D0			D0
73.57	69.97	85.48	TR34225|c0_g1	Signalling	D0			D0
68.45	74.95	85.36	TR100501|c0_g1	Hormonal regulation	D0			D0
67.43	67.35	85.12	TR33927|c0_g1	Transport	D0			D0
73.68	74.54	84.76	TR47323|c0_g1	Protein regulation	D0			D0
73.23	75.63	83.13	TR53405|c2_g1	Translation/Protein synthesis	D0			D0
83.84	84.62	82.93	TR80086|c0_g1	Transport	D0			D0
65.43	68.68	81.7	TR104260|c0_g1	Lipid metabolism	D0			D0
67.69	45.86	81.24	TR35598|c0_g1	Secondary metabolism	D0			D0
75.33	35.08	81.13	TR35000|c0_g1	Others	D0			D0
86.08	87.07	81.08	TR41383|c0_g1	Unknown	D0			D0
240.26	41.36	80.9	TR81498|c0_g1	Unknown	D0			D0
65.28	85.14	80.68	TR109239|c0_g1	Others	D0			D0
88.81	58.84	80	TR112396|c0_g1	Signalling	D0			D0
77.34	66.18	79.91	TR31371|c1_g1	Transport	D0			D0
76.81	54.24	79.27	TR35163|c0_g2	Others	D0			D0
73.4	78.62	79.23	TR93316|c0_g1	Signalling	D0			D0
65.84	81.78	79.15	TR72625|c0_g1	Others	D0			D0
68.08	65.44	78.58	TR73815|c0_g1	Protein regulation	D0			D0
90.04	89.51	78.36	TR54551|c0_g1	Translation/Protein synthesis	D0			D0
67.38	80.07	77.4	TR104126|c1_g4	Others	D0			D0
81.28	83.16	77.13	TR66296|c0_g1	Translation/Protein synthesis	D0			D0
94.33	58.41	76.91	TR65132|c0_g2	Protein regulation	D0			D0
66.66	24.2	76.38	TR85966|c1_g2	Cell cycle/DNA replication/repair	D0			D0
113.92	68.88	75.96	TR57443|c0_g1	Lipid metabolism	D0			D0
78.56	58.73	75.82	TR35595|c0_g1	Others	D0			D0
90.18	84.19	75.8	TR35732|c2_g1	Protein regulation	D0			D0
70.51	72.3	75.2	TR53028|c0_g1	Translation/Protein synthesis	D0			D0
89.57	39.36	73.06	TR30075|c0_g1	Hormonal regulation	D0			D0
109.91	79.3	72.21	TR57564|c0_g1	Others	D0			D0
106.37	65.26	71.52	TR53250|c0_g1	Protein regulation	D0			D0
65.69	89.55	71.31	TR72184|c0_g1	Translation/Protein synthesis	D0			D0
127.19	75.97	71.21	TR71810|c0_g1	Lipid metabolism	D0			D0
104.52	34.68	71	TR70053|c2_g3	Cytoskeleton	D0			D0
70.64	85.17	70.94	TR79206|c0_g2	Secondary metabolism	D0			D0
70.73	40.37	69.69	TR67267|c0_g1	Others	D0			D0
70.95	71.91	69.56	TR36068|c0_g2	Others	D0			D0
71.29	67.37	69.51	TR38095|c0_g1	Others	D0			D0
67.98	79.82	69.13	TR29784|c0_g1	Transcription regulation	D0			D0
91.48	68.19	67.8	TR75097|c1_g2	Transport	D0			D0
102.23	8.89	67.77	TR98618|c0_g1	Cell cycle/DNA replication/repair	D0			D0
65.65	51.39	67.17	TR43744|c0_g1	RNA processing	D0			D0
75.93	88.77	67.1	TR79605|c0_g1	Unknown	D0			D0
69.31	35.25	66.84	TR85635|c0_g1	Lipid metabolism	D0			D0
70.65	82.42	66.71	TR110880|c0_g1	Transport	D0			D0
178.77	66.65	66.64	TR57465|c1_g1	Others	D0			D0
81.89	23.84	66.64	TR51981|c1_g1	Secondary metabolism	D0			D0
81.37	70.11	66.41	TR85411|c2_g1	RNA processing	D0			D0
67.53	48.53	66	TR113688|c0_g1	Energy metabolism	D0			D0
73.16	53.02	65.38	TR47361|c0_g1	Unknown	D0			D0
83.08	56.17	64.43	TR71851|c2_g1	Unannotated	D0			D0
75.21	49.04	64.31	TR67210|c0_g1	Others	D0			D0
85.69	51.25	63.66	TR60219|c0_g1	Unannotated	D0			D0
96.21	77.17	62.75	TR37278|c0_g1	Unannotated	D0			D0
65.12	13.3	62.45	TR40749|c1_g7	Secondary metabolism	D0			D0
66.38	40.5	62.21	TR114989|c0_g1	Others	D0			D0
74.56	15.68	62.07	TR92688|c0_g1	Cell wall related	D0			D0
64.73	28.89	62.06	TR111299|c0_g3	Signalling	D0			D0
79.29	67.58	61.89	TR38207|c0_g5	Others	D0			D0
73.82	63.77	61.86	TR60716|c0_g1	RNA processing	D0			D0
142.26	89.49	61.66	TR106930|c0_g2	Transport	D0			D0
69.07	81.11	61.49	TR118700|c0_g1	Translation/Protein synthesis	D0			D0
141.75	5	61.19	TR82152|c0_g3	Unannotated	D0			D0
89.16	71.38	61.18	TR118098|c0_g1	Transcription regulation	D0			D0
65.46	11.61	60.51	TR107042|c1_g5	Signalling	D0			D0
71.15	86.15	60	TR104236|c0_g2	Unknown	D0			D0
74.46	85.77	59.97	TR109877|c1_g5	Secondary metabolism	D0			D0
65.92	76.01	59.74	TR60274|c0_g1	Others	D0			D0
66.83	73.72	59.61	TR104385|c0_g1	Signalling	D0			D0
117.63	66.59	59.31	TR75399|c0_g2	Cell cycle/DNA replication/repair	D0			D0
140.81	73.8	59.1	TR43965|c0_g1	Protein regulation	D0			D0
82.99	50.49	58.81	TR73027|c0_g1	Translation/Protein synthesis	D0			D0
87.62	50.08	58.62	TR36077|c0_g1	Protein regulation	D0			D0
102.61	79.3	58.61	TR84869|c1_g2	Others	D0			D0
65.95	49.35	58.6	TR115973|c1_g1	Transport	D0			D0
80.94	51.84	58.2	TR46409|c1_g1	Energy metabolism	D0			D0
89.24	0.71	57.59	TR46199|c8_g11	Defence	D0			D0
857.57	53.41	57.08	TR82152|c0_g16	Unannotated	D0			D0
90.92	41.68	56.96	TR57474|c1_g1	Hormonal regulation	D0			D0
411.41	48.39	56.75	TR110809|c0_g1	Protein regulation	D0			D0
74.59	58.76	56.64	TR111334|c0_g1	Unannotated	D0			D0
123.32	73.12	56.33	TR100180|c0_g1	Transcription regulation	D0			D0
64.67	74.2	55.89	TR89460|c0_g1	Translation/Protein synthesis	D0			D0
72.11	73.46	55.13	TR78247|c0_g1	Translation/Protein synthesis	D0			D0
180.64	43.17	54.72	TR111151|c0_g1	Stress response	D0			D0
73.91	25.54	54.58	TR109881|c1_g3	Secondary metabolism	D0			D0
71.71	80.94	54.32	TR60759|c0_g1	Translation/Protein synthesis	D0			D0
71.58	38.27	53.65	TR60252|c0_g1	Protein regulation	D0			D0
84.69	81.8	53.04	TR117669|c0_g2	RNA processing	D0			D0
106.99	32.23	52.88	TR72815|c0_g1	Unannotated	D0			D0
75.76	89.32	52.27	TR51393|c0_g1	Translation/Protein synthesis	D0			D0
83.63	58.87	52.07	TR38027|c0_g1	Others	D0			D0
300.28	41.82	51.89	TR71955|c0_g1	Protein regulation	D0			D0
107.47	4.92	51.87	TR85389|c0_g1	Oxidative stress	D0			D0
75.76	61.51	51.23	TR47805|c0_g3	RNA processing	D0			D0
123.78	55.36	51.2	TR89380|c0_g1	Others	D0			D0
123.65	48.6	50.96	TR86067|c0_g1	Transcription regulation	D0			D0
68.11	66.49	50.58	TR115654|c0_g1	Lipid metabolism	D0			D0
106.27	65.43	50.41	TR101705|c0_g1	Transcription regulation	D0			D0
86.83	81.94	49.99	TR30451|c0_g1	Protein regulation	D0			D0
65.92	74.66	49.94	TR77851|c0_g1	Translation/Protein synthesis	D0			D0
79.64	10.38	49.89	TR51857|c0_g4	Defence	D0			D0
113.18	34.68	49.71	TR86591|c0_g1	Protein regulation	D0			D0
193.06	68.8	49.25	TR53120|c0_g1	Stress response	D0			D0
230.35	39.85	48.96	TR89461|c0_g1	Protein regulation	D0			D0
75.37	41.64	47.61	TR78801|c1_g1	Others	D0			D0
70.66	45.26	47.03	TR61747|c0_g1	Others	D0			D0
64.41	82.23	46.55	TR101997|c0_g1	Others	D0			D0
65.76	32.79	46.52	TR45201|c0_g2	Oxidative stress	D0			D0
79.57	0.94	46.08	TR98049|c0_g4	Secondary metabolism	D0			D0
94.03	53.25	45.91	TR77562|c0_g1	Amino acid metabolism	D0			D0
90.65	56.16	45.64	TR110924|c0_g1	Others	D0			D0
75	72.05	45.04	TR100594|c0_g1	Transcription regulation	D0			D0
123.22	0	44.74	TR52671|c0_g1	Unannotated	D0			D0
119.28	1.18	44.49	TR71898|c1_g1	Secondary metabolism	D0			D0
176.87	6.85	44.37	TR72885|c0_g1	Others	D0			D0
110.5	34.92	44.36	TR46401|c0_g1	Transcription regulation	D0			D0
80.47	53.29	44.16	TR115608|c0_g1	Others	D0			D0
157.61	87.17	43.94	TR64093|c0_g1	Others	D0			D0
67.57	43.92	43.93	TR109918|c0_g21	Others	D0			D0
179.68	58.72	43.49	TR58732|c0_g1	Protein metabolism	D0			D0
65.98	50.05	43.45	TR47604|c0_g1	Translation/Protein synthesis	D0			D0
99.72	56.36	42.79	TR111116|c0_g1	Transcription regulation	D0			D0
271.26	48.45	42.21	TR41942|c2_g1	Protein regulation	D0			D0
109.67	66.48	41.5	TR88564|c1_g2	Others	D0			D0
73.23	78.82	41.39	TR111193|c0_g1	Others	D0			D0
82.47	72.3	41.09	TR38008|c1_g1	Others	D0			D0
105.76	31.29	41.01	TR104331|c2_g1	Others	D0			D0
68.06	69.55	40.82	TR49924|c0_g1	Transcription regulation	D0			D0
76.71	79.75	40.64	TR87228|c0_g1	Others	D0			D0
98.44	7.53	39.39	TR46199|c6_g4	Defence	D0			D0
861.97	48.44	39.24	TR101229|c0_g1	Stress response	D0			D0
75.11	30.22	39.19	TR101097|c0_g1	Carbohydrate metabolism	D0			D0
138.05	51.95	39.16	TR92725|c1_g1	Others	D0			D0
178.36	48.55	38.84	TR50881|c0_g1	Stress response	D0			D0
83.79	56.63	38.77	TR35752|c0_g2	Protein regulation	D0			D0
75.3	61.02	38.15	TR93344|c0_g1	Unknown	D0			D0
64.85	61.39	37.71	TR116460|c0_g1	Transport	D0			D0
118.2	51.95	37.22	TR91025|c0_g2	RNA processing	D0			D0
65.48	69.69	36.91	TR60280|c0_g2	Energy metabolism	D0			D0
66.77	45.08	36.8	TR65423|c0_g1	Others	D0			D0
76.83	36.69	36.43	TR42927|c0_g2	Signalling	D0			D0
89.54	61.96	36.24	TR89385|c0_g2	Stress response	D0			D0
68.77	70.02	36.06	TR57972|c0_g7	Unannotated	D0			D0
73.95	35.89	35.83	TR110465|c0_g1	Stress response	D0			D0
72.8	63.04	35.23	TR100083|c0_g1	Others	D0			D0
87.72	44.96	35.16	TR54271|c0_g1	Secondary metabolism	D0			D0
68.62	68.1	34.82	TR111452|c0_g1	Translation/Protein synthesis	D0			D0
66.3	48.3	34.54	TR67033|c0_g1	Carbohydrate metabolism	D0			D0
74.94	45.92	33.69	TR108183|c0_g1	Unannotated	D0			D0
155.18	36.21	33.1	TR98063|c1_g2	Protein regulation	D0			D0
70.89	52.49	32.48	TR57554|c0_g1	Others	D0			D0
164.19	34.46	32.36	TR85618|c0_g1	Protein regulation	D0			D0
103.84	6.27	31.89	TR86790|c0_g1	Unannotated	D0			D0
73.66	47.59	31.75	TR118518|c0_g3	Cytoskeleton	D0			D0
142.65	53.29	31.45	TR53299|c0_g2	Stress response	D0			D0
172.09	37.17	30.93	TR97407|c2_g1	Transport	D0			D0
122.41	61.49	30.38	TR64156|c0_g1	Photosynthesis	D0			D0
115.49	26.17	30.1	TR60808|c0_g1	Signalling	D0			D0
89.8	41.18	29.77	TR52041|c0_g1	Protein regulation	D0			D0
81.87	19.97	29.04	TR39664|c0_g1	Unannotated	D0			D0
249.55	35.71	28.3	TR58194|c0_g1	Transcription regulation	D0			D0
69.98	36.65	27.52	TR85363|c0_g1	Others	D0			D0
68.39	46.94	26.67	TR73638|c0_g1	Others	D0			D0
101.4	41.15	25.86	TR58204|c1_g1	Others	D0			D0
71.84	35.54	25.74	TR111283|c3_g4	RNA processing	D0			D0
154.54	57.28	25.53	TR109301|c0_g1	Protein regulation	D0			D0
1271.23	79.93	25.4	TR108982|c0_g1	Stress response	D0			D0
82.84	65.04	25.2	TR83286|c0_g1	Transcription regulation	D0			D0
144.21	9.32	24.71	TR55061|c0_g1	Protein regulation	D0			D0
93.28	48.09	24.64	TR60188|c0_g1	Unannotated	D0			D0
112.78	27.54	24.42	TR79193|c1_g1	Transcription regulation	D0			D0
77.09	8.97	24.39	TR88547|c3_g3	Unannotated	D0			D0
65.83	44.04	24.25	TR72629|c0_g1	Unannotated	D0			D0
134.35	42.8	24.17	TR82226|c0_g1	Protein regulation	D0			D0
65.39	50.48	24.1	TR35787|c0_g1	Transcription regulation	D0			D0
72.62	27.36	24	TR36559|c0_g1	Photosynthesis	D0			D0
189.97	0.33	23.31	TR68853|c0_g3	Signalling	D0			D0
420.54	50.16	22.99	TR100364|c0_g1	Unknown	D0			D0
66.64	21.26	22.65	TR60275|c0_g1	Carbohydrate metabolism	D0			D0
71.21	80.34	22.49	TR82280|c0_g2	Translation/Protein synthesis	D0			D0
97.32	0	22.14	TR87899|c0_g5	Defence	D0			D0
79.09	37.39	21.41	TR68825|c0_g1	Protein regulation	D0			D0
206.05	24.88	21.41	TR50009|c0_g1	Protein regulation	D0			D0
189.88	0.64	21.06	TR112978|c0_g2	Others	D0			D0
88.64	48.63	20.44	TR51325|c0_g1	Energy metabolism	D0			D0
100.74	0	18.1	TR43966|c0_g1	Transcription regulation	D0			D0
1006.6	66.39	18.09	TR38863|c0_g1	Photosynthesis	D0			D0
105.71	18.27	17.82	TR42953|c5_g2	Unannotated	D0			D0
252.58	5.29	17.18	TR102973|c0_g1	Transcription regulation	D0			D0
156.04	19.99	16.74	TR104266|c0_g2	Cytoskeleton	D0			D0
103.94	55.05	16.35	TR96616|c0_g1	Transcription regulation	D0			D0
83.04	25.84	15.85	TR108426|c0_g1	Transcription regulation	D0			D0
206.31	19.17	15.39	TR49364|c0_g1	Protein regulation	D0			D0
82.53	27.95	15.19	TR80726|c0_g1	Defence	D0			D0
88.5	25.61	14.71	TR61686|c0_g1	Stress response	D0			D0
106.32	18.75	14.71	TR113562|c0_g1	Transcription regulation	D0			D0
78.08	79.55	14.61	TR38946|c1_g1	Others	D0			D0
65.55	10.15	13.93	TR98440|c0_g2	Unannotated	D0			D0
2887.52	83.53	13.81	TR58197|c0_g1	Stress response	D0			D0
195.88	31.02	13.69	TR42595|c0_g1	Transcription regulation	D0			D0
119.53	20.34	13.59	TR58718|c0_g1	Others	D0			D0
359.66	44.23	13.57	TR51918|c0_g1	Unknown	D0			D0
110.38	24.91	13.57	TR109887|c0_g9	Cell wall related	D0			D0
2018.45	85.16	13.38	TR101934|c0_g2	Stress response	D0			D0
302.42	10.19	13.22	TR30338|c0_g1	Stress response	D0			D0
72.15	15.39	13.21	TR51756|c0_g1	Transcription regulation	D0			D0
70.09	19.48	13.19	TR80928|c0_g1	Others	D0			D0
185.23	9.43	12.98	TR47352|c0_g1	Stress response	D0			D0
671.84	53.46	12.87	TR56789|c0_g1	Stress response	D0			D0
[truncated: 422 more rows]

## Sheet: Top1%Category
Enrichment analysis of top 1% abundant unigenes based on functional classifications.
Count	Overrepresentation FDR<0.05						Enrichment factor				Corrected P-value / FDR				% in each sample (1,588)
Category	DEG	Top 1%	D0	D3C	D3L		D0	D3C	D3L		D0	D3C	D3L		D0	D3C	D3L
Amino acid metabolism	17	53	32	41	38		0.91973	1.1784	1.0922		0.11303	0.059262	0.10978		2.01511	2.58186	2.39295
Carbohydrate metabolism	28	41	25	21	32		0.92884	0.78023	1.1889		0.12568	0.059262	0.073826		1.57431	1.32242	2.01511
Cell cycle/DNA replication/repair	7	18	12	11	10		1.0155	0.93091	0.84628		0.19882	0.18126	0.14354		0.755668	0.692695	0.629723
Cell wall related	57	93	51	62	78		0.83536	1.0155	1.2776		0.038257	0.11475	0.00054816		3.21159	3.90428	4.91184
Cutin/suberin/wax biosynthesis	7	8	3	7	5		0.57124	1.3329	0.95206		0.10907	0.15228	0.27726		0.188917	0.440806	0.314861
Cytoskeleton	28	66	39	45	50		0.90013	1.0386	1.154		0.095651	0.12465	0.059262		2.45592	2.83375	3.14861
Defence	92	57	33	30	32		0.88191	0.80174	0.85519		0.095143	0.049609	0.07444		2.07809	1.88917	2.01511
Energy metabolism	76	114	81	83	83		1.0823	1.1091	1.1091		0.074829	0.059262	0.059262		5.10076	5.2267	5.2267
Hormonal regulation	17	33	24	20	23		1.1079	0.92321	1.0617		0.12568	0.13792	0.14408		1.51134	1.25945	1.44836
Lipid metabolism	35	68	41	49	46		0.91846	1.0977	1.0305		0.097101	0.095651	0.12465		2.58186	3.08564	2.89673
Nucleic acid metabolism	12	20	14	15	15		1.0663	1.1425	1.1425		0.18126	0.14408	0.14408		0.881612	0.944584	0.944584
Oxidative stress	22	40	33	30	32		1.2567	1.1425	1.2186		0.04423	0.096976	0.059262		2.07809	1.88917	2.01511
Photosynthesis	48	81	67	66	62		1.26	1.2412	1.166		0.0026113	0.0050089	0.04464		4.21914	4.15617	3.90428
Protein metabolism	19	47	27	29	33		0.87509	0.93991	1.0696		0.096534	0.12567	0.12567		1.70025	1.8262	2.07809
Protein regulation	87	159	107	101	94		1.0251	0.96763	0.90057		0.096976	0.095651	0.049609		6.73804	6.3602	5.9194
RNA processing	14	40	27	19	25		1.0282	0.72357	0.95206		0.14408	0.038257	0.13792		1.70025	1.19647	1.57431
Secondary metabolism	68	99	59	56	71		0.90783	0.86166	1.0925		0.074829	0.049609	0.074829		3.71537	3.52645	4.47103
Signalling	42	93	60	62	70		0.98277	1.0155	1.1466		0.11475	0.11475	0.049609		3.77834	3.90428	4.40806
Stress response	66	82	70	38	24		1.3004	0.70592	0.44584		0.00053207	0.0012779	2.6852e-10		4.40806	2.39295	1.51134
Transcription regulation	101	121	76	65	66		0.95678	0.8183	0.83089		0.096976	0.0098719	0.015175		4.78589	4.0932	4.15617
Translation/Protein synthesis	105	163	136	124	114		1.271	1.1588	1.0654		2.3255e-06	0.005964	0.07444		8.56423	7.80856	7.17884
Transport	121	199	121	134	151		0.92623	1.0257	1.1559		0.059262	0.095651	0.0028152		7.61965	8.43829	9.50882
Others	170	375	254	256	251		1.0318	1.0399	1.0196		0.073826	0.060592	0.077595		15.995	16.1209	15.806
Unknown	79	103	60	70	72		0.88736	1.0353	1.0648		0.059262	0.10907	0.095651		3.77834	4.40806	4.53401
Unannotated	746	246	136	154	111		0.84215	0.95361	0.68734		0.0012466	0.073826	1.2074e-10		8.56423	9.69773	6.98992
Total	2064	2419	1588	1588	1588										100	100	100
DEG enrichment			0v3C_dn; 0v3L_dn	0v3C_up; 3CvL_dn	0v3L_up; 3CvL_up
Percentage
Category	Top 1% (2,419)	DEG (2,064)
Others	15.5023	8.23643
Unannotated	10.1695	36.1434
Transport	8.22654	5.8624
Translation/Protein synthesis	6.73832	5.08721
Protein regulation	6.57296	4.21512
Transcription regulation	5.00207	4.89341
Energy metabolism	4.71269	3.68217
Unknown	4.25796	3.82752
Secondary metabolism	4.0926	3.29457
Cell wall related	3.84456	2.76163
Signalling	3.84456	2.03488
Stress response	3.38983	3.19767
Photosynthesis	3.34849	2.32558
Lipid metabolism	2.81108	1.69574
Cytoskeleton	2.7284	1.35659
Defence	2.35635	4.45736
Amino acid metabolism	2.19099	0.823643
Protein metabolism	1.94295	0.920543
Carbohydrate metabolism	1.69492	1.35659
Oxidative stress	1.65358	1.06589
RNA processing	1.65358	0.678295
Hormonal regulation	1.3642	0.823643
Nucleic acid metabolism	0.826788	0.581395
Cell cycle/DNA replication/repair	0.744109	0.339147
Cutin/suberin/wax biosynthesis	0.330715	0.339147
Category	Top 1%	D0	D3C	D3L
Others (375)	15.5023	67.7333	68.2667	66.9333
Unannotated (246)	10.1695	55.2846	62.6016	45.122
Transport (199)	8.22654	60.804	67.3367	75.8794
Translation/Protein synthesis (163)	6.73832	83.4356	76.0736	69.9387
Protein regulation (159)	6.57296	67.2956	63.522	59.1195
Transcription regulation (121)	5.00207	62.8099	53.719	54.5455
Energy metabolism (114)	4.71269	71.0526	72.807	72.807
Unknown (103)	4.25796	58.2524	67.9612	69.9029
Secondary metabolism (99)	4.0926	59.596	56.5657	71.7172
Cell wall related (93)	3.84456	54.8387	66.6667	83.871
Signalling (93)	3.84456	64.5161	66.6667	75.2688
Stress response (82)	3.38983	85.3659	46.3415	29.2683
Photosynthesis (81)	3.34849	82.716	81.4815	76.5432
Lipid metabolism (68)	2.81108	60.2941	72.0588	67.6471
Cytoskeleton (66)	2.7284	59.0909	68.1818	75.7576
Defence (57)	2.35635	57.8947	52.6316	56.1404
Amino acid metabolism (53)	2.19099	60.3774	77.3585	71.6981
Protein metabolism (47)	1.94295	57.4468	61.7021	70.2128
Carbohydrate metabolism (41)	1.69492	60.9756	51.2195	78.0488
Oxidative stress (40)	1.65358	82.5	75	80
RNA processing (40)	1.65358	67.5	47.5	62.5
Hormonal regulation (33)	1.3642	72.7273	60.6061	69.697
Nucleic acid metabolism (20)	0.826788	70	75	75
Cell cycle/DNA replication/repair (18)	0.744109	66.6667	61.1111	55.5556
Cutin/suberin/wax biosynthesis (8)	0.330715	37.5	87.5	62.5

## Sheet: Category_Enrich
Enrichment analysis of functional categories based on Fisher's exact test using Perseus.
Selection column	Selection value	Category column	Category value	Total size	Selection size	Category size	Intersection size	Enrichment factor	P value	Benj. Hoch. FDR
#!{Description}Column that indicates which items are taken as 'selected' for the fisher exact test	Value in the 'selection' column	Categorical column tested against the 'selection'	Term from this categorical column.	Total number of items used as a basis for the enrichment test.	Number of items in the selection.	Number of items in the current category.	Intersection: Number of items that are in the current category as well as in the selection.	Enrichment factor = ((Intersection size)*(Total size))/((Selection size)*(Category size)); Values < 1 indicate depletion.	P value resulting from the Fisher exact test.	Benjamini Hochberg false discovery rate.
Top1%	D0	DEG_all	0v3C_dn	2419	1588	141	131	1.4153	3.9249e-15	5.8874e-15
Top1%	D0	DEG_all	0v3C_up	2419	1588	129	6	0.070851	9.07e-52	5.442e-51
Top1%	D0	DEG_all	0v3L_dn	2419	1588	176	167	1.4454	5.5304e-22	1.1061e-21
Top1%	D0	DEG_all	0v3L_up	2419	1588	86	3	0.053138	5.8833e-36	1.765e-35
Top1%	D0	DEG_all	3CvL_dn	2419	1588	112	50	0.68004	1.5362e-06	1.6266e-06
Top1%	D0	DEG_all	3CvL_up	2419	1588	83	27	0.49553	3.0494e-10	4.2223e-10
Top1%	D0	Classification	Amino acid metabolism	2419	1588	53	32	0.91973	0.081383	0.11303
Top1%	D0	Classification	Carbohydrate metabolism	2419	1588	41	25	0.92884	0.10506	0.12568
Top1%	D0	Classification	Cell cycle/DNA replication/repair	2419	1588	18	12	1.0155	0.19617	0.19882
Top1%	D0	Classification	Cell wall related	2419	1588	93	51	0.83536	0.0076091	0.038257
Top1%	D0	Classification	Cutin/suberin/wax biosynthesis	2419	1588	8	3	0.57124	0.075619	0.10907
Top1%	D0	Classification	Cytoskeleton	2419	1588	66	39	0.90013	0.053781	0.095651
Top1%	D0	Classification	Defence	2419	1588	57	33	0.88191	0.050743	0.095143
Top1%	D0	Classification	Energy metabolism	2419	1588	114	81	1.0823	0.037898	0.074829
Top1%	D0	Classification	Hormonal regulation	2419	1588	33	24	1.1079	0.10557	0.12568
Top1%	D0	Classification	Lipid metabolism	2419	1588	68	41	0.91846	0.064734	0.097101
Top1%	D0	Classification	Nucleic acid metabolism	2419	1588	20	14	1.0663	0.17643	0.18126
Top1%	D0	Classification	Others	2419	1588	375	254	1.0318	0.031021	0.073826
Top1%	D0	Classification	Oxidative stress	2419	1588	40	33	1.2567	0.0094357	0.04423
Top1%	D0	Classification	Photosynthesis	2419	1588	81	67	1.26	0.00027854	0.0026113
Top1%	D0	Classification	Protein metabolism	2419	1588	47	27	0.87509	0.059207	0.096534
Top1%	D0	Classification	Protein regulation	2419	1588	159	107	1.0251	0.062756	0.096976
Top1%	D0	Classification	RNA processing	2419	1588	40	27	1.0282	0.13063	0.14408
Top1%	D0	Classification	Secondary metabolism	2419	1588	99	59	0.90783	0.036775	0.074829
Top1%	D0	Classification	Signalling	2419	1588	93	60	0.98277	0.085567	0.11475
Top1%	D0	Classification	Stress response	2419	1588	82	70	1.3004	2.8377e-05	0.00053207
Top1%	D0	Classification	Transcription regulation	2419	1588	121	76	0.95678	0.061424	0.096976
Top1%	D0	Classification	Translation/Protein synthesis	2419	1588	163	136	1.271	9.3021e-08	2.3255e-06
Top1%	D0	Classification	Transport	2419	1588	199	121	0.92623	0.020023	0.059262
Top1%	D0	Classification	Unannotated	2419	1588	246	136	0.84215	9.9724e-05	0.0012466
Top1%	D0	Classification	Unknown	2419	1588	103	60	0.88736	0.022915	0.059262
Top1%	D3C	DEG_all	0v3C_dn	2419	1588	141	8	0.086428	1.8548e-54	1.6694e-53
Top1%	D3C	DEG_all	0v3C_up	2419	1588	129	125	1.4761	4.6381e-19	8.3485e-19
Top1%	D3C	DEG_all	0v3L_dn	2419	1588	176	48	0.41545	3.0577e-27	7.8626e-27
Top1%	D3C	DEG_all	0v3L_up	2419	1588	86	32	0.56681	2.8633e-08	3.6813e-08
Top1%	D3C	DEG_all	3CvL_dn	2419	1588	112	91	1.2377	9.0989e-05	9.0989e-05
Top1%	D3C	DEG_all	3CvL_up	2419	1588	83	1	0.018353	3.2222e-38	1.16e-37
Top1%	D3C	Classification	Amino acid metabolism	2419	1588	53	41	1.1784	0.022486	0.059262
Top1%	D3C	Classification	Carbohydrate metabolism	2419	1588	41	21	0.78023	0.020001	0.059262
Top1%	D3C	Classification	Cell cycle/DNA replication/repair	2419	1588	18	11	0.93091	0.17593	0.18126
Top1%	D3C	Classification	Cell wall related	2419	1588	93	62	1.0155	0.087211	0.11475
Top1%	D3C	Classification	Cutin/suberin/wax biosynthesis	2419	1588	8	7	1.3329	0.14416	0.15228
Top1%	D3C	Classification	Cytoskeleton	2419	1588	66	45	1.0386	0.096448	0.12465
Top1%	D3C	Classification	Defence	2419	1588	57	30	0.80174	0.01313	0.049609
Top1%	D3C	Classification	Energy metabolism	2419	1588	114	83	1.1091	0.020878	0.059262
Top1%	D3C	Classification	Hormonal regulation	2419	1588	33	20	0.92321	0.11809	0.13792
Top1%	D3C	Classification	Lipid metabolism	2419	1588	68	49	1.0977	0.05623	0.095651
Top1%	D3C	Classification	Nucleic acid metabolism	2419	1588	20	15	1.1425	0.13448	0.14408
Top1%	D3C	Classification	Others	2419	1588	375	256	1.0399	0.024237	0.060592
Top1%	D3C	Classification	Oxidative stress	2419	1588	40	30	1.1425	0.063358	0.096976
Top1%	D3C	Classification	Photosynthesis	2419	1588	81	66	1.2412	0.00066785	0.0050089
Top1%	D3C	Classification	Protein metabolism	2419	1588	47	29	0.93991	0.10221	0.12567
Top1%	D3C	Classification	Protein regulation	2419	1588	159	101	0.96763	0.057391	0.095651
Top1%	D3C	Classification	RNA processing	2419	1588	40	19	0.72357	0.0076515	0.038257
Top1%	D3C	Classification	Secondary metabolism	2419	1588	99	56	0.86166	0.013309	0.049609
Top1%	D3C	Classification	Signalling	2419	1588	93	62	1.0155	0.087211	0.11475
Top1%	D3C	Classification	Stress response	2419	1588	82	38	0.70592	0.00011927	0.0012779
Top1%	D3C	Classification	Transcription regulation	2419	1588	121	65	0.8183	0.0015795	0.0098719
Top1%	D3C	Classification	Translation/Protein synthesis	2419	1588	163	124	1.1588	0.00087472	0.005964
Top1%	D3C	Classification	Transport	2419	1588	199	134	1.0257	0.054678	0.095651
Top1%	D3C	Classification	Unannotated	2419	1588	246	154	0.95361	0.031833	0.073826
Top1%	D3C	Classification	Unknown	2419	1588	103	70	1.0353	0.075392	0.10907
Top1%	D3L	DEG_all	0v3C_dn	2419	1588	141	36	0.38893	1.0529e-23	2.3691e-23
Top1%	D3L	DEG_all	0v3C_up	2419	1588	129	39	0.46053	2.8563e-17	4.674e-17
Top1%	D3L	DEG_all	0v3L_dn	2419	1588	176	10	0.086551	1.149e-68	2.0682e-67
Top1%	D3L	DEG_all	0v3L_up	2419	1588	86	77	1.3639	1.7524e-07	1.9715e-07
Top1%	D3L	DEG_all	3CvL_dn	2419	1588	112	4	0.054404	8.3007e-47	3.7353e-46
Top1%	D3L	DEG_all	3CvL_up	2419	1588	83	75	1.3765	1.0164e-07	1.2197e-07
Top1%	D3L	Classification	Amino acid metabolism	2419	1588	53	38	1.0922	0.077581	0.10978
Top1%	D3L	Classification	Carbohydrate metabolism	2419	1588	41	32	1.1889	0.032483	0.073826
Top1%	D3L	Classification	Cell cycle/DNA replication/repair	2419	1588	18	10	0.84628	0.12631	0.14354
Top1%	D3L	Classification	Cell wall related	2419	1588	93	78	1.2776	3.6544e-05	0.00054816
Top1%	D3L	Classification	Cutin/suberin/wax biosynthesis	2419	1588	8	5	0.95206	0.27726	0.27726
Top1%	D3L	Classification	Cytoskeleton	2419	1588	66	50	1.154	0.022663	0.059262
Top1%	D3L	Classification	Defence	2419	1588	57	32	0.85519	0.034739	0.07444
Top1%	D3L	Classification	Energy metabolism	2419	1588	114	83	1.1091	0.020878	0.059262
Top1%	D3L	Classification	Hormonal regulation	2419	1588	33	23	1.0617	0.13308	0.14408
Top1%	D3L	Classification	Lipid metabolism	2419	1588	68	46	1.0305	0.098059	0.12465
Top1%	D3L	Classification	Nucleic acid metabolism	2419	1588	20	15	1.1425	0.13448	0.14408
Top1%	D3L	Classification	Others	2419	1588	375	251	1.0196	0.040349	0.077595
Top1%	D3L	Classification	Oxidative stress	2419	1588	40	32	1.2186	0.020612	0.059262
Top1%	D3L	Classification	Photosynthesis	2419	1588	81	62	1.166	0.010118	0.04464
Top1%	D3L	Classification	Protein metabolism	2419	1588	47	33	1.0696	0.10169	0.12567
Top1%	D3L	Classification	Protein regulation	2419	1588	159	94	0.90057	0.01389	0.049609
Top1%	D3L	Classification	RNA processing	2419	1588	40	25	0.95206	0.11953	0.13792
Top1%	D3L	Classification	Secondary metabolism	2419	1588	99	71	1.0925	0.037913	0.074829
Top1%	D3L	Classification	Signalling	2419	1588	93	70	1.1466	0.011991	0.049609
Top1%	D3L	Classification	Stress response	2419	1588	82	24	0.44584	7.1604e-12	2.6852e-10
Top1%	D3L	Classification	Transcription regulation	2419	1588	121	66	0.83089	0.0026303	0.015175
Top1%	D3L	Classification	Translation/Protein synthesis	2419	1588	163	114	1.0654	0.033928	0.07444
Top1%	D3L	Classification	Transport	2419	1588	199	151	1.1559	0.00033783	0.0028152
Top1%	D3L	Classification	Unannotated	2419	1588	246	111	0.68734	1.6099e-12	1.2074e-10
Top1%	D3L	Classification	Unknown	2419	1588	103	72	1.0648	0.056107	0.095651

## Sheet: Enrich
Enrichment analysis based on Fisher's Exact test in Perseus based on all unigenes or only annotated unigenes in respective categories.
Selection column	Selection value	Category column	Category value	Benj. Hoch. FDR	Enrichment factor	Total size	Selection size	Category size	Intersection size	P value	Benj. Hoch. FDR		Selection column	Selection value	Category column	Category value	Benj. Hoch. FDR	Enrichment factor	Total size	Selection size	Category size	Intersection size	P value
#!{Description}Column that indicates which items are taken as 'selected' for the fisher exact test	Value in the 'selection' column	Categorical column tested against the 'selection'	Term from this categorical column.	Benjamini Hochberg false discovery rate.	Enrichment factor = ((Intersection size)*(Total size))/((Selection size)*(Category size)); Values < 1 indicate depletion.	Total number of items used as a basis for the enrichment test.	Number of items in the selection.	Number of items in the current category.	Intersection: Number of items that are in the current category as well as in the selection.	P value resulting from the Fisher exact test.	Benjamini Hochberg false discovery rate.		#!{Description}Column that indicates which items are taken as 'selected' for the fisher exact test	Value in the 'selection' column	Categorical column tested against the 'selection'	Term from this categorical column.	Benjamini Hochberg false discovery rate.	Enrichment factor = ((Intersection size)*(Total size))/((Selection size)*(Category size)); Values < 1 indicate depletion.	Total number of items used as a basis for the enrichment test.	Number of items in the selection.	Number of items in the current category.	Intersection: Number of items that are in the current category as well as in the selection.	P value resulting from the Fisher exact test.
Top 1% cluster	1	DEG	DEG	6.8223e-179	33.492	158756	333	2064	145	9.7462e-180	6.8223e-179
Top 1% cluster	1	eggNOG Category	O	1.3074e-14	8.091	158756	333	1532	26	5.9769e-16	1.3074e-14		Top 1% cluster	1	eggNOG Category	O	0.0016088	2.2215	15577	119	1532	26
Top 1% cluster	1	eggNOG Category	C	4.2241e-06	7.1642	158756	333	732	11	5.069e-07	4.2241e-06
Top 1% cluster	1	eggNOG Category	S	7.6276e-09	6.5209	158756	333	1316	18	5.6663e-10	7.6276e-09		Top 1% cluster	1	eggNOG Category	S	0.039787	1.7904	15577	119	1316	18
Top 1% cluster	1	eggNOG Category	B	0.030414	6.4425	158756	333	222	3	0.010428	0.030414
Top 1% cluster	1	eggNOG Category	I	0.0033493	5.4799	158756	333	522	6	0.00076556	0.0033493
Top 1% cluster	1	eggNOG Category	Q	0.012645	4.674	158756	333	510	5	0.003902	0.012645
Top 1% cluster	1	eggNOG Category	J	0.00055468	3.9971	158756	333	1312	11	9.8258e-05	0.00055468
Top 1% cluster	1	eggNOG Category	R	0.0059323	2.0568	158756	333	4404	19	0.0015593	0.0059323
Top 1% cluster	1	eggNOG Category	T	0.045375	2.0184	158756	333	2362	10	0.016854	0.045375
Top 1% cluster	1	GO	GO:0000786	1.1217e-11	39.729	158756	333	132	11	7.924e-15	1.1217e-11		Top 1% cluster	1	GO	GO:0000786	1.1218e-05	11.256	34444	255	132	11	4.3077e-09
Top 1% cluster	1	GO	GO:0005788	9.0001e-07	25.427	158756	333	150	8	1.353e-09	9.0001e-07		Top 1% cluster	1	GO	GO:0005788	0.016557	7.204	34444	255	150	8	1.5258e-05
Top 1% cluster	1	GO	GO:0006334	1.555e-05	33.653	158756	333	85	6	3.0249e-08	1.555e-05		Top 1% cluster	1	GO	GO:0006334	0.034111	9.5347	34444	255	85	6	3.8247e-05
Top 1% cluster	1	GO	GO:0006457	4.2371e-13	20.396	158756	333	374	16	2.4076e-16	4.2371e-13		Top 1% cluster	1	GO	GO:0006457	5.0258e-05	5.7786	34444	255	374	16	2.0842e-08
Top 1% cluster	1	GO	GO:0008137	1.0019e-07	34.36	158756	333	111	8	1.2309e-10	1.0019e-07		Top 1% cluster	1	GO	GO:0008137	0.0024005	9.7351	34444	255	111	8	1.6985e-06
Top 1% cluster	1	GO	GO:0009408	3.2231e-14	28.266	158756	333	253	15	1.683e-17	3.2231e-14		Top 1% cluster	1	GO	GO:0009408	2.4626e-06	8.0084	34444	255	253	15	7.6098e-10
Top 1% cluster	1	eggNOG Category	.	1.0208e-35	0.71256	158756	333	143179	214	1.7499e-37	1.0208e-35
Top 1% cluster	1	GO	GO:0009507	7.6182e-19	7.5003	158756	333	2479	39	3.1589e-22	7.6182e-19		Top 1% cluster	1	GO	GO:0009507	0.0049834	2.125	34444	255	2479	39	3.9802e-06
Top 1% cluster	1	GO	GO:0009644	1.2487e-12	65.308	158756	333	73	10	7.8625e-16	1.2487e-12		Top 1% cluster	1	GO	GO:0009644	5.6218e-07	18.503	34444	255	73	10	1.6406e-10
Top 1% cluster	1	GO	GO:0019843	5.4576e-07	16.496	158756	333	289	10	7.795e-10	5.4576e-07		Top 1% cluster	1	GO	GO:0019843	0.046548	4.6739	34444	255	289	10	5.3621e-05
Top 1% cluster	1	GO	GO:0042542	9.5505e-13	67.148	158756	333	71	10	5.8669e-16	9.5505e-13		Top 1% cluster	1	GO	GO:0042542	4.7366e-07	19.025	34444	255	71	10	1.2368e-10
Top 1% cluster	1	GO	GO:0070469	3.965e-07	28.463	158756	333	134	8	5.5413e-10	3.965e-07		Top 1% cluster	1	GO	GO:0070469	0.0078929	8.0641	34444	255	134	8	6.7889e-06
Top 1% cluster	1	GO	GO:0000151	0.019885	34.053	158756	333	42	3	9.6808e-05	0.019885
Top 1% cluster	2	eggNOG Category	.	1.4953e-14	0.75027	158756	167	143179	113	8.5443e-16	1.4953e-14
Top 1% cluster	1	GO	GO:0003677	0.0039136	3.0789	158756	333	2942	19	1.3884e-05	0.0039136
Top 1% cluster	1	GO	GO:0003723	0.013245	3.9238	158756	333	1458	12	5.7769e-05	0.013245
Top 1% cluster	1	GO	GO:0003735	8.142e-06	6.0252	158756	333	1266	16	1.5005e-08	8.142e-06
Top 1% cluster	1	GO	GO:0004197	0.020969	33.261	158756	333	43	3	0.00010385	0.020969
Top 1% cluster	1	GO	GO:0004435	0.0013347	95.35	158756	333	15	3	4.0587e-06	0.0013347
Top 1% cluster	1	GO	GO:0005524	8.0808e-11	3.6034	158756	333	6086	46	6.4533e-14	8.0808e-11
Top 1% cluster	1	GO	GO:0005618	9.0648e-05	9.0293	158756	333	528	10	2.13e-07	9.0648e-05
Top 1% cluster	1	GO	GO:0005634	0.0010769	2.3009	158756	333	7252	35	3.1257e-06	0.0010769
Top 1% cluster	1	GO	GO:0005681	0.002293	13.062	158756	333	219	6	7.5007e-06	0.002293
Top 1% cluster	1	GO	GO:0005730	7.5551e-06	7.9971	158756	333	775	13	1.3575e-08	7.5551e-06
Top 1% cluster	1	GO	GO:0005737	3.5582e-13	4.7698	158756	333	4098	41	1.9673e-16	3.5582e-13
Top 1% cluster	1	GO	GO:0005739	7.6789e-06	4.7156	158756	333	2022	20	1.3916e-08	7.6789e-06
Top 1% cluster	3	eggNOG Category	.	1.4944e-65	0.7699	158756	903	143179	627	8.5395e-68	1.4944e-65
Top 1% cluster	1	GO	GO:0005773	0.044408	5.5713	158756	333	599	7	0.00026257	0.044408
Top 1% cluster	1	GO	GO:0005774	8.5695e-07	9.8065	158756	333	632	13	1.2503e-09	8.5695e-07
Top 1% cluster	1	GO	GO:0005783	4.2872e-08	9.0486	158756	333	843	16	5.004e-11	4.2872e-08
Top 1% cluster	1	GO	GO:0005789	0.019131	4.9262	158756	333	871	9	9.1962e-05	0.019131
Top 1% cluster	1	GO	GO:0005829	1.2521e-06	4.2175	158756	333	2826	25	1.9999e-09	1.2521e-06
Top 1% cluster	4	eggNOG Category	.	9.2451e-15	0.76118	158756	185	143179	127	3.698e-16	9.2451e-15
Top 1% cluster	1	GO	GO:0005840	2.9836e-06	8.7169	158756	333	711	13	4.9946e-09	2.9836e-06
Top 1% cluster	1	GO	GO:0005886	2.1568e-07	3.596	158756	333	4375	33	2.8155e-10	2.1568e-07
Top 1% cluster	1	GO	GO:0006412	0.00012019	5.5807	158756	333	1196	14	2.8979e-07	0.00012019
Top 1% cluster	1	GO	GO:0006950	0.017026	17.822	158756	333	107	4	7.9228e-05	0.017026
Top 1% cluster	1	GO	GO:0008380	0.02427	7.8369	158756	333	365	6	0.00012226	0.02427
Top 1% cluster	1	GO	GO:0009409	4.5486e-05	11.723	158756	333	366	9	9.9895e-08	4.5486e-05
Top 1% cluster	1	GO	GO:0009506	1.2072e-05	6.3173	158756	333	1132	15	2.2989e-08	1.2072e-05
Top 1% cluster	1	GO	GO:0009570	1.0086e-06	8.59	158756	333	777	14	1.549e-09	1.0086e-06
Top 1% cluster	5	eggNOG Category	.	6.5484e-17	0.81401	158756	331	143179	243	1.871e-18	6.5484e-17
Top 1% cluster	1	GO	GO:0009579	0.001794	13.752	158756	333	208	6	5.6115e-06	0.001794
Top 1% cluster	1	GO	GO:0009941	0.001794	8.438	158756	333	452	8	5.6206e-06	0.001794
Top 1% cluster	1	GO	GO:0016020	0.022062	3.6486	158756	333	1568	12	0.0001108	0.022062
Top 1% cluster	1	GO	GO:0016021	5.0799e-07	2.9345	158756	333	6661	41	7.1775e-10	5.0799e-07
Top 1% cluster	1	GO	GO:0016042	0.0010737	15.297	158756	333	187	6	3.069e-06	0.0010737
Top 1% cluster	1	GO	GO:0032544	0.019025	136.21	158756	333	7	2	9.116e-05	0.019025
Top 1% cluster	1	GO	GO:0042026	0.00799	49.319	158756	333	29	3	3.1658e-05	0.00799
Top 1% cluster	6	eggNOG Category	.	3.428e-18	0.72932	158756	187	143179	123	7.8354e-20	3.428e-18
Top 1% cluster	1	GO	GO:0042752	0.0072344	51.08	158756	333	28	3	2.8443e-05	0.0072344
Top 1% cluster	1	GO	GO:0042773	0.0010008	41.456	158756	333	46	4	2.8434e-06	0.0010008
Top 1% cluster	1	GO	GO:0043457	0.028938	29.189	158756	333	49	3	0.00015312	0.028938
Top 1% cluster	1	GO	GO:0046686	0.00097543	9.3251	158756	333	409	8	2.7414e-06	0.00097543
Top 1% cluster	1	GO	GO:0048046	0.001391	8.7678	158756	333	435	8	4.2727e-06	0.001391
Top 1% cluster	1	GO	GO:0070678	0.047335	79.458	158756	333	12	2	0.00028353	0.047335
Top 1% cluster	1	uDEG_all	0v3C_dn	3.1247e-181	126.46	158756	333	377	100	1.488e-182	3.1247e-181
Top 1% cluster	1	uDEG_all	0v3L_dn	8.2048e-216	102.57	158756	333	581	125	1.9535e-217	8.2048e-216
Top 1% cluster	1	uDEG_all	3CvL_dn	1.805e-18	16.148	158756	333	620	21	5.587e-19	1.805e-18
Top 1% cluster	1	uDEG_all	3CvL_up	6.3262e-05	6.7985	158756	333	561	8	2.5606e-05	6.3262e-05
Top 1% cluster	1	PFAM	PF09378.5	0.0013945	476.74	158756	333	2	2	4.3866e-06	0.0013945
Top 1% cluster	7	eggNOG Category	.	1.2334e-38	0.68724	158756	313	143179	194	1.4096e-40	1.2334e-38
Top 1% cluster	1	PFAM	PF00361.1	5.4761e-05	286.05	158756	333	5	3	9.108e-08	5.4761e-05
Top 1% cluster	1	PFAM	PF00011.1	1.1784e-26	222.48	158756	333	30	14	3.4086e-30	1.1784e-26
Top 1% cluster	1	PFAM	PF08127.8	0.0083724	190.7	158756	333	5	2	4.3592e-05	0.0083724
Top 1% cluster	1	PFAM	PF05495.7	0.0083724	190.7	158756	333	5	2	4.3592e-05	0.0083724
Top 1% cluster	1	PFAM	PF00158.2	0.0083724	190.7	158756	333	5	2	4.3592e-05	0.0083724
Top 1% cluster	1	PFAM	PF04618.7	0.011209	158.91	158756	333	6	2	6.5251e-05	0.011209
Top 1% cluster	1	PFAM	PF06747.8	0.011209	158.91	158756	333	6	2	6.5251e-05	0.011209
Top 1% cluster	1	PFAM	PF02969.1	0.0003132	158.91	158756	333	9	3	7.5873e-07	0.0003132
Top 1% cluster	1	PFAM	PF10431.4	0.011209	158.91	158756	333	6	2	6.5251e-05	0.011209
Top 1% cluster	1	PFAM	PF14599.1	0.011209	158.91	158756	333	6	2	6.5251e-05	0.011209
Top 1% cluster	1	PFAM	PF00012.1	1.406e-18	116.75	158756	333	49	12	5.0835e-22	1.406e-18
Top 1% cluster	1	PFAM	PF02861.1	0.022894	105.94	158756	333	9	2	0.00015563	0.022894
Top 1% cluster	1	PFAM	PF02874.1	0.027393	95.349	158756	333	10	2	0.00019413	0.027393
Top 1% cluster	1	PFAM	PF04969.1	0.0021283	79.457	158756	333	18	3	7.2337e-06	0.0021283
Top 1% cluster	1	PFAM	PF01556.1	0.0024192	75.275	158756	333	19	3	8.5722e-06	0.0024192
Top 1% cluster	1	PFAM	PF14559.1	0.040642	73.345	158756	333	13	2	0.00033439	0.040642
Top 1% cluster	1	PFAM	PF13848.1	0.04505	68.106	158756	333	14	2	0.0003893	0.04505
Top 1% cluster	1	PFAM	PF00306.2	0.04505	68.106	158756	333	14	2	0.0003893	0.04505
Top 1% cluster	1	PFAM	PF00125.1	4.1426e-08	61.8	158756	333	54	7	2.6961e-11	4.1426e-08
Top 1% cluster	1	PFAM	PF00118.1	0.00037965	54.485	158756	333	35	4	9.3344e-07	0.00037965
Top 1% cluster	1	PFAM	PF00112.1	0.015127	34.053	158756	333	42	3	9.681e-05	0.015127
Top 1% cluster	1	PFAM	PF00657.1	0.031241	25.54	158756	333	56	3	0.00022705	0.031241
Top 1% cluster	1	PFAM	PF13371.1	0.032745	25.092	158756	333	57	3	0.00023916	0.032745
Top 1% cluster	1	PFAM	PF00085.1	0.041859	22.004	158756	333	65	3	0.00035113	0.041859
Top 1% cluster	1	PFAM	PF13893.1	0.0082797	13.17	158756	333	181	5	4.1912e-05	0.0082797
Top 1% cluster	1	PFAM	PF00076.1	0.026443	9.5349	158756	333	250	5	0.00018548	0.026443
Top 1% cluster	1	PFAM	PF13504.1	0.040642	6.457	158756	333	443	6	0.00033505	0.040642
Top 1% cluster	1	KAAS	K13993	1.1395e-47	233.51	158756	333	49	24	1.3573e-51	1.1395e-47		Top 1% cluster	1	KAAS	K13993	8.6714e-33	57.85	25512	216	49	24	2.5829e-37
Top 1% cluster	1	KAAS	K11254	1.4381e-08	136.21	158756	333	21	6	4.2827e-12	1.4381e-08		Top 1% cluster	1	KAAS	K11254	0.00018433	33.746	25512	216	21	6	1.6471e-08
Top 1% cluster	1	KAAS	K03283	5.4134e-08	65.436	158756	333	51	7	1.7734e-11	5.4134e-08		Top 1% cluster	1	KAAS	K03283	0.0019135	16.211	25512	216	51	7	2.2799e-07
Top 1% cluster	1	KAAS	K01363	0.031301	158.92	158756	333	6	2	6.5251e-05	0.031301
Top 1% cluster	1	KAAS	K04078	0.031301	158.92	158756	333	6	2	6.5251e-05	0.031301
Top 1% cluster	1	KAAS	K22759	0.031301	158.92	158756	333	6	2	6.5251e-05	0.031301
Top 1% cluster	1	KAAS	K09510	0.0017295	143.02	158756	333	10	3	1.0816e-06	0.0017295
Top 1% cluster	1	KAAS	K04043	0.040277	136.21	158756	333	7	2	9.116e-05	0.040277
Top 1% cluster	1	KAAS	K05857	0.0059782	89.39	158756	333	16	3	4.9849e-06	0.0059782
Top 1% cluster	1	KAAS	K11252	0.0083926	75.276	158756	333	19	3	8.572e-06	0.0083926
Top 1% cluster	1	KAAS	K04077	0.015691	57.21	158756	333	25	3	2.0094e-05	0.015691
Top 1% cluster	1	KAAS	K13459	0.021456	13.621	158756	333	175	5	3.5783e-05	0.021456
Top 1% cluster	1	Top1%	D0	0	99.973	158756	333	1588	333	0	0
Top 1% cluster	2	DEG	DEG	3.0511e-31	16.12	158756	167	2064	35	1.7435e-31	3.0511e-31
Top 1% cluster	2	eggNOG Category	F	0.0055636	13.711	158756	167	208	3	0.0013671	0.0055636
Top 1% cluster	2	eggNOG Category	B	0.0061052	12.846	158756	167	222	3	0.0016397	0.0061052
Top 1% cluster	1	GO	.	9.9614e-97	0.29914	158756	333	124312	78	4.5895e-101	9.9614e-97
Top 1% cluster	2	eggNOG Category	O	1.6252e-09	9.3078	158756	167	1532	15	1.1144e-10	1.6252e-09		Top 1% cluster	2	eggNOG Category	O	0.0027714	2.8244	15577	54	1532	15
Top 1% cluster	2	eggNOG Category	C	0.019979	5.1948	158756	167	732	4	0.0066217	0.019979
Top 1% cluster	2	eggNOG Category	G	0.04498	3.8841	158756	167	979	4	0.01645	0.04498
Top 1% cluster	2	eggNOG Category	R	0.032944	2.1586	158756	167	4404	10	0.011483	0.032944
Top 1% cluster	2	GO	GO:0000786	1.048e-07	50.413	158756	167	132	7	1.3037e-10	1.048e-07		Top 1% cluster	2	GO	GO:0000786	0.00092055	14.497	34444	126	132	7	5.6556e-07
Top 1% cluster	2	GO	GO:0003755	0.0021228	33.651	158756	167	113	4	6.7982e-06	0.0021228
Top 1% cluster	2	GO	GO:0004127	0.0032017	380.26	158756	167	5	2	1.0965e-05	0.0032017
Top 1% cluster	2	GO	GO:0005634	1.874e-05	3.4083	158756	167	7252	26	3.7415e-08	1.874e-05
Top 1% cluster	2	GO	GO:0005681	0.018483	17.363	158756	167	219	4	8.8278e-05	0.018483
Top 1% cluster	2	GO	GO:0005737	1.0782e-08	5.5674	158756	167	4098	24	1.0929e-11	1.0782e-08
Top 1% cluster	2	GO	GO:0005747	0.00048152	51.386	158756	167	74	4	1.2645e-06	0.00048152
Top 1% cluster	2	GO	GO:0005773	7.4015e-07	15.87	158756	167	599	10	1.0685e-09	7.4015e-07
Top 1% cluster	2	GO	GO:0005783	0.0011401	9.0215	158756	167	843	8	3.3442e-06	0.0011401
Top 1% cluster	2	GO	GO:0005789	0.0094094	7.6401	158756	167	871	7	3.8583e-05	0.0094094
Top 1% cluster	2	GO	GO:0005829	0.031608	3.7003	158756	167	2826	11	0.00017233	0.031608
Top 1% cluster	2	GO	GO:0006221	0.0032017	380.26	158756	167	5	2	1.0965e-05	0.0032017
Top 1% cluster	2	GO	GO:0006457	0.0010766	15.251	158756	167	374	6	3.1084e-06	0.0010766
Top 1% cluster	2	GO	GO:0009041	0.0032017	380.26	158756	167	5	2	1.0965e-05	0.0032017
Top 1% cluster	2	GO	GO:0009507	0.00081499	4.9852	158756	167	2479	13	2.2279e-06	0.00081499
Top 1% cluster	2	GO	GO:0009651	0.045447	8.7536	158756	167	543	5	0.00027011	0.045447
Top 1% cluster	2	GO	GO:0009704	0.015646	158.44	158756	167	12	2	7.1844e-05	0.015646
Top 1% cluster	2	GO	GO:0009737	0.024658	10.378	158756	167	458	5	0.00012537	0.024658
Top 1% cluster	2	GO	GO:0015035	0.035761	26.905	158756	167	106	3	0.00019827	0.035761
Top 1% cluster	2	GO	GO:0046686	0.0016596	13.946	158756	167	409	6	5.1486e-06	0.0016596
Top 1% cluster	2	uDEG_all	0v3L_dn	3.5971e-44	52.359	158756	167	581	32	5.9952e-45	3.5971e-44
Top 1% cluster	2	uDEG_all	3CvL_dn	3.3631e-31	38.332	158756	167	620	25	8.0075e-32	3.3631e-31
Top 1% cluster	2	uDEG_all	0v3C_dn	0.00011954	12.608	158756	167	377	5	5.123e-05	0.00011954
Top 1% cluster	2	PFAM	PF01105.1	0.0055212	271.61	158756	167	7	2	2.2979e-05	0.0055212
Top 1% cluster	2	PFAM	PF10604.4	0.014132	146.25	158756	167	13	2	8.4819e-05	0.014132
Top 1% cluster	2	PFAM	PF00011.1	0.0014026	95.063	158756	167	30	3	4.5137e-06	0.0014026
Top 1% cluster	2	PFAM	PF00125.1	0.00016918	70.417	158756	167	54	4	3.5479e-07	0.00016918
Top 1% cluster	2	KAAS	K13993	3.8551e-10	135.81	158756	167	49	7	1.0333e-13	3.8551e-10		Top 1% cluster	2	KAAS	K13993	2.1398e-05	34.383	25512	106	49	7	1.2748e-09
Top 1% cluster	2	KAAS	K13800	0.013271	316.88	158756	167	6	2	1.643e-05	0.013271
Top 1% cluster	2	KAAS	K11251	0.0067118	86.422	158756	167	33	3	6.0468e-06	0.0067118
Top 1% cluster	2	KAAS	K08770	0.013271	61.998	158756	167	46	3	1.6599e-05	0.013271
Top 1% cluster	2	KAAS	K06689	0.01973	50.927	158756	167	56	3	3e-05	0.01973
Top 1% cluster	2	Top1%	D0	0	99.973	158756	167	1588	167	0	0
Top 1% cluster	3	DEG	DEG	0.049503	1.3629	158756	903	2064	16	0.049503	0.049503
Top 1% cluster	3	eggNOG Category	M	1.5805e-07	6.0624	158756	903	464	16	1.445e-08	1.5805e-07		Top 1% cluster	3	eggNOG Category	M	0.039301	1.9462	15577	276	464	16
Top 1% cluster	2	GO	.	1.6306e-45	0.31354	158756	167	124312	41	1.7529e-49	1.6306e-45
Top 1% cluster	3	eggNOG Category	J	1.3437e-14	5.0921	158756	903	1312	38	6.9102e-16	1.3437e-14		Top 1% cluster	3	eggNOG Category	J	0.010617	1.6346	15577	276	1312	38
Top 1% cluster	3	eggNOG Category	O	1.4302e-16	5.0494	158756	903	1532	44	4.9036e-18	1.4302e-16		Top 1% cluster	3	eggNOG Category	O	0.00766	1.6209	15577	276	1532	44
Top 1% cluster	3	eggNOG Category	C	2.6064e-08	5.0437	158756	903	732	21	2.2341e-09	2.6064e-08
Top 1% cluster	3	eggNOG Category	B	0.0059109	4.7516	158756	903	222	6	0.0015199	0.0059109
Top 1% cluster	3	eggNOG Category	U	0.0001581	4.6713	158756	903	414	11	2.6199e-05	0.0001581
Top 1% cluster	3	eggNOG Category	G	9.2401e-09	4.4895	158756	903	979	25	7.3921e-10	9.2401e-09
Top 1% cluster	3	eggNOG Category	I	7.3273e-05	4.3784	158756	903	522	13	1.0049e-05	7.3273e-05
Top 1% cluster	3	eggNOG Category	E	2.248e-06	3.9597	158756	903	888	20	2.4407e-07	2.248e-06
Top 1% cluster	3	eggNOG Category	Q	0.0029185	3.4473	158756	903	510	10	0.00060038	0.0029185
Top 1% cluster	3	eggNOG Category	R	1.1076e-06	2.1557	158756	903	4404	54	1.1393e-07	1.1076e-06
Top 1% cluster	3	eggNOG Category	S	0.01644	2.0039	158756	903	1316	15	0.0053548	0.01644
Top 1% cluster	3	GO	GO:0003735	9.9291e-35	8.7489	158756	903	1266	63	1.9823e-38	9.9291e-35		Top 1% cluster	3	GO	GO:0003735	6.0288e-06	2.2231	34444	771	1266	63	2.2224e-09
Top 1% cluster	3	GO	GO:0004298	2.6931e-08	28.769	158756	903	55	9	2.9365e-11	2.6931e-08		Top 1% cluster	3	GO	GO:0004298	0.0039832	7.3104	34444	771	55	9	3.059e-06
Top 1% cluster	3	GO	GO:0004869	6.2877e-06	62.79	158756	903	14	5	1.1201e-08	6.2877e-06		Top 1% cluster	3	GO	GO:0004869	0.010363	15.955	34444	771	14	5	9.0724e-06
Top 1% cluster	3	GO	GO:0005768	7.5979e-13	9.9352	158756	903	407	23	4.4341e-16	7.5979e-13		Top 1% cluster	3	GO	GO:0005768	0.032548	2.5246	34444	771	407	23	3.5994e-05
Top 1% cluster	3	GO	GO:0005773	9.1191e-16	8.8052	158756	903	599	30	4.4815e-19	9.1191e-16		Top 1% cluster	3	GO	GO:0005773	0.024232	2.2375	34444	771	599	30	2.5681e-05
Top 1% cluster	3	GO	GO:0005774	5.3544e-19	9.4582	158756	903	632	34	2.138e-22	5.3544e-19		Top 1% cluster	3	GO	GO:0005774	0.0025449	2.4034	34444	771	632	34	1.8762e-06
Top 1% cluster	3	GO	GO:0006412	2.564e-29	8.2319	158756	903	1196	56	6.3003e-33	2.564e-29		Top 1% cluster	3	GO	GO:0006412	0.00026053	2.0918	34444	771	1196	56	1.2005e-07
Top 1% cluster	3	GO	GO:0006833	9.1633e-08	47.334	158756	903	26	7	1.1117e-10	9.1633e-08		Top 1% cluster	3	GO	GO:0006833	0.0018251	12.028	34444	771	26	7	1.1774e-06
Top 1% cluster	3	GO	.	0	0.18668	158756	903	124312	132	0	0
Top 1% cluster	3	GO	GO:0006950	3.0945e-08	18.074	158756	903	107	11	3.4217e-11	3.0945e-08		Top 1% cluster	3	GO	GO:0006950	0.022875	4.5927	34444	771	107	11	2.3891e-05
Top 1% cluster	3	GO	GO:0009414	8.0348e-13	10.626	158756	903	364	22	4.8125e-16	8.0348e-13		Top 1% cluster	3	GO	GO:0009414	0.019916	2.7001	34444	771	364	22	1.9883e-05
Top 1% cluster	3	GO	GO:0009506	9.1785e-26	7.9208	158756	903	1132	51	2.5373e-29	9.1785e-26		Top 1% cluster	3	GO	GO:0009506	0.0018388	2.0127	34444	771	1132	51	1.2418e-06
Top 1% cluster	3	GO	GO:0009522	1.4102e-20	40.572	158756	903	78	18	4.9811e-24	1.4102e-20		Top 1% cluster	3	GO	GO:0009522	4.6176e-10	10.309	34444	771	78	18	9.22e-14
Top 1% cluster	3	GO	GO:0003676	0.047471	0.095862	158756	903	1834	1	0.00028579	0.047471
Top 1% cluster	3	GO	GO:0009523	1.0177e-24	42.437	158756	903	87	21	2.9697e-28	1.0177e-24		Top 1% cluster	3	GO	GO:0009523	2.1828e-12	10.783	34444	771	87	21	3.0174e-16
Top 1% cluster	3	GO	GO:0009534	3.4001e-09	13.751	158756	903	179	14	3.133e-12	3.4001e-09		Top 1% cluster	3	GO	GO:0009534	0.037083	3.4941	34444	771	179	14	4.2148e-05
Top 1% cluster	3	GO	GO:0009535	1.1329e-41	16.413	158756	903	557	52	1.7398e-45	1.1329e-41		Top 1% cluster	3	GO	GO:0009535	8.476e-14	4.1707	34444	771	557	52	3.9056e-18
Top 1% cluster	3	GO	GO:0009538	1.2979e-08	61.534	158756	903	20	7	1.3554e-11	1.2979e-08		Top 1% cluster	3	GO	GO:0009538	0.00033341	15.636	34444	771	20	7	1.5875e-07
Top 1% cluster	3	GO	GO:0003964	0.0043998	0	158756	903	1924	0	1.6014e-05	0.0043998
Top 1% cluster	3	GO	GO:0009579	7.2627e-18	18.595	158756	903	208	22	3.1231e-21	7.2627e-18		Top 1% cluster	3	GO	GO:0009579	5.0851e-06	4.7252	34444	771	208	22	1.7183e-09
Top 1% cluster	3	GO	GO:0009765	4.2328e-24	71.161	158756	903	42	17	1.3001e-27	4.2328e-24		Top 1% cluster	3	GO	GO:0009765	1.4063e-13	18.083	34444	771	42	17	1.0939e-17
Top 1% cluster	3	GO	GO:0004519	0.020758	0	158756	903	1603	0	0.00010202	0.020758
Top 1% cluster	3	GO	GO:0015250	2.5175e-07	41.022	158756	903	30	7	3.3637e-10	2.5175e-07		Top 1% cluster	3	GO	GO:0015250	0.0042521	10.424	34444	771	30	7	3.3308e-06
Top 1% cluster	3	GO	GO:0015979	1.0071e-30	26.848	158756	903	203	31	2.1654e-34	1.0071e-30		Top 1% cluster	3	GO	GO:0015979	3.1464e-13	6.8222	34444	771	203	31	3.3829e-17
Top 1% cluster	3	GO	GO:0016168	9.0405e-24	38.459	158756	903	96	21	2.9157e-27	9.0405e-24		Top 1% cluster	3	GO	GO:0016168	1.6626e-11	9.7725	34444	771	96	21	2.5537e-15
Top 1% cluster	3	GO	GO:0018298	2.3197e-16	24.157	158756	903	131	18	1.0331e-19	2.3197e-16		Top 1% cluster	3	GO	GO:0018298	2.4626e-06	6.1385	34444	771	131	18	7.9429e-10
Top 1% cluster	3	GO	GO:0022625	5.1496e-14	13.233	158756	903	279	21	2.768e-17	5.1496e-14		Top 1% cluster	3	GO	GO:0022625	0.0018251	3.3626	34444	771	279	21	1.171e-06
Top 1% cluster	3	GO	GO:0022626	1.8191e-20	18.545	158756	903	237	25	6.7049e-24	1.8191e-20		Top 1% cluster	3	GO	GO:0022626	5.3018e-07	4.7125	34444	771	237	25	1.4658e-10
Top 1% cluster	3	GO	GO:0043255	5.6032e-05	78.138	158756	903	9	4	1.2735e-07	5.6032e-05		Top 1% cluster	3	GO	GO:0043255	0.026088	19.855	34444	771	9	4	2.8049e-05
Top 1% cluster	3	GO	GO:0048046	1.4767e-19	12.125	158756	903	435	30	5.6698e-23	1.4767e-19		Top 1% cluster	3	GO	GO:0048046	0.0001101	3.081	34444	771	435	30	4.904e-08
Top 1% cluster	3	GO	GO:0050662	3.5132e-09	15.762	158756	903	145	13	3.2913e-12	3.5132e-09		Top 1% cluster	3	GO	GO:0050662	0.019849	4.0053	34444	771	145	13	1.9511e-05
Top 1% cluster	3	GO	GO:0000139	0.00070903	4.1674	158756	903	675	16	1.9274e-06	0.00070903
Top 1% cluster	3	GO	GO:0000166	0.0094094	3.8284	158756	903	597	13	3.8422e-05	0.0094094
Top 1% cluster	3	GO	GO:0000287	0.0034422	5.1027	158756	903	379	11	1.1933e-05	0.0034422
Top 1% cluster	3	GO	GO:0000786	3.1294e-06	13.319	158756	903	132	10	5.2867e-09	3.1294e-06
Top 1% cluster	3	GO	GO:0003743	2.4609e-08	13.366	158756	903	171	13	2.6455e-11	2.4609e-08
Top 1% cluster	3	GO	GO:0003746	1.5601e-06	12.087	158756	903	160	11	2.5398e-09	1.5601e-06
Top 1% cluster	3	GO	GO:0003924	0.0034422	4.6572	158756	903	453	12	1.1947e-05	0.0034422
Top 1% cluster	3	GO	GO:0003960	0.001215	87.905	158756	903	6	3	3.6062e-06	0.001215
Top 1% cluster	3	GO	GO:0004427	0.009719	13.12	158756	903	67	5	4.0002e-05	0.009719
Top 1% cluster	3	GO	GO:0004478	0.0056258	24.25	158756	903	29	4	2.1427e-05	0.0056258
Top 1% cluster	3	GO	GO:0004601	3.1178e-05	12.172	158756	903	130	9	6.6556e-08	3.1178e-05
Top 1% cluster	3	GO	GO:0004784	0.0049984	25.116	158756	903	28	4	1.8577e-05	0.0049984
Top 1% cluster	3	GO	GO:0005200	0.042769	6.8056	158756	903	155	6	0.00024993	0.042769
Top 1% cluster	3	GO	GO:0005215	0.00084828	6.8676	158756	903	256	10	2.345e-06	0.00084828
Top 1% cluster	3	GO	GO:0005507	0.0004585	7.4182	158756	903	237	10	1.19e-06	0.0004585
Top 1% cluster	3	GO	GO:0005509	0.00015917	5.0617	158756	903	521	15	3.8622e-07	0.00015917
Top 1% cluster	3	GO	GO:0005524	1.1311e-08	2.2821	158756	903	6086	79	1.1639e-11	1.1311e-08
Top 1% cluster	3	GO	GO:0005525	3.4547e-10	5.9485	158756	903	798	27	3.0242e-13	3.4547e-10
Top 1% cluster	3	GO	GO:0005576	1.9982e-10	5.2154	158756	903	1045	31	1.6878e-13	1.9982e-10
Top 1% cluster	3	GO	GO:0005618	6.5577e-09	6.9925	158756	903	528	21	6.5462e-12	6.5577e-09
Top 1% cluster	3	GO	GO:0005634	1.5928e-10	2.2788	158756	903	7252	94	1.321e-13	1.5928e-10
Top 1% cluster	3	GO	GO:0005730	1.6402e-07	5.2176	158756	903	775	23	2.0907e-10	1.6402e-07
Top 1% cluster	3	GO	GO:0005737	2.7708e-42	5.0195	158756	903	4098	117	3.8298e-46	2.7708e-42
Top 1% cluster	3	GO	GO:0005739	3.8249e-05	2.8693	158756	903	2022	33	8.2825e-08	3.8249e-05
Top 1% cluster	3	GO	GO:0005777	0.017984	4.9758	158756	903	318	9	8.5346e-05	0.017984
Top 1% cluster	3	GO	GO:0005783	3.5164e-11	6.0481	158756	903	843	29	2.7002e-14	3.5164e-11
Top 1% cluster	3	GO	GO:0005789	2.727e-07	4.8444	158756	903	871	24	3.6854e-10	2.727e-07
Top 1% cluster	3	GO	GO:0005794	4.194e-15	6.1012	158756	903	1095	38	2.1255e-18	4.194e-15
Top 1% cluster	3	GO	GO:0005802	1.8216e-11	9.6903	158756	903	381	21	1.3428e-14	1.8216e-11
Top 1% cluster	3	GO	GO:0005829	5.1994e-30	5.1636	158756	903	2826	83	1.1978e-33	5.1994e-30
Top 1% cluster	3	GO	GO:0005839	0.00020541	31.395	158756	903	28	5	5.079e-07	0.00020541
Top 1% cluster	3	GO	GO:0005840	4.2401e-12	6.9236	158756	903	711	28	2.8001e-15	4.2401e-12
Top 1% cluster	3	GO	GO:0005856	0.00084828	6.8676	158756	903	256	10	2.345e-06	0.00084828
Top 1% cluster	3	GO	GO:0005886	5.1776e-36	4.5008	158756	903	4375	112	8.7468e-40	5.1776e-36
Top 1% cluster	3	GO	GO:0006007	0.0012296	37.013	158756	903	19	4	3.7011e-06	0.0012296
Top 1% cluster	3	GO	GO:0006096	3.8115e-09	10.778	158756	903	261	16	3.6878e-12	3.8115e-09
Top 1% cluster	3	GO	GO:0006108	0.03354	14.065	158756	903	50	4	0.0001844	0.03354
Top 1% cluster	3	GO	GO:0006334	1.6694e-05	16.547	158756	903	85	8	3.3072e-08	1.6694e-05
Top 1% cluster	3	GO	GO:0006414	0.016428	8.507	158756	903	124	6	7.6194e-05	0.016428
Top 1% cluster	3	GO	GO:0006452	0.00020541	31.395	158756	903	28	5	5.079e-07	0.00020541
Top 1% cluster	3	GO	GO:0006457	2.0693e-05	6.5811	158756	903	374	14	4.1632e-08	2.0693e-05
Top 1% cluster	3	GO	GO:0006511	5.6968e-08	9.7673	158756	903	270	15	6.8242e-11	5.6968e-08
Top 1% cluster	3	GO	GO:0006556	0.0063521	23.441	158756	903	30	4	2.4584e-05	0.0063521
Top 1% cluster	3	GO	GO:0006633	0.0031179	6.5655	158756	903	241	9	1.0486e-05	0.0031179
Top 1% cluster	3	GO	GO:0006665	0.020858	16.354	158756	903	43	4	0.00010282	0.020858
Top 1% cluster	3	GO	GO:0006730	0.0052654	15.156	158756	903	58	5	1.9974e-05	0.0052654
Top 1% cluster	3	GO	GO:0006869	9.0648e-05	13.023	158756	903	108	8	2.1241e-07	9.0648e-05
Top 1% cluster	3	GO	GO:0006979	2.52e-05	8.995	158756	903	215	11	5.2634e-08	2.52e-05
Top 1% cluster	3	GO	GO:0007264	4.2977e-06	8.4027	158756	903	272	13	7.4583e-09	4.2977e-06
Top 1% cluster	3	GO	GO:0007267	0.019388	16.744	158756	903	42	4	9.3791e-05	0.019388
Top 1% cluster	3	GO	GO:0008234	0.040408	6.8945	158756	903	153	6	0.00023353	0.040408
Top 1% cluster	3	GO	GO:0008270	0.0086185	1.9967	158756	903	3346	38	3.4281e-05	0.0086185
Top 1% cluster	3	GO	GO:0008289	1.0035e-06	9.6031	158756	903	238	13	1.5258e-09	1.0035e-06
Top 1% cluster	3	GO	GO:0008612	0.00039431	27.47	158756	903	32	5	1.0173e-06	0.00039431
Top 1% cluster	3	GO	GO:0008948	0.026505	29.302	158756	903	18	3	0.00013743	0.026505
Top 1% cluster	3	GO	GO:0009408	0.020245	5.5592	158756	903	253	8	9.8871e-05	0.020245
Top 1% cluster	3	GO	GO:0009409	8.1616e-11	9.6071	158756	903	366	20	6.6432e-14	8.1616e-11
Top 1% cluster	3	GO	GO:0009416	0.00011656	10.275	158756	903	154	9	2.7926e-07	0.00011656
Top 1% cluster	3	GO	GO:0009505	0.0021696	6.9096	158756	903	229	9	7.0305e-06	0.0021696
Top 1% cluster	3	GO	GO:0009507	1.0485e-27	5.319	158756	903	2479	75	2.7375e-31	1.0485e-27
Top 1% cluster	3	GO	GO:0009514	0.03354	14.065	158756	903	50	4	0.0001844	0.03354
Top 1% cluster	3	GO	GO:0009570	5.196e-12	6.5618	158756	903	777	29	3.5112e-15	5.196e-12
Top 1% cluster	3	GO	GO:0009636	0.013595	12.042	158756	903	73	5	6.0132e-05	0.013595
Top 1% cluster	3	GO	GO:0015074	0.004393	0	158756	903	1925	0	1.5922e-05	0.004393
Top 1% cluster	3	GO	GO:0009637	0.015079	11.721	158756	903	75	5	6.8315e-05	0.015079
Top 1% cluster	3	GO	GO:0009651	1.1028e-05	5.5042	158756	903	543	17	2.0831e-08	1.1028e-05
Top 1% cluster	3	GO	GO:0009654	0.0089686	21.31	158756	903	33	4	3.6087e-05	0.0089686
Top 1% cluster	3	GO	GO:0009695	0.047335	12.558	158756	903	56	4	0.00028424	0.047335
Top 1% cluster	3	GO	GO:0009734	0.014795	4.6024	158756	903	382	10	6.6802e-05	0.014795
Top 1% cluster	3	GO	GO:0009735	1.3682e-08	14.022	158756	903	163	13	1.4498e-11	1.3682e-08
Top 1% cluster	3	GO	GO:0009737	0.0037737	4.6064	158756	903	458	12	1.3272e-05	0.0037737
Top 1% cluster	3	GO	GO:0009793	0.0029531	5.2127	158756	903	371	11	9.8416e-06	0.0029531
Top 1% cluster	3	GO	GO:0009809	7.6921e-05	10.838	158756	903	146	9	1.7838e-07	7.6921e-05
Top 1% cluster	3	GO	GO:0009825	0.044777	12.786	158756	903	55	4	0.00026544	0.044777
Top 1% cluster	3	GO	GO:0009833	0.0073266	47.948	158756	903	11	3	2.8917e-05	0.0073266
Top 1% cluster	3	GO	GO:0009834	0.047335	12.558	158756	903	56	4	0.00028424	0.047335
Top 1% cluster	3	GO	GO:0009867	0.032328	9.5549	158756	903	92	5	0.00017675	0.032328
Top 1% cluster	3	GO	GO:0009941	4.0123e-10	8.1682	158756	903	452	21	3.574e-13	4.0123e-10
Top 1% cluster	3	GO	GO:0010181	0.00062485	9.9048	158756	903	142	8	1.6697e-06	0.00062485
Top 1% cluster	3	GO	GO:0010287	0.010898	12.74	158756	903	69	5	4.6025e-05	0.010898
Top 1% cluster	3	GO	GO:0010319	0.00051263	17.293	158756	903	61	6	1.3541e-06	0.00051263
Top 1% cluster	3	GO	GO:0010951	0.030276	27.76	158756	903	19	3	0.00016227	0.030276
Top 1% cluster	3	GO	GO:0015031	3.6239e-09	5.8293	158756	903	754	25	3.4505e-12	3.6239e-09
Top 1% cluster	3	GO	GO:0015078	2.8537e-05	20.175	158756	903	61	7	6.048e-08	2.8537e-05
Top 1% cluster	3	GO	GO:0015629	0.017538	11.27	158756	903	78	5	8.215e-05	0.017538
Top 1% cluster	3	GO	GO:0015986	2.1562e-05	12.76	158756	903	124	9	4.4374e-08	2.1562e-05
Top 1% cluster	3	GO	GO:0015991	0.0033343	9.2532	158756	903	133	7	1.147e-05	0.0033343
Top 1% cluster	3	GO	GO:0015992	0.014348	11.879	158756	903	74	5	6.4124e-05	0.014348
Top 1% cluster	3	GO	GO:0015995	0.0028194	12.41	158756	903	85	6	9.3093e-06	0.0028194
Top 1% cluster	3	GO	GO:0016020	6.0398e-22	6.0547	158756	903	1568	54	2.0407e-25	6.0398e-22
Top 1% cluster	3	GO	GO:0016021	6.0883e-43	3.9591	158756	903	6661	150	7.4802e-47	6.0883e-43
Top 1% cluster	3	GO	GO:0016032	2.7454e-05	8.9121	158756	903	217	11	5.7764e-08	2.7454e-05
Top 1% cluster	3	GO	GO:0016192	2.141e-07	8.0371	158756	903	350	16	2.762e-10	2.141e-07
Top 1% cluster	3	GO	GO:0016567	0.01811	3.1507	158756	903	837	15	8.622e-05	0.01811
Top 1% cluster	3	GO	GO:0016630	0.034675	87.905	158756	903	4	2	0.00019171	0.034675
Top 1% cluster	3	GO	GO:0016787	4.741e-05	6.6829	158756	903	342	13	1.0485e-07	4.741e-05
Top 1% cluster	3	GO	GO:0016788	0.012233	9.0937	158756	903	116	6	5.2978e-05	0.012233
Top 1% cluster	3	GO	GO:0016881	1.0955e-06	10.819	158756	903	195	12	1.6993e-09	1.0955e-06
Top 1% cluster	3	GO	GO:0019773	0.0038839	27.048	158756	903	26	4	1.3719e-05	0.0038839
Top 1% cluster	3	GO	GO:0019853	0.019388	16.744	158756	903	42	4	9.3791e-05	0.019388
Top 1% cluster	3	GO	GO:0020037	1.4375e-06	5.3035	158756	903	663	20	2.3181e-09	1.4375e-06
Top 1% cluster	3	GO	GO:0022627	3.8256e-07	10.484	158756	903	218	13	5.2877e-10	3.8256e-07
Top 1% cluster	3	GO	GO:0030042	4.8801e-05	41.86	158756	903	21	5	1.0942e-07	4.8801e-05
Top 1% cluster	3	GO	GO:0030145	0.0039579	16.279	158756	903	54	5	1.4102e-05	0.0039579
Top 1% cluster	3	GO	GO:0030244	0.0068353	8.0965	158756	903	152	7	2.6768e-05	0.0068353
Top 1% cluster	3	GO	GO:0031225	0.024502	6.3112	158756	903	195	7	0.0001238	0.024502
Top 1% cluster	3	GO	GO:0031408	0.0010787	11.291	158756	903	109	7	3.1476e-06	0.0010787
Top 1% cluster	4	GO	.	2.9884e-54	0.28993	158756	185	124312	42	2.7537e-58	2.9884e-54
Top 1% cluster	3	GO	GO:0033179	0.0012296	37.013	158756	903	19	4	3.7011e-06	0.0012296
Top 1% cluster	3	GO	GO:0033320	0.0098074	20.684	158756	903	34	4	4.0667e-05	0.0098074
Top 1% cluster	3	GO	GO:0042742	0.0010737	5.9141	158756	903	327	11	3.0835e-06	0.0010737
Top 1% cluster	3	GO	GO:0042744	1.2316e-06	12.397	158756	903	156	11	1.9482e-09	1.2316e-06
Top 1% cluster	3	GO	GO:0043022	1.5161e-05	22.376	158756	903	55	7	2.9104e-08	1.5161e-05
Top 1% cluster	3	GO	GO:0045454	0.0012613	7.4637	158756	903	212	9	3.8161e-06	0.0012613
Top 1% cluster	3	GO	GO:0045901	0.00034275	28.357	158756	903	31	5	8.6327e-07	0.00034275
Top 1% cluster	3	GO	GO:0045905	0.00020541	31.395	158756	903	28	5	5.079e-07	0.00020541
Top 1% cluster	3	GO	GO:0046686	4.7373e-09	8.1672	158756	903	409	19	4.6563e-12	4.7373e-09
Top 1% cluster	3	GO	GO:0046872	3.9477e-35	5.3538	158756	903	3054	93	7.2753e-39	3.9477e-35
Top 1% cluster	3	GO	GO:0046933	0.0060457	10.549	158756	903	100	6	2.3305e-05	0.0060457
Top 1% cluster	3	GO	GO:0047334	0.034675	87.905	158756	903	4	2	0.00019171	0.034675
Top 1% cluster	3	GO	GO:0048040	0.0098074	20.684	158756	903	34	4	4.0667e-05	0.0098074
Top 1% cluster	3	GO	GO:0050992	0.019864	117.21	158756	903	3	2	9.6401e-05	0.019864
Top 1% cluster	3	GO	GO:0051287	0.0018838	8.3224	158756	903	169	8	5.9597e-06	0.0018838
Top 1% cluster	3	GO	GO:0051603	0.00068881	24.418	158756	903	36	5	1.8618e-06	0.00068881
Top 1% cluster	3	GO	GO:0051920	0.030276	27.76	158756	903	19	3	0.00016227	0.030276
Top 1% cluster	3	GO	GO:0055114	2.1162e-06	8.9629	158756	903	255	13	3.4775e-09	2.1162e-06
Top 1% cluster	3	GO	GO:0071555	0.00035405	5.0749	158756	903	485	14	8.9718e-07	0.00035405
Top 1% cluster	3	PFAM	PF07123.7	0.0066702	175.81	158756	903	2	2	3.2317e-05	0.0066702
Top 1% cluster	3	PFAM	PF00031.1	9.3939e-05	175.81	158756	903	3	3	1.8342e-07	9.3939e-05
Top 1% cluster	3	PFAM	PF10192.4	0.0066702	175.81	158756	903	2	2	3.2317e-05	0.0066702
Top 1% cluster	3	PFAM	PF02427.1	0.0066702	175.81	158756	903	2	2	3.2317e-05	0.0066702
Top 1% cluster	3	PFAM	PF01027.1	0.0066702	175.81	158756	903	2	2	3.2317e-05	0.0066702
Top 1% cluster	3	PFAM	PF01287.1	4.8832e-06	140.65	158756	903	5	4	5.1696e-09	4.8832e-06
Top 1% cluster	5	GO	.	5.7484e-73	0.38968	158756	331	124312	101	3.5313e-77	5.7484e-73
Top 1% cluster	3	PFAM	PF02496.1	0.0003057	131.86	158756	903	4	3	7.295e-07	0.0003057
Top 1% cluster	3	PFAM	PF08726.5	0.0003057	131.86	158756	903	4	3	7.295e-07	0.0003057
Top 1% cluster	3	PFAM	PF00504.1	1.1656e-24	129.54	158756	903	19	14	3.793e-28	1.1656e-24
Top 1% cluster	3	PFAM	PF03766.8	0.015127	117.21	158756	903	3	2	9.6402e-05	0.015127
Top 1% cluster	3	PFAM	PF03931.1	0.015127	117.21	158756	903	3	2	9.6402e-05	0.015127
Top 1% cluster	3	PFAM	PF14461.1	0.015127	117.21	158756	903	3	2	9.6402e-05	0.015127
Top 1% cluster	3	PFAM	PF02311.1	0.015127	117.21	158756	903	3	2	9.6402e-05	0.015127
Top 1% cluster	3	PFAM	PF00166.1	0.015127	117.21	158756	903	3	2	9.6402e-05	0.015127
Top 1% cluster	3	PFAM	PF00213.1	0.015127	117.21	158756	903	3	2	9.6402e-05	0.015127
Top 1% cluster	3	PFAM	PF02221.1	0.015127	117.21	158756	903	3	2	9.6402e-05	0.015127
Top 1% cluster	3	PFAM	PF00670.1	0.015127	117.21	158756	903	3	2	9.6402e-05	0.015127
Top 1% cluster	3	PFAM	PF07991.7	0.00071648	105.49	158756	903	5	3	1.8134e-06	0.00071648
Top 1% cluster	3	PFAM	PF00438.1	2.604e-05	100.46	158756	903	7	4	3.5779e-08	2.604e-05
Top 1% cluster	3	PFAM	PF10584.4	2.604e-05	100.46	158756	903	7	4	3.5779e-08	2.604e-05
Top 1% cluster	3	PFAM	PF13522.1	0.0011874	87.905	158756	903	6	3	3.6063e-06	0.0011874
Top 1% cluster	3	PFAM	PF05773.1	1.5957e-06	87.905	158756	903	10	5	1.4424e-09	1.5957e-06
Top 1% cluster	3	PFAM	PF02772.1	0.0011874	87.905	158756	903	6	3	3.6063e-06	0.0011874
Top 1% cluster	3	PFAM	PF13669.1	0.0011874	87.905	158756	903	6	3	3.6063e-06	0.0011874
Top 1% cluster	3	PFAM	PF12481.3	4.4724e-05	87.905	158756	903	8	4	7.1152e-08	4.4724e-05
Top 1% cluster	3	PFAM	PF00227.2	1.1124e-12	83.278	158756	903	19	9	5.2286e-16	1.1124e-12
Top 1% cluster	3	PFAM	PF13537.1	6.9061e-05	78.138	158756	903	9	4	1.2735e-07	6.9061e-05
Top 1% cluster	3	PFAM	PF02773.1	0.0018865	75.347	158756	903	7	3	6.2752e-06	0.0018865
Top 1% cluster	3	PFAM	PF00736.1	0.03958	70.324	158756	903	5	2	0.0003177	0.03958
Top 1% cluster	3	PFAM	PF02991.1	0.03958	70.324	158756	903	5	2	0.0003177	0.03958
Top 1% cluster	3	PFAM	PF00390.1	0.03958	70.324	158756	903	5	2	0.0003177	0.03958
Top 1% cluster	3	PFAM	PF00241.1	0.03958	70.324	158756	903	5	2	0.0003177	0.03958
Top 1% cluster	3	PFAM	PF03949.1	0.03958	70.324	158756	903	5	2	0.0003177	0.03958
Top 1% cluster	3	PFAM	PF04110.8	0.03958	70.324	158756	903	5	2	0.0003177	0.03958
Top 1% cluster	3	PFAM	PF04526.8	0.03958	70.324	158756	903	5	2	0.0003177	0.03958
Top 1% cluster	3	PFAM	PF00137.1	0.03958	70.324	158756	903	5	2	0.0003177	0.03958
Top 1% cluster	3	PFAM	PF01466.1	0.03958	70.324	158756	903	5	2	0.0003177	0.03958
Top 1% cluster	3	PFAM	PF02431.1	0.03958	70.324	158756	903	5	2	0.0003177	0.03958
Top 1% cluster	3	PFAM	PF00262.1	0.0027338	65.929	158756	903	8	3	9.9834e-06	0.0027338
Top 1% cluster	3	PFAM	PF00080.1	0.0027338	65.929	158756	903	8	3	9.9834e-06	0.0027338
Top 1% cluster	3	PFAM	PF00903.2	0.00016582	63.931	158756	903	11	4	3.2977e-07	0.00016582
Top 1% cluster	3	PFAM	PF04398.7	1.3591e-05	58.603	158756	903	15	5	1.6708e-08	1.3591e-05
Top 1% cluster	3	PFAM	PF08240.7	4.3829e-11	58.603	158756	903	27	9	2.5356e-14	4.3829e-11
Top 1% cluster	3	PFAM	PF10539.4	0.0037438	58.603	158756	903	9	3	1.489e-05	0.0037438
Top 1% cluster	3	PFAM	PF00724.1	0.00030527	54.095	158756	903	13	4	7.0642e-07	0.00030527
Top 1% cluster	3	PFAM	PF04321.1	3.121e-05	48.836	158756	903	18	5	4.6865e-08	3.121e-05
Top 1% cluster	3	PFAM	PF00234.1	0.0063475	47.948	158756	903	11	3	2.8918e-05	0.0063475
Top 1% cluster	3	PFAM	PF02800.1	0.0063475	47.948	158756	903	11	3	2.8918e-05	0.0063475
Top 1% cluster	6	GO	.	2.7953e-55	0.28683	158756	187	124312	42	2.1464e-59	2.7953e-55
Top 1% cluster	3	PFAM	PF03030.1	0.0063475	47.948	158756	903	11	3	2.8918e-05	0.0063475
Top 1% cluster	3	PFAM	PF00179.2	1.6288e-16	46.44	158756	903	53	14	6.4784e-20	1.6288e-16
Top 1% cluster	3	PFAM	PF00107.2	2.6279e-11	46.266	158756	903	38	10	1.3614e-14	2.6279e-11
Top 1% cluster	3	PFAM	PF12763.2	0.0076283	43.952	158756	903	12	3	3.8339e-05	0.0076283
Top 1% cluster	3	PFAM	PF13602.1	0.0076283	43.952	158756	903	12	3	3.8339e-05	0.0076283
Top 1% cluster	3	PFAM	PF02719.1	4.8832e-06	42.194	158756	903	25	6	5.2968e-09	4.8832e-06
Top 1% cluster	3	PFAM	PF09439.5	6.0528e-05	41.859	158756	903	21	5	1.0943e-07	6.0528e-05
Top 1% cluster	3	PFAM	PF08534.5	6.0528e-05	41.859	158756	903	21	5	1.0943e-07	6.0528e-05
Top 1% cluster	3	PFAM	PF02826.1	0.0090769	40.571	158756	903	13	3	4.9558e-05	0.0090769
Top 1% cluster	3	PFAM	PF00538.1	0.0090769	40.571	158756	903	13	3	4.9558e-05	0.0090769
Top 1% cluster	3	PFAM	PF13589.1	0.0090769	40.571	158756	903	13	3	4.9558e-05	0.0090769
Top 1% cluster	3	PFAM	PF12681.2	0.0090769	40.571	158756	903	13	3	4.9558e-05	0.0090769
Top 1% cluster	3	PFAM	PF00230.1	7.4595e-05	39.957	158756	903	22	5	1.4081e-07	7.4595e-05
Top 1% cluster	3	PFAM	PF02990.1	0.0010159	39.069	158756	903	18	4	2.9387e-06	0.0010159
Top 1% cluster	3	PFAM	PF01738.1	0.011119	37.673	158756	903	14	3	6.2716e-05	0.011119
Top 1% cluster	3	PFAM	PF02469.1	0.0012043	37.013	158756	903	19	4	3.7012e-06	0.0012043
Top 1% cluster	3	PFAM	PF07993.7	6.0629e-08	37.013	158756	903	38	8	4.3843e-11	6.0629e-08
Top 1% cluster	3	PFAM	PF01073.1	2.6279e-11	35.813	158756	903	54	11	1.4253e-14	2.6279e-11
Top 1% cluster	3	PFAM	PF00183.1	0.013146	35.162	158756	903	15	3	7.795e-05	0.013146
Top 1% cluster	3	PFAM	PF00578.1	0.00016683	33.81	158756	903	26	5	3.4384e-07	0.00016683
Top 1% cluster	3	PFAM	PF00244.1	0.00016683	33.81	158756	903	26	5	3.4384e-07	0.00016683
Top 1% cluster	3	PFAM	PF13632.1	0.0017364	33.488	158756	903	21	4	5.6506e-06	0.0017364
Top 1% cluster	3	PFAM	PF00428.1	0.015127	32.964	158756	903	16	3	9.5395e-05	0.015127
Top 1% cluster	3	PFAM	PF01370.1	5.5252e-14	31.556	158756	903	78	14	2.3973e-17	5.5252e-14
Top 1% cluster	3	PFAM	PF08246.7	0.0023813	30.576	158756	903	23	4	8.2658e-06	0.0023813
Top 1% cluster	3	PFAM	PF03822.9	0.0023813	30.576	158756	903	23	4	8.2658e-06	0.0023813
Top 1% cluster	3	PFAM	PF00173.2	0.00026791	30.312	158756	903	29	5	6.1026e-07	0.00026791
Top 1% cluster	3	PFAM	PF04670.7	3.5754e-06	30.016	158756	903	41	7	3.4905e-09	3.5754e-06
Top 1% cluster	3	PFAM	PF00112.1	4.1139e-06	29.302	158756	903	42	7	4.1649e-09	4.1139e-06
Top 1% cluster	3	PFAM	PF01556.1	0.023621	27.759	158756	903	19	3	0.00016228	0.023621
Top 1% cluster	3	PFAM	PF13881.1	5.4761e-05	27.048	158756	903	39	6	9.0138e-08	5.4761e-05
Top 1% cluster	3	PFAM	PF00141.1	7.2599e-07	27.048	158756	903	52	8	6.2332e-10	7.2599e-07
Top 1% cluster	3	PFAM	PF14560.1	7.207e-06	26.754	158756	903	46	7	8.0781e-09	7.207e-06
Top 1% cluster	3	PFAM	PF13417.1	6.0528e-05	26.371	158756	903	40	6	1.0545e-07	6.0528e-05
Top 1% cluster	7	GO	.	4.6553e-123	0.18769	158756	313	124312	46	1.4299e-127	4.6553e-123
Top 1% cluster	3	PFAM	PF13019.1	0.026924	26.371	158756	903	20	3	0.00018983	0.026924
Top 1% cluster	3	PFAM	PF11976.3	8.1573e-06	26.184	158756	903	47	7	9.4382e-09	8.1573e-06
Top 1% cluster	3	PFAM	PF00582.2	0.0039901	26.046	158756	903	27	4	1.6014e-05	0.0039901
Top 1% cluster	3	PFAM	PF03953.1	0.00064629	25.116	158756	903	35	5	1.6124e-06	0.00064629
Top 1% cluster	3	PFAM	PF13410.1	0.030605	25.116	158756	903	21	3	0.00022021	0.030605
Top 1% cluster	3	PFAM	PF00025.1	1.5198e-07	24.723	158756	903	64	9	1.2089e-10	1.5198e-07
Top 1% cluster	3	PFAM	PF05368.8	0.00072527	24.418	158756	903	36	5	1.8619e-06	0.00072527
Top 1% cluster	3	PFAM	PF08541.5	0.033875	23.974	158756	903	22	3	0.00025354	0.033875
Top 1% cluster	3	PFAM	PF03144.2	0.033875	23.974	158756	903	22	3	0.00025354	0.033875
Top 1% cluster	3	PFAM	PF13409.1	0.00078937	23.758	158756	903	37	5	2.1406e-06	0.00078937
Top 1% cluster	3	PFAM	PF07992.9	0.0057746	23.441	158756	903	30	4	2.4584e-05	0.0057746
Top 1% cluster	3	PFAM	PF13460.1	1.9625e-05	22.79	158756	903	54	7	2.5545e-08	1.9625e-05
Top 1% cluster	3	PFAM	PF00125.1	1.9625e-05	22.79	158756	903	54	7	2.5545e-08	1.9625e-05
Top 1% cluster	3	PFAM	PF02798.1	0.0063408	22.685	158756	903	31	4	2.8066e-05	0.0063408
Top 1% cluster	3	PFAM	PF08477.8	4.792e-08	22.254	158756	903	79	10	3.292e-11	4.792e-08
Top 1% cluster	3	PFAM	PF08392.7	0.040496	21.976	158756	903	24	3	0.00032945	0.040496
Top 1% cluster	3	PFAM	PF13098.1	0.040496	21.976	158756	903	24	3	0.00032945	0.040496
Top 1% cluster	3	PFAM	PF00043.2	0.0066702	21.976	158756	903	32	4	3.1894e-05	0.0066702
Top 1% cluster	3	PFAM	PF02797.1	0.040496	21.976	158756	903	24	3	0.00032945	0.040496
Top 1% cluster	3	PFAM	PF00091.2	0.0073932	21.31	158756	903	33	4	3.6088e-05	0.0073932
Top 1% cluster	3	PFAM	PF00009.2	2.973e-05	21.218	158756	903	58	7	4.2398e-08	2.973e-05
Top 1% cluster	3	PFAM	PF02518.2	0.043625	21.097	158756	903	25	3	0.00037226	0.043625
Top 1% cluster	3	PFAM	PF03552.9	0.0013059	20.93	158756	903	42	5	4.0606e-06	0.0013059
Top 1% cluster	3	PFAM	PF00071.1	1.0243e-07	20.443	158756	903	86	10	7.7777e-11	1.0243e-07
Top 1% cluster	3	PFAM	PF07724.9	0.0087082	20.093	158756	903	35	4	4.5655e-05	0.0087082
Top 1% cluster	3	PFAM	PF03141.1	0.010292	19.006	158756	903	37	4	5.6938e-05	0.010292
Top 1% cluster	3	PFAM	PF00240.1	7.4595e-05	17.836	158756	903	69	7	1.4295e-07	7.4595e-05
Top 1% cluster	3	PFAM	PF00085.1	0.00075646	16.229	158756	903	65	6	1.9693e-06	0.00075646
Top 1% cluster	3	PFAM	PF00036.2	0.00084497	15.744	158756	903	67	6	2.3525e-06	0.00084497
Top 1% cluster	3	PFAM	PF00657.1	0.0041587	15.697	158756	903	56	5	1.6841e-05	0.0041587
Top 1% cluster	3	PFAM	PF01926.1	0.00018539	15.383	158756	903	80	7	3.9548e-07	0.00018539
Top 1% cluster	3	PFAM	PF08659.5	0.026426	14.065	158756	903	50	4	0.00018441	0.026426
Top 1% cluster	3	PFAM	PF13499.1	0.0033613	11.721	158756	903	90	6	1.2883e-05	0.0033613
Top 1% cluster	3	PFAM	PF13405.1	0.00091672	11.61	158756	903	106	7	2.6185e-06	0.00091672
Top 1% cluster	3	PFAM	PF12695.2	0.0050497	10.764	158756	903	98	6	2.0814e-05	0.0050497
Top 1% cluster	3	PFAM	PF13202.1	0.0014026	10.701	158756	903	115	7	4.4738e-06	0.0014026
Top 1% cluster	3	PFAM	PF00515.2	0.0057746	10.444	158756	903	101	6	2.4637e-05	0.0057746
Top 1% cluster	3	PFAM	PF03171.1	0.01854	10.342	158756	903	85	5	0.00012267	0.01854
Top 1% cluster	3	PFAM	PF07719.1	0.0066084	10.046	158756	903	105	6	3.0585e-05	0.0066084
Top 1% cluster	3	PFAM	PF00004.2	0.0066084	10.046	158756	903	105	6	3.0585e-05	0.0066084
Top 1% cluster	3	PFAM	PF13833.1	0.041859	8.2154	158756	903	107	5	0.00035091	0.041859
Top 1% cluster	3	KAAS	K11210	0.01973	175.81	158756	903	2	2	3.2317e-05	0.01973
Top 1% cluster	3	KAAS	K01859	0.01973	175.81	158756	903	2	2	3.2317e-05	0.01973
Top 1% cluster	3	KAAS	K02721	0.01973	175.81	158756	903	2	2	3.2317e-05	0.01973
Top 1% cluster	3	KAAS	K02723	0.01973	175.81	158756	903	2	2	3.2317e-05	0.01973
Top 1% cluster	3	KAAS	K08913	0.0012892	131.86	158756	903	4	3	7.2949e-07	0.0012892
Top 1% cluster	3	KAAS	K08917	0.0012892	131.86	158756	903	4	3	7.2949e-07	0.0012892
Top 1% cluster	3	KAAS	K00895	0.04204	117.21	158756	903	3	2	9.6401e-05	0.04204
Top 1% cluster	3	KAAS	K01061	0.0046574	87.905	158756	903	6	3	3.6062e-06	0.0046574
Top 1% cluster	3	KAAS	K11275	0.0046574	87.905	158756	903	6	3	3.6062e-06	0.0046574
Top 1% cluster	3	Top1%	D0	0	99.973	158756	903	1588	903	0	0
Top 1% cluster	3	KAAS	K02698	0.0067118	75.347	158756	903	7	3	6.2751e-06	0.0067118
Top 1% cluster	3	KAAS	K08912	0.0125	58.604	158756	903	9	3	1.489e-05	0.0125
Top 1% cluster	3	KAAS	K00344	0.016141	52.743	158756	903	10	3	2.1151e-05	0.016141
Top 1% cluster	3	KAAS	K04565	0.01973	47.948	158756	903	11	3	2.8917e-05	0.01973
Top 1% cluster	3	KAAS	K05765	0.00037545	38.22	158756	903	23	5	1.789e-07	0.00037545
Top 1% cluster	7	TF-consensus	.	0.0054106	0.95702	158756	313	155287	293	1.6803e-05	0.0054106
Top 1% cluster	3	KAAS	K03094	0.031301	37.674	158756	903	14	3	6.2715e-05	0.031301
Top 1% cluster	3	KAAS	K13195	0.031301	37.674	158756	903	14	3	6.2715e-05	0.031301
Top 1% cluster	3	KAAS	K09503	0.036353	35.162	158756	903	15	3	7.7949e-05	0.036353
Top 1% cluster	3	KAAS	K03263	0.00082877	32.558	158756	903	27	5	4.1958e-07	0.00082877
Top 1% cluster	3	KAAS	K17086	0.0083926	30.576	158756	903	23	4	8.2655e-06	0.0083926
Top 1% cluster	3	KAAS	K09872	7.497e-07	29.925	158756	903	47	8	2.6792e-10	7.497e-07
Top 1% cluster	3	KAAS	K08678	0.002461	25.116	158756	903	35	5	1.6124e-06	0.002461
Top 1% cluster	3	KAAS	K06630	5.3628e-05	23.22	158756	903	53	7	2.2359e-08	5.3628e-05
Top 1% cluster	3	KAAS	K02183	0.0034292	23.133	158756	903	38	5	2.4509e-06	0.0034292
Top 1% cluster	3	KAAS	K00789	0.019651	22.685	158756	903	31	4	2.8066e-05	0.019651
Top 1% cluster	3	KAAS	K08770	0.0067118	19.11	158756	903	46	5	6.3962e-06	0.0067118
Top 1% cluster	3	KAAS	K06689	0.0013677	18.837	158756	903	56	6	8.1459e-07	0.0013677
Top 1% cluster	3	KAAS	K07937	0.0083926	17.94	158756	903	49	5	8.7477e-06	0.0083926
Top 1% cluster	3	KAAS	K10355	0.00035354	17.581	158756	903	70	7	1.5793e-07	0.00035354
Top 1% cluster	3	KAAS	K01507	0.0099381	17.236	158756	903	51	5	1.0655e-05	0.0099381
Top 1% cluster	3	KAAS	K10999	0.012461	16.279	158756	903	54	5	1.4102e-05	0.012461
Top 1% cluster	3	KAAS	K00430	0.0125	11.466	158756	903	92	6	1.4587e-05	0.0125
Top 1% cluster	4	DEG	DEG	1.6149e-22	12.057	158756	185	2064	29	1.3842e-22	1.6149e-22
Top 1% cluster	4	eggNOG Category	G	2.6451e-07	9.6421	158756	185	979	11	2.5696e-08	2.6451e-07		Top 1% cluster	4	eggNOG Category	G	0.010137	3.0176	15577	58	979	11
Top 1% cluster	4	eggNOG Category	Q	0.0016635	8.4132	158756	185	510	5	0.0003232	0.0016635
Top 1% cluster	4	eggNOG Category	O	8.9036e-05	5.6015	158756	185	1532	10	1.2719e-05	8.9036e-05
Top 1% cluster	4	eggNOG Category	C	0.027324	4.6893	158756	185	732	4	0.0092121	0.027324
Top 1% cluster	4	eggNOG Category	R	0.00028179	3.1177	158756	185	4404	16	4.8306e-05	0.00028179
Top 1% cluster	4	GO	GO:0048046	2.6252e-10	23.673	158756	185	435	12	2.2577e-13	2.6252e-10		Top 1% cluster	4	GO	GO:0048046	0.00049314	6.6446	34444	143	435	12	2.6541e-07
Top 1% cluster	4	GO	GO:0003743	0.011839	20.074	158756	185	171	4	5.0728e-05	0.011839
Top 1% cluster	4	GO	GO:0003838	0.020969	132.02	158756	185	13	2	0.00010402	0.020969
Top 1% cluster	4	GO	GO:0005524	0.0021995	2.9611	158756	185	6086	21	7.1613e-06	0.0021995
Top 1% cluster	4	GO	GO:0005576	2.3702e-05	9.0331	158756	185	1045	11	4.9141e-08	2.3702e-05
Top 1% cluster	4	GO	GO:0005618	9.7986e-05	13.002	158756	185	528	8	2.3174e-07	9.7986e-05
Top 1% cluster	4	GO	GO:0005737	0.042769	2.9317	158756	185	4098	14	0.00025157	0.042769
Top 1% cluster	4	GO	GO:0005773	2.1287e-05	12.894	158756	185	599	9	4.3481e-08	2.1287e-05
Top 1% cluster	4	GO	GO:0005783	0.0021696	8.1437	158756	185	843	8	7.0139e-06	0.0021696
Top 1% cluster	4	GO	GO:0005794	0.010258	6.2696	158756	185	1095	8	4.3167e-05	0.010258
Top 1% cluster	4	GO	GO:0005829	1.2471e-07	6.0732	158756	185	2826	20	1.5706e-10	1.2471e-07
Top 1% cluster	4	GO	GO:0005886	1.1541e-06	4.5114	158756	185	4375	23	1.8079e-09	1.1541e-06
Top 1% cluster	4	GO	GO:0009506	4.851e-05	8.3389	158756	185	1132	11	1.0803e-07	4.851e-05
Top 1% cluster	4	GO	GO:0009507	3.5946e-06	5.8848	158756	185	2479	17	6.1278e-09	3.5946e-06
Top 1% cluster	4	GO	GO:0016020	0.0042739	5.4729	158756	185	1568	10	1.5425e-05	0.0042739
Top 1% cluster	4	GO	GO:0016021	2.0138e-09	4.2514	158756	185	6661	33	1.8247e-12	2.0138e-09
Top 1% cluster	4	GO	GO:0016126	0.0014612	37.311	158756	185	92	4	4.5106e-06	0.0014612
Top 1% cluster	4	GO	GO:0016758	0.037368	26.27	158756	185	98	3	0.00021234	0.037368
Top 1% cluster	4	GO	GO:0016791	0.042769	85.815	158756	185	20	2	0.00025134	0.042769
Top 1% cluster	4	GO	GO:0020037	0.024755	7.766	158756	185	663	6	0.0001266	0.024755
Top 1% cluster	4	GO	GO:0030570	0.042769	85.815	158756	185	20	2	0.00025134	0.042769
Top 1% cluster	4	GO	GO:0031225	0.01778	17.603	158756	185	195	4	8.3829e-05	0.01778
Top 1% cluster	4	GO	GO:0042744	0.0088868	22.004	158756	185	156	4	3.5621e-05	0.0088868
Top 1% cluster	4	GO	GO:0045490	0.0090174	47.675	158756	185	54	3	3.6422e-05	0.0090174
Top 1% cluster	4	GO	GO:0046872	0.0036902	3.9339	158756	185	3054	14	1.2865e-05	0.0036902
Top 1% cluster	4	GO	GO:0080001	0.026834	114.42	158756	185	15	2	0.0001397	0.026834
Top 1% cluster	4	uDEG_all	0v3C_dn	9.2678e-32	52.354	158756	185	377	23	1.986e-32	9.2678e-32
Top 1% cluster	4	uDEG_all	3CvL_up	1.4321e-21	29.064	158756	185	561	19	4.0919e-22	1.4321e-21
Top 1% cluster	4	PFAM	PF00456.1	0.003479	343.26	158756	185	5	2	1.346e-05	0.003479
Top 1% cluster	4	PFAM	PF01925.1	0.0063408	245.18	158756	185	7	2	2.82e-05	0.0063408
Top 1% cluster	4	PFAM	PF02854.1	0.0075817	214.54	158756	185	8	2	3.7556e-05	0.0075817
Top 1% cluster	4	PFAM	PF02847.1	0.0075817	214.54	158756	185	8	2	3.7556e-05	0.0075817
Top 1% cluster	4	PFAM	PF08545.5	0.010745	171.63	158756	185	10	2	6.0219e-05	0.010745
Top 1% cluster	4	PFAM	PF00544.1	0.01842	122.59	158756	185	14	2	0.00012122	0.01842
Top 1% cluster	4	PFAM	PF00195.1	0.020773	114.42	158756	185	15	2	0.0001397	0.020773
Top 1% cluster	4	PFAM	PF02469.1	0.031241	90.331	158756	185	19	2	0.00022647	0.031241
Top 1% cluster	4	PFAM	PF02519.9	0.033875	85.814	158756	185	20	2	0.00025134	0.033875
Top 1% cluster	4	PFAM	PF08541.5	0.03958	78.013	158756	185	22	2	0.00030488	0.03958
Top 1% cluster	4	PFAM	PF07732.1	0.040642	74.621	158756	185	23	2	0.00033353	0.040642
Top 1% cluster	4	PFAM	PF08392.7	0.042898	71.512	158756	185	24	2	0.00036343	0.042898
Top 1% cluster	4	PFAM	PF02797.1	0.042898	71.512	158756	185	24	2	0.00036343	0.042898
Top 1% cluster	4	PFAM	PF00012.1	0.0062711	52.539	158756	185	49	3	2.721e-05	0.0062711
Top 1% cluster	4	PFAM	PF14226.1	0.015127	34.326	158756	185	75	3	9.6794e-05	0.015127
Top 1% cluster	4	PFAM	PF13504.1	0.0036259	11.623	158756	185	443	6	1.429e-05	0.0036259
Top 1% cluster	4	Top1%	D0	0	99.973	158756	185	1588	185	0	0
Top 1% cluster	4	KAAS	K03260	0.034769	156.03	158756	185	11	2	7.3516e-05	0.034769
Top 1% cluster	4	KAAS	K00559	0.04478	132.02	158756	185	13	2	0.00010402	0.04478
Top 1% cluster	4	KAAS	K13457	0.01973	13.976	158756	185	307	5	3.1762e-05	0.01973
Top 1% cluster	5	DEG	DEG	7.2178e-125	26.259	158756	331	2064	113	2.0622e-125	7.2178e-125
Top 1% cluster	5	eggNOG Category	N	0.0047616	39.969	158756	331	24	2	0.0011428	0.0047616		Top 1% cluster	5	eggNOG Category	N	0.049816	14.751	15577	88	24	2
Top 1% cluster	5	eggNOG Category	Q	0.0031307	5.6427	158756	331	510	6	0.00066193	0.0031307
Top 1% cluster	5	eggNOG Category	E	0.00011788	5.4012	158756	331	888	10	1.8187e-05	0.00011788
Top 1% cluster	5	eggNOG Category	S	0.0019748	3.6446	158756	331	1316	10	0.00039496	0.0019748
Top 1% cluster	5	eggNOG Category	G	0.012329	3.4294	158756	331	979	7	0.0036696	0.012329
Top 1% cluster	5	eggNOG Category	J	0.015451	2.9246	158756	331	1312	8	0.004856	0.015451
Top 1% cluster	5	eggNOG Category	O	0.012329	2.8177	158756	331	1532	9	0.003734	0.012329
Top 1% cluster	5	eggNOG Category	R	0.0058318	2.0692	158756	331	4404	19	0.0014663	0.0058318
Top 1% cluster	5	GO	GO:0010417	5.6777e-05	87.205	158756	331	22	4	1.308e-07	5.6777e-05		Top 1% cluster	5	GO	GO:0010417	0.013889	27.228	34444	230	22	4	1.2586e-05
Top 1% cluster	5	GO	GO:0000139	0.0037346	6.395	158756	331	675	9	1.3077e-05	0.0037346
Top 1% cluster	5	GO	GO:0000815	0.0047223	59.954	158756	331	24	3	1.7406e-05	0.0047223
Top 1% cluster	5	GO	GO:0003735	0.01516	4.1674	158756	331	1266	11	6.9148e-05	0.01516
Top 1% cluster	5	GO	GO:0003866	0.040408	87.205	158756	331	11	2	0.00023396	0.040408
Top 1% cluster	5	GO	GO:0004069	0.015399	37.865	158756	331	38	3	7.0476e-05	0.015399
Top 1% cluster	5	GO	GO:0004497	0.03614	9.3677	158756	331	256	5	0.00020092	0.03614
Top 1% cluster	5	GO	GO:0004602	0.0086362	47.963	158756	331	30	3	3.4484e-05	0.0086362
Top 1% cluster	5	GO	GO:0005634	0.01778	2.0503	158756	331	7252	31	8.3666e-05	0.01778
Top 1% cluster	5	GO	GO:0005737	0.004112	2.6919	158756	331	4098	23	1.4714e-05	0.004112
Top 1% cluster	5	GO	GO:0005773	0.0094094	6.4057	158756	331	599	8	3.8511e-05	0.0094094
Top 1% cluster	5	GO	GO:0005794	0.001215	5.2562	158756	331	1095	12	3.6201e-06	0.001215
Top 1% cluster	5	GO	GO:0005829	2.7471e-07	4.4127	158756	331	2826	26	3.7549e-10	2.7471e-07
Top 1% cluster	5	GO	GO:0005886	0.020575	2.4118	158756	331	4375	22	0.0001008	0.020575
Top 1% cluster	5	GO	GO:0005960	0.040408	87.205	158756	331	11	2	0.00023396	0.040408
Top 1% cluster	5	GO	GO:0006073	0.011806	42.32	158756	331	34	3	5.0407e-05	0.011806
Top 1% cluster	5	GO	GO:0006412	0.010197	4.4113	158756	331	1196	11	4.2537e-05	0.010197
Top 1% cluster	5	GO	GO:0006629	0.0027705	18.168	158756	331	132	5	9.1055e-06	0.0027705
Top 1% cluster	5	GO	GO:0009055	0.011198	12.824	158756	331	187	5	4.7464e-05	0.011198
Top 1% cluster	5	GO	GO:0009073	0.0067523	23.685	158756	331	81	4	2.634e-05	0.0067523
Top 1% cluster	5	GO	GO:0009095	0.028938	106.58	158756	331	9	2	0.00015377	0.028938
Top 1% cluster	5	GO	GO:0009507	8.4917e-06	4.2565	158756	331	2479	22	1.578e-08	8.4917e-06
Top 1% cluster	5	GO	GO:0009535	0.030822	6.0276	158756	331	557	7	0.00016567	0.030822
Top 1% cluster	5	GO	GO:0009651	0.0051869	7.0663	158756	331	543	8	1.9596e-05	0.0051869
Top 1% cluster	5	GO	GO:0009834	0.039053	25.694	158756	331	56	3	0.00022311	0.039053
Top 1% cluster	5	GO	GO:0015020	0.0018838	84.64	158756	331	17	3	5.9331e-06	0.0018838
Top 1% cluster	5	GO	GO:0015031	3.7105e-05	7.6333	158756	331	754	12	7.9778e-08	3.7105e-05
Top 1% cluster	5	GO	GO:0016021	6.9394e-12	3.6003	158756	331	6661	50	4.7958e-15	6.9394e-12
Top 1% cluster	5	GO	GO:0016705	0.037816	9.2236	158756	331	260	5	0.00021546	0.037816
Top 1% cluster	5	GO	GO:0016762	0.011806	42.32	158756	331	34	3	5.0407e-05	0.011806
Top 1% cluster	5	GO	GO:0022625	0.048974	8.5955	158756	331	279	5	0.00029559	0.048974
Top 1% cluster	5	GO	GO:0030001	0.013589	39.969	158756	331	36	3	5.9896e-05	0.013589
Top 1% cluster	5	GO	GO:0030170	0.027125	10.119	158756	331	237	5	0.00014164	0.027125
Top 1% cluster	5	GO	GO:0033853	0.028938	106.58	158756	331	9	2	0.00015377	0.028938
Top 1% cluster	5	GO	GO:0033854	0.028938	106.58	158756	331	9	2	0.00015377	0.028938
Top 1% cluster	5	GO	GO:0045492	0.047017	79.938	158756	331	12	2	0.00028016	0.047017
Top 1% cluster	5	GO	GO:0046872	0.00068376	3.298	158756	331	3054	21	1.8377e-06	0.00068376
Top 1% cluster	5	GO	GO:0047066	0.040408	87.205	158756	331	11	2	0.00023396	0.040408
Top 1% cluster	5	GO	GO:0048046	0.0013388	8.8208	158756	331	435	8	4.0916e-06	0.0013388
Top 1% cluster	5	GO	GO:0055114	0.0046378	11.285	158756	331	255	6	1.6952e-05	0.0046378
Top 1% cluster	5	GO	GO:0071555	4.2831e-05	9.8892	158756	331	485	10	9.3405e-08	4.2831e-05
Top 1% cluster	5	GO	GO:0080116	0.040408	87.205	158756	331	11	2	0.00023396	0.040408
Top 1% cluster	5	GO	GO:0080130	0.014505	38.889	158756	331	37	3	6.5047e-05	0.014505
Top 1% cluster	5	uDEG_all	0v3C_up	2.2796e-148	91.455	158756	331	472	90	1.6283e-149	2.2796e-148
Top 1% cluster	5	uDEG_all	3CvL_dn	1.0167e-82	47.963	158756	331	620	62	9.6833e-84	1.0167e-82
Top 1% cluster	5	uDEG_all	0v3L_up	7.2516e-07	10.452	158756	331	413	9	2.5899e-07	7.2516e-07
Top 1% cluster	5	uDEG_all	0v3L_dn	1.0689e-05	7.4297	158756	331	581	9	4.0718e-06	1.0689e-05
Top 1% cluster	5	PFAM	PF05184.1	0.00022206	179.86	158756	331	8	3	4.978e-07	0.00022206
Top 1% cluster	5	PFAM	PF03489.1	0.00022206	179.86	158756	331	8	3	4.978e-07	0.00022206
Top 1% cluster	5	PFAM	PF03357.1	2.973e-05	112.85	158756	331	17	4	4.2997e-08	2.973e-05
Top 1% cluster	5	PFAM	PF06955.7	0.002113	79.938	158756	331	18	3	7.1051e-06	0.002113
Top 1% cluster	5	PFAM	PF00722.1	0.0030558	68.518	158756	331	21	3	1.1509e-05	0.0030558
Top 1% cluster	5	PFAM	PF01738.1	0.044892	68.518	158756	331	14	2	0.00038469	0.044892
Top 1% cluster	5	PFAM	PF01501.1	0.0063408	51.388	158756	331	28	3	2.7941e-05	0.0063408
Top 1% cluster	5	PFAM	PF00403.2	0.00084415	43.602	158756	331	44	4	2.3197e-06	0.00084415
Top 1% cluster	5	PFAM	PF14416.1	0.0091719	42.32	158756	331	34	3	5.0408e-05	0.0091719
Top 1% cluster	5	PFAM	PF00462.1	0.011209	38.889	158756	331	37	3	6.5048e-05	0.011209
Top 1% cluster	5	PFAM	PF13839.1	0.012032	37.865	158756	331	38	3	7.0478e-05	0.012032
Top 1% cluster	5	PFAM	PF00155.1	0.023374	28.778	158756	331	50	3	0.00015973	0.023374
Top 1% cluster	5	PFAM	PF12697.2	0.012221	18.271	158756	331	105	4	7.2025e-05	0.012221
Top 1% cluster	5	PFAM	PF13921.1	0.018615	15.855	158756	331	121	4	0.00012385	0.018615
Top 1% cluster	5	PFAM	PF00067.1	0.0059551	14.623	158756	331	164	5	2.5623e-05	0.0059551
Top 1% cluster	5	KAAS	K08245	5.0342e-06	95.926	158756	331	25	5	1.949e-09	5.0342e-06		Top 1% cluster	5	KAAS	K08245	0.0043511	29.324	25512	174	25	5	6.4803e-07
Top 1% cluster	5	KAAS	K20890	0.011775	319.75	158756	331	3	2	1.2975e-05	0.011775
Top 1% cluster	5	KAAS	K07390	0.024104	191.85	158756	331	5	2	4.307e-05	0.024104
Top 1% cluster	5	KAAS	K15692	0.031301	159.88	158756	331	6	2	6.4471e-05	0.031301
Top 1% cluster	5	KAAS	K02698	0.040277	137.04	158756	331	7	2	9.0073e-05	0.040277
Top 1% cluster	5	KAAS	K02921	0.040277	137.04	158756	331	7	2	9.0073e-05	0.040277
Top 1% cluster	5	KAAS	K15849	0.040277	137.04	158756	331	7	2	9.0073e-05	0.040277
Top 1% cluster	5	KAAS	K00432	0.016616	55.342	158756	331	26	3	2.2267e-05	0.016616
Top 1% cluster	5	KAAS	K08235	0.029798	41.111	158756	331	35	3	5.5019e-05	0.029798
Top 1% cluster	6	DEG	DEG	2.7065e-28	13.985	158756	187	2064	34	1.9332e-28	2.7065e-28
Top 1% cluster	6	eggNOG Category	M	1.1669e-05	12.808	158756	187	464	7	1.467e-06	1.1669e-05		Top 1% cluster	6	eggNOG Category	M	0.022303	3.6718	15577	64	464	7
Top 1% cluster	6	eggNOG Category	Z	0.0033093	9.8717	158756	187	344	4	0.0007217	0.0033093
Top 1% cluster	6	eggNOG Category	Q	0.010129	6.6586	158756	187	510	4	0.0028941	0.010129
Top 1% cluster	6	eggNOG Category	D	0.033068	6.1519	158756	187	414	3	0.011716	0.033068
Top 1% cluster	6	eggNOG Category	G	0.0041583	5.2031	158756	187	979	6	0.00097422	0.0041583
Top 1% cluster	6	eggNOG Category	R	0.00010529	3.2771	158756	187	4404	17	1.5643e-05	0.00010529
Top 1% cluster	6	eggNOG Category	T	0.016271	2.8754	158756	187	2362	8	0.0052067	0.016271
Top 1% cluster	6	GO	GO:0005525	8.0808e-11	15.958	158756	187	798	15	6.3532e-14	8.0808e-11		Top 1% cluster	6	GO	GO:0005525	0.0018388	4.4651	34444	145	798	15	1.2427e-06
Top 1% cluster	6	GO	GO:0009834	2.9559e-16	151.6	158756	187	56	10	1.3619e-19	2.9559e-16		Top 1% cluster	6	GO	GO:0009834	2.0547e-10	42.419	34444	145	56	10	3.787e-14
Top 1% cluster	6	GO	GO:0000139	5.6389e-05	11.32	158756	187	675	9	1.2903e-07	5.6389e-05
Top 1% cluster	6	GO	GO:0003924	0.0046755	11.245	158756	187	453	6	1.7161e-05	0.0046755
Top 1% cluster	6	GO	GO:0004089	0.0050355	59.23	158756	187	43	3	1.8947e-05	0.0050355
Top 1% cluster	6	GO	GO:0005200	0.00048152	27.386	158756	187	155	5	1.2635e-06	0.00048152
Top 1% cluster	6	GO	GO:0005737	0.017984	3.1075	158756	187	4098	15	8.5097e-05	0.017984
Top 1% cluster	6	GO	GO:0005774	0.0031571	9.4031	158756	187	632	7	1.0667e-05	0.0031571
Top 1% cluster	6	GO	GO:0005783	0.014265	7.0496	158756	187	843	7	6.3533e-05	0.014265
Top 1% cluster	6	GO	GO:0005794	5.0065e-06	9.3038	158756	187	1095	12	8.7652e-09	5.0065e-06
Top 1% cluster	6	GO	GO:0005829	0.00010647	4.8066	158756	187	2826	16	2.5345e-07	0.00010647
Top 1% cluster	6	GO	GO:0005874	0.00023257	14.746	158756	187	403	7	5.8219e-07	0.00023257
Top 1% cluster	6	GO	GO:0005886	1.1939e-11	5.8215	158756	187	4375	30	8.6178e-15	1.1939e-11
Top 1% cluster	6	GO	GO:0006144	0.03687	94.33	158756	187	18	2	0.00020724	0.03687
Top 1% cluster	6	GO	GO:0006888	0.026254	30.686	158756	187	83	3	0.00013467	0.026254
Top 1% cluster	6	GO	GO:0007017	0.00053859	26.697	158756	187	159	5	1.431e-06	0.00053859
Top 1% cluster	6	GO	GO:0007264	2.0732e-05	21.848	158756	187	272	7	4.2029e-08	2.0732e-05
Top 1% cluster	6	GO	GO:0009073	0.024658	31.443	158756	187	81	3	0.00012534	0.024658
Top 1% cluster	6	GO	GO:0009423	0.014528	39.183	158756	187	65	3	6.5371e-05	0.014528
Top 1% cluster	6	GO	GO:0009507	0.028905	3.7671	158756	187	2479	11	0.00015137	0.028905
Top 1% cluster	6	GO	GO:0009809	0.00036981	29.074	158756	187	146	5	9.4278e-07	0.00036981
Top 1% cluster	6	GO	GO:0010417	0.00087153	115.77	158756	187	22	3	2.4226e-06	0.00087153
Top 1% cluster	6	GO	GO:0015031	0.0011596	9.0076	158756	187	754	8	3.4192e-06	0.0011596
Top 1% cluster	6	GO	GO:0015976	0.0042356	63.673	158756	187	40	3	1.5221e-05	0.0042356
Top 1% cluster	6	GO	GO:0016020	0.00096456	5.9558	158756	187	1568	11	2.696e-06	0.00096456
Top 1% cluster	6	GO	GO:0016021	4.7978e-08	3.9511	158756	187	6661	31	5.6736e-11	4.7978e-08
Top 1% cluster	6	GO	GO:0016491	0.036798	9.3089	158756	187	456	5	0.00020571	0.036798
Top 1% cluster	6	GO	GO:0019628	0.016248	154.36	158756	187	11	2	7.511e-05	0.016248
Top 1% cluster	6	GO	GO:0030136	0.0050355	59.23	158756	187	43	3	1.8947e-05	0.0050355
Top 1% cluster	6	GO	GO:0042761	0.03687	94.33	158756	187	18	2	0.00020724	0.03687
Top 1% cluster	6	GO	GO:0046686	0.024658	10.379	158756	187	409	5	0.00012572	0.024658
Top 1% cluster	6	GO	GO:0046872	0.013554	3.6138	158756	187	3054	13	5.9531e-05	0.013554
Top 1% cluster	6	GO	GO:0048046	0.00037514	13.662	158756	187	435	7	9.6213e-07	0.00037514
Top 1% cluster	6	GO	GO:0051258	0.00021417	32.653	158756	187	130	5	5.3284e-07	0.00021417
Top 1% cluster	6	GO	GO:0071555	0.0064272	10.503	158756	187	485	6	2.4973e-05	0.0064272
Top 1% cluster	6	GO	GO:0080116	0.016248	154.36	158756	187	11	2	7.511e-05	0.016248
Top 1% cluster	6	uDEG_all	0v3C_up	6.504e-40	52.161	158756	187	472	29	1.2389e-40	6.504e-40
Top 1% cluster	6	uDEG_all	0v3L_up	2.4707e-27	43.168	158756	187	413	21	6.4709e-28	2.4707e-27
Top 1% cluster	6	PFAM	PF14569.1	3.6036e-05	363.84	158756	187	7	3	5.6027e-08	3.6036e-05
Top 1% cluster	6	PFAM	PF04669.8	0.0035218	339.59	158756	187	5	2	1.3752e-05	0.0035218
Top 1% cluster	6	PFAM	PF06886.6	0.0090769	188.66	158756	187	9	2	4.9278e-05	0.0090769
Top 1% cluster	6	PFAM	PF13632.1	0.00078937	121.28	158756	187	21	3	2.0947e-06	0.00078937
Top 1% cluster	6	PFAM	PF07651.1	0.021109	113.2	158756	187	15	2	0.00014273	0.021109
Top 1% cluster	6	PFAM	PF04670.7	1.6435e-06	103.53	158756	187	41	5	1.5451e-09	1.6435e-06
Top 1% cluster	6	PFAM	PF03953.1	5.5414e-05	97.024	158756	187	35	4	9.4169e-08	5.5414e-05
Top 1% cluster	6	PFAM	PF04321.1	0.029095	94.329	158756	187	18	2	0.00020725	0.029095
Top 1% cluster	6	PFAM	PF09439.5	0.037332	80.854	158756	187	21	2	0.00028346	0.037332
Top 1% cluster	6	PFAM	PF00091.2	0.0024162	77.178	158756	187	33	3	8.4744e-06	0.0024162
Top 1% cluster	6	PFAM	PF00230.1	0.03958	77.178	158756	187	22	2	0.00031144	0.03958
Top 1% cluster	6	PFAM	PF02458.1	0.0029966	70.747	158756	187	36	3	1.1051e-05	0.0029966
Top 1% cluster	6	PFAM	PF00071.1	2.2446e-08	69.102	158756	187	86	7	1.3797e-11	2.2446e-08
Top 1% cluster	6	PFAM	PF00025.1	1.2831e-05	66.325	158756	187	64	5	1.531e-08	1.2831e-05
Top 1% cluster	6	PFAM	PF08477.8	7.2599e-07	64.478	158756	187	79	6	6.3e-10	7.2599e-07
Top 1% cluster	6	PFAM	PF03552.9	0.0043188	60.64	158756	187	42	3	1.7646e-05	0.0043188
Top 1% cluster	6	PFAM	PF01926.1	3.121e-05	53.06	158756	187	80	5	4.7395e-08	3.121e-05
Top 1% cluster	6	PFAM	PF00009.2	0.0088192	43.912	158756	187	58	3	4.6556e-05	0.0088192
Top 1% cluster	6	PFAM	PF02365.1	0.016589	33.076	158756	187	77	3	0.00010796	0.016589
Top 1% cluster	6	PFAM	PF01370.1	0.017137	32.652	158756	187	78	3	0.00011215	0.017137
Top 1% cluster	6	PFAM	PF13499.1	0.024725	28.299	158756	187	90	3	0.0001708	0.024725
Top 1% cluster	6	PFAM	PF13405.1	0.036607	24.027	158756	187	106	3	0.00027531	0.036607
Top 1% cluster	6	PFAM	PF13833.1	0.037332	23.803	158756	187	107	3	0.00028293	0.037332
Top 1% cluster	6	KAAS	K15303	0.0051429	565.98	158756	187	3	2	4.1353e-06	0.0051429
Top 1% cluster	6	KAAS	K20870	0.031301	169.79	158756	187	10	2	6.1525e-05	0.031301
Top 1% cluster	6	KAAS	K01673	0.0067118	84.897	158756	187	30	3	6.3279e-06	0.0067118
Top 1% cluster	6	KAAS	K13448	0.019651	51.978	158756	187	49	3	2.809e-05	0.019651
Top 1% cluster	6	KAAS	K10999	0.022149	47.165	158756	187	54	3	3.7598e-05	0.022149
Top 1% cluster	6	KAAS	K07375	0.031301	40.427	158756	187	63	3	5.9569e-05	0.031301
Top 1% cluster	7	DEG	DEG	5.6723e-66	17.693	158756	313	2064	72	2.431e-66	5.6723e-66
Top 1% cluster	7	eggNOG Category	V	0.0008383	9.9453	158756	313	255	5	0.00015329	0.0008383
Top 1% cluster	7	eggNOG Category	E	1.3314e-05	6.283	158756	313	888	11	1.7498e-06	1.3314e-05
Top 1% cluster	7	eggNOG Category	M	0.0075557	5.4656	158756	313	464	5	0.0020724	0.0075557
Top 1% cluster	7	eggNOG Category	G	0.0001581	5.1809	158756	313	979	10	2.5511e-05	0.0001581
Top 1% cluster	7	eggNOG Category	O	4.028e-06	4.9662	158756	313	1532	15	4.6035e-07	4.028e-06
Top 1% cluster	7	eggNOG Category	I	0.011473	4.8583	158756	313	522	5	0.0033436	0.011473
Top 1% cluster	7	eggNOG Category	C	0.010129	4.1575	158756	313	732	6	0.0028646	0.010129
Top 1% cluster	7	eggNOG Category	R	5.6579e-11	4.031	158756	313	4404	35	3.5564e-12	5.6579e-11
Top 1% cluster	7	eggNOG Category	Q	0.042729	3.9781	158756	313	510	4	0.015382	0.042729
Top 1% cluster	7	eggNOG Category	T	0.0011373	3.0063	158756	313	2362	14	0.00021447	0.0011373
Top 1% cluster	7	eggNOG Category	K	0.0033093	2.7577	158756	313	2391	13	0.0007375	0.0033093
Top 1% cluster	7	GO	GO:0000287	0.021531	8.0297	158756	313	379	6	0.00010746	0.021531
Top 1% cluster	7	GO	GO:0003700	0.04106	3.3387	158756	313	1823	12	0.00023836	0.04106
Top 1% cluster	7	GO	GO:0004185	0.0030013	30.281	158756	313	67	4	1.0048e-05	0.0030013
Top 1% cluster	7	GO	GO:0005524	8.9385e-07	3.0836	158756	313	6086	37	1.3178e-09	8.9385e-07
Top 1% cluster	7	GO	GO:0005576	2.177e-06	7.2805	158756	313	1045	15	3.6108e-09	2.177e-06
Top 1% cluster	7	GO	GO:0005618	6.2072e-06	10.567	158756	313	528	11	1.0963e-08	6.2072e-06
Top 1% cluster	7	GO	GO:0005634	3.096e-08	3.0774	158756	313	7252	44	3.4709e-11	3.096e-08
Top 1% cluster	7	GO	GO:0005737	4.2357e-08	3.9607	158756	313	4098	32	4.8137e-11	4.2357e-08
Top 1% cluster	7	GO	GO:0005768	0.029372	7.4773	158756	313	407	6	0.00015653	0.029372
Top 1% cluster	7	GO	GO:0005773	2.3728e-07	11.008	158756	313	599	13	3.1339e-10	2.3728e-07
Top 1% cluster	7	GO	GO:0005774	4.2872e-08	11.236	158756	313	632	14	5.002e-11	4.2872e-08
Top 1% cluster	7	GO	GO:0005783	9.2859e-06	7.8218	158756	313	843	13	1.7398e-08	9.2859e-06
Top 1% cluster	7	GO	GO:0005789	0.0029237	5.8233	158756	313	871	10	9.6988e-06	0.0029237
Top 1% cluster	7	GO	GO:0005794	3.8678e-06	6.9481	158756	313	1095	15	6.6528e-09	3.8678e-06
Top 1% cluster	2	PFAM	.	3.2023e-31	0.56207	158756	167	140379	83	8.105e-35	3.2023e-31
Top 1% cluster	5	PFAM	.	3.7807e-76	0.51591	158756	331	140379	151	6.8349e-80	3.7807e-76
Top 1% cluster	1	PFAM	.	1.0615e-97	0.44489	158756	333	140379	131	1.1515e-101	1.0615e-97
Top 1% cluster	4	PFAM	.	6.0494e-73	0.34233	158756	185	140379	56	1.3124e-76	6.0494e-73
Top 1% cluster	6	PFAM	.	2.2047e-83	0.29633	158756	187	140379	49	3.1886e-87	2.2047e-83
Top 1% cluster	7	PFAM	.	5.9923e-145	0.28544	158756	313	140379	79	4.3333e-149	5.9923e-145
Top 1% cluster	3	PFAM	.	0	0.25424	158756	903	140379	203	0	0
Top 1% cluster	7	GO	GO:0005802	0.022062	7.9876	158756	313	381	6	0.00011051	0.022062
Top 1% cluster	7	GO	GO:0005829	2.6213e-11	5.5639	158756	313	2826	31	1.9726e-14	2.6213e-11
Top 1% cluster	7	GO	GO:0005886	1.651e-12	4.6374	158756	313	4375	40	1.065e-15	1.651e-12
Top 1% cluster	7	GO	GO:0005975	0.013499	7.1582	158756	313	496	7	5.9086e-05	0.013499
Top 1% cluster	7	GO	GO:0006073	0.010197	44.754	158756	313	34	3	4.2751e-05	0.010197
Top 1% cluster	7	GO	GO:0006351	0.044408	2.6899	158756	313	3017	16	0.0002625	0.044408
Top 1% cluster	7	GO	GO:0006355	0.0090763	3.5918	158756	313	1977	14	3.6799e-05	0.0090763
Top 1% cluster	7	GO	GO:0006631	0.012058	19.891	158756	313	102	4	5.2036e-05	0.012058
Top 1% cluster	7	GO	GO:0006952	1.555e-05	6.7435	158756	313	1053	14	3.033e-08	1.555e-05
Top 1% cluster	7	GO	GO:0009505	0.0021228	13.289	158756	313	229	6	6.8136e-06	0.0021228
Top 1% cluster	1	KAAS	.	1.7462e-82	0.421	158756	333	132493	117	1.5601e-86	1.7462e-82
Top 1% cluster	7	GO	GO:0009506	9.0001e-07	7.1691	158756	313	1132	16	1.3546e-09	9.0001e-07
Top 1% cluster	7	GO	GO:0009507	5.6032e-05	4.0921	158756	313	2479	20	1.2736e-07	5.6032e-05
Top 1% cluster	7	GO	GO:0009611	0.015086	11.851	158756	313	214	5	6.8581e-05	0.015086
Top 1% cluster	7	GO	GO:0009651	7.9559e-06	10.275	158756	313	543	11	1.454e-08	7.9559e-06
Top 1% cluster	7	GO	GO:0009664	0.028938	29.262	158756	313	52	3	0.00015243	0.028938
Top 1% cluster	7	GO	GO:0009737	1.6694e-05	11.074	158756	313	458	10	3.3025e-08	1.6694e-05
Top 1% cluster	2	KAAS	.	2.2842e-38	0.43768	158756	167	132493	61	5.442e-42	2.2842e-38
Top 1% cluster	7	GO	GO:0009809	0.036616	13.896	158756	313	146	4	0.00020413	0.036616
Top 1% cluster	7	GO	GO:0010222	0.036947	92.22	158756	313	11	2	0.00020938	0.036947
Top 1% cluster	7	GO	GO:0015145	0.036947	92.22	158756	313	11	2	0.00020938	0.036947
Top 1% cluster	7	GO	GO:0015245	0.026505	112.71	158756	313	9	2	0.00013759	0.026505
Top 1% cluster	7	GO	GO:0015749	0.036947	92.22	158756	313	11	2	0.00020938	0.036947
Top 1% cluster	7	GO	GO:0015908	0.031572	101.44	158756	313	10	2	0.00017165	0.031572
Top 1% cluster	7	GO	GO:0016020	0.014265	3.8817	158756	313	1568	12	6.336e-05	0.014265
Top 1% cluster	7	GO	GO:0016021	4.7358e-16	4.188	158756	313	6661	55	2.2546e-19	4.7358e-16
Top 1% cluster	7	GO	GO:0016149	0.042769	84.535	158756	313	12	2	0.00025076	0.042769
Top 1% cluster	7	GO	GO:0016311	0.001963	19.659	158756	313	129	5	6.2405e-06	0.001963
Top 1% cluster	7	GO	GO:0016762	0.010197	44.754	158756	313	34	3	4.2751e-05	0.010197
Top 1% cluster	7	GO	GO:0022900	0.0050355	58.524	158756	313	26	3	1.8868e-05	0.0050355
Top 1% cluster	7	GO	GO:0030145	0.031523	28.178	158756	313	54	3	0.00017041	0.031523
Top 1% cluster	7	GO	GO:0045490	0.031523	28.178	158756	313	54	3	0.00017041	0.031523
Top 1% cluster	7	GO	GO:0045595	0.013245	169.07	158756	313	6	2	5.7666e-05	0.013245
Top 1% cluster	7	GO	GO:0046686	0.0048528	8.6809	158756	313	409	7	1.7961e-05	0.0048528
Top 1% cluster	7	GO	GO:0046872	0.0010008	3.3216	158756	313	3054	20	2.8423e-06	0.0010008
Top 1% cluster	7	GO	GO:0051262	0.031572	101.44	158756	313	10	2	0.00017165	0.031572
Top 1% cluster	7	GO	GO:0052731	0.0060314	253.61	158756	313	4	2	2.3157e-05	0.0060314
Top 1% cluster	7	GO	GO:0052732	0.0060314	253.61	158756	313	4	2	2.3157e-05	0.0060314
Top 1% cluster	7	GO	GO:0071458	0.017258	144.92	158756	313	7	2	8.0574e-05	0.017258
Top 1% cluster	7	GO	GO:0071555	0.011985	7.3206	158756	313	485	7	5.1538e-05	0.011985
Top 1% cluster	7	GO	GO:0071782	0.021531	126.8	158756	313	8	2	0.00010722	0.021531
Top 1% cluster	7	GO	GO:0071786	0.026505	112.71	158756	313	9	2	0.00013759	0.026505
Top 1% cluster	7	GO	GO:0080051	0.026505	112.71	158756	313	9	2	0.00013759	0.026505
Top 1% cluster	7	TF-consensus	Tify	0.0053905	76.082	158756	313	20	3	8.3703e-06	0.0053905
Top 1% cluster	7	uDEG_all	0v3L_up	5.8517e-78	65.09	158756	313	413	53	6.9663e-79	5.8517e-78
Top 1% cluster	7	uDEG_all	3CvL_up	2.5972e-74	49.727	158756	313	561	55	3.7103e-75	2.5972e-74
Top 1% cluster	7	uDEG_all	0v3C_dn	1.6173e-08	13.454	158756	313	377	10	5.391e-09	1.6173e-08
Top 1% cluster	7	uDEG_all	0v3C_up	0.026844	4.2984	158756	313	472	4	0.012144	0.026844
Top 1% cluster	7	PFAM	PF02209.1	0.0030558	338.14	158756	313	3	2	1.1601e-05	0.0030558
Top 1% cluster	7	PFAM	PF06888.7	0.0030558	338.14	158756	313	3	2	1.1601e-05	0.0030558
Top 1% cluster	7	PFAM	PF01704.1	0.0055212	253.6	158756	313	4	2	2.3157e-05	0.0055212
Top 1% cluster	7	PFAM	PF02020.1	0.010356	169.07	158756	313	6	2	5.7667e-05	0.010356
Top 1% cluster	7	PFAM	PF00928.1	0.016567	126.8	158756	313	8	2	0.00010722	0.016567
Top 1% cluster	3	KAAS	.	2.8364e-294	0.33704	158756	903	132493	254	8.447e-299	2.8364e-294
Top 1% cluster	7	PFAM	PF03936.1	0.00078937	117.05	158756	313	13	3	2.1289e-06	0.00078937
Top 1% cluster	7	PFAM	PF00056.1	0.020569	112.71	158756	313	9	2	0.00013759	0.020569
Top 1% cluster	7	PFAM	PF01217.1	0.024725	101.44	158756	313	10	2	0.00017165	0.024725
Top 1% cluster	4	KAAS	.	1.738e-39	0.45986	158756	185	132493	71	3.6231e-43	1.738e-39
Top 1% cluster	7	PFAM	PF01397.1	0.029247	92.22	158756	313	11	2	0.00020938	0.029247
Top 1% cluster	7	PFAM	PF06955.7	0.0018281	84.535	158756	313	18	3	6.015e-06	0.0018281
Top 1% cluster	7	PFAM	PF09425.5	0.033875	84.535	158756	313	12	2	0.00025077	0.033875
Top 1% cluster	7	PFAM	PF02866.1	0.033875	84.535	158756	313	12	2	0.00025077	0.033875
Top 1% cluster	7	PFAM	PF13304.1	0.041413	72.458	158756	313	14	2	0.0003444	0.041413
Top 1% cluster	7	PFAM	PF00722.1	0.0027228	72.458	158756	313	21	3	9.7465e-06	0.0027228
Top 1% cluster	7	PFAM	PF00544.1	0.041413	72.458	158756	313	14	2	0.0003444	0.041413
Top 1% cluster	7	PFAM	PF02453.1	0.045704	67.628	158756	313	15	2	0.00039661	0.045704
Top 1% cluster	7	PFAM	PF00450.1	0.00020396	65.446	158756	313	31	4	4.4248e-07	0.00020396
Top 1% cluster	7	PFAM	PF08449.6	0.0066702	49.085	158756	313	31	3	3.2302e-05	0.0066702
Top 1% cluster	5	KAAS	.	3.0977e-47	0.56834	158756	331	132493	157	4.6126e-51	3.0977e-47
Top 1% cluster	7	PFAM	PF00501.2	0.0083724	44.754	158756	313	34	3	4.2751e-05	0.0083724
Top 1% cluster	7	PFAM	PF00892.1	0.0011541	39.781	158756	313	51	4	3.3799e-06	0.0011541
Top 1% cluster	7	PFAM	PF01061.1	0.013534	36.229	158756	313	42	3	8.0744e-05	0.013534
Top 1% cluster	7	PFAM	PF03151.1	0.015417	33.814	158756	313	45	3	9.9221e-05	0.015417
Top 1% cluster	7	PFAM	PF00005.2	0.00089203	23.701	158756	313	107	5	2.5158e-06	0.00089203
Top 1% cluster	7	PFAM	PF08241.7	0.042898	21.737	158756	313	70	3	0.0003645	0.042898
Top 1% cluster	6	KAAS	.	1.173e-39	0.46135	158756	187	132493	72	2.096e-43	1.173e-39
Top 1% cluster	7	KAAS	K13248	0.022301	202.88	158756	313	5	2	3.852e-05	0.022301
Top 1% cluster	7	KAAS	K20721	0.045575	126.8	158756	313	8	2	0.00010722	0.045575
Top 1% cluster	7	KAAS	K05681	0.019243	52.47	158756	313	29	3	2.6361e-05	0.019243
Top 1% cluster	7	KAAS	K16297	0.024104	44.754	158756	313	34	3	4.2751e-05	0.024104
Top 1% cluster	7	KAAS	K08770	0.0032537	44.105	158756	313	46	4	2.2287e-06	0.0032537
Top 1% cluster	7	KAAS	K08235	0.025689	43.475	158756	313	35	3	4.6667e-05	0.025689
Top 1% cluster	7	KAAS	.	1.3659e-94	0.35602	158756	313	132493	93	8.1355e-99	1.3659e-94

## Sheet: WEGO
2019-04-22	http://wego.genomics.org.cn/view/WEGOID0434636054924
GO version:	2015-01-01
Summary													Distribution of all Level 2 GO terms of top 1% abundant unigenes in three samples.
		D0_top.txt	D3C_top.txt	D3L_top.txt	Total
Gene		1588	1588	1588	4764
Annotated Genes		1295	1272	1326	3893
GO Terms	Biological	991	989	1028	3008
	Cellular	1088	1063	1096	3247
	Function	1015	1008	1076	3099
	Total	3094	3060	3200	9354
