# Supplementary material for: Transcriptome-wide shift from photosynthesis and energy metabolism upon endogenous fluid protein depletion in young Nepenthes ampullaria pitchers
Source: Sci Rep. 2020 Apr 20;10:6575. doi: 10.1038/s41598-020-63696-z (PMC7170878; doi:10.1038/s41598-020-63696-z)
Supplement: Supplementary file 3 [file 41598_2020_63696_MOESM3_ESM.xlsx]

## Sheet: DEG
Supplementary File 3. Functional analysis of DEGs. Unigenes selected for RT-qPCR validation are highlighted in yellow.
gene_id	AGI	AGI Description	CWGene	CAZy	Hormone-related	Hormone biosynthesis	Ribosome-related (keyword search on arabidopsis.org)	Photosynthesis-related (keyword search on arabidopsis.org)	Description (blastp/x/AGI)	GO_blast/pfam	eggnog	KAAS	TF-consensus	iTAK-kinase	TCDB ID (based on consensus between BLASTp against DBv16May19 and mapping with UniProt/AGI ID)	TCDB Class	TCDB Family	Classification	BLASTp/x	PFAM	eggNOG Category	SignalP	TmHMM	Top1%	DEG	Gene id	D0_medianC_FPKM	D3C_medianC_FPKM	D3L_medianC_FPKM	TPM_D0	TPM_D3C	TPM_D3L	0v3C_FC	0v3C_FDR	0v3L_FC	0v3L_FDR	3Cv3L_FC	3Cv3L_FDR	Cluster (6)	Cluster_DEG (15)	Unigene_id	DEG_0v3C	DEG_0v3L	DEG_3CvL
TR100135|c0_g1	AT5G12170	CRT (chloroquine-resistance transporter)-like transporter 3 [Source:TAIR;Acc:AT5G12170]	0	0	0	0	No	No	Crt homolog 1	GO:0030659^cellular_component^cytoplasmic vesicle membrane`GO:0016021^cellular_component^integral component of membrane`GO:0012506^cellular_component^vesicle membrane	NOG84011^	.	.		2.A.7.20.4	2.A	2.A.7	Others	CRTP1_DICDI^CRTP1_DICDI^Q:67-427,H:14-394^26.32%ID^E:9e-26^RecName: Full=Crt homolog 1;^Eukaryota; Amoebozoa; Mycetozoa; Dictyosteliida; Dictyostelium	PF08627.5^CRT-like^CRT-like^90-158^E:1.2e-07	S	.	ExpAA=214.15^PredHel=10^Topology=i107-125o135-157i177-199o204-223i230-252o262-284i297-319o354-376i383-405o415-432i		0v3L_up;3CvL_up	TR100135|c0_g1	-1.61755	-1.61755	3.2351	0	0	35.96			11.6584	7.996e-11	11.7961	3.33006e-11	4	13	TR100135|c0_g1		0v3L_up	3CvL_up
TR100135|c0_g2	AT5G12170	CRT (chloroquine-resistance transporter)-like transporter 3 [Source:TAIR;Acc:AT5G12170]	0	0	0	0	No	No	Crt homolog 1	GO:0030659^cellular_component^cytoplasmic vesicle membrane`GO:0016021^cellular_component^integral component of membrane`GO:0012506^cellular_component^vesicle membrane	NOG84011^	.	.		2.A.7.20.4	2.A	2.A.7	Others	CRTP1_DICDI^CRTP1_DICDI^Q:67-427,H:14-394^26.32%ID^E:9e-26^RecName: Full=Crt homolog 1;^Eukaryota; Amoebozoa; Mycetozoa; Dictyosteliida; Dictyostelium	PF08627.5^CRT-like^CRT-like^90-158^E:1.2e-07	S	.	ExpAA=214.15^PredHel=10^Topology=i107-125o135-157i177-199o204-223i230-252o262-284i297-319o354-376i383-405o415-432i		0v3C_up;3CvL_dn	TR100135|c0_g2	-1.1891	2.3782	-1.1891	0	17.26	0	10.1799	3.44906e-08			-10.819	1.38245e-09	2	9	TR100135|c0_g2	0v3C_up		3CvL_dn
TR100135|c0_g3	AT5G12170	CRT (chloroquine-resistance transporter)-like transporter 3 [Source:TAIR;Acc:AT5G12170]	0	0	0	0	No	No	Crt homolog 1	GO:0030659^cellular_component^cytoplasmic vesicle membrane`GO:0016021^cellular_component^integral component of membrane`GO:0012506^cellular_component^vesicle membrane	NOG84011^	.	.		2.A.7.20.4	2.A	2.A.7	Others	CRTP1_DICDI^CRTP1_DICDI^Q:67-427,H:14-394^26.32%ID^E:9e-26^RecName: Full=Crt homolog 1;^Eukaryota; Amoebozoa; Mycetozoa; Dictyosteliida; Dictyostelium	PF08627.5^CRT-like^CRT-like^90-158^E:1.2e-07	S	.	ExpAA=214.15^PredHel=10^Topology=i107-125o135-157i177-199o204-223i230-252o262-284i297-319o354-376i383-405o415-432i		0v3C_dn;0v3L_dn	TR100135|c0_g3	1.74218	-0.734183	-1.008	11.82	0.34	0	-5.35672	9.19257e-06	-10.2063	6.0082e-08	-5.0466	0.646465	3	2	TR100135|c0_g3	0v3C_dn	0v3L_dn
TR100255|c0_g2										.	.	.	.		.	.	.	Unannotated	.	.	.	.	.		0v3C_up;3CvL_dn	TR100255|c0_g2	-1.01631	2.03262	-1.01631	0	11.56	0	8.03126	0.00094958			-8.66879	9.14321e-05	2	9	TR100255|c0_g2	0v3C_up		3CvL_dn
TR100351|c1_g2									Probable 2-oxoglutarate/Fe(II)-dependent dioxygenase	GO:0005506^molecular_function^iron ion binding`GO:0016706^molecular_function^oxidoreductase activity, acting on paired donors, with incorporation or reduction of molecular oxygen, 2-oxoglutarate as one donor, and incorporation of one atom each of oxygen into both donors`GO:0016740^molecular_function^transferase activity	.	.	.		.	.	.	Others	DIOX2_PAPSO^DIOX2_PAPSO^Q:2-104,H:97-199^51.46%ID^E:9e-29^RecName: Full=Probable 2-oxoglutarate/Fe(II)-dependent dioxygenase;^Eukaryota; Viridiplantae; Streptophyta; Embryophyta; Tracheophyta; Spermatophyta; Magnoliophyta; eudicotyledons; Ranunculales; Papaveraceae; Papaveroideae; Papaver	PF14226.1^DIOX_N^non-haem dioxygenase in morphine synthesis N-terminal^2-60^E:7.3e-10	.	.	.		3CvL_up	TR100351|c1_g2	-0.8514	-1.85716	2.70856	2.09	0	29.25	-4.33602	0.857685	3.58813	0.0342113	8.46216	0.000176008	4	15	TR100351|c1_g2			3CvL_up
TR100364|c0_g1	AT5G64510	unknown protein; FUNCTIONS IN: molecular_function unknown; INVOLVED IN: biological_process unknown; LOCATED IN: endomembrane system; EXPRESSED IN: 17 plant structures; EXPRESSED DURING: 10 growth stages; Has 35333 Blast hits to 34131 proteins in 244 /.../ies: Archae - 798; Bacteria - 22429; Metazoa - 974; Fungi - 991; Plants - 531; Viruses - 0; Other Eukaryotes - 9610 (source: NCBI BLink). [Sourc…	0	0	0	0	No	No	unknown protein; FUNCTIONS IN: molecular_function unknown; INVOLVED IN: biological_process unknown; LOCATED IN: endomembrane system; EXPRESSED IN: 17 plant structures; EXPRESSED DURING: 10 growth stages; Has 35333 Blast hits to 34131 proteins in 244 /.../ies: Archae - 798; Bacteria - 22429; Metazoa - 974; Fungi - 991; Plants - 531; Viruses - 0; Other Eukaryotes - 9610 (source: NCBI BLink). [Sourc…	.	.	.	.		.	.	.	Unknown	.	.	.	.	ExpAA=25.59^PredHel=1^Topology=i7-29o	D0	0v3C_dn;0v3L_dn	TR100364|c0_g1	2.03134	-0.620687	-1.41065	420.54	50.16	22.99	-3.22354	0.000594897	-4.34554	1.98655e-06	-1.20488	0.490903	3	2	TR100364|c0_g1	0v3C_dn	0v3L_dn
TR100484|c0_g3									Putative uncharacterized protein ART2	.	.	.	.		.	.	.	Unknown	ART2_YEAST^ART2_YEAST^Q:157-2,H:4-55^73.08%ID^E:5e-17^RecName: Full=Putative uncharacterized protein ART2;^Eukaryota; Fungi; Dikarya; Ascomycota; Saccharomycotina; Saccharomycetes; Saccharomycetales; Saccharomycetaceae; Saccharomyces	.	.	.	.		3CvL_dn	TR100484|c0_g3	-1.35928	2.71856	-1.35928	0	25.27	0	7.54046	0.00649682			-8.1772	0.000700683	2	14	TR100484|c0_g3			3CvL_dn
TR100595|c0_g3										.	.	.	.		.	.	.	Unannotated	.	.	.	.	.		0v3C_dn	TR100595|c0_g3	1.20127	-1.04114	-0.160128	11.01	0.54	1.89	-4.51566	0.000122713	-2.62109	0.0205257	1.8251	0.432925	3	1	TR100595|c0_g3	0v3C_dn
TR100598|c0_g1										.	.	.	.		.	.	.	Unannotated	.	.	.	.	.		0v3C_up;3CvL_dn	TR100598|c0_g1	-1.82044	3.64089	-1.82044	0	68.45	0	9.0285	1.32046e-05			-9.66702	6.98623e-07	2	9	TR100598|c0_g1	0v3C_up		3CvL_dn
TR100912|c0_g3										.	.	.	.		.	.	.	Unannotated	.	.	.	.	.		3CvL_dn	TR100912|c0_g3	-0.0673025	2.53651	-2.46921	8.86	49.48	0	2.35412	0.117374	-6.86393	0.0879365	-9.44176	2.22668e-06	2	14	TR100912|c0_g3			3CvL_dn
TR100912|c0_g9										.	.	.	.		.	.	.	Unannotated	.	.	.	.	.		0v3L_dn	TR100912|c0_g9	2.60267	-1.30133	-1.30133	28.85	0	0	-7.85397	0.0023425	-8.2712	0.000970479			3	10	TR100912|c0_g9		0v3L_dn
TR100953|c0_g1										.	.	.	.		.	.	.	Unannotated	.	.	.	.	.		0v3L_up;3CvL_up	TR100953|c0_g1	-1.75023	-1.41411	3.16434	1.45	1.82	64.82	0.0952159	1	5.21312	4.02238e-05	5.04082	3.61311e-05	4	13	TR100953|c0_g1		0v3L_up	3CvL_up
TR100955|c1_g3										.	.	.	.		.	.	.	Unannotated	.	.	.	.	.		3CvL_dn	TR100955|c1_g3	0.402508	1.81919	-2.2217	17.17	37.95	0.65	0.912122	0.857685	-4.72889	0.0166497	-5.74407	0.000104624	2	14	TR100955|c1_g3			3CvL_dn
TR101010|c0_g1										.	.	.	.		.	.	.	Unannotated	.	.	.	.	.		0v3L_dn	TR101010|c0_g1	0.681962	-0.0327017	-0.64926	3.73	1.13	0.15	-1.86776	0.274675	-4.87215	0.000132926	-3.09075	0.102286	1	10	TR101010|c0_g1		0v3L_dn
TR101027|c0_g1										.	.	.	.		.	.	.	Unannotated	.	.	.	.	ExpAA=22.33^PredHel=1^Topology=i162-184o		0v3C_up	TR101027|c0_g1	-1.5348	1.91494	-0.38014	1.07	24.82	3.08	4.39358	9.85813e-05	1.37969	0.698993	-3.10459	0.00258269	6	6	TR101027|c0_g1	0v3C_up
TR101028|c1_g3										.	.	.	.		.	.	.	Unannotated	.	.	.	.	.	D3C;D3L	0v3C_up;0v3L_up	TR101028|c1_g3	-5.78628	2.74261	3.04368	0	585.68	585.46	13.6788	3.14802e-16	14.098	4.67608e-17	-0.0825729	1	6	7	TR101028|c1_g3	0v3C_up	0v3L_up
TR101028|c1_g5										.	.	.	.		.	.	.	Unannotated	.	.	.	.	.	D0;D3L	0v3C_dn;3CvL_up	TR101028|c1_g5	0.943093	-4.45932	3.51623	85.28	0	323.24	-9.51266	1.37486e-06	1.74288	0.193528	11.8115	3.1559e-11	5	5	TR101028|c1_g5	0v3C_dn		3CvL_up
TR101028|c1_g7										.	.	.	.		.	.	.	Unannotated	.	.	.	.	.	D0;D3L	0v3C_dn;3CvL_up	TR101028|c1_g7	1.90394	-3.16199	1.25805	255.35	4.33	101.42	-5.99634	1.20706e-07	-1.50406	0.321317	4.42723	0.000177445	5	5	TR101028|c1_g7	0v3C_dn		3CvL_up
TR101078|c0_g2	AT2G25737	Sulfite exporter TauE/SafE family protein [Source:TAIR;Acc:AT2G25737]	0	0	0	0	No	No	Sulfite exporter TauE/SafE family protein [Source:TAIR;Acc:AT2G25737]	GO:0016021^cellular_component^integral component of membrane	.	.	.		2.A.102.5.2	2.A	2.A.102	Transport	.	PF01925.14^TauE^Sulfite exporter TauE/SafE^54-157^E:1.5e-11	.	.	ExpAA=109.71^PredHel=5^Topology=o5-27i54-76o91-113i120-139o149-171i		0v3C_up	TR101078|c0_g2	-1.41828	1.66152	-0.243238	0	11.85	1.62	8.93051	2.00725e-05	6.46233	0.112008	-2.9704	0.00872733	6	6	TR101078|c0_g2	0v3C_up
TR101135|c0_g1	AT2G42310	unknown protein; BEST Arabidopsis thaliana protein match is: unknown protein (TAIR:AT3G57785.1); Has 115 Blast hits to 115 proteins in 48 species: Archae - 0; Bacteria - 0; Metazoa - 4; Fungi - 44; Plants - 67; Viruses - 0; Other Eukaryotes - 0 (sou /.../CBI BLink). [Source:TAIR;Acc:AT2G42310]	0	0	0	0	No	No	unknown protein; BEST Arabidopsis thaliana protein match is: unknown protein (TAIR:AT3G57785.1); Has 115 Blast hits to 115 proteins in 48 species: Archae - 0; Bacteria - 0; Metazoa - 4; Fungi - 44; Plants - 67; Viruses - 0; Other Eukaryotes - 0 (sou /.../CBI BLink). [Source:TAIR;Acc:AT2G42310]	.	.	.	.		.	.	.	Unknown	.	.	.	.	.		0v3L_up;3CvL_up	TR101135|c0_g1	-1.38635	-1.38635	2.77271	0	0	21.74			9.48352	1.32578e-05	9.62105	4.9644e-06	4	13	TR101135|c0_g1		0v3L_up	3CvL_up
TR101135|c0_g2	AT2G42310	unknown protein; BEST Arabidopsis thaliana protein match is: unknown protein (TAIR:AT3G57785.1); Has 115 Blast hits to 115 proteins in 48 species: Archae - 0; Bacteria - 0; Metazoa - 4; Fungi - 44; Plants - 67; Viruses - 0; Other Eukaryotes - 0 (sou /.../CBI BLink). [Source:TAIR;Acc:AT2G42310]	0	0	0	0	No	No	unknown protein; BEST Arabidopsis thaliana protein match is: unknown protein (TAIR:AT3G57785.1); Has 115 Blast hits to 115 proteins in 48 species: Archae - 0; Bacteria - 0; Metazoa - 4; Fungi - 44; Plants - 67; Viruses - 0; Other Eukaryotes - 0 (sou /.../CBI BLink). [Source:TAIR;Acc:AT2G42310]	.	.	.	.		.	.	.	Unknown	.	.	.	.	.		0v3L_up;3CvL_up	TR101135|c0_g2	-1.45327	-1.45327	2.90653	0	0	25.18			9.69048	4.7394e-06	9.82804	1.75899e-06	4	13	TR101135|c0_g2		0v3L_up	3CvL_up
TR101135|c0_g3	AT2G42310	unknown protein; BEST Arabidopsis thaliana protein match is: unknown protein (TAIR:AT3G57785.1); Has 115 Blast hits to 115 proteins in 48 species: Archae - 0; Bacteria - 0; Metazoa - 4; Fungi - 44; Plants - 67; Viruses - 0; Other Eukaryotes - 0 (sou /.../CBI BLink). [Source:TAIR;Acc:AT2G42310]	0	0	0	0	No	No	unknown protein; BEST Arabidopsis thaliana protein match is: unknown protein (TAIR:AT3G57785.1); Has 115 Blast hits to 115 proteins in 48 species: Archae - 0; Bacteria - 0; Metazoa - 4; Fungi - 44; Plants - 67; Viruses - 0; Other Eukaryotes - 0 (sou /.../CBI BLink). [Source:TAIR;Acc:AT2G42310]	.	.	.	.		.	.	.	Unknown	.	.	.	.	.		0v3L_dn;3CvL_dn	TR101135|c0_g3	1.07666	2.38608	-3.46274	45.95	90.05	0	0.812046	0.843668	-10.7158	3.19289e-09	-11.7487	6.35786e-12	1	11	TR101135|c0_g3		0v3L_dn	3CvL_dn
TR101226|c1_g2	AT5G01590	Protein TIC 56, chloroplastic [Source:UniProtKB/Swiss-Prot;Acc:Q7Y1W1]	0	0	0	0	No	No	Protein TIC 56, chloroplastic {ECO:0000303|PubMed:23372012}	GO:0009507^cellular_component^chloroplast`GO:0009941^cellular_component^chloroplast envelope`GO:0009706^cellular_component^chloroplast inner membrane`GO:0009536^cellular_component^plastid`GO:0008565^molecular_function^protein transporter activity`GO:0045037^biological_process^protein import into chloroplast stroma	.	.	.		3.A.9.1.2	3.A	3.A.9	Photosynthesis	TIC56_ARATH^TIC56_ARATH^Q:586-744,H:233-285^69.81%ID^E:2e-15^RecName: Full=Protein TIC 56, chloroplastic {ECO:0000303|PubMed:23372012};^Eukaryota; Viridiplantae; Streptophyta; Embryophyta; Tracheophyta; Spermatophyta; Magnoliophyta; eudicotyledons; Gunneridae; Pentapetalae; rosids; malvids; Brassicales; Brassicaceae; Camelineae; Arabidopsis	.	.	.	.		0v3C_up;0v3L_up	TR101226|c1_g2	-2.45323	1.28002	1.17321	0	19.55	14.64	8.75842	4.49095e-05	8.67181	0.000559863	-0.587528	0.782603	6	7	TR101226|c1_g2	0v3C_up	0v3L_up
TR101297|c0_g1	ATCG01180	chloroplast-encoded 23S ribosomal RNA [Source:TAIR;Acc:ATCG01180]	0	0	0	0	Yes	No	chloroplast-encoded 23S ribosomal RNA [Source:TAIR;Acc:ATCG01180]	.	.	.	.		.	.	.	Translation/Protein synthesis	.	.	.	.	.		3CvL_dn	TR101297|c0_g1	-0.689346	1.79985	-1.1105	0.71	10.37	0	3.66601	0.0114994	-5.30353	0.656161	-9.20113	7.25979e-06	2	14	TR101297|c0_g1			3CvL_dn
TR101673|c0_g2										.	.	.	.		.	.	.	Unannotated	.	.	.	.	ExpAA=45.29^PredHel=2^Topology=o22-44i71-93o		0v3C_dn;0v3L_dn	TR101673|c0_g2	1.27689	-0.665346	-0.61154	5.88	0	0.05	-8.17465	0.000671338	-8.5922	0.000226093			3	2	TR101673|c0_g2	0v3C_dn	0v3L_dn
TR101711|c0_g3	AT3G41768	rRNA [Source:TAIR;Acc:AT3G41768]	0	0	0	0	Yes	No	rRNA [Source:TAIR;Acc:AT3G41768]	.	.	.	.		.	.	.	Translation/Protein synthesis	.	.	.	.	.		0v3C_dn;0v3L_dn	TR101711|c0_g3	2.24426	-1.12213	-1.12213	19.24	0	0	-8.75795	5.78922e-05	-9.17591	1.38837e-05			3	2	TR101711|c0_g3	0v3C_dn	0v3L_dn
TR101934|c0_g3	AT3G46230	17.4 kDa class I heat shock protein [Source:UniProtKB/Swiss-Prot;Acc:P19036]	0	0	0	0	No	No	17.4 kDa class I heat shock protein [Source:UniProtKB/Swiss-Prot;Acc:P19036]	.	.	.	.		.	.	.	Stress response	.	.	.	.	.	D0	0v3C_dn;0v3L_dn	TR101934|c0_g3	4.12051	-0.609814	-3.51069	1336.84	37.23	2.92	-5.19068	2.97001e-08	-8.69862	7.76734e-16	-3.59227	0.00134157	3	2	TR101934|c0_g3	0v3C_dn	0v3L_dn
TR101973|c2_g1	AT1G26130	Putative phospholipid-transporting ATPase 12 [Source:UniProtKB/Swiss-Prot;Acc:P57792]	0	0	0	0	No	No	Putative phospholipid-transporting ATPase 12 [Source:UniProtKB/Swiss-Prot;Acc:P57792]	.	.	.	.		.	.	.	Transport	.	.	.	.	.		0v3L_up	TR101973|c2_g1	-1.8	0.512372	1.28763	0	6.31	9.67	7.59265	0.00523366	8.86401	0.000233995	0.771967	0.782603	6	12	TR101973|c2_g1		0v3L_up
TR101982|c0_g9									Late embryogenesis abundant protein Lea5	GO:0006950^biological_process^response to stress	.	.	.		.	.	.	Stress response	LEA5_CITSI^LEA5_CITSI^Q:310-591,H:1-93^49.47%ID^E:2e-19^RecName: Full=Late embryogenesis abundant protein Lea5;^Eukaryota; Viridiplantae; Streptophyta; Embryophyta; Tracheophyta; Spermatophyta; Magnoliophyta; eudicotyledons; Gunneridae; Pentapetalae; rosids; malvids; Sapindales; Rutaceae; Citrus	.	.	.	.		3CvL_up	TR101982|c0_g9	-1.19451	-1.1688	2.36331	1.39	1.11	24.03	-0.465737	1	3.92437	0.00464004	4.31879	0.000866516	4	15	TR101982|c0_g9			3CvL_up
TR101999|c2_g1	AT5G43940	Alcohol dehydrogenase class-3 [Source:UniProtKB/Swiss-Prot;Acc:Q96533]	0	0	SA	0	No	No	Alcohol dehydrogenase class-3	GO:0005737^cellular_component^cytoplasm`GO:0004022^molecular_function^alcohol dehydrogenase (NAD) activity`GO:0051903^molecular_function^S-(hydroxymethyl)glutathione dehydrogenase activity`GO:0008270^molecular_function^zinc ion binding`GO:0006069^biological_process^ethanol oxidation	.	.	.		.	.	.	Energy metabolism	ADHX_PEA^ADHX_PEA^Q:3159-3251,H:50-80^80.65%ID^E:9e-07^RecName: Full=Alcohol dehydrogenase class-3;^Eukaryota; Viridiplantae; Streptophyta; Embryophyta; Tracheophyta; Spermatophyta; Magnoliophyta; eudicotyledons; Gunneridae; Pentapetalae; rosids; fabids; Fabales; Fabaceae; Papilionoideae; Fabeae; Pisum	.	.	.	.		3CvL_up	TR101999|c2_g1	-0.137662	-0.711037	0.8487	1	0	2.52	-6.86019	0.0538026	1.17414	0.656161	8.58735	0.000104624	4	15	TR101999|c2_g1			3CvL_up
TR102019|c0_g1	AT4G32285	Probable clathrin assembly protein At4g32285 [Source:UniProtKB/Swiss-Prot;Acc:Q8S9J8]	0	0	C2H4	0	No	No	Probable clathrin assembly protein At4g32285 [Source:UniProtKB/Swiss-Prot;Acc:Q8S9J8]	.	.	.	.		.	.	.	Transport	.	.	.	.	.		0v3C_up;0v3L_up	TR102019|c0_g1	-2.37579	0.915663	1.46013	0	13.98	17.12	8.58891	9.57228e-05	9.30944	2.90939e-05	0.219879	1	6	7	TR102019|c0_g1	0v3C_up	0v3L_up
TR102050|c0_g1	AT3G41768	rRNA [Source:TAIR;Acc:AT3G41768]	0	0	0	0	Yes	No	rRNA [Source:TAIR;Acc:AT3G41768]	.	.	.	.		.	.	.	Translation/Protein synthesis	.	.	.	.	.		0v3L_dn	TR102050|c0_g1	2.15408	-1.07704	-1.07704	17.32	0	0	-7.96897	0.00161734	-8.38632	0.000579214			3	10	TR102050|c0_g1		0v3L_dn
TR102379|c0_g2									Metallothionein-like protein type 3	GO:0046872^molecular_function^metal ion binding	.	.	.		.	.	.	Others	MT3_CARPA^MT3_CARPA^Q:215-33,H:3-64^61.29%ID^E:4e-17^RecName: Full=Metallothionein-like protein type 3;^Eukaryota; Viridiplantae; Streptophyta; Embryophyta; Tracheophyta; Spermatophyta; Magnoliophyta; eudicotyledons; Gunneridae; Pentapetalae; rosids; malvids; Brassicales; Caricaceae; Carica	.	.	.	.	D3C;D3L	0v3C_up;0v3L_up	TR102379|c0_g2	-5.4264	2.42485	3.00155	0	365.56	442.77	11.382	4.90438e-11	12.0707	7.166e-12	0.187104	1	6	7	TR102379|c0_g2	0v3C_up	0v3L_up
TR102719|c0_g1										.	.	.	.		.	.	.	Unannotated	.	.	.	.	.	D3L	0v3L_up	TR102719|c0_g1	-3.03511	-0.261224	3.29633	0.86	13.79	145.53	3.70447	0.0932959	7.12494	9.87023e-08	3.30645	0.00120254	6	12	TR102719|c0_g1		0v3L_up
TR102719|c0_g12										.	.	.	.		.	.	.	Unannotated	.	.	.	.	.	D3C	0v3C_up;3CvL_dn	TR102719|c0_g12	-2.02118	4.04236	-2.02118	0	104.75	0	9.39466	2.27127e-06			-10.0334	9.7646e-08	2	9	TR102719|c0_g12	0v3C_up		3CvL_dn
TR102719|c0_g13										.	.	.	.		.	.	.	Unannotated	.	.	.	.	.	D3C;D3L	0v3C_up;0v3L_up	TR102719|c0_g13	-3.72339	1.49976	2.22363	1.59	103.76	139.82	5.44343	2.51512e-05	5.88533	1.34212e-06	0.341318	0.885411	6	7	TR102719|c0_g13	0v3C_up	0v3L_up
TR102719|c0_g14										.	.	.	.		.	.	.	Unannotated	.	.	.	.	.	D0	0v3C_dn;0v3L_dn	TR102719|c0_g14	3.38165	-1.04296	-2.33869	106.82	2.32	0	-5.59491	1.07591e-05	-9.89254	3.27359e-07	-4.4833	0.782603	3	2	TR102719|c0_g14	0v3C_dn	0v3L_dn
TR102719|c0_g15										.	.	.	.		.	.	.	Unannotated	.	.	.	.	.		0v3L_dn	TR102719|c0_g15	1.42414	1.06486	-2.48899	29.06	17.08	0	-0.911312	0.843668	-8.63938	0.000195381	-7.94674	0.00171776	1	10	TR102719|c0_g15		0v3L_dn
TR102719|c0_g2										.	.	.	.		.	.	.	Unannotated	.	.	.	.	.	D0	0v3C_dn;0v3L_dn	TR102719|c0_g2	3.41024	-2.23929	-1.17096	101.61	0	1.41	-9.51266	1.37486e-06	-6.27292	1.73031e-06	3.78533	0.782603	3	2	TR102719|c0_g2	0v3C_dn	0v3L_dn
TR102719|c0_g7										.	.	.	.		.	.	.	Unannotated	.	.	.	.	.		3CvL_dn	TR102719|c0_g7	-0.263237	2.1832	-1.91996	4.46	25.73	0	2.29865	0.207824	-6.02581	0.338641	-8.55045	0.000155946	2	14	TR102719|c0_g7			3CvL_dn
TR102780|c1_g13										.	.	.	.		.	.	.	Unannotated	.	.	.	.	.		3CvL_dn	TR102780|c1_g13	-0.36232	2.24971	-1.88739	3.88	26.39	0	2.49054	0.143981	-6.02581	0.338641	-8.74262	7.17883e-05	2	14	TR102780|c1_g13			3CvL_dn
TR102932|c0_g1										.	.	.	.		.	.	.	Unannotated	.	.	.	.	.		0v3C_up;3CvL_dn	TR102932|c0_g1	-1.69187	3.38375	-1.69187	0	52.02	0	8.14048	0.000671338			-8.77816	5.51101e-05	2	9	TR102932|c0_g1	0v3C_up		3CvL_dn
TR103530|c0_g1	AT4G27000	Polyadenylate-binding protein RBP45C [Source:UniProtKB/Swiss-Prot;Acc:Q93W34]	0	0	0	0	No	No	Polyadenylate-binding protein RBP45C [Source:UniProtKB/Swiss-Prot;Acc:Q93W34]	.	.	.	.		.	.	.	RNA processing	.	.	.	.	ExpAA=22.18^PredHel=1^Topology=o82-104i		3CvL_dn	TR103530|c0_g1	-1.34165	2.68329	-1.34165	0	24.3	0	7.82856	0.0023425			-8.4658	0.000235751	2	14	TR103530|c0_g1			3CvL_dn
TR103581|c0_g1										.	.	.	.		.	.	.	Unknown	.	PF14111.1^DUF4283^Domain of unknown function (DUF4283)^136-281^E:5.2e-30	.	.	.		0v3L_dn	TR103581|c0_g1	1.34556	-0.321228	-1.02433	8.6	1	0	-3.23735	0.00536314	-9.91188	3.06002e-07	-6.88897	0.044266	3	10	TR103581|c0_g1		0v3L_dn
TR103685|c3_g1	AT5G52060	BAG family molecular chaperone regulator 1 [Source:UniProtKB/Swiss-Prot;Acc:Q0WUQ1]	0	0	0	0	No	No	BAG family molecular chaperone regulator 1	GO:0005739^cellular_component^mitochondrion	.	.	.		.	.	.	Others	BAG1_ARATH^BAG1_ARATH^Q:16-310,H:39-342^51.09%ID^E:3e-90^RecName: Full=BAG family molecular chaperone regulator 1;^Eukaryota; Viridiplantae; Streptophyta; Embryophyta; Tracheophyta; Spermatophyta; Magnoliophyta; eudicotyledons; Gunneridae; Pentapetalae; rosids; malvids; Brassicales; Brassicaceae; Camelineae; Arabidopsis	PF14560.1^Ubiquitin_2^Ubiquitin-like domain^50-91^E:0.016`PF00240.18^ubiquitin^Ubiquitin family^54-111^E:1.4e-05`PF02179.11^BAG^BAG domain^136-214^E:3.1e-14	.	.	.	D3C;D3L	0v3C_up	TR103685|c3_g1	-2.31281	1.58604	0.726776	30.44	371.81	165.63	3.45241	0.000223951	2.28894	0.0342113	-1.24672	0.423793	6	6	TR103685|c3_g1	0v3C_up
TR103706|c1_g5	AT5G22020	Calcium-dependent phosphotriesterase superfamily protein [Source:TAIR;Acc:AT5G22020]	0	0	0	0	No	No	Calcium-dependent phosphotriesterase superfamily protein [Source:TAIR;Acc:AT5G22020]	.	.	.	.		.	.	.	Others	.	.	.	.	.		0v3L_dn;3CvL_dn	TR103706|c1_g5	1.38389	1.37414	-2.75803	34.38	26.29	0	-0.557183	0.857685	-9.0063	3.44069e-05	-8.66879	9.14321e-05	1	11	TR103706|c1_g5		0v3L_dn	3CvL_dn
TR103706|c1_g6	AT5G22020	Calcium-dependent phosphotriesterase superfamily protein [Source:TAIR;Acc:AT5G22020]	0	0	0	0	No	No	Calcium-dependent phosphotriesterase superfamily protein [Source:TAIR;Acc:AT5G22020]	.	.	.	.		.	.	.	Others	.	.	.	.	.		0v3C_up;3CvL_dn	TR103706|c1_g6	-1.5034	3.0068	-1.5034	0	34.65	0	8.42586	0.000196255			-9.06387	1.51319e-05	2	9	TR103706|c1_g6	0v3C_up		3CvL_dn
TR103709|c0_g2										.	.	.	.		.	.	.	Unannotated	.	.	.	.	.		0v3C_up;3CvL_dn	TR103709|c0_g2	-1.43017	2.86033	-1.43017	0	29.53	0	8.45435	0.000169028			-9.09239	1.2117e-05	2	9	TR103709|c0_g2	0v3C_up		3CvL_dn
TR103723|c0_g1										.	.	.	.		.	.	.	Unannotated	.	.	.	.	.	D3C	3CvL_dn	TR103723|c0_g1	0.0758393	3.11015	-3.18599	17.73	123.36	0	2.66104	0.0335623	-7.27587	0.0342113	-10.16	5.04956e-08	2	14	TR103723|c0_g1			3CvL_dn
TR103742|c0_g5										.	.	.	.		.	.	.	Unannotated	.	.	.	.	.		0v3L_dn	TR103742|c0_g5	1.37781	0.186954	-1.56477	23.43	7	0.79	-2.34541	0.109034	-5.4855	9.73843e-05	-3.22816	0.120374	1	10	TR103742|c0_g5		0v3L_dn
TR103742|c0_g6										.	.	.	.		.	.	.	Unannotated	.	.	.	.	.		0v3L_dn;3CvL_dn	TR103742|c0_g6	1.26525	0.934812	-2.20007	20.75	12.38	0	-0.268235	1	-8.63938	0.000195381	-8.59099	0.00013781	1	11	TR103742|c0_g6		0v3L_dn	3CvL_dn
TR103763|c4_g5										.	.	.	.		.	.	.	Unannotated	.	.	.	.	.		0v3C_up	TR103763|c4_g5	-2.11271	2.5415	-0.428788	0	38.45	2.85	8.03126	0.00094958	4.59975	0.730267	-3.93675	0.00419541	2	6	TR103763|c4_g5	0v3C_up
TR103781|c0_g1	AT5G60720	Protein of unknown function, DUF547 [Source:TAIR;Acc:AT5G60720]	0	0	0	0	No	No	Protein of unknown function, DUF547 [Source:TAIR;Acc:AT5G60720]	.	.	.	.		.	.	.	Unknown	.	PF14389.1^Lzipper-MIP1^Leucine-zipper of ternary complex factor MIP1^107-192^E:1e-19`PF04784.9^DUF547^Protein of unknown function, DUF547^473-606^E:6.3e-33	.	.	.		0v3C_up	TR103781|c0_g1	-1.69815	1.42964	0.268509	0.25	14.07	4.38	5.19862	8.11855e-05	3.76046	0.0192566	-1.53892	0.321009	6	6	TR103781|c0_g1	0v3C_up
TR104126|c1_g1										.	.	.	.		.	.	.	Unannotated	.	.	.	.	.		0v3L_up;3CvL_up	TR104126|c1_g1	-1.73831	-1.73831	3.47663	0	0	46.6			8.98478	0.000132926	9.12224	5.52278e-05	4	13	TR104126|c1_g1		0v3L_up	3CvL_up
TR104126|c1_g3										.	.	.	.		.	.	.	Unannotated	.	.	.	.	.		3CvL_dn	TR104126|c1_g3	0.157613	2.2141	-2.37171	9.86	36.59	0	1.78001	0.492199	-6.50489	0.203794	-8.50875	0.000176008	2	14	TR104126|c1_g3			3CvL_dn
TR104126|c1_g5										.	.	.	.		.	.	.	Unannotated	.	.	.	.	.		3CvL_dn	TR104126|c1_g5	-1.30146	2.60293	-1.30146	0	22.21	0	7.48631	0.00800391			-8.12294	0.000836191	2	14	TR104126|c1_g5			3CvL_dn
TR104126|c1_g7										.	.	.	.		.	.	.	Unannotated	.	.	.	.	.		3CvL_dn	TR104126|c1_g7	-1.43746	2.87492	-1.43746	0	30	0	7.95356	0.00136568			-8.59099	0.00013781	2	14	TR104126|c1_g7			3CvL_dn
TR104250|c2_g5										.	.	.	.		.	.	.	Unannotated	.	.	.	.	.		0v3C_up;0v3L_up	TR104250|c2_g5	-3.46783	1.62137	1.84646	0	52.53	50.02	9.54792	1.0037e-06	9.88923	1.73031e-06	-0.15992	1	6	7	TR104250|c2_g5	0v3C_up	0v3L_up
TR104266|c0_g1	AT4G14960	Tubulin alpha-6 chain [Source:UniProtKB/Swiss-Prot;Acc:P29511]	0	0	0	0	No	No	Tubulin alpha-6 chain [Source:UniProtKB/Swiss-Prot;Acc:P29511]	.	.	.	.		.	.	.	Cytoskeleton	.	.	.	.	.	D3C	0v3C_up;0v3L_up	TR104266|c0_g1	-4.55576	3.29587	1.25989	0	365.66	71.33	13.2808	8.84664e-16	11.3437	5.26789e-10	-2.4389	0.0147567	6	7	TR104266|c0_g1	0v3C_up	0v3L_up
TR104266|c0_g10										.	.	.	.		.	.	.	Unannotated	.	.	.	.	.		0v3L_up;3CvL_up	TR104266|c0_g10	-1.55813	-1.55813	3.11627	0	0	31.64			9.91552	1.5296e-06	10.0531	5.61838e-07	4	13	TR104266|c0_g10		0v3L_up	3CvL_up
TR104266|c0_g11										.	.	.	.		.	.	.	Unannotated	.	.	.	.	.		0v3L_up;3CvL_up	TR104266|c0_g11	-1.34377	-1.34377	2.68754	0	0	19.79			9.22789	4.26853e-05	9.3654	1.66874e-05	4	13	TR104266|c0_g11		0v3L_up	3CvL_up
TR104266|c0_g2	AT4G14960	Tubulin alpha-6 chain [Source:UniProtKB/Swiss-Prot;Acc:P29511]	0	0	0	0	No	No	Tubulin alpha-6 chain [Source:UniProtKB/Swiss-Prot;Acc:P29511]	.	.	.	.		.	.	.	Cytoskeleton	.	.	.	.	.	D0	0v3L_dn	TR104266|c0_g2	1.64924	-0.846026	-0.803211	156.04	19.99	16.74	-3.12426	0.0012935	-3.37164	0.000406705	-0.329706	0.896605	3	10	TR104266|c0_g2		0v3L_dn
TR104266|c0_g8										.	.	.	.		.	.	.	Unannotated	.	.	.	.	.		0v3L_up;3CvL_up	TR104266|c0_g8	-1.52708	-1.80447	3.33155	0.43	0	44.05			6.56403	2.00621e-06	10.4915	5.04956e-08	4	13	TR104266|c0_g8		0v3L_up	3CvL_up
TR104266|c0_g9	AT4G14960	Tubulin alpha-6 chain [Source:UniProtKB/Swiss-Prot;Acc:P29511]	0	0	0	0	No	No	Tubulin alpha-6 chain [Source:UniProtKB/Swiss-Prot;Acc:P29511]	.	.	.	.		.	.	.	Cytoskeleton	.	.	.	.	.	D0	0v3C_dn;0v3L_dn	TR104266|c0_g9	3.4776	-0.670215	-2.80739	158.99	5.4	0	-5.0545	2.0818e-07	-12.6533	2.90435e-14	-7.81605	0.003097	3	2	TR104266|c0_g9	0v3C_dn	0v3L_dn
TR104297|c2_g3										.	.	.	.		.	.	.	Unannotated	.	.	.	.	.		0v3C_up;3CvL_dn	TR104297|c2_g3	-1.29441	2.36231	-1.0679	0	18.47	0.22	8.53658	0.000126925			-6.28836	8.07925e-06	2	9	TR104297|c2_g3	0v3C_up		3CvL_dn
TR104378|c0_g1	AT4G27900	CCT motif family protein [Source:TAIR;Acc:AT4G27900]	0	0	0	0	No	No	Zinc finger protein CONSTANS-LIKE 5	GO:0005634^cellular_component^nucleus`GO:0003700^molecular_function^sequence-specific DNA binding transcription factor activity`GO:0008270^molecular_function^zinc ion binding`GO:0006355^biological_process^regulation of transcription, DNA-templated	.	.	Others		.	.	.	Transcription regulation	COL5_ARATH^COL5_ARATH^Q:542-327,H:258-331^45.33%ID^E:5e-09^RecName: Full=Zinc finger protein CONSTANS-LIKE 5;^Eukaryota; Viridiplantae; Streptophyta; Embryophyta; Tracheophyta; Spermatophyta; Magnoliophyta; eudicotyledons; Gunneridae; Pentapetalae; rosids; malvids; Brassicales; Brassicaceae; Camelineae; Arabidopsis	PF06203.9^CCT^CCT motif^198-241^E:1.4e-16	.	.	.		3CvL_dn	TR104378|c0_g1	-0.896717	1.75837	-0.861653	0.8	12.25	0.54	3.74243	0.0081698	-0.703782	1	-4.54558	0.000309191	2	14	TR104378|c0_g1			3CvL_dn
TR104532|c2_g1										.	.	.	.		.	.	.	Unannotated	.	.	.	.	.		0v3C_dn;0v3L_dn	TR104532|c2_g1	2.11307	-1.05653	-1.05653	16.52	0	0	-8.47627	0.000196255	-8.89405	5.74642e-05			3	2	TR104532|c2_g1	0v3C_dn	0v3L_dn
TR104532|c2_g2										.	.	.	.		.	.	.	Unannotated	.	.	.	.	.		0v3C_dn;0v3L_dn	TR104532|c2_g2	2.64444	-1.05469	-1.58975	36.81	0.72	0	-5.76349	1.126e-06	-10.6132	5.61597e-09	-5.0466	0.646465	3	2	TR104532|c2_g2	0v3C_dn	0v3L_dn
TR104532|c2_g3										.	.	.	.		.	.	.	Unannotated	.	.	.	.	.		0v3C_dn;0v3L_dn	TR104532|c2_g3	1.81206	-0.906029	-0.906029	11.51	0	0	-8.62397	9.57228e-05	-9.04186	2.72762e-05			3	2	TR104532|c2_g3	0v3C_dn	0v3L_dn
TR104535|c0_g1										.	.	.	.		.	.	.	Unannotated	.	.	.	.	.		3CvL_up	TR104535|c0_g1	0.442161	-2.41741	1.97525	12.93	0	25.79	-6.97471	0.0414855	0.825642	0.818464	8.35355	0.000271393	4	15	TR104535|c0_g1			3CvL_up
TR104554|c0_g3										.	.	.	.		.	.	.	Unannotated	.	.	.	.	.		0v3C_up;3CvL_dn	TR104554|c0_g3	-2.0367	3.07846	-1.04176	0	53.51	1.27	9.52124	1.16444e-06	4.59975	0.730267	-5.428	4.63279e-06	2	9	TR104554|c0_g3	0v3C_up		3CvL_dn
TR104595|c0_g2	AT1G64860	RNA polymerase sigma factor sigA [Source:UniProtKB/Swiss-Prot;Acc:O24629]	0	0	0	0	No	Yes	RNA polymerase sigma factor sigA [Source:UniProtKB/Swiss-Prot;Acc:O24629]	.	.	.	Sigma70-like		.	.	.	Photosynthesis	.	.	.	.	.		0v3L_dn;3CvL_dn	TR104595|c0_g2	0.789604	2.23626	-3.02587	27.01	59.42	0	0.983818	0.835382	-9.26887	9.06388e-06	-10.4736	9.67684e-09	1	11	TR104595|c0_g2		0v3L_dn	3CvL_dn
TR104601|c1_g1										.	.	.	.		.	.	.	Unannotated	.	.	.	.	.		3CvL_up	TR104601|c1_g1	-0.643137	-0.643137	1.28627	0	0	3.62			8.29846	0.00262641	8.43577	0.000176008	4	15	TR104601|c1_g1			3CvL_up
TR10477|c0_g1										.	.	.	.		.	.	.	Unannotated	.	.	.	sigP:1^19^0.612^YES	.		3CvL_dn	TR10477|c0_g1	-0.526805	1.3686	-0.841792	0.5	5.77	0	3.307	0.104455	-4.73672	0.730267	-8.27995	0.000497991	6	14	TR10477|c0_g1			3CvL_dn
TR105221|c0_g3										.	.	.	.		.	.	.	Unannotated	.	.	.	.	.		0v3L_dn	TR105221|c0_g3	1.35533	1.49567	-2.851	36.05	30.76	0	-0.42392	0.962212	-8.2712	0.000970479	-8.06656	0.00118914	1	10	TR105221|c0_g3		0v3L_dn
TR106035|c0_g1										.	.	.	.		.	.	.	Unannotated	.	.	.	.	.		0v3L_up;3CvL_up	TR106035|c0_g1	-1.88738	-1.28521	3.17258	0	0.82	41.72			8.86401	0.000233995	5.45505	0.000309191	4	13	TR106035|c0_g1		0v3L_up	3CvL_up
TR106370|c0_g1										.	.	.	.		.	.	.	Unannotated	.	.	.	.	.		3CvL_up	TR106370|c0_g1	-0.0713754	-1.54178	1.61316	3.67	0	10.2	-6.09143	0.274675	1.36221	0.656161	8.00426	0.000993207	4	15	TR106370|c0_g1			3CvL_up
TR106469|c0_g1	AT2G04520	Nucleic acid-binding, OB-fold-like protein [Source:TAIR;Acc:AT2G04520]	0	0	0	0	No	No	Nucleic acid-binding, OB-fold-like protein [Source:TAIR;Acc:AT2G04520]	.	.	.	.		.	.	.	Nucleic acid metabolism	.	.	.	.	.		0v3C_up;3CvL_dn	TR106469|c0_g1	-1.45916	2.91831	-1.45916	0	31.46	0	8.6882	6.51914e-05			-9.32646	4.20179e-06	2	9	TR106469|c0_g1	0v3C_up		3CvL_dn
TR106529|c0_g1									Cellulose synthase-like protein E1	GO:0005783^cellular_component^endoplasmic reticulum`GO:0005789^cellular_component^endoplasmic reticulum membrane`GO:0000139^cellular_component^Golgi membrane`GO:0016021^cellular_component^integral component of membrane`GO:0005886^cellular_component^plasma membrane`GO:0016760^molecular_function^cellulose synthase (UDP-forming) activity`GO:0071555^biological_process^cell wall organization`GO:003024…	COG1215^Glycosyl transferase, family 2	.	.		.	.	.	Cell wall related	CSLE1_ARATH^CSLE1_ARATH^Q:444-280,H:675-729^52.73%ID^E:1e-09^RecName: Full=Cellulose synthase-like protein E1;^Eukaryota; Viridiplantae; Streptophyta; Embryophyta; Tracheophyta; Spermatophyta; Magnoliophyta; eudicotyledons; Gunneridae; Pentapetalae; rosids; malvids; Brassicales; Brassicaceae; Camelineae; Arabidopsis	.	M	.	.		0v3L_dn	TR106529|c0_g1	1.35997	0.287835	-1.64781	46.29	16.11	2.47	-1.68807	0.292466	-4.36796	0.000140642	-2.76401	0.0537571	1	10	TR106529|c0_g1		0v3L_dn
TR106565|c0_g2										.	.	.	.		.	.	.	Unannotated	.	.	.	.	.		0v3L_dn;3CvL_dn	TR106565|c0_g2	0.916815	0.925526	-1.84234	11.91	9.24	0	-0.53501	0.878745	-8.49293	0.000355952	-8.1772	0.000700683	1	11	TR106565|c0_g2		0v3L_dn	3CvL_dn
TR106565|c0_g4										.	.	.	.		.	.	.	Unannotated	.	.	.	.	.		3CvL_up	TR106565|c0_g4	-1.11518	-1.11518	2.23036	0	0	11.82			8.32485	0.00228423	8.46216	0.000176008	4	15	TR106565|c0_g4			3CvL_up
TR106930|c0_g1	AT4G39170	Phosphatidylinositol/phosphatidylcholine transfer protein SFH6 [Source:UniProtKB/Swiss-Prot;Acc:F4JVA6]	0	0	0	0	No	No	Phosphatidylinositol/phosphatidylcholine transfer protein SFH8	GO:0000139^cellular_component^Golgi membrane`GO:0005886^cellular_component^plasma membrane`GO:0005215^molecular_function^transporter activity`GO:0015031^biological_process^protein transport	.	.	.		.	.	.	Transport	SFH8_ARATH^SFH8_ARATH^Q:1-253,H:339-596^61.65%ID^E:6e-92^RecName: Full=Phosphatidylinositol/phosphatidylcholine transfer protein SFH8;^Eukaryota; Viridiplantae; Streptophyta; Embryophyta; Tracheophyta; Spermatophyta; Magnoliophyta; eudicotyledons; Gunneridae; Pentapetalae; rosids; malvids; Brassicales; Brassicaceae; Camelineae; Arabidopsis	.	.	.	ExpAA=21.25^PredHel=1^Topology=o134-156i		0v3L_up;3CvL_up	TR106930|c0_g1	-2.02798	-2.02798	4.05596	0	0	86.17			11.3787	4.30957e-10	11.5164	1.60044e-10	4	13	TR106930|c0_g1		0v3L_up	3CvL_up
TR106930|c0_g3	AT4G39170	Phosphatidylinositol/phosphatidylcholine transfer protein SFH6 [Source:UniProtKB/Swiss-Prot;Acc:F4JVA6]	0	0	0	0	No	No	Phosphatidylinositol/phosphatidylcholine transfer protein SFH8	GO:0000139^cellular_component^Golgi membrane`GO:0005886^cellular_component^plasma membrane`GO:0005215^molecular_function^transporter activity`GO:0015031^biological_process^protein transport	.	.	.		.	.	.	Transport	SFH8_ARATH^SFH8_ARATH^Q:1-253,H:339-596^62.03%ID^E:4e-93^RecName: Full=Phosphatidylinositol/phosphatidylcholine transfer protein SFH8;^Eukaryota; Viridiplantae; Streptophyta; Embryophyta; Tracheophyta; Spermatophyta; Magnoliophyta; eudicotyledons; Gunneridae; Pentapetalae; rosids; malvids; Brassicales; Brassicaceae; Camelineae; Arabidopsis	.	.	.	ExpAA=21.25^PredHel=1^Topology=o134-156i	D3C	0v3C_up;3CvL_dn	TR106930|c0_g3	-2.08193	3.81449	-1.73256	0	93.12	0.35	11.0731	2.78562e-10	3.65805	1	-7.92704	5.51659e-11	2	9	TR106930|c0_g3	0v3C_up		3CvL_dn
TR107039|c4_g1										.	.	.	.		.	.	.	Unannotated	.	.	.	.	.	D0	0v3C_dn;0v3L_dn	TR107039|c4_g1	3.16879	-2.12106	-1.04772	112.58	0.67	2.56	-7.35579	1.71403e-08	-5.58375	2.9166e-07	1.75239	0.782603	3	2	TR107039|c4_g1	0v3C_dn	0v3L_dn
TR107039|c7_g1										.	.	.	.		.	.	.	Unannotated	.	.	.	.	.		3CvL_dn	TR107039|c7_g1	0.79849	1.31241	-2.1109	13.45	15.47	0	-0.105871	1	-8.0091	0.00296291	-8.12294	0.000836191	1	14	TR107039|c7_g1			3CvL_dn
TR107040|c3_g1										.	.	.	.		.	.	.	Unannotated	.	.	.	.	.		0v3L_dn	TR107040|c3_g1	1.66732	-0.946916	-0.720407	10.58	0	0.22	-7.85397	0.0023425	-5.50317	0.000819592			3	10	TR107040|c3_g1		0v3L_dn
TR107050|c2_g3									Putative disease resistance RPP13-like protein 2	GO:0043531^molecular_function^ADP binding`GO:0005524^molecular_function^ATP binding`GO:0006952^biological_process^defense response	.	.	.		.	.	.	Defence	R13L2_ARATH^R13L2_ARATH^Q:1-86,H:1-83^37.21%ID^E:2e-07^RecName: Full=Putative disease resistance RPP13-like protein 2;^Eukaryota; Viridiplantae; Streptophyta; Embryophyta; Tracheophyta; Spermatophyta; Magnoliophyta; eudicotyledons; Gunneridae; Pentapetalae; rosids; malvids; Brassicales; Brassicaceae; Camelineae; Arabidopsis	.	.	.	.		0v3C_up;3CvL_dn	TR107050|c2_g3	-1.57008	3.14015	-1.57008	0	40.03	0	8.66401	7.33722e-05			-9.30225	4.5542e-06	2	9	TR107050|c2_g3	0v3C_up		3CvL_dn
TR107050|c2_g4									Putative disease resistance RPP13-like protein 2	GO:0043531^molecular_function^ADP binding`GO:0005524^molecular_function^ATP binding`GO:0006952^biological_process^defense response	.	.	.		.	.	.	Defence	R13L2_ARATH^R13L2_ARATH^Q:1-86,H:1-83^34.88%ID^E:1e-08^RecName: Full=Putative disease resistance RPP13-like protein 2;^Eukaryota; Viridiplantae; Streptophyta; Embryophyta; Tracheophyta; Spermatophyta; Magnoliophyta; eudicotyledons; Gunneridae; Pentapetalae; rosids; malvids; Brassicales; Brassicaceae; Camelineae; Arabidopsis	.	.	.	.		0v3C_dn;0v3L_dn	TR107050|c2_g4	2.62891	-1.31445	-1.31445	29.7	0	0	-8.39633	0.000263286	-8.81406	8.47604e-05			3	2	TR107050|c2_g4	0v3C_dn	0v3L_dn
TR107050|c3_g12										.	.	.	.		.	.	.	Unannotated	.	.	.	sigP:1^22^0.755^YES	ExpAA=26.89^PredHel=1^Topology=o52-74i		0v3C_up	TR107050|c3_g12	-2.17191	2.27247	-0.100561	1.49	57.98	8.03	4.93597	0.000270613	1.8177	0.656161	-3.21993	0.00331495	6	6	TR107050|c3_g12	0v3C_up
TR107050|c3_g2										.	.	.	.		.	.	.	Unannotated	.	.	.	.	.		0v3C_up	TR107050|c3_g2	-2.56165	1.4557	1.10595	0.92	35.65	22.4	4.96763	0.000251195	4.38981	0.00172342	-0.678327	0.782603	6	6	TR107050|c3_g2	0v3C_up
TR107050|c3_g9										.	.	.	.		.	.	.	Unannotated	.	.	.	.	.		3CvL_dn	TR107050|c3_g9	-0.04665	1.59952	-1.55287	16.24	42.5	2.73	1.62209	0.468792	-2.67612	0.199883	-4.38831	0.000637078	2	14	TR107050|c3_g9			3CvL_dn
TR107057|c1_g4										.	.	.	.		.	.	.	Unannotated	.	.	.	.	.		0v3C_dn;3CvL_up	TR107057|c1_g4	1.27662	-3.19892	1.9223	43.87	0	43.58	-8.62397	9.57228e-05	-0.177844	1	9.00145	9.14321e-05	5	5	TR107057|c1_g4	0v3C_dn		3CvL_up
TR107080|c2_g5										.	.	.	.		.	.	.	Unannotated	.	.	.	.	.		3CvL_up	TR107080|c2_g5	-0.748199	-1.09983	1.84803	0.57	0	8.66			4.07727	0.0334574	8.00426	0.000993207	4	15	TR107080|c2_g5			3CvL_up
TR107085|c4_g1	AT5G14590	Isocitrate dehydrogenase [NADP], chloroplastic/mitochondrial [Source:UniProtKB/Swiss-Prot;Acc:Q8LPJ5]	0	0	0	0	No	No	Isocitrate dehydrogenase [NADP], chloroplastic/mitochondrial [Source:UniProtKB/Swiss-Prot;Acc:Q8LPJ5]	.	.	.	.		.	.	.	Energy metabolism	.	.	.	.	.		3CvL_dn	TR107085|c4_g1	-0.792851	2.36895	-1.5761	1.49	22.91	0	2.87908	0.0341975	-6.50489	0.203794	-9.60899	9.5954e-07	2	14	TR107085|c4_g1			3CvL_dn
TR107091|c0_g2										.	.	.	.		.	.	.	Unannotated	.	.	.	.	.		0v3C_up;3CvL_dn	TR107091|c0_g2	-1.23385	2.4677	-1.23385	0	19.1	0	8.66401	7.33722e-05			-9.30225	4.5542e-06	2	9	TR107091|c0_g2	0v3C_up		3CvL_dn
TR107091|c0_g7										.	.	.	.		.	.	.	Unannotated	.	.	.	.	.		0v3C_dn;3CvL_up	TR107091|c0_g7	0.442876	-2.46247	2.0196	13.42	0	27.52	-8.3117	0.000419035	0.877563	0.730267	9.74448	2.64783e-06	4	5	TR107091|c0_g7	0v3C_dn		3CvL_up
TR107097|c0_g5										.	.	.	.		.	.	.	Unannotated	.	.	.	.	.		3CvL_dn	TR107097|c0_g5	-1.29565	2.59129	-1.29565	0	21.94	0	7.95356	0.00136568			-8.59099	0.00013781	2	14	TR107097|c0_g5			3CvL_dn
TR107112|c0_g2										.	.	.	.		.	.	.	Unannotated	.	.	.	.	.		0v3C_dn;0v3L_dn	TR107112|c0_g2	3.26033	-1.63017	-1.63017	59.2	0	0	-8.96609	2.00725e-05	-9.38416	5.0139e-06			3	2	TR107112|c0_g2	0v3C_dn	0v3L_dn
TR107112|c0_g3										.	.	.	.		.	.	.	Unannotated	.	.	.	.	.		0v3L_up	TR107112|c0_g3	-2.72185	-0.395025	3.11687	0	6.38	72.5	5.6149	0.468792	9.50675	1.22004e-05	3.40046	0.00384352	6	12	TR107112|c0_g3		0v3L_up
TR107118|c4_g8										.	.	.	.		.	.	.	Unannotated	.	.	.	.	.		0v3L_up;3CvL_up	TR107118|c4_g8	-1.30737	-1.30737	2.61474	0	0	18.26			9.12653	7.21708e-05	9.26402	2.91982e-05	4	13	TR107118|c4_g8		0v3L_up	3CvL_up
TR107511|c1_g2	AT3G22810	Plant protein of unknown function (DUF828) with plant pleckstrin homology-like region [Source:TAIR;Acc:AT3G22810]	0	0	0	0	No	No	Plant protein of unknown function (DUF828) with plant pleckstrin homology-like region [Source:TAIR;Acc:AT3G22810]	.	.	.	.		.	.	.	Unknown	.	.	.	.	.		0v3C_up;3CvL_dn	TR107511|c1_g2	-1.29357	2.17462	-0.881057	0	16.01	0.42	8.8034	3.49655e-05	4.20441	0.996946	-5.10677	5.49856e-05	2	9	TR107511|c1_g2	0v3C_up		3CvL_dn
TR107546|c0_g1										.	.	.	.		.	.	.	Unannotated	.	.	.	.	.		0v3L_dn;3CvL_dn	TR107546|c0_g1	0.681364	2.21065	-2.89201	22.52	53.04	0	1.07654	0.843668	-8.2712	0.000970479	-9.56896	1.21223e-06	1	11	TR107546|c0_g1		0v3L_dn	3CvL_dn
TR107574|c0_g2	AT2G21320	B-box zinc finger protein 18 [Source:UniProtKB/Swiss-Prot;Acc:Q9SJU5]	0	0	0	0	No	No	B-box zinc finger protein 19 {ECO:0000303|PubMed:19920209}	GO:0005634^cellular_component^nucleus`GO:0008270^molecular_function^zinc ion binding`GO:0010100^biological_process^negative regulation of photomorphogenesis`GO:0006355^biological_process^regulation of transcription, DNA-templated`GO:0006351^biological_process^transcription, DNA-templated	.	.	DBP		.	.	.	Transcription regulation	BBX19_ARATH^BBX19_ARATH^Q:1-200,H:1-174^60.2%ID^E:2e-73^RecName: Full=B-box zinc finger protein 19 {ECO:0000303|PubMed:19920209};^Eukaryota; Viridiplantae; Streptophyta; Embryophyta; Tracheophyta; Spermatophyta; Magnoliophyta; eudicotyledons; Gunneridae; Pentapetalae; rosids; malvids; Brassicales; Brassicaceae; Camelineae; Arabidopsis	PF00643.19^zf-B_box^B-box zinc finger^4-33^E:9e-06`PF00643.19^zf-B_box^B-box zinc finger^53-92^E:2.3e-06	.	.	.		0v3L_up	TR107574|c0_g2	-1.51738	-0.889519	2.4069	5.29	7.15	68.32	0.251011	1	3.49461	0.000429932	3.16088	0.00131391	4	12	TR107574|c0_g2		0v3L_up
TR107731|c0_g1										.	.	.	.		.	.	.	Unannotated	.	.	.	.	.		0v3L_up;3CvL_up	TR107731|c0_g1	-1.15139	-1.15139	2.30278	0	0	12.85			8.69222	0.000492209	8.82963	0.000189138	4	13	TR107731|c0_g1		0v3L_up	3CvL_up
TR107937|c0_g1	AT1G18250	Thaumatin-like protein [Source:UniProtKB/Swiss-Prot;Acc:P50699]	0	0	0	0	No	No	Thaumatin-like protein	.	.	.	.		.	.	.	Defence	TLPH_ARATH^TLPH_ARATH^Q:1045-368,H:16-241^74.01%ID^E:2e-117^RecName: Full=Thaumatin-like protein;^Eukaryota; Viridiplantae; Streptophyta; Embryophyta; Tracheophyta; Spermatophyta; Magnoliophyta; eudicotyledons; Gunneridae; Pentapetalae; rosids; malvids; Brassicales; Brassicaceae; Camelineae; Arabidopsis	.	.	.	.		3CvL_up	TR107937|c0_g1	0.315692	-1.90586	1.59017	29.83	3.68	46.89	-3.1668	0.00256094	0.498604	0.996946	3.58551	0.000271393	4	15	TR107937|c0_g1			3CvL_up
TR107993|c0_g1										.	.	.	.		.	.	.	Unannotated	.	.	.	.	.		0v3C_dn;0v3L_dn	TR107993|c0_g1	1.74628	-0.873138	-0.873138	10.63	0	0	-8.96609	2.00725e-05	-9.38416	5.0139e-06			3	2	TR107993|c0_g1	0v3C_dn	0v3L_dn
TR107998|c0_g2									Putative disease resistance protein At1g58400	GO:0043531^molecular_function^ADP binding`GO:0005524^molecular_function^ATP binding`GO:0006952^biological_process^defense response	KOG4658^resistance protein	.	.		.	.	.	Defence	DRL8_ARATH^DRL8_ARATH^Q:3-106,H:790-898^37.61%ID^E:4e-10^RecName: Full=Putative disease resistance protein At1g58400;^Eukaryota; Viridiplantae; Streptophyta; Embryophyta; Tracheophyta; Spermatophyta; Magnoliophyta; eudicotyledons; Gunneridae; Pentapetalae; rosids; malvids; Brassicales; Brassicaceae; Camelineae; Arabidopsis	.	T	.	.	D0	0v3C_dn;0v3L_dn	TR107998|c0_g2	3.49697	-1.74849	-1.74849	76.29	0	0	-10.2412	2.88151e-08	-10.6597	4.37992e-09			3	2	TR107998|c0_g2	0v3C_dn	0v3L_dn
TR108005|c0_g1										.	.	.	.		.	.	.	Unannotated	.	.	.	.	.	D0	0v3C_dn;0v3L_dn	TR108005|c0_g1	4.50986	-2.73147	-1.77839	310.42	0	1.2	-11.7267	7.11665e-12	-7.941	4.95742e-12	4.33499	0.782603	3	2	TR108005|c0_g1	0v3C_dn	0v3L_dn
TR108082|c0_g1										.	.	.	.		.	.	.	Unannotated	.	.	.	.	.		3CvL_up	TR108082|c0_g1	-1.02053	-1.02053	2.04107	0	0	9.48			8.06793	0.00571508	8.20517	0.000497991	4	15	TR108082|c0_g1			3CvL_up
TR108198|c0_g2										.	.	.	.		.	.	.	Unannotated	.	.	.	.	.		3CvL_up	TR108198|c0_g2	-0.950496	-1.83724	2.78774	1.74	0	30.52	-4.33602	0.857685	3.91439	0.0119171	8.7885	0.000235751	4	15	TR108198|c0_g2			3CvL_up
TR108214|c0_g2										.	.	.	.		.	.	.	Unannotated	.	.	.	.	.		3CvL_dn	TR108214|c0_g2	-1.13485	2.3204	-1.18555	0.99	24.16	0.54	4.4657	0.0264265	-1.0218	1	-5.6224	0.000176008	2	14	TR108214|c0_g2			3CvL_dn
TR108439|c0_g1	AT5G41761	unknown protein; FUNCTIONS IN: molecular_function unknown; INVOLVED IN: biological_process unknown; LOCATED IN: cellular_component unknown; BEST Arabidopsis thaliana protein match is: unknown protein (TAIR:AT3G55570.1); Has 30201 Blast hits to 17322 /.../ins in 780 species: Archae - 12; Bacteria - 1396; Metazoa - 17338; Fungi - 3422; Plants - 5037; Viruses - 0; Other Eukaryotes - 2996 (source: NC…	0	0	0	0	No	No	unknown protein; FUNCTIONS IN: molecular_function unknown; INVOLVED IN: biological_process unknown; LOCATED IN: cellular_component unknown; BEST Arabidopsis thaliana protein match is: unknown protein (TAIR:AT3G55570.1); Has 30201 Blast hits to 17322 /.../ins in 780 species: Archae - 12; Bacteria - 1396; Metazoa - 17338; Fungi - 3422; Plants - 5037; Viruses - 0; Other Eukaryotes - 2996 (source: NC…	.	.	.	.		.	.	.	Unknown	.	.	.	.	.		0v3C_up;3CvL_dn	TR108439|c0_g1	-1.40124	2.12658	-0.725346	1.19	27.26	1.95	4.32527	0.000290151	0.54899	1	-3.86958	0.000189564	2	9	TR108439|c0_g1	0v3C_up		3CvL_dn
TR108446|c0_g1	AT4G13370	Plant protein of unknown function (DUF936) [Source:TAIR;Acc:AT4G13370]	0	0	0	0	No	No	Plant protein of unknown function (DUF936) [Source:TAIR;Acc:AT4G13370]	.	.	.	.		.	.	.	Unknown	.	PF06075.7^DUF936^Plant protein of unknown function (DUF936)^4-722^E:2.2e-156	.	.	.		0v3C_dn	TR108446|c0_g1	0.985959	-0.938672	-0.0472874	6.63	0.17	1.37	-5.31663	4.36051e-05	-2.42141	0.0492309	2.84626	0.177568	3	1	TR108446|c0_g1	0v3C_dn
TR108452|c0_g2									Mitochondrial import receptor subunit TOM5 homolog	GO:0016021^cellular_component^integral component of membrane`GO:0005741^cellular_component^mitochondrial outer membrane`GO:0005739^cellular_component^mitochondrion`GO:0009536^cellular_component^plastid`GO:0015031^biological_process^protein transport	.	.	.		.	.	.	Transport	TOM5_ARATH^TOM5_ARATH^Q:167-6,H:1-54^48.15%ID^E:2e-15^RecName: Full=Mitochondrial import receptor subunit TOM5 homolog;^Eukaryota; Viridiplantae; Streptophyta; Embryophyta; Tracheophyta; Spermatophyta; Magnoliophyta; eudicotyledons; Gunneridae; Pentapetalae; rosids; malvids; Brassicales; Brassicaceae; Camelineae; Arabidopsis	.	.	.	.		0v3L_dn	TR108452|c0_g2	1.91364	0.420733	-2.33437	37.19	9.14	0	-2.16511	0.207824	-8.38632	0.000579214	-6.4341	0.132181	1	10	TR108452|c0_g2		0v3L_dn
TR108667|c2_g3										.	.	.	.		.	.	.	Unannotated	.	.	.	.	.		3CvL_dn	TR108667|c2_g3	-0.988256	1.97651	-0.988256	0	10.82	0	7.64302	0.00423105			-8.27995	0.000497991	2	14	TR108667|c2_g3			3CvL_dn
TR108686|c2_g3	ATMG01390	Mitochondrial 18S ribosomal RNA, which is a component of the 30S small subunit of mitochondrial ribosome. The rRNA is degraded by a polynucleotide phosphorylase-like protein (AtmtPNPase). [Source:TAIR;Acc:ATMG01390]	0	0	0	0	Yes	No	Mitochondrial 18S ribosomal RNA, which is a component of the 30S small subunit of mitochondrial ribosome. The rRNA is degraded by a polynucleotide phosphorylase-like protein (AtmtPNPase). [Source:TAIR;Acc:ATMG01390]	.	.	.	.		.	.	.	Translation/Protein synthesis	.	.	.	.	.		0v3C_dn;0v3L_dn	TR108686|c2_g3	2.01451	-1.09754	-0.916971	43.21	2.43	2.41	-4.27651	0.000255049	-4.52259	5.74642e-05	-0.319972	1	3	2	TR108686|c2_g3	0v3C_dn	0v3L_dn
TR108712|c0_g11										.	.	.	.		.	.	.	Unannotated	.	.	.	.	.	D0	0v3C_dn;0v3L_dn	TR108712|c0_g11	3.66823	0.00215215	-3.67039	332.22	18.68	0	-4.3087	1.63851e-05	-11.7641	6.20137e-12	-7.67233	0.00453954	1	2	TR108712|c0_g11	0v3C_dn	0v3L_dn
TR108712|c0_g14										.	.	.	.		.	.	.	Unannotated	.	.	.	.	.	D3C;D3L	0v3L_up	TR108712|c0_g14	-2.91894	0.47203	2.44691	9.39	90.99	293.85	3.18056	0.0114834	4.86753	4.17912e-06	1.59942	0.240335	6	12	TR108712|c0_g14		0v3L_up
TR108712|c0_g15										.	.	.	.		.	.	.	Unannotated	.	.	.	.	.	D3L	0v3L_up;3CvL_up	TR108712|c0_g15	-4.09082	-0.222425	4.31324	0	21.64	435.47	7.03676	0.0321775	11.7658	4.52558e-11	4.23116	1.37021e-05	6	13	TR108712|c0_g15		0v3L_up	3CvL_up
TR108712|c0_g18										.	.	.	.		.	.	.	Unannotated	.	.	.	.	.	D0	0v3C_dn;0v3L_dn	TR108712|c0_g18	4.67569	-1.97312	-2.70257	341.53	1.05	0	-8.48877	3.46235e-11	-11.8816	3.01129e-12			3	2	TR108712|c0_g18	0v3C_dn	0v3L_dn
TR108712|c0_g7										.	.	.	.		.	.	.	Unannotated	.	.	.	.	.	D3C;D3L	0v3C_up;0v3L_up;3CvL_up	TR108712|c0_g7	-5.2126	0.717005	4.49559	0	95.32	1077.22	9.10236	9.67268e-06	13.0169	2.54895e-14	3.41369	0.000272461	6	8	TR108712|c0_g7	0v3C_up	0v3L_up	3CvL_up
TR108712|c0_g8										.	.	.	.		.	.	.	Unannotated	.	.	.	.	.	D0	0v3C_dn;0v3L_dn	TR108712|c0_g8	4.93165	-1.6968	-3.23485	591.32	3.03	0	-7.70529	2.53278e-11	-12.5552	5.02541e-14	-5.0466	0.646465	3	2	TR108712|c0_g8	0v3C_dn	0v3L_dn
TR108712|c0_g9										.	.	.	.		.	.	.	Unannotated	.	.	.	.	.	D3L	0v3L_up;3CvL_up	TR108712|c0_g9	-1.13067	-2.66846	3.79913	48.63	11.85	963.48	-2.16431	0.169056	4.14206	1.09267e-05	6.22822	5.20606e-10	4	13	TR108712|c0_g9		0v3L_up	3CvL_up
TR108759|c0_g5										.	.	.	.		.	.	.	Unannotated	.	.	.	.	.		3CvL_dn	TR108759|c0_g5	0.851507	2.01694	-2.86844	25.16	45.41	0	0.681438	0.857685	-7.68857	0.00830889	-8.59099	0.00013781	1	14	TR108759|c0_g5			3CvL_dn
TR108961|c0_g1										.	.	.	.		.	.	.	Unannotated	.	.	.	.	.		0v3C_up;3CvL_dn	TR108961|c0_g1	-1.48255	2.9651	-1.48255	0	33.11	0	8.14048	0.000671338			-8.77816	5.51101e-05	2	9	TR108961|c0_g1	0v3C_up		3CvL_dn
TR109288|c0_g1	AT5G15630	COBRA-like protein 4 [Source:UniProtKB/Swiss-Prot;Acc:Q9LFW3]	COBL4	0	0	0	No	No	COBRA-like protein 4	GO:0031225^cellular_component^anchored component of membrane`GO:0005886^cellular_component^plasma membrane`GO:0005774^cellular_component^vacuolar membrane`GO:0016049^biological_process^cell growth`GO:0010215^biological_process^cellulose microfibril organization`GO:0009834^biological_process^plant-type secondary cell wall biogenesis	.	.	.		.	.	.	Cell wall related	COBL4_ARATH^COBL4_ARATH^Q:530-1711,H:18-411^85.03%ID^E:0^RecName: Full=COBRA-like protein 4;^Eukaryota; Viridiplantae; Streptophyta; Embryophyta; Tracheophyta; Spermatophyta; Magnoliophyta; eudicotyledons; Gunneridae; Pentapetalae; rosids; malvids; Brassicales; Brassicaceae; Camelineae; Arabidopsis	PF04833.10^COBRA^COBRA-like protein^43-207^E:9.7e-72	.	.	.	D3C;D3L	0v3C_up	TR109288|c0_g1	-2.65194	1.72153	0.930408	17.2	305.78	142.76	3.99436	1.53819e-05	2.89951	0.00296291	-1.1781	0.502677	6	6	TR109288|c0_g1	0v3C_up
TR109307|c0_g1										.	.	.	.		.	.	.	Unannotated	.	.	.	.	.		3CvL_up	TR109307|c0_g1	-0.561307	-0.561307	1.12261	0	0	2.86			8.40124	0.00167581	8.53857	0.000121341	4	15	TR109307|c0_g1			3CvL_up
TR109858|c1_g11										.	.	.	.		.	.	.	Unannotated	.	.	.	.	.		3CvL_dn	TR109858|c1_g11	-1.07766	2.15531	-1.07766	0	13.36	0	7.69169	0.00345621			-8.3287	0.000362675	2	14	TR109858|c1_g11			3CvL_dn
TR109858|c1_g2										.	.	.	.		.	.	.	Unannotated	.	.	.	.	.		3CvL_up	TR109858|c1_g2	-1.45964	-1.45964	2.91929	0	0	25.54			8.06793	0.00571508	8.20517	0.000497991	4	15	TR109858|c1_g2			3CvL_up
TR109858|c1_g4										.	.	.	.		.	.	.	Unannotated	.	.	.	.	.		0v3L_dn	TR109858|c1_g4	2.52021	-1.2601	-1.2601	26.31	0	0	-7.85397	0.0023425	-8.2712	0.000970479			3	10	TR109858|c1_g4		0v3L_dn
TR109879|c0_g8										.	.	.	.		.	.	.	Unannotated	.	.	.	.	.		3CvL_dn	TR109879|c0_g8	-1.25124	2.50247	-1.25124	0	19.86	0	7.48631	0.00800391			-8.12294	0.000836191	2	14	TR109879|c0_g8			3CvL_dn
TR109884|c0_g17										.	.	.	.		.	.	.	Unannotated	.	.	.	.	.		3CvL_dn	TR109884|c0_g17	0.135081	1.66001	-1.79509	5.81	15.84	0	1.28028	0.694512	-7.27587	0.0342113	-8.77816	5.51101e-05	2	14	TR109884|c0_g17			3CvL_dn
TR109887|c0_g9	AT1G55850	Cellulose synthase-like protein E1 [Source:UniProtKB/Swiss-Prot;Acc:Q8VZK9]	CslE1	GT2	0	0	No	No	Cellulose synthase-like protein E1	GO:0005783^cellular_component^endoplasmic reticulum`GO:0005789^cellular_component^endoplasmic reticulum membrane`GO:0000139^cellular_component^Golgi membrane`GO:0016021^cellular_component^integral component of membrane`GO:0005886^cellular_component^plasma membrane`GO:0016760^molecular_function^cellulose synthase (UDP-forming) activity`GO:0071555^biological_process^cell wall organization`GO:003024…	COG1215^Glycosyl transferase, family 2	.	.		4.D.3.1.4	4.D	4.D.3	Cell wall related	CSLE1_ARATH^CSLE1_ARATH^Q:7-311,H:413-714^57.05%ID^E:4e-108^RecName: Full=Cellulose synthase-like protein E1;^Eukaryota; Viridiplantae; Streptophyta; Embryophyta; Tracheophyta; Spermatophyta; Magnoliophyta; eudicotyledons; Gunneridae; Pentapetalae; rosids; malvids; Brassicales; Brassicaceae; Camelineae; Arabidopsis	PF03552.9^Cellulose_synt^Cellulose synthase^9-158^E:1.1e-29	M	.	ExpAA=96.07^PredHel=4^Topology=o388-410i430-447o480-499i520-539o	D0	0v3L_dn	TR109887|c0_g9	1.31575	-0.391841	-0.923905	110.38	24.91	13.57	-2.37991	0.0270543	-3.43463	0.000340801	-1.1373	0.596723	3	10	TR109887|c0_g9		0v3L_dn
TR109897|c0_g3										.	.	.	.		.	.	.	Unannotated	.	.	.	.	.		3CvL_up	TR109897|c0_g3	-0.505471	-1.81872	2.32419	3.07	0	21.49	-4.89697	0.843668	2.91274	0.0803097	8.35355	0.000271393	4	15	TR109897|c0_g3			3CvL_up
TR109918|c0_g10									UDP-glycosyltransferase 91A1	GO:0016758^molecular_function^transferase activity, transferring hexosyl groups	.	.	.		.	.	.	Others	U91A1_ARATH^U91A1_ARATH^Q:580-437,H:422-469^52.08%ID^E:5e-09^RecName: Full=UDP-glycosyltransferase 91A1;^Eukaryota; Viridiplantae; Streptophyta; Embryophyta; Tracheophyta; Spermatophyta; Magnoliophyta; eudicotyledons; Gunneridae; Pentapetalae; rosids; malvids; Brassicales; Brassicaceae; Camelineae; Arabidopsis	.	.	.	.		0v3L_dn;3CvL_dn	TR109918|c0_g10	1.50913	0.8919	-2.40103	28.98	13.99	0	-1.22684	0.602269	-9.51643	2.61078e-06	-8.50875	0.000176008	1	11	TR109918|c0_g10		0v3L_dn	3CvL_dn
TR109918|c0_g13									UDP-glycosyltransferase 91A1	GO:0016758^molecular_function^transferase activity, transferring hexosyl groups	.	.	.		.	.	.	Others	U91A1_ARATH^U91A1_ARATH^Q:580-437,H:422-469^54.17%ID^E:2e-09^RecName: Full=UDP-glycosyltransferase 91A1;^Eukaryota; Viridiplantae; Streptophyta; Embryophyta; Tracheophyta; Spermatophyta; Magnoliophyta; eudicotyledons; Gunneridae; Pentapetalae; rosids; malvids; Brassicales; Brassicaceae; Camelineae; Arabidopsis	.	.	.	.		0v3L_up;3CvL_up	TR109918|c0_g13	-1.53028	-1.53028	3.06056	0	0	29.78			9.38663	2.01339e-05	9.52416	7.8728e-06	4	13	TR109918|c0_g13		0v3L_up	3CvL_up
TR109918|c0_g17									UDP-glycosyltransferase 91A1	GO:0016758^molecular_function^transferase activity, transferring hexosyl groups	.	.	.		.	.	.	Others	U91A1_ARATH^U91A1_ARATH^Q:580-437,H:422-469^52.08%ID^E:7e-09^RecName: Full=UDP-glycosyltransferase 91A1;^Eukaryota; Viridiplantae; Streptophyta; Embryophyta; Tracheophyta; Spermatophyta; Magnoliophyta; eudicotyledons; Gunneridae; Pentapetalae; rosids; malvids; Brassicales; Brassicaceae; Camelineae; Arabidopsis	.	.	.	.		0v3C_up;3CvL_dn	TR109918|c0_g17	-1.33303	2.66607	-1.33303	0	23.83	0	8.63941	7.33722e-05			-9.27762	4.9644e-06	2	9	TR109918|c0_g17	0v3C_up		3CvL_dn
TR109918|c0_g2									UDP-glycosyltransferase 91A1	GO:0016758^molecular_function^transferase activity, transferring hexosyl groups	.	.	.		.	.	.	Others	U91A1_ARATH^U91A1_ARATH^Q:661-437,H:395-469^49.33%ID^E:2e-17^RecName: Full=UDP-glycosyltransferase 91A1;^Eukaryota; Viridiplantae; Streptophyta; Embryophyta; Tracheophyta; Spermatophyta; Magnoliophyta; eudicotyledons; Gunneridae; Pentapetalae; rosids; malvids; Brassicales; Brassicaceae; Camelineae; Arabidopsis	.	.	.	.		0v3C_up;0v3L_up	TR109918|c0_g2	-3.05625	0.954529	2.10172	0	24.04	44.74	8.88937	2.49676e-05	10.1984	3.46475e-07	0.808239	0.782603	6	7	TR109918|c0_g2	0v3C_up	0v3L_up
TR109918|c0_g20									Putative UDP-rhamnose:rhamnosyltransferase 1	GO:0016021^cellular_component^integral component of membrane`GO:0016758^molecular_function^transferase activity, transferring hexosyl groups	.	.	.		.	.	.	Secondary metabolism	URT1_FRAAN^URT1_FRAAN^Q:637-434,H:407-474^55.88%ID^E:9e-17^RecName: Full=Putative UDP-rhamnose:rhamnosyltransferase 1;^Eukaryota; Viridiplantae; Streptophyta; Embryophyta; Tracheophyta; Spermatophyta; Magnoliophyta; eudicotyledons; Gunneridae; Pentapetalae; rosids; fabids; Rosales; Rosaceae; Rosoideae; Potentilleae; Fragariinae; Fragaria	.	.	.	.		0v3C_up;3CvL_dn	TR109918|c0_g20	-1.27715	2.53072	-1.25357	4.59	70.05	2.92	3.75669	0.00042549	-0.756299	0.996946	-4.60105	4.9644e-06	2	9	TR109918|c0_g20	0v3C_up		3CvL_dn
TR109929|c0_g1	AT4G15540	WAT1-related protein At4g15540 [Source:UniProtKB/Swiss-Prot;Acc:F4JK59]	0	0	0	0	No	No	WAT1-related protein At3g28050	GO:0016021^cellular_component^integral component of membrane	.	.	.		.	.	.	Transport	WTR18_ARATH^WTR18_ARATH^Q:442-179,H:266-364^52.53%ID^E:7e-24^RecName: Full=WAT1-related protein At3g28050;^Eukaryota; Viridiplantae; Streptophyta; Embryophyta; Tracheophyta; Spermatophyta; Magnoliophyta; eudicotyledons; Gunneridae; Pentapetalae; rosids; malvids; Brassicales; Brassicaceae; Camelineae; Arabidopsis	.	.	.	.		3CvL_dn	TR109929|c0_g1	-0.375732	2.17154	-1.79581	3.47	23.28	0	2.56068	0.117374	-6.02581	0.338641	-8.81284	4.93844e-05	2	14	TR109929|c0_g1			3CvL_dn
TR109933|c13_g10									Probable disease resistance protein At1g58602	GO:0043531^molecular_function^ADP binding`GO:0005524^molecular_function^ATP binding`GO:0006952^biological_process^defense response	.	.	.		.	.	.	Defence	DRL9_ARATH^DRL9_ARATH^Q:20-99,H:1-80^37.5%ID^E:7e-10^RecName: Full=Probable disease resistance protein At1g58602;^Eukaryota; Viridiplantae; Streptophyta; Embryophyta; Tracheophyta; Spermatophyta; Magnoliophyta; eudicotyledons; Gunneridae; Pentapetalae; rosids; malvids; Brassicales; Brassicaceae; Camelineae; Arabidopsis	.	.	.	.		0v3L_up;3CvL_up	TR109933|c13_g10	-1.11305	-2.4017	3.51475	2.97	0	76.59	-4.89697	0.843668	4.48502	0.000386159	9.92612	1.0312e-06	4	13	TR109933|c13_g10		0v3L_up	3CvL_up
TR109933|c13_g12									Putative disease resistance protein At1g50180	GO:0009506^cellular_component^plasmodesma`GO:0043531^molecular_function^ADP binding`GO:0005524^molecular_function^ATP binding`GO:0006952^biological_process^defense response	.	.	.		.	.	.	Defence	DRL4_ARATH^DRL4_ARATH^Q:6-113,H:462-575^35.09%ID^E:1e-10^RecName: Full=Putative disease resistance protein At1g50180;^Eukaryota; Viridiplantae; Streptophyta; Embryophyta; Tracheophyta; Spermatophyta; Magnoliophyta; eudicotyledons; Gunneridae; Pentapetalae; rosids; malvids; Brassicales; Brassicaceae; Camelineae; Arabidopsis	.	.	.	.		0v3C_up;3CvL_dn	TR109933|c13_g12	-1.43479	2.86958	-1.43479	0	29.82	0	8.14048	0.000671338			-8.77816	5.51101e-05	2	9	TR109933|c13_g12	0v3C_up		3CvL_dn
TR109933|c13_g2										.	.	.	.		.	.	.	Unannotated	.	.	.	.	.		0v3C_up	TR109933|c13_g2	-3.14046	2.50651	0.633956	0	78.07	16.35	9.54792	1.0037e-06	7.71579	0.0201798	-2.33385	0.0381373	6	6	TR109933|c13_g2	0v3C_up
TR109933|c13_g5									Probable disease resistance protein At1g58602	GO:0043531^molecular_function^ADP binding`GO:0005524^molecular_function^ATP binding`GO:0006952^biological_process^defense response	.	.	.		.	.	.	Defence	DRL9_ARATH^DRL9_ARATH^Q:203-3,H:13-79^43.28%ID^E:2e-08^RecName: Full=Probable disease resistance protein At1g58602;^Eukaryota; Viridiplantae; Streptophyta; Embryophyta; Tracheophyta; Spermatophyta; Magnoliophyta; eudicotyledons; Gunneridae; Pentapetalae; rosids; malvids; Brassicales; Brassicaceae; Camelineae; Arabidopsis	.	.	.	.		0v3C_dn;0v3L_dn	TR109933|c13_g5	2.03537	-0.832171	-1.2032	41.41	3	1.58	-3.98956	0.000689253	-4.85806	1.38837e-05	-0.945041	0.782603	3	2	TR109933|c13_g5	0v3C_dn	0v3L_dn
TR109933|c13_g6										.	.	.	.		.	.	.	Unannotated	.	.	.	.	.		0v3C_up	TR109933|c13_g6	-2.63058	2.0242	0.606375	0	38.45	10.86	9.0659	1.06315e-05	7.67534	0.0238442	-1.89203	0.160925	6	6	TR109933|c13_g6	0v3C_up
TR109938|c1_g1									Protein trichome birefringence-like 33	GO:0016021^cellular_component^integral component of membrane	NOG29130^	.	.		.	.	.	Others	TBL33_ARATH^TBL33_ARATH^Q:1-84,H:110-137^71.43%ID^E:6e-06^RecName: Full=Protein trichome birefringence-like 33;^Eukaryota; Viridiplantae; Streptophyta; Embryophyta; Tracheophyta; Spermatophyta; Magnoliophyta; eudicotyledons; Gunneridae; Pentapetalae; rosids; malvids; Brassicales; Brassicaceae; Camelineae; Arabidopsis	.	S	.	.		0v3C_up	TR109938|c1_g1	-1.80277	1.70134	0.101426	0	16.45	3.54	9.0659	1.06315e-05	8.15875	0.00420585	-1.40843	0.40277	6	6	TR109938|c1_g1	0v3C_up
TR110392|c0_g1										.	.	.	.		.	.	.	Unannotated	.	.	.	.	.		0v3L_dn;3CvL_dn	TR110392|c0_g1	1.4013	0.953749	-2.35505	39.84	22.05	0.65	-1.00929	0.792466	-6.03936	9.52299e-08	-5.11697	4.63279e-06	1	11	TR110392|c0_g1		0v3L_dn	3CvL_dn
TR110503|c1_g2										.	.	.	.		.	.	.	Unannotated	.	.	.	.	.		0v3C_dn;0v3L_dn	TR110503|c1_g2	2.568	-1.284	-1.284	27.76	0	0	-8.17465	0.000671338	-8.5922	0.000226093			3	2	TR110503|c1_g2	0v3C_dn	0v3L_dn
TR110509|c1_g12										.	.	.	.		.	.	.	Unannotated	.	.	.	.	.		0v3L_dn	TR110509|c1_g12	2.78352	-1.39176	-1.39176	35.25	0	0	-7.96897	0.00161734	-8.38632	0.000579214			3	10	TR110509|c1_g12		0v3L_dn
TR110514|c1_g1										.	.	.	.		.	.	.	Unannotated	.	.	.	.	.		0v3L_up	TR110514|c1_g1	-1.84396	0.377126	1.46683	0.71	8.33	15.84	3.58952	0.00649682	4.89121	1.49638e-05	1.21045	0.520645	6	12	TR110514|c1_g1		0v3L_up
TR110519|c3_g1	ATCG00100	tRNA-Gly [Source:TAIR;Acc:ATCG00100]	0	0	0	0	No	No	tRNA-Gly [Source:TAIR;Acc:ATCG00100]	.	.	.	.		.	.	.	Translation/Protein synthesis	.	.	.	.	.		0v3L_dn	TR110519|c3_g1	1.29465	0.102143	-1.39679	41.2	12.97	2.9	-1.81668	0.157006	-3.97184	3.69318e-05	-2.23818	0.0508534	1	10	TR110519|c3_g1		0v3L_dn
TR110529|c4_g14										.	.	.	.		.	.	.	Unannotated	.	.	.	.	.		0v3L_dn	TR110529|c4_g14	1.72474	-0.0224604	-1.70228	25.39	4.71	0.3	-2.27161	0.157006	-5.72489	0.000307236	-3.54775	0.353949	1	10	TR110529|c4_g14		0v3L_dn
TR110546|c3_g6										.	.	.	.		.	.	.	Unannotated	.	.	.	.	.		3CvL_dn	TR110546|c3_g6	-0.560125	1.32945	-0.769327	1.27	7.93	0.51	3.27815	0.0414855	-1.09912	1	-4.47786	0.000913788	6	14	TR110546|c3_g6			3CvL_dn
TR110559|c0_g9	AT3G42622	transposable element gene [Source:TAIR;Acc:AT3G42622]	0	0	0	0	No	No	Transposon Tf2-9 polyprotein	GO:0005737^cellular_component^cytoplasm`GO:0004190^molecular_function^aspartic-type endopeptidase activity`GO:0003677^molecular_function^DNA binding`GO:0003887^molecular_function^DNA-directed DNA polymerase activity`GO:0004519^molecular_function^endonuclease activity`GO:0046872^molecular_function^metal ion binding`GO:0003723^molecular_function^RNA binding`GO:0003964^molecular_function^RNA-directe…	.	.	.		.	.	.	Others	TF29_SCHPO^TF29_SCHPO^Q:144-455,H:1158-1260^33.02%ID^E:1e-05^RecName: Full=Transposon Tf2-9 polyprotein;^Eukaryota; Fungi; Dikarya; Ascomycota; Taphrinomycotina; Schizosaccharomycetes; Schizosaccharomycetales; Schizosaccharomycetaceae; Schizosaccharomyces	.	.	.	.		0v3C_dn;0v3L_dn	TR110559|c0_g9	2.40867	-1.12906	-1.27962	24.55	0.18	0	-7.69035	2.66881e-09	-11.0831	3.59583e-10			3	2	TR110559|c0_g9	0v3C_dn	0v3L_dn
TR110563|c2_g2	ATCG00430	NAD(P)H-quinone oxidoreductase subunit K, chloroplastic [Source:UniProtKB/Swiss-Prot;Acc:P56756]	0	0	0	0	No	No	NAD(P)H-quinone oxidoreductase subunit K, chloroplastic [Source:UniProtKB/Swiss-Prot;Acc:P56756]	.	.	.	.		.	.	.	Photosynthesis	.	.	.	.	.		3CvL_dn	TR110563|c2_g2	-0.526901	1.84254	-1.31564	3.47	20.39	0.7	2.37849	0.169056	-2.36776	0.656161	-4.84508	0.000550122	2	14	TR110563|c2_g2			3CvL_dn
TR110566|c4_g2										.	.	.	.		.	.	.	Unannotated	.	.	.	.	.		0v3C_dn	TR110566|c4_g2	1.72237	-1.33897	-0.383394	45.41	2.79	5.59	-4.11525	0.000546611	-3.13105	0.00477713	0.91185	0.782603	3	1	TR110566|c4_g2	0v3C_dn
TR110569|c0_g9										.	.	.	.		.	.	.	Unannotated	.	.	.	.	.		0v3C_dn;0v3L_dn	TR110569|c0_g9	2.71873	-1.35937	-1.35937	32.81	0	0	-8.3117	0.000419035	-8.72936	0.000127745			3	2	TR110569|c0_g9	0v3C_dn	0v3L_dn
TR110570|c4_g10										.	.	.	.		.	.	.	Unknown	.	PF03140.10^DUF247^Plant protein of unknown function^2-101^E:1.2e-28	.	.	ExpAA=22.90^PredHel=1^Topology=o89-111i		0v3C_up	TR110570|c4_g10	-2.26493	2.15413	0.110801	0	32.43	5.41	8.24201	0.000419035	6.14449	0.259609	-2.59946	0.0452494	6	6	TR110570|c4_g10	0v3C_up
TR110570|c4_g17									UPF0481 protein At3g47200	GO:0016021^cellular_component^integral component of membrane`GO:0005886^cellular_component^plasma membrane	.	.	.		.	.	.	Others	Y3720_ARATH^Y3720_ARATH^Q:1-224,H:84-334^27.69%ID^E:3e-11^RecName: Full=UPF0481 protein At3g47200;^Eukaryota; Viridiplantae; Streptophyta; Embryophyta; Tracheophyta; Spermatophyta; Magnoliophyta; eudicotyledons; Gunneridae; Pentapetalae; rosids; malvids; Brassicales; Brassicaceae; Camelineae; Arabidopsis	PF03140.10^DUF247^Plant protein of unknown function^1-224^E:2.8e-43	.	.	.		0v3L_up	TR110570|c4_g17	-1.66515	-0.300576	1.96572	0	2.5	14.68	5.80386	0.363386	8.77111	0.000338584	2.47443	0.0723282	4	12	TR110570|c4_g17		0v3L_up
TR110570|c4_g9									UPF0481 protein At3g47200	GO:0016021^cellular_component^integral component of membrane`GO:0005886^cellular_component^plasma membrane	.	.	.		.	.	.	Others	Y3720_ARATH^Y3720_ARATH^Q:8-499,H:301-465^27.88%ID^E:1e-10^RecName: Full=UPF0481 protein At3g47200;^Eukaryota; Viridiplantae; Streptophyta; Embryophyta; Tracheophyta; Spermatophyta; Magnoliophyta; eudicotyledons; Gunneridae; Pentapetalae; rosids; malvids; Brassicales; Brassicaceae; Camelineae; Arabidopsis	.	.	.	.		0v3C_up;3CvL_dn	TR110570|c4_g9	-1.59504	3.19009	-1.59504	0	42.26	0	9.42376	1.89685e-06			-10.0625	8.09478e-08	2	9	TR110570|c4_g9	0v3C_up		3CvL_dn
TR110581|c2_g8										.	.	.	.		.	.	.	Unannotated	.	.	.	.	.	D0	0v3L_dn;3CvL_dn	TR110581|c2_g8	2.13505	1.4798	-3.61486	109.09	52.74	0	-1.47133	0.396419	-10.6482	4.70528e-09	-9.39674	2.88902e-06	1	11	TR110581|c2_g8		0v3L_dn	3CvL_dn
TR110673|c0_g2									Disease resistance protein RPH8A	GO:0043531^molecular_function^ADP binding`GO:0005524^molecular_function^ATP binding`GO:0009626^biological_process^plant-type hypersensitive response	.	.	.		.	.	.	Defence	RP8HA_ARATH^RP8HA_ARATH^Q:1-186,H:714-877^32.8%ID^E:1e-16^RecName: Full=Disease resistance protein RPH8A;^Eukaryota; Viridiplantae; Streptophyta; Embryophyta; Tracheophyta; Spermatophyta; Magnoliophyta; eudicotyledons; Gunneridae; Pentapetalae; rosids; malvids; Brassicales; Brassicaceae; Camelineae; Arabidopsis	PF13504.1^LRR_7^Leucine rich repeat^3-12^E:270`PF13504.1^LRR_7^Leucine rich repeat^31-41^E:240`PF13504.1^LRR_7^Leucine rich repeat^59-67^E:900`PF13504.1^LRR_7^Leucine rich repeat^106-112^E:4300`PF13504.1^LRR_7^Leucine rich repeat^130-144^E:69`PF13504.1^LRR_7^Leucine rich repeat^154-171^E:7.4	.	.	.		0v3L_up	TR110673|c0_g2	-2.23716	0.223584	2.01358	0	7.17	23.26	6.87759	0.0414855	8.98478	0.000132926	1.60954	0.364491	6	12	TR110673|c0_g2		0v3L_up
TR110852|c0_g2										.	.	.	.		.	.	.	Unannotated	.	.	.	.	.		3CvL_up	TR110852|c0_g2	-0.815066	-0.815066	1.63013	0	0	5.73			8.06793	0.00571508	8.20517	0.000497991	4	15	TR110852|c0_g2			3CvL_up
TR110854|c0_g1									Uncharacterized protein OsI_027940	GO:0005829^cellular_component^cytosol`GO:0005886^cellular_component^plasma membrane`GO:0009506^cellular_component^plasmodesma	.	.	.		.	.	.	Unknown	Y8359_ORYSI^Y8359_ORYSI^Q:48-99,H:1-52^73.08%ID^E:6e-21^RecName: Full=Uncharacterized protein OsI_027940;^Eukaryota; Viridiplantae; Streptophyta; Embryophyta; Tracheophyta; Spermatophyta; Magnoliophyta; Liliopsida; Poales; Poaceae; BEP clade; Ehrhartoideae; Oryzeae; Oryza	PF04969.11^CS^CS domain^53-90^E:0.0038	.	.	ExpAA=38.75^PredHel=2^Topology=o5-23i30-52o		0v3L_dn;3CvL_dn	TR110854|c0_g1	1.54993	1.50646	-3.05639	48.24	35.98	0	-0.585125	0.857685	-9.14355	1.7325e-05	-8.77816	5.51101e-05	1	11	TR110854|c0_g1		0v3L_dn	3CvL_dn
TR110854|c0_g2									Uncharacterized protein OsI_027940	GO:0005829^cellular_component^cytosol`GO:0005886^cellular_component^plasma membrane`GO:0009506^cellular_component^plasmodesma	.	.	.		.	.	.	Unknown	Y8359_ORYSI^Y8359_ORYSI^Q:48-99,H:1-52^73.08%ID^E:7e-21^RecName: Full=Uncharacterized protein OsI_027940;^Eukaryota; Viridiplantae; Streptophyta; Embryophyta; Tracheophyta; Spermatophyta; Magnoliophyta; Liliopsida; Poales; Poaceae; BEP clade; Ehrhartoideae; Oryzeae; Oryza	PF04969.11^CS^CS domain^53-90^E:0.0038	.	.	ExpAA=37.86^PredHel=2^Topology=o5-23i30-52o		0v3L_up;3CvL_up	TR110854|c0_g2	-1.71137	-1.71137	3.42273	0	0	43.98			8.8459	0.000265172	8.98334	0.000103031	4	13	TR110854|c0_g2		0v3L_up	3CvL_up
TR110854|c0_g3									Uncharacterized protein OsI_027940	GO:0005829^cellular_component^cytosol`GO:0005886^cellular_component^plasma membrane`GO:0009506^cellular_component^plasmodesma	.	.	.		.	.	.	Unknown	Y8359_ORYSI^Y8359_ORYSI^Q:48-99,H:1-52^73.08%ID^E:7e-21^RecName: Full=Uncharacterized protein OsI_027940;^Eukaryota; Viridiplantae; Streptophyta; Embryophyta; Tracheophyta; Spermatophyta; Magnoliophyta; Liliopsida; Poales; Poaceae; BEP clade; Ehrhartoideae; Oryzeae; Oryza	PF04969.11^CS^CS domain^53-90^E:0.0038	.	.	ExpAA=37.86^PredHel=2^Topology=o5-23i30-52o		0v3L_up;3CvL_up	TR110854|c0_g3	-1.72565	-1.72565	3.45131	0	0	45.35			8.8819	0.000208907	9.01934	8.31147e-05	4	13	TR110854|c0_g3		0v3L_up	3CvL_up
TR110862|c0_g2										.	.	.	.		.	.	.	Unannotated	.	.	.	.	.		0v3C_dn;0v3L_dn	TR110862|c0_g2	2.84268	-1.86197	-0.980702	51.79	0	1.09	-9.04685	1.46943e-05	-5.80692	2.01339e-05	3.78533	0.782603	3	2	TR110862|c0_g2	0v3C_dn	0v3L_dn
TR110862|c0_g6										.	.	.	.		.	.	.	Unannotated	.	.	.	.	.		0v3C_up;3CvL_dn	TR110862|c0_g6	-1.90219	3.25546	-1.35326	0	55.16	0.6	8.56298	0.000110343			-6.31478	7.25979e-06	2	9	TR110862|c0_g6	0v3C_up		3CvL_dn
TR110903|c0_g2									Pentatricopeptide repeat-containing protein At2g20710, mitochondrial	.	.	.	.		.	.	.	Others	PP166_ARATH^PP166_ARATH^Q:950-435,H:100-285^25.27%ID^E:1e-06^RecName: Full=Pentatricopeptide repeat-containing protein At2g20710, mitochondrial;^Eukaryota; Viridiplantae; Streptophyta; Embryophyta; Tracheophyta; Spermatophyta; Magnoliophyta; eudicotyledons; Gunneridae; Pentapetalae; rosids; malvids; Brassicales; Brassicaceae; Camelineae; Arabidopsis	.	.	.	.		3CvL_dn	TR110903|c0_g2	-0.822178	1.78971	-0.967529	0.21	9.15	0	5.18317	0.00187491			-9.22708	6.64969e-06	2	14	TR110903|c0_g2			3CvL_dn
TR111073|c0_g1										.	.	.	.		.	.	.	Unannotated	.	.	.	.	.		0v3L_up	TR111073|c0_g1	-0.850868	-0.220462	1.07133	0	0.87	3.59	6.25623	0.157006	8.71235	0.000431069	1.96079	0.216388	4	12	TR111073|c0_g1		0v3L_up
TR111081|c0_g1										.	.	.	.		.	.	.	Unannotated	.	.	.	.	.		0v3L_up;3CvL_up	TR111081|c0_g1	-1.11608	-1.11608	2.23215	0	0	11.85			8.69222	0.000492209	8.82963	0.000189138	4	13	TR111081|c0_g1		0v3L_up	3CvL_up
TR111085|c1_g2	AT5G61520	Sugar transport protein 3 [Source:UniProtKB/Swiss-Prot;Acc:Q8L7R8]	0	0	0	0	No	No	Hexose carrier protein HEX6	GO:0016021^cellular_component^integral component of membrane`GO:0022891^molecular_function^substrate-specific transmembrane transporter activity`GO:0015293^molecular_function^symporter activity`GO:0008643^biological_process^carbohydrate transport	.	.	.		.	.	.	Transport	HEX6_RICCO^HEX6_RICCO^Q:2-127,H:455-496^69.05%ID^E:2e-13^RecName: Full=Hexose carrier protein HEX6;^Eukaryota; Viridiplantae; Streptophyta; Embryophyta; Tracheophyta; Spermatophyta; Magnoliophyta; eudicotyledons; Gunneridae; Pentapetalae; rosids; fabids; Malpighiales; Euphorbiaceae; Acalyphoideae; Acalypheae; Ricinus	.	.	.	.		3CvL_dn	TR111085|c1_g2	-0.86442	2.09173	-1.22731	0.59	14.27	0	4.73474	0.0104947			-8.77816	5.51101e-05	2	14	TR111085|c1_g2			3CvL_dn
TR111120|c0_g1	AT2G40320	Protein trichome birefringence-like 33 [Source:UniProtKB/Swiss-Prot;Acc:F4IH21]	0	0	0	0	No	No	Protein trichome birefringence-like 33	GO:0016021^cellular_component^integral component of membrane	NOG29130^	.	.		.	.	.	Others	TBL33_ARATH^TBL33_ARATH^Q:43-459,H:16-424^70.74%ID^E:0^RecName: Full=Protein trichome birefringence-like 33;^Eukaryota; Viridiplantae; Streptophyta; Embryophyta; Tracheophyta; Spermatophyta; Magnoliophyta; eudicotyledons; Gunneridae; Pentapetalae; rosids; malvids; Brassicales; Brassicaceae; Camelineae; Arabidopsis	PF14416.1^PMR5N^PMR5 N terminal Domain^113-167^E:5.3e-22`PF13839.1^PC-Esterase^GDSL/SGNH-like Acyl-Esterase family found in Pmr5 and Cas1p^168-457^E:3.1e-80	S	.	ExpAA=19.92^PredHel=1^Topology=i47-66o	D3C	0v3C_up	TR111120|c0_g1	-2.42266	1.3759	1.04676	10.79	135.99	87.53	3.49818	0.000217483	2.86654	0.00381833	-0.715066	0.782603	6	6	TR111120|c0_g1	0v3C_up
TR111120|c0_g2	AT2G40320	Protein trichome birefringence-like 33 [Source:UniProtKB/Swiss-Prot;Acc:F4IH21]	0	0	0	0	No	No	Protein trichome birefringence-like 33	GO:0016021^cellular_component^integral component of membrane	NOG29130^	.	.		.	.	.	Others	TBL33_ARATH^TBL33_ARATH^Q:1-361,H:65-424^70.64%ID^E:0^RecName: Full=Protein trichome birefringence-like 33;^Eukaryota; Viridiplantae; Streptophyta; Embryophyta; Tracheophyta; Spermatophyta; Magnoliophyta; eudicotyledons; Gunneridae; Pentapetalae; rosids; malvids; Brassicales; Brassicaceae; Camelineae; Arabidopsis	PF14416.1^PMR5N^PMR5 N terminal Domain^15-69^E:2.3e-22`PF13839.1^PC-Esterase^GDSL/SGNH-like Acyl-Esterase family found in Pmr5 and Cas1p^70-359^E:5.5e-76	S	.	.	D3C	0v3C_up	TR111120|c0_g2	-2.11818	1.53795	0.580228	13.99	154.11	63.72	3.30325	0.000571098	2.03283	0.0849735	-1.35389	0.376303	6	6	TR111120|c0_g2	0v3C_up
TR111123|c0_g1										.	.	.	.		.	.	.	Unannotated	.	.	.	.	.		3CvL_dn	TR111123|c0_g1	-1.38928	2.77856	-1.38928	0	26.99	0	7.69169	0.00345621			-8.3287	0.000362675	2	14	TR111123|c0_g1			3CvL_dn
TR111135|c0_g1	AT2G26560	Patatin-like protein 2 [Source:UniProtKB/Swiss-Prot;Acc:O48723]	0	0	0	0	No	No	Patatin-like protein 1	GO:0005737^cellular_component^cytoplasm`GO:0047372^molecular_function^acylglycerol lipase activity`GO:0004620^molecular_function^phospholipase activity`GO:0006952^biological_process^defense response`GO:0010311^biological_process^lateral root formation`GO:0016042^biological_process^lipid catabolic process	.	.	.		.	.	.	Lipid metabolism	PLP1_ARATH^PLP1_ARATH^Q:1-396,H:1-396^58.84%ID^E:1e-170^RecName: Full=Patatin-like protein 1;^Eukaryota; Viridiplantae; Streptophyta; Embryophyta; Tracheophyta; Spermatophyta; Magnoliophyta; eudicotyledons; Gunneridae; Pentapetalae; rosids; malvids; Brassicales; Brassicaceae; Camelineae; Arabidopsis	PF01734.17^Patatin^Patatin-like phospholipase^22-78^E:9.6e-11	.	.	.		0v3C_up;3CvL_dn	TR111135|c0_g1	-0.979774	1.77796	-0.798189	0.87	13.72	0.79	4.9036	0.000322561	0.832969	1	-4.17364	0.000213099	2	9	TR111135|c0_g1	0v3C_up		3CvL_dn
TR111142|c0_g2										.	.	.	.		.	.	.	Unannotated	.	.	.	.	.	D3L	0v3L_up	TR111142|c0_g2	-1.77091	-0.453221	2.22413	11.58	24.6	134.63	0.955791	0.843668	3.40295	0.000899721	2.36356	0.0277131	4	12	TR111142|c0_g2		0v3L_up
TR111145|c8_g2										.	.	.	.		.	.	.	Unannotated	.	.	.	.	.		0v3C_dn;0v3L_dn	TR111145|c8_g2	2.9726	-1.4863	-1.4863	43.35	0	0	-8.62397	9.57228e-05	-9.04186	2.72762e-05			3	2	TR111145|c8_g2	0v3C_dn	0v3L_dn
TR111194|c3_g1										.	.	.	.		.	.	.	Unannotated	.	.	.	.	.		3CvL_up	TR111194|c3_g1	-0.194222	-0.747091	0.941313	0.96	0	2.87	-6.09143	0.274675	1.59395	0.580305	8.23609	0.000431114	4	15	TR111194|c3_g1			3CvL_up
TR111230|c0_g8	AT4G14145	unknown protein; FUNCTIONS IN: molecular_function unknown; INVOLVED IN: biological_process unknown; LOCATED IN: chloroplast; Has 30201 Blast hits to 17322 proteins in 780 species: Archae - 12; Bacteria - 1396; Metazoa - 17338; Fungi - 3422; Plants - /.../ Viruses - 0; Other Eukaryotes - 2996 (source: NCBI BLink). [Source:TAIR;Acc:AT4G14145]	0	0	0	0	No	No	unknown protein; FUNCTIONS IN: molecular_function unknown; INVOLVED IN: biological_process unknown; LOCATED IN: chloroplast; Has 30201 Blast hits to 17322 proteins in 780 species: Archae - 12; Bacteria - 1396; Metazoa - 17338; Fungi - 3422; Plants - /.../ Viruses - 0; Other Eukaryotes - 2996 (source: NCBI BLink). [Source:TAIR;Acc:AT4G14145]	.	.	.	.		.	.	.	Unknown	.	.	.	.	.		3CvL_dn	TR111230|c0_g8	-0.640627	1.96383	-1.3232	1.25	13.92	0	3.25663	0.12319	-4.73672	0.730267	-8.22949	0.000589188	2	14	TR111230|c0_g8			3CvL_dn
TR111245|c1_g2										.	.	.	.		.	.	.	Unannotated	.	.	.	.	.		0v3L_dn	TR111245|c1_g2	0.872577	0.683536	-1.55611	39.45	26.45	3.52	-0.673952	0.857685	-4.13728	0.000166102	-3.54794	0.00144709	1	10	TR111245|c1_g2		0v3L_dn
TR111249|c1_g1										.	.	.	.		.	.	.	Unannotated	.	.	.	.	.		3CvL_up	TR111249|c1_g1	-0.994584	-1.52665	2.52124	0.92	0	20.04			4.24651	0.0204579	8.17357	0.000497991	4	15	TR111249|c1_g1			3CvL_up
TR111249|c2_g10										.	.	.	.		.	.	.	Unannotated	.	.	.	.	.		0v3C_up	TR111249|c2_g10	-2.80742	1.85643	0.950988	0	38.72	16.16	8.3968	0.000226848	7.63373	0.0238442	-1.26399	0.520867	6	6	TR111249|c2_g10	0v3C_up
TR111249|c2_g8										.	.	.	.		.	.	.	Unannotated	.	.	.	.	.		3CvL_up	TR111249|c2_g8	-1.45723	-1.45723	2.91447	0	0	25.4			8.09884	0.00490273	8.23609	0.000431114	4	15	TR111249|c2_g8			3CvL_up
TR111254|c0_g1										.	.	.	.		.	.	.	Unannotated	.	.	.	.	.		3CvL_up	TR111254|c0_g1	-0.0169138	-2.10918	2.12609	11.31	0.82	35.58	-3.76161	0.207015	1.47891	0.56604	5.22108	0.000913788	4	15	TR111254|c0_g1			3CvL_up
TR111254|c0_g10										.	.	.	.		.	.	.	Unannotated	.	.	.	.	.		0v3C_dn	TR111254|c0_g10	2.2373	-2.71876	0.481462	62.05	0	10.56	-8.75795	5.78922e-05	-2.71358	0.0294641	6.59856	0.0773651	5	1	TR111254|c0_g10	0v3C_dn
TR111254|c0_g6									IAA-amino acid hydrolase ILR1-like 1	GO:0005788^cellular_component^endoplasmic reticulum lumen`GO:0016787^molecular_function^hydrolase activity	COG1473^amidohydrolase	.	.		.	.	.	Others	ILL1_ORYSI^ILL1_ORYSI^Q:5-127,H:405-442^65.85%ID^E:3e-07^RecName: Full=IAA-amino acid hydrolase ILR1-like 1;^Eukaryota; Viridiplantae; Streptophyta; Embryophyta; Tracheophyta; Spermatophyta; Magnoliophyta; Liliopsida; Poales; Poaceae; BEP clade; Ehrhartoideae; Oryzeae; Oryza	.	R	.	.		0v3C_up	TR111254|c0_g6	-2.81248	2.5041	0.308373	0	61.77	9.92	9.67439	5.45397e-07	7.45413	0.0418247	-2.72217	0.012279	6	6	TR111254|c0_g6	0v3C_up
TR111258|c0_g6	AT5G51300	splicing factor-related [Source:TAIR;Acc:AT5G51300]	0	0	0	0	No	No	splicing factor-related [Source:TAIR;Acc:AT5G51300]	.	.	.	.		.	.	.	RNA processing	.	.	.	.	.		3CvL_dn	TR111258|c0_g6	-1.27749	2.55499	-1.27749	0	21.06	0	7.82856	0.0023425			-8.4658	0.000235751	2	14	TR111258|c0_g6			3CvL_dn
TR111262|c2_g11										.	.	.	.		.	.	.	Unannotated	.	.	.	.	.		3CvL_dn	TR111262|c2_g11	-1.09006	2.01292	-0.922867	2.54	28.87	1.94	3.9383	0.0165538	-0.532309	1	-4.57718	0.000585642	2	14	TR111262|c2_g11			3CvL_dn
TR111269|c0_g2										.	.	.	.		.	.	.	Unannotated	.	.	.	.	.		0v3L_dn	TR111269|c0_g2	1.72135	-0.717824	-1.00352	11.58	0.36	0	-4.99479	0.00799158	-8.38632	0.000579214			3	10	TR111269|c0_g2		0v3L_dn
TR111275|c3_g4	AT4G24000	Cellulose synthase-like protein G2 [Source:UniProtKB/Swiss-Prot;Acc:Q8VYR4]	CslG2	GT2	0	0	No	No	Cellulose synthase-like protein G3	GO:0000139^cellular_component^Golgi membrane`GO:0016021^cellular_component^integral component of membrane`GO:0016760^molecular_function^cellulose synthase (UDP-forming) activity`GO:0071555^biological_process^cell wall organization`GO:0030244^biological_process^cellulose biosynthetic process	COG1215^Glycosyl transferase, family 2	.	.		.	.	.	Cell wall related	CSLG3_ARATH^CSLG3_ARATH^Q:4-153,H:699-748^40%ID^E:2e-08^RecName: Full=Cellulose synthase-like protein G3;^Eukaryota; Viridiplantae; Streptophyta; Embryophyta; Tracheophyta; Spermatophyta; Magnoliophyta; eudicotyledons; Gunneridae; Pentapetalae; rosids; malvids; Brassicales; Brassicaceae; Camelineae; Arabidopsis	.	M	.	.		3CvL_dn	TR111275|c3_g4	-1.35817	2.71634	-1.35817	0	25.19	0	7.91309	0.00161734			-8.55045	0.000155946	2	14	TR111275|c3_g4			3CvL_dn
TR111300|c0_g1									Putative F-box/LRR-repeat protein At5g02930	.	.	.	.		.	.	.	Protein regulation	FBL80_ARATH^FBL80_ARATH^Q:16-460,H:16-434^24.26%ID^E:1e-21^RecName: Full=Putative F-box/LRR-repeat protein At5g02930;^Eukaryota; Viridiplantae; Streptophyta; Embryophyta; Tracheophyta; Spermatophyta; Magnoliophyta; eudicotyledons; Gunneridae; Pentapetalae; rosids; malvids; Brassicales; Brassicaceae; Camelineae; Arabidopsis	PF08387.5^FBD^FBD^90-131^E:3.3e-10	.	.	.		3CvL_up	TR111300|c0_g1	-1.21938	-1.03951	2.25889	0.91	1.02	19.49	0.0291886	1	3.69353	0.00131835	3.58335	0.000978463	4	15	TR111300|c0_g1			3CvL_up
TR111301|c2_g3	ATCG01130	Ycf1 protein [Source:TAIR;Acc:ATCG01130]	0	0	0	0	No	No	Protein TIC 214 {ECO:0000250|UniProtKB:P56785}	GO:0031969^cellular_component^chloroplast membrane`GO:0016021^cellular_component^integral component of membrane	.	.	.		3.A.9.1.2	3.A	3.A.9	Photosynthesis	TI214_BUXMI^TI214_BUXMI^Q:1-422,H:1-421^71.56%ID^E:0^RecName: Full=Protein TIC 214 {ECO:0000250|UniProtKB:P56785};^Eukaryota; Viridiplantae; Streptophyta; Embryophyta; Tracheophyta; Spermatophyta; Magnoliophyta; eudicotyledons; Buxales; Buxaceae; Buxus	PF05758.7^Ycf1^Ycf1^1-239^E:3.6e-111	.	.	ExpAA=125.90^PredHel=6^Topology=o23-45i58-80o90-107i128-150o170-192i219-238o		0v3L_dn	TR111301|c2_g3	0.988668	-0.246516	-0.742152	7.46	1.51	0.5	-2.44895	0.0414855	-4.03903	0.000148332	-1.67216	0.40277	3	10	TR111301|c2_g3		0v3L_dn
TR111304|c1_g9									Non-specific lipid-transfer protein 2 {ECO:0000303|PubMed:23913675}	GO:0008289^molecular_function^lipid binding`GO:0006810^biological_process^transport	.	.	.		.	.	.	Lipid metabolism	NLTP2_APIGA^NLTP2_APIGA^Q:64-108,H:21-67^53.19%ID^E:3e-08^RecName: Full=Non-specific lipid-transfer protein 2 {ECO:0000303|PubMed:23913675};^Eukaryota; Viridiplantae; Streptophyta; Embryophyta; Tracheophyta; Spermatophyta; Magnoliophyta; eudicotyledons; Gunneridae; Pentapetalae; asterids; campanulids; Apiales; Apiaceae; Apioideae; apioid superclade; Apieae; Apium	.	.	.	ExpAA=21.51^PredHel=1^Topology=i20-42o		3CvL_dn	TR111304|c1_g9	-0.901817	1.97279	-1.07097	1.82	20.33	0.87	3.50355	0.00955626	-0.799679	1	-4.39869	0.000154329	2	14	TR111304|c1_g9			3CvL_dn
TR111321|c0_g1										.	.	.	.		.	.	.	Unannotated	.	.	.	.	.		0v3L_dn;3CvL_dn	TR111321|c0_g1	0.769107	1.31393	-2.08304	16.65	19.43	0.33	0.062289	1	-5.61829	0.000492209	-5.78245	9.14321e-05	1	11	TR111321|c0_g1		0v3L_dn	3CvL_dn
TR111326|c1_g4									Probable carboxylesterase 5	.	.	.	.		.	.	.	Others	CXE5_ARATH^CXE5_ARATH^Q:312-1,H:3-110^50%ID^E:2e-22^RecName: Full=Probable carboxylesterase 5;^Eukaryota; Viridiplantae; Streptophyta; Embryophyta; Tracheophyta; Spermatophyta; Magnoliophyta; eudicotyledons; Gunneridae; Pentapetalae; rosids; malvids; Brassicales; Brassicaceae; Camelineae; Arabidopsis	.	.	.	.		3CvL_dn	TR111326|c1_g4	-1.60808	2.71435	-1.10626	0	30.22	0.53	7.95356	0.00136568			-5.70464	0.00013781	2	14	TR111326|c1_g4			3CvL_dn
TR111326|c1_g8										.	.	.	.		.	.	.	Unannotated	.	.	.	.	.		0v3C_up	TR111326|c1_g8	-2.30826	2.49915	-0.190894	0	42.92	4.3	8.88937	2.49676e-05	6.02081	0.259609	-3.37129	0.003097	6	6	TR111326|c1_g8	0v3C_up
TR111334|c0_g2										.	.	.	.		.	.	.	Unannotated	.	.	.	.	.		0v3L_up;3CvL_up	TR111334|c0_g2	-1.57426	-1.57426	3.14853	0	0	32.76			10.295	2.00604e-07	10.4326	6.94833e-08	4	13	TR111334|c0_g2		0v3L_up	3CvL_up
TR111340|c3_g16										.	.	.	.		.	.	.	Unannotated	.	.	.	.	.		3CvL_dn	TR111340|c3_g16	-1.31223	2.62446	-1.31223	0	22.76	0	7.54046	0.00649682			-8.1772	0.000700683	2	14	TR111340|c3_g16			3CvL_dn
TR111438|c0_g1	AT1G04560	AWPM-19-like family protein [Source:TAIR;Acc:AT1G04560]	0	0	0	0	No	No	AWPM-19-like family protein [Source:TAIR;Acc:AT1G04560]	.	.	.	.		.	.	.	Others	.	.	.	.	.		0v3L_up;3CvL_up	TR111438|c0_g1	-1.53461	-1.06882	2.60343	2.66	3.43	50.54	0.660923	0.881681	4.35162	3.1156e-05	3.60724	0.000309191	4	13	TR111438|c0_g1		0v3L_up	3CvL_up
TR111448|c2_g1										.	.	.	.		.	.	.	Unannotated	.	.	.	.	.		0v3C_up;0v3L_up	TR111448|c2_g1	-2.2927	1.182	1.1107	0	16.08	12.35	8.71199	5.78922e-05	8.75179	0.000379232	-0.461059	0.782603	6	7	TR111448|c2_g1	0v3C_up	0v3L_up
TR111498|c1_g2	AT1G67340	F-box protein At1g67340 [Source:UniProtKB/Swiss-Prot;Acc:Q9FYF9]	0	0	0	0	No	No	F-box protein At1g67340	GO:0005634^cellular_component^nucleus`GO:0016567^biological_process^protein ubiquitination	.	.	.		.	.	.	Protein regulation	FB76_ARATH^FB76_ARATH^Q:58-266,H:40-244^74.16%ID^E:1e-103^RecName: Full=F-box protein At1g67340;^Eukaryota; Viridiplantae; Streptophyta; Embryophyta; Tracheophyta; Spermatophyta; Magnoliophyta; eudicotyledons; Gunneridae; Pentapetalae; rosids; malvids; Brassicales; Brassicaceae; Camelineae; Arabidopsis	PF08238.7^Sel1^Sel1 repeat^120-138^E:2500`PF08238.7^Sel1^Sel1 repeat^140-157^E:250`PF08238.7^Sel1^Sel1 repeat^172-209^E:8.7`PF08238.7^Sel1^Sel1 repeat^212-235^E:8.7`PF08238.7^Sel1^Sel1 repeat^260-265^E:15000	.	.	.		3CvL_up	TR111498|c1_g2	-0.145242	-1.72302	1.86826	17.38	3.42	47.71	-2.4493	0.0554167	1.35732	0.45918	3.72791	0.000231393	4	15	TR111498|c1_g2			3CvL_up
TR111521|c0_g1										.	.	.	.		.	.	.	Unannotated	.	.	.	.	.	D3C	0v3C_up	TR111521|c0_g1	-2.76516	2.2013	0.563864	4	144.6	36.82	5.05373	4.24397e-07	3.06228	0.00660063	-2.0773	0.0554494	6	6	TR111521|c0_g1	0v3C_up
TR111525|c0_g1										.	.	.	.		.	.	.	Unannotated	.	.	.	.	.		0v3C_up;0v3L_up	TR111525|c0_g1	-2.44205	1.15078	1.29126	0.56	22.68	20.41	5.11627	0.000118881	4.98389	0.000124997	-0.232894	0.973945	6	7	TR111525|c0_g1	0v3C_up	0v3L_up
TR111723|c0_g1	AT2G30520	Root phototropism protein 2 [Source:UniProtKB/Swiss-Prot;Acc:Q682S0]	0	0	0	0	No	No	Root phototropism protein 2	GO:0005737^cellular_component^cytoplasm`GO:0005634^cellular_component^nucleus`GO:0004871^molecular_function^signal transducer activity`GO:0009638^biological_process^phototropism`GO:0016567^biological_process^protein ubiquitination	.	.	.		.	.	.	Signalling	RPT2_ARATH^RPT2_ARATH^Q:6-583,H:9-593^67.57%ID^E:0^RecName: Full=Root phototropism protein 2;^Eukaryota; Viridiplantae; Streptophyta; Embryophyta; Tracheophyta; Spermatophyta; Magnoliophyta; eudicotyledons; Gunneridae; Pentapetalae; rosids; malvids; Brassicales; Brassicaceae; Camelineae; Arabidopsis	PF00651.26^BTB^BTB/POZ domain^25-121^E:1.9e-10`PF03000.9^NPH3^NPH3 family^184-438^E:3.6e-77	.	.	.	D0;D3L	0v3L_up;3CvL_up	TR111723|c0_g1	-1.13416	-1.6256	2.75976	69.52	37.6	662.98	-1.04233	0.703425	3.10143	0.000993445	4.06088	8.2127e-06	4	13	TR111723|c0_g1		0v3L_up	3CvL_up
TR111861|c0_g1										.	.	.	.		.	.	.	Unannotated	.	.	.	.	.		3CvL_dn	TR111861|c0_g1	-0.665463	1.33093	-0.665463	0	4.75	0	7.87144	0.0019512			-8.50875	0.000176008	6	14	TR111861|c0_g1			3CvL_dn
TR111993|c0_g1										.	.	.	.		.	.	.	Unannotated	.	.	.	.	.	D0	0v3C_dn;0v3L_dn	TR111993|c0_g1	2.94884	-0.751557	-2.19728	71.06	2.73	0	-4.78814	0.000134499	-9.63757	1.31543e-06	-5.0466	0.646465	3	2	TR111993|c0_g1	0v3C_dn	0v3L_dn
TR112037|c0_g1	ATMG01390	Mitochondrial 18S ribosomal RNA, which is a component of the 30S small subunit of mitochondrial ribosome. The rRNA is degraded by a polynucleotide phosphorylase-like protein (AtmtPNPase). [Source:TAIR;Acc:ATMG01390]	0	0	0	0	Yes	No	Mitochondrial 18S ribosomal RNA	.	.	.	.		.	.	.	Translation/Protein synthesis	.	.	.	.	.	D0;D3C;D3L	0v3L_dn;3CvL_dn	TR112037|c0_g1	1.73874	1.08292	-2.82166	3854.28	1882.74	100.75	-1.19165	0.56174	-5.41401	4.25643e-09	-4.30537	2.31599e-06	1	11	TR112037|c0_g1		0v3L_dn	3CvL_dn
TR112076|c0_g1										.	.	.	.		.	.	.	Unannotated	.	.	.	.	.		0v3L_dn	TR112076|c0_g1	0.690488	0.369631	-1.06012	4.89	2.7	0	-1.0096	0.843668	-8.38632	0.000579214	-7.59472	0.00708103	1	10	TR112076|c0_g1		0v3L_dn
TR112370|c0_g1										.	.	.	.		.	.	.	Others	.	PF07172.6^GRP^Glycine rich protein family^4-98^E:5.8e-11	.	sigP:1^26^0.875^YES	ExpAA=17.46^PredHel=1^Topology=i7-26o		3CvL_up	TR112370|c0_g1	0.25089	-2.84182	2.59093	15.55	0	54.41	-7.79284	0.00279696	1.54981	0.35823	9.89739	1.24204e-06	4	15	TR112370|c0_g1			3CvL_up
TR112499|c1_g1										.	.	.	.		.	.	.	Unannotated	.	.	.	.	.		3CvL_up	TR112499|c1_g1	-0.638334	-0.783686	1.42202	0.23	0	4.65			4.11274	0.0334574	8.03975	0.000993207	4	15	TR112499|c1_g1			3CvL_up
TR112550|c1_g2	ATMG01380	Mitochondrial 5S ribosomal RNA, which is a component of the 50S large subunit of mitochondrial ribosome. [Source:TAIR;Acc:ATMG01380]	0	0	0	0	Yes	No	Mitochondrial 5S ribosomal RNA, which is a component of the 50S large subunit of mitochondrial ribosome. [Source:TAIR;Acc:ATMG01380]	.	.	.	.		.	.	.	Translation/Protein synthesis	.	.	.	.	.	D0	0v3L_dn	TR112550|c1_g2	2.23546	-0.2271	-2.00836	115.52	14.83	2.58	-3.11962	0.00161734	-5.62331	1.81493e-08	-2.58688	0.0354512	1	10	TR112550|c1_g2		0v3L_dn
TR112550|c4_g6	ATMG00020	mitochondrial 26S ribosomal RNA protein [Source:TAIR;Acc:ATMG00020]	0	0	0	0	Yes	No	Uncharacterized protein ORF91	.	.	.	.		.	.	.	Translation/Protein synthesis	YCX91_PHAAO^YCX91_PHAAO^Q:6303-6470,H:3-58^64.29%ID^E:3e-10^RecName: Full=Uncharacterized protein ORF91;^Eukaryota; Viridiplantae; Streptophyta; Embryophyta; Tracheophyta; Spermatophyta; Magnoliophyta; Liliopsida; Asparagales; Orchidaceae; Epidendroideae; Vandeae; Aeridinae; Phalaenopsis	.	.	.	ExpAA=23.04^PredHel=1^Topology=i58-80o	D0;D3C	0v3L_dn;3CvL_dn	TR112550|c4_g6	1.69259	0.909371	-2.60196	892.95	398.77	27.18	-1.31847	0.461606	-5.18861	1.40243e-08	-3.95313	1.35716e-05	1	11	TR112550|c4_g6		0v3L_dn	3CvL_dn
TR112553|c4_g2									Probable disease resistance RPP8-like protein 2	GO:0043531^molecular_function^ADP binding`GO:0005524^molecular_function^ATP binding`GO:0006952^biological_process^defense response	KOG4658^resistance protein	.	.		.	.	.	Defence	RP8L2_ARATH^RP8L2_ARATH^Q:96-190,H:766-859^42.11%ID^E:7e-13^RecName: Full=Probable disease resistance RPP8-like protein 2;^Eukaryota; Viridiplantae; Streptophyta; Embryophyta; Tracheophyta; Spermatophyta; Magnoliophyta; eudicotyledons; Gunneridae; Pentapetalae; rosids; malvids; Brassicales; Brassicaceae; Camelineae; Arabidopsis	PF13504.1^LRR_7^Leucine rich repeat^49-59^E:94`PF13504.1^LRR_7^Leucine rich repeat^75-81^E:6200`PF12799.2^LRR_4^Leucine Rich repeats (2 copies)^98-132^E:1.9e-06`PF13504.1^LRR_7^Leucine rich repeat^98-113^E:44`PF13504.1^LRR_7^Leucine rich repeat^123-133^E:110`PF13504.1^LRR_7^Leucine rich repeat^148-162^E:130`PF13504.1^LRR_7^Leucine rich repeat^172-189^E:660	T	.	.		3CvL_dn	TR112553|c4_g2	-0.983365	1.96673	-0.983365	0	10.69	0	7.73877	0.00279696			-8.37586	0.000309191	2	14	TR112553|c4_g2			3CvL_dn
TR112575|c0_g1										.	.	.	.		.	.	.	Unannotated	.	.	.	.	.		0v3L_up;3CvL_up	TR112575|c0_g1	-1.15374	-1.35922	2.51296	0.77	0.31	21.16	-1.36185	1	4.57273	0.000781603	5.90056	4.67009e-05	4	13	TR112575|c0_g1		0v3L_up	3CvL_up
TR112578|c0_g1	AT5G06980	unknown protein; BEST Arabidopsis thaliana protein match is: unknown protein (TAIR:AT3G12320.1); Has 30201 Blast hits to 17322 proteins in 780 species: Archae - 12; Bacteria - 1396; Metazoa - 17338; Fungi - 3422; Plants - 5037; Viruses - 0; Other Eu /.../es - 2996 (source: NCBI BLink). [Source:TAIR;Acc:AT5G06980]	0	0	0	0	No	No	unknown protein; BEST Arabidopsis thaliana protein match is: unknown protein (TAIR:AT3G12320.1); Has 30201 Blast hits to 17322 proteins in 780 species: Archae - 12; Bacteria - 1396; Metazoa - 17338; Fungi - 3422; Plants - 5037; Viruses - 0; Other Eu /.../es - 2996 (source: NCBI BLink). [Source:TAIR;Acc:AT5G06980]	.	.	.	.		.	.	.	Unknown	.	.	.	.	.		0v3L_up;3CvL_up	TR112578|c0_g1	-1.49763	-1.6787	3.17633	1.48	0.82	55.36	-1.05633	0.857685	4.93585	6.72338e-07	5.91531	8.56445e-09	4	13	TR112578|c0_g1		0v3L_up	3CvL_up
TR112580|c2_g4										.	.	.	.		.	.	.	Unannotated	.	.	.	.	.		0v3C_dn;0v3L_dn	TR112580|c2_g4	1.98081	-0.990407	-0.990407	14.14	0	0	-8.43685	0.000226848	-8.85461	7.50257e-05			3	2	TR112580|c2_g4	0v3C_dn	0v3L_dn
TR112680|c0_g3	ATMG00830	cytochrome C biogenesis 382 [Source:TAIR;Acc:ATMG00830]	0	0	0	0	No	No	Probable cytochrome c biosynthesis protein	GO:0016020^cellular_component^membrane`GO:0005739^cellular_component^mitochondrion`GO:0020037^molecular_function^heme binding`GO:0015232^molecular_function^heme transporter activity`GO:0017004^biological_process^cytochrome complex assembly	.	.	.		.	.	.	Transport	CCBS_DAUCA^CCBS_DAUCA^Q:3475-2255,H:173-579^87.71%ID^E:0^RecName: Full=Probable cytochrome c biosynthesis protein;^Eukaryota; Viridiplantae; Streptophyta; Embryophyta; Tracheophyta; Spermatophyta; Magnoliophyta; eudicotyledons; Gunneridae; Pentapetalae; asterids; campanulids; Apiales; Apiaceae; Apioideae; Scandiceae; Daucinae; Daucus`CCBS_DAUCA^CCBS_DAUCA^Q:3992-3468,H:1-173^86.86%ID^E:0^RecName:…	.	.	.	.		0v3L_dn;3CvL_dn	TR112680|c0_g3	0.931373	0.461869	-1.39324	10.14	5.19	0.23	-1.12099	0.618936	-5.57411	7.94311e-08	-4.53781	1.35216e-05	1	11	TR112680|c0_g3		0v3L_dn	3CvL_dn
TR112704|c0_g2										.	.	.	.		.	.	.	Unannotated	.	.	.	.	.		3CvL_up	TR112704|c0_g2	0.214313	-2.09515	1.88084	8.18	0	18.99	-6.86019	0.0538026	1.04898	0.730267	8.46216	0.000176008	4	15	TR112704|c0_g2			3CvL_up
TR112704|c0_g4										.	.	.	.		.	.	.	Unannotated	.	.	.	.	.		3CvL_dn	TR112704|c0_g4	-1.19595	2.3919	-1.19595	0	17.53	0	7.48631	0.00800391			-8.12294	0.000836191	2	14	TR112704|c0_g4			3CvL_dn
TR112724|c5_g12	ATMG00020	mitochondrial 26S ribosomal RNA protein [Source:TAIR;Acc:ATMG00020]	0	0	0	0	Yes	No	mitochondrial 26S ribosomal RNA protein [Source:TAIR;Acc:ATMG00020]	.	.	.	.		.	.	.	Translation/Protein synthesis	.	.	.	.	.		0v3C_dn;0v3L_dn	TR112724|c5_g12	1.93959	-0.969796	-0.969796	13.44	0	0	-8.43685	0.000226848	-8.85461	7.50257e-05			3	2	TR112724|c5_g12	0v3C_dn	0v3L_dn
TR112724|c5_g3	ATMG00020	mitochondrial 26S ribosomal RNA protein [Source:TAIR;Acc:ATMG00020]	0	0	0	0	Yes	No	Uncharacterized protein ORF91	GO:0009507^cellular_component^chloroplast	.	.	.		.	.	.	Translation/Protein synthesis	YCX91_PHAAO^YCX91_PHAAO^Q:4-243,H:11-90^58.75%ID^E:1e-18^RecName: Full=Uncharacterized protein ORF91;^Eukaryota; Viridiplantae; Streptophyta; Embryophyta; Tracheophyta; Spermatophyta; Magnoliophyta; Liliopsida; Asparagales; Orchidaceae; Epidendroideae; Vandeae; Aeridinae; Phalaenopsis	.	.	.	.		0v3L_dn	TR112724|c5_g3	1.14497	0.0346997	-1.17967	29.9	9.81	2.69	-2.19336	0.0932959	-4.22203	0.000252664	-2.11141	0.256403	1	10	TR112724|c5_g3		0v3L_dn
TR112725|c1_g5										.	.	.	.		.	.	.	Unannotated	.	.	.	.	.	D0	0v3C_dn;0v3L_dn	TR112725|c1_g5	3.1762	-0.955083	-2.22112	84.98	2.24	0	-5.31663	4.36051e-05	-9.61414	1.55743e-06	-4.4833	0.782603	3	2	TR112725|c1_g5	0v3C_dn	0v3L_dn
TR112725|c1_g6										.	.	.	.		.	.	.	Unannotated	.	.	.	.	.		0v3C_up;3CvL_dn	TR112725|c1_g6	-1.60247	3.20494	-1.60247	0	42.93	0	9.72203	4.12572e-07			-10.3609	1.63869e-08	2	9	TR112725|c1_g6	0v3C_up		3CvL_dn
TR112732|c0_g2										.	.	.	.		.	.	.	Unannotated	.	.	.	.	.		3CvL_up	TR112732|c0_g2	-0.737591	-1.91519	2.65278	2.61	0	29.29	-4.89697	0.843668	3.28361	0.0283237	8.72452	0.000299542	4	15	TR112732|c0_g2			3CvL_up
TR112732|c0_g4										.	.	.	.		.	.	.	Unannotated	.	.	.	.	.		3CvL_up	TR112732|c0_g4	0.49821	-2.79825	2.30004	18.23	0	42.88	-7.44101	0.00998051	1.02417	0.721986	9.01934	8.31147e-05	5	15	TR112732|c0_g4			3CvL_up
TR112732|c0_g9										.	.	.	.		.	.	.	Unannotated	.	.	.	.	.	D3L	0v3C_dn;3CvL_up	TR112732|c0_g9	0.273272	-2.08795	1.81467	63.97	8.31	118.7	-3.90809	0.000371273	0.546129	0.969297	4.37903	2.24837e-05	4	5	TR112732|c0_g9	0v3C_dn		3CvL_up
TR112978|c0_g2	AT1G15405	other RNA [Source:TAIR;Acc:AT1G15405]	0	0	0	0	No	No	other RNA [Source:TAIR;Acc:AT1G15405]	.	.	.	.		.	.	.	Others	.	.	.	.	.	D0	0v3C_dn;0v3L_dn	TR112978|c0_g2	2.82571	-3.22805	0.40234	189.88	0.64	21.06	-8.18403	1.81989e-10	-3.33266	0.000670474	4.83508	0.00398607	5	2	TR112978|c0_g2	0v3C_dn	0v3L_dn
TR112978|c0_g3	AT1G15405	other RNA [Source:TAIR;Acc:AT1G15405]	0	0	0	0	No	No	other RNA [Source:TAIR;Acc:AT1G15405]	.	.	.	.		.	.	.	Others	.	.	.	.	.	D0	0v3C_dn;0v3L_dn;3CvL_dn	TR112978|c0_g3	3.19796	0.291306	-3.48927	430.2	42.79	1.33	-3.78557	7.23913e-05	-8.42575	2.43229e-13	-4.72888	0.000309191	1	3	TR112978|c0_g3	0v3C_dn	0v3L_dn	3CvL_dn
TR113003|c0_g3										.	.	.	.		.	.	.	Unannotated	.	.	.	.	.	D3C	0v3C_up;3CvL_dn	TR113003|c0_g3	-2.21506	4.43012	-2.21506	0	157.56	0	10.7387	1.63755e-09			-11.3779	5.24057e-11	2	9	TR113003|c0_g3	0v3C_up		3CvL_dn
TR113380|c0_g1										.	.	.	.		.	.	.	Unannotated	.	.	.	.	ExpAA=20.28^PredHel=1^Topology=o15-37i		3CvL_up	TR113380|c0_g1	-0.741391	-0.927891	1.66928	0.28	0	6.52			4.30901	0.0173164	8.23609	0.000431114	4	15	TR113380|c0_g1			3CvL_up
TR113747|c0_g1										.	.	.	.		.	.	.	Unannotated	.	.	.	.	.	D3C	0v3C_up;3CvL_dn	TR113747|c0_g1	-2.47463	4.94925	-2.47463	0	271.43	0	11.1491	1.81989e-10			-11.7884	5.18734e-12	2	9	TR113747|c0_g1	0v3C_up		3CvL_dn
TR113747|c0_g4										.	.	.	.		.	.	.	Unannotated	.	.	.	.	.		0v3L_dn;3CvL_dn	TR113747|c0_g4	1.16474	1.41587	-2.58061	25.62	23.78	0	-0.269594	1	-8.32991	0.000819592	-8.27995	0.000497991	1	11	TR113747|c0_g4		0v3L_dn	3CvL_dn
TR114368|c0_g2										.	.	.	.		.	.	.	Unannotated	.	.	.	.	.		0v3C_dn;0v3L_dn	TR114368|c0_g2	1.72954	-0.86477	-0.86477	10.4	0	0	-8.51464	0.000169028	-8.93245	5.07201e-05			3	2	TR114368|c0_g2	0v3C_dn	0v3L_dn
TR115138|c0_g1	AT1G72510	Protein of unknown function (DUF1677) [Source:TAIR;Acc:AT1G72510]	0	0	0	0	No	No	Protein of unknown function (DUF1677) [Source:TAIR;Acc:AT1G72510]	.	.	.	.		.	.	.	Unknown	.	.	.	.	.		0v3C_up	TR115138|c0_g1	-1.58467	1.44027	0.144399	1.07	18.08	5.2	4.12391	0.000723968	2.08403	0.413385	-2.13196	0.0773651	6	6	TR115138|c0_g1	0v3C_up
TR115143|c0_g3										.	.	.	.		.	.	.	Unannotated	.	.	.	.	.		0v3C_dn;0v3L_dn	TR115143|c0_g3	3.20878	-1.60439	-1.60439	55.98	0	0	-9.63961	7.42778e-07	-10.058	1.32983e-07			3	2	TR115143|c0_g3	0v3C_dn	0v3L_dn
TR115153|c7_g4										.	.	.	.		.	.	.	Unannotated	.	.	.	.	.		0v3L_up	TR115153|c7_g4	-1.63056	-0.684205	2.31477	0	1.47	18.57	4.82946	0.843668	8.86401	0.000233995	3.55077	0.00709681	4	12	TR115153|c7_g4		0v3L_up
TR115196|c2_g3										.	.	.	.		.	.	.	Unannotated	.	.	.	sigP:1^11^0.468^YES	ExpAA=23.27^PredHel=1^Topology=o79-101i		0v3C_up;0v3L_up	TR115196|c2_g3	-2.1902	0.184422	2.00578	0	6.65	22.34	8.45435	0.000169028	10.6794	2.44988e-08	1.72467	0.18629	6	7	TR115196|c2_g3	0v3C_up	0v3L_up
TR115407|c0_g1										.	.	.	.		.	.	.	Unannotated	.	.	.	.	ExpAA=20.39^PredHel=1^Topology=o65-87i		3CvL_dn	TR115407|c0_g1	0.371104	1.52113	-1.89223	11.78	22.07	0.52	0.743741	0.857685	-4.55196	0.00571508	-5.38937	5.10797e-05	2	14	TR115407|c0_g1			3CvL_dn
TR115430|c0_g1									Germin-like protein subfamily T member 1	GO:0048046^cellular_component^apoplast`GO:0030145^molecular_function^manganese ion binding`GO:0045735^molecular_function^nutrient reservoir activity	.	.	.		.	.	.	Defence	GLT1_ARATH^GLT1_ARATH^Q:397-507,H:27-61^67.57%ID^E:8e-07^RecName: Full=Germin-like protein subfamily T member 1;^Eukaryota; Viridiplantae; Streptophyta; Embryophyta; Tracheophyta; Spermatophyta; Magnoliophyta; eudicotyledons; Gunneridae; Pentapetalae; rosids; malvids; Brassicales; Brassicaceae; Camelineae; Arabidopsis	.	.	.	.	D3C	0v3C_up	TR115430|c0_g1	-2.07362	2.22115	-0.147531	5.02	105.42	15.51	4.21815	6.27094e-05	1.46092	0.586741	-2.84447	0.00467419	6	6	TR115430|c0_g1	0v3C_up
TR115432|c0_g1										.	.	.	.		.	.	.	Unannotated	.	.	.	.	.	D0;D3C	0v3L_dn;3CvL_dn	TR115432|c0_g1	2.03997	2.55516	-4.59513	203.21	224.27	0	-0.0247841	1	-11.182	2.11172e-10	-11.3779	5.24057e-11	1	11	TR115432|c0_g1		0v3L_dn	3CvL_dn
TR115461|c0_g2	AT1G55620	Chloride channel protein CLC-f [Source:UniProtKB/Swiss-Prot;Acc:Q8RXR2]	0	0	0	0	No	No	Chloride channel protein CLC-f	GO:0034707^cellular_component^chloride channel complex`GO:0009507^cellular_component^chloroplast`GO:0005794^cellular_component^Golgi apparatus`GO:0030554^molecular_function^adenyl nucleotide binding`GO:0005247^molecular_function^voltage-gated chloride channel activity	COG0038^chloride channel	.	.		2.A.49.6.3	2.A	2.A.49	Transport	CLCF_ARATH^CLCF_ARATH^Q:3-740,H:5-781^64.94%ID^E:0^RecName: Full=Chloride channel protein CLC-f;^Eukaryota; Viridiplantae; Streptophyta; Embryophyta; Tracheophyta; Spermatophyta; Magnoliophyta; eudicotyledons; Gunneridae; Pentapetalae; rosids; malvids; Brassicales; Brassicaceae; Camelineae; Arabidopsis	PF00654.15^Voltage_CLC^Voltage gated chloride channel^209-535^E:6.7e-70`PF00571.23^CBS^CBS domain^567-619^E:2.3e-09`PF00571.23^CBS^CBS domain^659-691^E:0.003	P	.	ExpAA=190.07^PredHel=7^Topology=o167-189i260-282o341-363i375-397o454-476i488-510o520-537i		0v3C_up;3CvL_dn	TR115461|c0_g2	-0.870627	1.74125	-0.870627	0	8.13	0	9.4381	1.74333e-06			-10.0769	8.09478e-08	2	9	TR115461|c0_g2	0v3C_up		3CvL_dn
TR115581|c1_g1										.	.	.	.		.	.	.	Others	.	PF03732.12^Retrotrans_gag^Retrotransposon gag protein^246-335^E:5.1e-11	.	.	.		3CvL_up	TR115581|c1_g1	-0.279822	-1.00311	1.28293	2.13	0.37	6.44	-3.47511	0.401097	2.30692	0.103419	5.76194	9.01385e-05	4	15	TR115581|c1_g1			3CvL_up
TR115584|c0_g2	ATMG00180	cytochrome C biogenesis 452 [Source:TAIR;Acc:ATMG00180]	0	0	0	0	No	No	Putative cytochrome c biogenesis ccmF-like mitochondrial protein	GO:0016021^cellular_component^integral component of membrane`GO:0031966^cellular_component^mitochondrial membrane`GO:0017004^biological_process^cytochrome complex assembly`GO:0006810^biological_process^transport	.	.	.		9.B.14.1.6	9.B	9.B.14	Others	CCMF_ARATH^CCMF_ARATH^Q:736-2,H:1-249^89.96%ID^E:4e-110^RecName: Full=Putative cytochrome c biogenesis ccmF-like mitochondrial protein;^Eukaryota; Viridiplantae; Streptophyta; Embryophyta; Tracheophyta; Spermatophyta; Magnoliophyta; eudicotyledons; Gunneridae; Pentapetalae; rosids; malvids; Brassicales; Brassicaceae; Camelineae; Arabidopsis	.	.	.	.		0v3L_dn;3CvL_dn	TR115584|c0_g2	0.653561	0.692878	-1.34644	7.05	5.62	0.13	-0.482741	0.924203	-5.67257	0.000420368	-5.29085	0.000700683	1	11	TR115584|c0_g2		0v3L_dn	3CvL_dn
TR115585|c0_g4										.	.	.	.		.	.	.	Unannotated	.	.	.	.	.		0v3C_up	TR115585|c0_g4	-3.55199	2.09696	1.45503	0	78.19	40.18	8.93051	2.00725e-05	8.40124	0.00167581	-1.03039	0.647414	6	6	TR115585|c0_g4	0v3C_up
TR115621|c0_g2										.	.	.	.		.	.	.	Unannotated	.	.	.	.	.		0v3L_up;3CvL_up	TR115621|c0_g2	-1.73017	-1.73017	3.46033	0	0	45.8			9.11145	7.88402e-05	9.24894	3.16517e-05	4	13	TR115621|c0_g2		0v3L_up	3CvL_up
TR115621|c0_g3										.	.	.	.		.	.	.	Unannotated	.	.	.	.	.		0v3L_up;3CvL_up	TR115621|c0_g3	-1.97822	-1.97822	3.95644	0	0	77.58			9.84433	2.09825e-06	9.98191	7.99451e-07	4	13	TR115621|c0_g3		0v3L_up	3CvL_up
TR115621|c0_g5										.	.	.	.		.	.	.	Unannotated	.	.	.	.	.		0v3C_dn;0v3L_dn	TR115621|c0_g5	3.24891	-1.62446	-1.62446	58.47	0	0	-8.58844	0.000110343	-9.0063	3.44069e-05			3	2	TR115621|c0_g5	0v3C_dn	0v3L_dn
TR115621|c0_g6										.	.	.	.		.	.	.	Unannotated	.	.	.	.	.	D3C	0v3C_up;3CvL_dn	TR115621|c0_g6	-2.03621	4.07242	-2.03621	0	108.12	0	9.90859	1.60864e-07			-10.5476	6.49382e-09	2	9	TR115621|c0_g6	0v3C_up		3CvL_dn
TR115621|c0_g7										.	.	.	.		.	.	.	Unannotated	.	.	.	.	.	D3C	0v3L_dn;3CvL_dn	TR115621|c0_g7	1.17444	2.56214	-3.73658	60.06	123.57	0	0.881669	0.843668	-9.63757	1.31543e-06	-10.7401	2.21682e-09	1	11	TR115621|c0_g7		0v3L_dn	3CvL_dn
TR115657|c1_g1										.	.	.	.		.	.	.	Unannotated	.	.	.	.	.		0v3C_dn	TR115657|c1_g1	1.02349	-1.5807	0.557204	16.49	0.76	7.1	-4.70911	0.000631856	-1.45958	0.479984	3.20044	0.0862112	3	1	TR115657|c1_g1	0v3C_dn
TR115709|c0_g1									Non-specific lipid-transfer protein-like protein At2g13820	GO:0046658^cellular_component^anchored component of plasma membrane`GO:0005576^cellular_component^extracellular region`GO:0005886^cellular_component^plasma membrane`GO:0008289^molecular_function^lipid binding`GO:0006869^biological_process^lipid transport	.	.	.		.	.	.	Lipid metabolism	NLTL2_ARATH^NLTL2_ARATH^Q:710-438,H:15-106^33.33%ID^E:2e-12^RecName: Full=Non-specific lipid-transfer protein-like protein At2g13820;^Eukaryota; Viridiplantae; Streptophyta; Embryophyta; Tracheophyta; Spermatophyta; Magnoliophyta; eudicotyledons; Gunneridae; Pentapetalae; rosids; malvids; Brassicales; Brassicaceae; Camelineae; Arabidopsis	.	.	.	.	D3C	0v3C_up	TR115709|c0_g1	-2.16958	2.33019	-0.160616	10.44	216.39	30.16	4.20572	7.95125e-06	1.36619	0.45918	-2.92341	0.00218448	6	6	TR115709|c0_g1	0v3C_up
TR115721|c0_g2										.	.	.	.		.	.	.	Unannotated	.	.	.	.	.		3CvL_up	TR115721|c0_g2	0.734908	-3.0454	2.31049	26.3	0	51.51	-7.44101	0.00998051	0.79338	0.774825	8.7885	0.000235751	5	15	TR115721|c0_g2			3CvL_up
TR115721|c0_g5										.	.	.	.		.	.	.	Unannotated	.	.	.	.	.		0v3L_up;3CvL_up	TR115721|c0_g5	-1.64404	-1.64404	3.28807	0	0	38.08			8.56517	0.000825535	8.70254	0.000329954	4	13	TR115721|c0_g5		0v3L_up	3CvL_up
TR115721|c0_g6										.	.	.	.		.	.	.	Unannotated	.	.	.	.	.		0v3L_up	TR115721|c0_g6	-2.70307	0.826123	1.87695	0	16.77	29.54	7.37151	0.00998051	8.56517	0.000825535	0.694647	0.782603	6	12	TR115721|c0_g6		0v3L_up
TR115734|c0_g1	AT3G22620	Bifunctional inhibitor/lipid-transfer protein/seed storage 2S albumin superfamily protein [Source:TAIR;Acc:AT3G22620]	0	0	0	0	No	No	Bifunctional inhibitor/lipid-transfer protein/seed storage 2S albumin superfamily protein [Source:TAIR;Acc:AT3G22620]	.	.	.	.		.	.	.	Others	.	.	.	.	.	D3C	0v3C_up;3CvL_dn	TR115734|c0_g1	-2.89129	2.85108	0.0402144	2.93	204.48	22.53	5.95662	4.50034e-09	2.7816	0.0238442	-3.26147	0.000493463	6	9	TR115734|c0_g1	0v3C_up		3CvL_dn
TR115748|c0_g1									Uncharacterized protein At4g08330, chloroplastic	GO:0009507^cellular_component^chloroplast`GO:0005886^cellular_component^plasma membrane	.	.	.		.	.	.	Unknown	Y4833_ARATH^Y4833_ARATH^Q:175-549,H:39-160^64.8%ID^E:5e-43^RecName: Full=Uncharacterized protein At4g08330, chloroplastic;^Eukaryota; Viridiplantae; Streptophyta; Embryophyta; Tracheophyta; Spermatophyta; Magnoliophyta; eudicotyledons; Gunneridae; Pentapetalae; rosids; malvids; Brassicales; Brassicaceae; Camelineae; Arabidopsis	.	.	.	.		0v3C_up	TR115748|c0_g1	-1.85775	1.5583	0.299451	0.68	20.97	6.36	4.72988	0.000665299	3.13039	0.112008	-1.70018	0.227965	6	6	TR115748|c0_g1	0v3C_up
TR115925|c0_g1	AT2G16630	Pollen Ole e 1 allergen and extensin family protein [Source:TAIR;Acc:AT2G16630]	0	0	0	0	No	No	Pollen-specific protein-like At4g18596	GO:0005615^cellular_component^extracellular space	.	.	.		.	.	.	Others	OLE96_ARATH^OLE96_ARATH^Q:15-118,H:19-119^31.43%ID^E:5e-06^RecName: Full=Pollen-specific protein-like At4g18596;^Eukaryota; Viridiplantae; Streptophyta; Embryophyta; Tracheophyta; Spermatophyta; Magnoliophyta; eudicotyledons; Gunneridae; Pentapetalae; rosids; malvids; Brassicales; Brassicaceae; Camelineae; Arabidopsis	PF01190.12^Pollen_Ole_e_I^Pollen proteins Ole e I like^33-111^E:1.9e-13	.	sigP:1^29^0.71^YES	.		0v3C_dn	TR115925|c0_g1	1.58345	-1.18251	-0.40094	11.97	0	0.93	-8.96609	2.00725e-05	-3.81448	0.00167135	5.70464	0.40277	3	1	TR115925|c0_g1	0v3C_dn
TR115933|c0_g1	AT3G54810	GATA transcription factor 8 [Source:UniProtKB/Swiss-Prot;Acc:Q9SV30]	0	0	0	0	No	No	GATA transcription factor 11	GO:0005634^cellular_component^nucleus`GO:0043565^molecular_function^sequence-specific DNA binding`GO:0003700^molecular_function^sequence-specific DNA binding transcription factor activity`GO:0008270^molecular_function^zinc ion binding`GO:0006351^biological_process^transcription, DNA-templated	COG5641^GATA binding protein	.	C2C2-GATA		.	.	.	Transcription regulation	GAT11_ARATH^GAT11_ARATH^Q:65-254,H:117-287^44.33%ID^E:7e-39^RecName: Full=GATA transcription factor 11;^Eukaryota; Viridiplantae; Streptophyta; Embryophyta; Tracheophyta; Spermatophyta; Magnoliophyta; eudicotyledons; Gunneridae; Pentapetalae; rosids; malvids; Brassicales; Brassicaceae; Camelineae; Arabidopsis	PF00320.22^GATA^GATA zinc finger^254-287^E:8.2e-15	K	.	.		3CvL_up	TR115933|c0_g1	-0.42849	-1.28346	1.71194	4.54	1.22	16.88	-1.86968	0.352684	1.77805	0.209988	3.57012	0.000792881	4	15	TR115933|c0_g1			3CvL_up
TR116445|c0_g1										.	.	.	.		.	.	.	Unannotated	.	.	.	.	.		0v3L_up;3CvL_up	TR116445|c0_g1	-0.84109	-0.730059	1.57115	0	0.12	5.58			8.69222	0.000492209	5.28322	0.00065079	4	13	TR116445|c0_g1		0v3L_up	3CvL_up
TR116472|c0_g1										.	.	.	.		.	.	.	Unannotated	.	.	.	.	.		3CvL_up	TR116472|c0_g1	0.635462	-3.0516	2.41614	24.55	0	55.77	-7.59218	0.00649682	1.0084	0.724682	9.15497	4.66167e-05	5	15	TR116472|c0_g1			3CvL_up
TR116494|c0_g3										.	.	.	.		.	.	.	Unannotated	.	.	.	.	.		3CvL_up	TR116494|c0_g3	-0.85202	-0.85202	1.70404	0	0	6.3			8.03634	0.00678837	8.17357	0.000497991	4	15	TR116494|c0_g3			3CvL_up
TR116533|c0_g1	AT1G28470	NAC domain-containing protein 10 [Source:UniProtKB/Swiss-Prot;Acc:F4HY61]	0	0	0	0	No	No	NAC domain-containing protein 8	GO:0005634^cellular_component^nucleus`GO:0003677^molecular_function^DNA binding`GO:0003700^molecular_function^sequence-specific DNA binding transcription factor activity`GO:0000077^biological_process^DNA damage checkpoint`GO:0040020^biological_process^regulation of meiosis`GO:0010332^biological_process^response to gamma radiation`GO:0006351^biological_process^transcription, DNA-templated	.	.	NAC		.	.	.	Transcription regulation	NAC8_ARATH^NAC8_ARATH^Q:987-412,H:36-215^53.09%ID^E:1e-55^RecName: Full=NAC domain-containing protein 8;^Eukaryota; Viridiplantae; Streptophyta; Embryophyta; Tracheophyta; Spermatophyta; Magnoliophyta; eudicotyledons; Gunneridae; Pentapetalae; rosids; malvids; Brassicales; Brassicaceae; Camelineae; Arabidopsis	PF02365.10^NAM^No apical meristem (NAM) protein^72-215^E:2.8e-30	.	.	.		0v3C_up;3CvL_dn	TR116533|c0_g1	-1.56839	2.11954	-0.551148	4.11	59.75	6.52	3.69795	0.000213594	0.511096	0.996946	-3.27187	0.000653229	6	9	TR116533|c0_g1	0v3C_up		3CvL_dn
TR116903|c0_g1	AT4G19100	Protein PAM68, chloroplastic [Source:UniProtKB/Swiss-Prot;Acc:O49668]	0	0	0	0	No	No	Protein PAM68, chloroplastic	GO:0009507^cellular_component^chloroplast`GO:0009535^cellular_component^chloroplast thylakoid membrane`GO:0016021^cellular_component^integral component of membrane`GO:0009523^cellular_component^photosystem II`GO:0015979^biological_process^photosynthesis	NOG150159^Alpha/beta hydrolase of unknown function (DUF1400)	.	.		.	.	.	Photosynthesis	PAM68_ARATH^PAM68_ARATH^Q:67-226,H:50-213^62.2%ID^E:3e-58^RecName: Full=Protein PAM68, chloroplastic;^Eukaryota; Viridiplantae; Streptophyta; Embryophyta; Tracheophyta; Spermatophyta; Magnoliophyta; eudicotyledons; Gunneridae; Pentapetalae; rosids; malvids; Brassicales; Brassicaceae; Camelineae; Arabidopsis	PF11947.3^DUF3464^Protein of unknown function (DUF3464)^91-222^E:3.8e-53	S	.	ExpAA=44.03^PredHel=2^Topology=i137-159o169-191i		3CvL_dn	TR116903|c0_g1	-0.234588	1.41254	-1.17795	1.91	7.99	0	1.9015	0.401097	-6.50489	0.203794	-8.63041	0.000104624	2	14	TR116903|c0_g1			3CvL_dn
TR117586|c0_g3	ATMG01390	Mitochondrial 18S ribosomal RNA, which is a component of the 30S small subunit of mitochondrial ribosome. The rRNA is degraded by a polynucleotide phosphorylase-like protein (AtmtPNPase). [Source:TAIR;Acc:ATMG01390]	0	0	0	0	Yes	No	Mitochondrial 18S ribosomal RNA, which is a component of the 30S small subunit of mitochondrial ribosome. The rRNA is degraded by a polynucleotide phosphorylase-like protein (AtmtPNPase). [Source:TAIR;Acc:ATMG01390]	.	.	.	.		.	.	.	Translation/Protein synthesis	.	.	.	.	.		0v3L_dn	TR117586|c0_g3	1.62329	1.0046	-2.6279	37.27	18.13	0	-1.19788	0.801857	-8.49293	0.000355952	-7.5127	0.00872733	1	10	TR117586|c0_g3		0v3L_dn
TR117668|c0_g2	AT4G01480	Soluble inorganic pyrophosphatase 5 [Source:UniProtKB/Swiss-Prot;Acc:O82597]	0	0	0	0	No	No	Soluble inorganic pyrophosphatase	GO:0005737^cellular_component^cytoplasm`GO:0004427^molecular_function^inorganic diphosphatase activity`GO:0000287^molecular_function^magnesium ion binding`GO:0006796^biological_process^phosphate-containing compound metabolic process	.	.	.		.	.	.	Energy metabolism	IPYR_SOLTU^IPYR_SOLTU^Q:581-649,H:89-111^69.57%ID^E:1e-06^RecName: Full=Soluble inorganic pyrophosphatase;^Eukaryota; Viridiplantae; Streptophyta; Embryophyta; Tracheophyta; Spermatophyta; Magnoliophyta; eudicotyledons; Gunneridae; Pentapetalae; asterids; lamiids; Solanales; Solanaceae; Solanoideae; Solaneae; Solanum`IPYR_SOLTU^IPYR_SOLTU^Q:490-579,H:43-72^63.33%ID^E:1e-06^RecName: Full=Soluble i…	.	.	.	.		3CvL_up	TR117668|c0_g2	-0.828218	-0.828218	1.65644	0	0	5.93			8.21627	0.0035994	8.35355	0.000271393	4	15	TR117668|c0_g2			3CvL_up
TR117714|c0_g1										.	.	.	.		.	.	.	Unannotated	.	.	.	.	.		0v3C_dn	TR117714|c0_g1	1.29823	-2.10054	0.80231	19.71	0	8.36	-8.47627	0.000196255	-1.39289	0.532592	7.63816	0.00372639	5	1	TR117714|c0_g1	0v3C_dn
TR117714|c0_g3										.	.	.	.		.	.	.	Unannotated	.	.	.	.	.		0v3C_up;3CvL_dn	TR117714|c0_g3	-1.5175	3.035	-1.5175	0	35.71	0	9.17262	6.38645e-06			-9.81124	3.33888e-07	2	9	TR117714|c0_g3	0v3C_up		3CvL_dn
TR117725|c0_g1										.	.	.	.		.	.	.	Unannotated	.	.	.	.	.	D0	0v3L_dn;3CvL_dn	TR117725|c0_g1	1.47978	1.67173	-3.15151	69.96	61.74	0.52	-0.343005	0.962212	-7.00264	5.89732e-07	-6.76159	7.49831e-07	1	11	TR117725|c0_g1		0v3L_dn	3CvL_dn
TR117725|c0_g2										.	.	.	.		.	.	.	Unannotated	.	.	.	.	.		3CvL_dn	TR117725|c0_g2	-1.33722	2.67445	-1.33722	0	24.06	0	7.64302	0.00423105			-8.27995	0.000497991	2	14	TR117725|c0_g2			3CvL_dn
TR117725|c0_g3	AT5G59540	1-aminocyclopropane-1-carboxylate oxidase homolog 12 [Source:UniProtKB/Swiss-Prot;Acc:Q9LTH7]	0	0	0	0	No	No	1-aminocyclopropane-1-carboxylate oxidase homolog 1	GO:0046872^molecular_function^metal ion binding`GO:0016706^molecular_function^oxidoreductase activity, acting on paired donors, with incorporation or reduction of molecular oxygen, 2-oxoglutarate as one donor, and incorporation of one atom each of oxygen into both donors	COG3491^2OGFe(II) oxygenase	.	.		.	.	.	Hormonal regulation	ACCH1_ARATH^ACCH1_ARATH^Q:9-328,H:12-332^52.76%ID^E:1e-113^RecName: Full=1-aminocyclopropane-1-carboxylate oxidase homolog 1;^Eukaryota; Viridiplantae; Streptophyta; Embryophyta; Tracheophyta; Spermatophyta; Magnoliophyta; eudicotyledons; Gunneridae; Pentapetalae; rosids; malvids; Brassicales; Brassicaceae; Camelineae; Arabidopsis	PF14226.1^DIOX_N^non-haem dioxygenase in morphine synthesis N-terminal^62-156^E:4.4e-18`PF03171.15^2OG-FeII_Oxy^2OG-Fe(II) oxygenase superfamily^217-309^E:5e-26	R	.	.	D0	0v3L_dn;3CvL_dn	TR117725|c0_g3	1.07771	1.31185	-2.38956	96.61	87.77	4.28	-0.554034	0.857685	-4.67594	9.93828e-07	-4.20546	1.2117e-05	1	11	TR117725|c0_g3		0v3L_dn	3CvL_dn
TR117743|c0_g1										.	.	.	.		.	.	.	Unannotated	.	.	.	.	.		0v3C_up	TR117743|c0_g1	-1.7273	1.99517	-0.267868	0	19.39	2.26	8.14048	0.000671338	5.56968	0.45918	-3.07352	0.0192914	6	6	TR117743|c0_g1	0v3C_up
TR117757|c0_g1										.	.	.	.		.	.	.	Unannotated	.	.	.	.	.		0v3L_up;3CvL_up	TR117757|c0_g1	-0.761209	-0.761209	1.52242	0	0	4.99			8.58713	0.000825535	8.72452	0.000299542	4	13	TR117757|c0_g1		0v3L_up	3CvL_up
TR118104|c0_g1	AT4G11650	Osmotin-like protein OSM34 [Source:UniProtKB/Swiss-Prot;Acc:P50700]	0	0	0	0	No	No	Osmotin-like protein TPM-1	GO:0050832^biological_process^defense response to fungus`GO:0031640^biological_process^killing of cells of other organism	.	.	.		.	.	.	Defence	TPM1_SOLLC^TPM1_SOLLC^Q:824-186,H:16-235^73.18%ID^E:1e-110^RecName: Full=Osmotin-like protein TPM-1;^Eukaryota; Viridiplantae; Streptophyta; Embryophyta; Tracheophyta; Spermatophyta; Magnoliophyta; eudicotyledons; Gunneridae; Pentapetalae; asterids; lamiids; Solanales; Solanaceae; Solanoideae; Solaneae; Solanum; Lycopersicon	.	.	.	.		0v3L_up	TR118104|c0_g1	-1.78042	-0.484556	2.26497	2.82	7.65	49.12	1.2718	0.803261	3.95546	0.000149566	2.59907	0.0140403	4	12	TR118104|c0_g1		0v3L_up
TR118120|c0_g2	AT5G52120	F-box protein PP2-A14 [Source:UniProtKB/Swiss-Prot;Acc:Q9FJ80]	0	0	0	0	No	No	F-box protein PP2-A13	GO:0005634^cellular_component^nucleus`GO:0016567^biological_process^protein ubiquitination	.	.	.		.	.	.	Protein regulation	P2A13_ARATH^P2A13_ARATH^Q:203-607,H:153-287^51.85%ID^E:4e-48^RecName: Full=F-box protein PP2-A13;^Eukaryota; Viridiplantae; Streptophyta; Embryophyta; Tracheophyta; Spermatophyta; Magnoliophyta; eudicotyledons; Gunneridae; Pentapetalae; rosids; malvids; Brassicales; Brassicaceae; Camelineae; Arabidopsis	PF14299.1^PP2^Phloem protein 2^111-272^E:2.2e-30	.	.	.		0v3C_up;0v3L_up	TR118120|c0_g2	-3.05719	1.47946	1.57773	0.43	43.13	37.54	6.77419	1.0679e-06	7.02607	1.70587e-07	0.134565	1	6	7	TR118120|c0_g2	0v3C_up	0v3L_up
TR118467|c0_g1										.	.	.	.		.	.	.	Unannotated	.	.	.	.	.		0v3C_up;0v3L_up	TR118467|c0_g1	-2.87761	1.21806	1.65956	0	25.59	28.65	8.73539	5.15855e-05	9.42373	1.71033e-05	0.187572	1	6	7	TR118467|c0_g1	0v3C_up	0v3L_up
TR118507|c0_g1										.	.	.	.		.	.	.	Unannotated	.	.	.	.	.		0v3C_dn	TR118507|c0_g1	1.62017	-1.46508	-0.155091	18.77	0.31	2.52	-5.90636	0.000188565	-3.04017	0.011963	2.848	0.540077	3	1	TR118507|c0_g1	0v3C_dn
TR118716|c0_g2	AT1G09310	Protein of unknown function, DUF538 [Source:TAIR;Acc:AT1G09310]	0	0	0	0	No	No	Protein of unknown function, DUF538 [Source:TAIR;Acc:AT1G09310]	.	.	.	.		.	.	.	Unknown	.	PF04398.7^DUF538^Protein of unknown function, DUF538^25-138^E:1.8e-24	.	.	.	D3C	0v3C_up;3CvL_dn	TR118716|c0_g2	-1.95998	3.91995	-1.95998	0	92.04	0	11.4113	4.34378e-11			-12.0507	1.25453e-12	2	9	TR118716|c0_g2	0v3C_up		3CvL_dn
TR118875|c0_g1									Putative disease resistance protein At1g50180	GO:0009506^cellular_component^plasmodesma`GO:0043531^molecular_function^ADP binding`GO:0005524^molecular_function^ATP binding`GO:0006952^biological_process^defense response	.	.	.		1.A.25.3.4	1.A	1.A.25	Defence	DRL4_ARATH^DRL4_ARATH^Q:10-170,H:496-633^36.42%ID^E:3e-17^RecName: Full=Putative disease resistance protein At1g50180;^Eukaryota; Viridiplantae; Streptophyta; Embryophyta; Tracheophyta; Spermatophyta; Magnoliophyta; eudicotyledons; Gunneridae; Pentapetalae; rosids; malvids; Brassicales; Brassicaceae; Camelineae; Arabidopsis	.	.	.	.		3CvL_up	TR118875|c0_g1	-0.184258	-1.61025	1.79451	3.49	0	12.37	-5.87256	0.363386	1.65205	0.586741	8.07439	0.000836191	4	15	TR118875|c0_g1			3CvL_up
TR118885|c1_g1	ATMG01390	Mitochondrial 18S ribosomal RNA, which is a component of the 30S small subunit of mitochondrial ribosome. The rRNA is degraded by a polynucleotide phosphorylase-like protein (AtmtPNPase). [Source:TAIR;Acc:ATMG01390]	0	0	0	0	Yes	No	Mitochondrial 18S ribosomal RNA, which is a component of the 30S small subunit of mitochondrial ribosome. The rRNA is degraded by a polynucleotide phosphorylase-like protein (AtmtPNPase). [Source:TAIR;Acc:ATMG01390]	.	.	.	.		.	.	.	Translation/Protein synthesis	.	.	.	.	.	D0;D3C	0v3L_dn;3CvL_dn	TR118885|c1_g1	1.82902	0.987639	-2.81666	3746.29	1608.92	92.2	-1.37663	0.395014	-5.49882	2.51691e-09	-4.2052	3.91273e-06	1	11	TR118885|c1_g1		0v3L_dn	3CvL_dn
TR118911|c0_g1										.	.	.	.		.	.	.	Unannotated	.	.	.	.	.	D3C	3CvL_dn	TR118911|c0_g1	-0.352753	1.91736	-1.5646	50.4	193.27	12.85	1.77931	0.165307	-2.12593	0.0774116	-3.98883	2.40144e-05	2	14	TR118911|c0_g1			3CvL_dn
TR118935|c0_g1										.	.	.	.		.	.	.	Unannotated	.	.	.	.	.		0v3C_up;3CvL_dn	TR118935|c0_g1	-1.26317	2.52635	-1.26317	0	20.39	0	8.8034	3.49655e-05			-9.44176	2.22668e-06	2	9	TR118935|c0_g1	0v3C_up		3CvL_dn
TR15777|c0_g1										.	.	.	.		.	.	.	Unknown	.	PF14344.1^DUF4397^Domain of unknown function (DUF4397)^24-141^E:5.8e-23`PF14344.1^DUF4397^Domain of unknown function (DUF4397)^127-227^E:2.7e-17	.	sigP:1^22^0.885^YES	.		3CvL_dn	TR15777|c0_g1	-0.94125	1.8825	-0.94125	0	9.67	0	7.69169	0.00345621			-8.3287	0.000362675	2	14	TR15777|c0_g1			3CvL_dn
TR17747|c0_g1									Dehydration-responsive protein RD22	GO:0005768^cellular_component^endosome`GO:0005794^cellular_component^Golgi apparatus`GO:0005802^cellular_component^trans-Golgi network`GO:0009651^biological_process^response to salt stress	.	.	.		.	.	.	Stress response	RD22_ARATH^RD22_ARATH^Q:345-19,H:278-389^45.13%ID^E:1e-23^RecName: Full=Dehydration-responsive protein RD22;^Eukaryota; Viridiplantae; Streptophyta; Embryophyta; Tracheophyta; Spermatophyta; Magnoliophyta; eudicotyledons; Gunneridae; Pentapetalae; rosids; malvids; Brassicales; Brassicaceae; Camelineae; Arabidopsis	.	.	.	.	D3C	0v3C_up;3CvL_dn	TR17747|c0_g1	-2.02111	4.04222	-2.02111	0	104.73	0	9.94919	1.33719e-07			-10.5882	5.11844e-09	2	9	TR17747|c0_g1	0v3C_up		3CvL_dn
TR17759|c0_g1										.	.	.	.		.	.	.	Unannotated	.	.	.	.	.	D3C	0v3C_up;3CvL_dn	TR17759|c0_g1	-0.954893	3.52195	-2.56705	12.32	244.85	1.64	4.14537	2.55165e-05	-3.02567	0.0738528	-7.26023	3.09695e-11	2	9	TR17759|c0_g1	0v3C_up		3CvL_dn
TR1860|c0_g1										.	.	.	.		.	.	.	Unannotated	.	.	.	.	.	D3C	0v3C_up;3CvL_dn	TR1860|c0_g1	-2.06276	4.12552	-2.06276	0	114.36	0	10.5732	4.24076e-09			-11.2123	1.34565e-10	2	9	TR1860|c0_g1	0v3C_up		3CvL_dn
TR21272|c0_g1										.	.	.	.		.	.	.	Unannotated	.	.	.	.	.		3CvL_dn	TR21272|c0_g1	-0.712392	1.42478	-0.712392	0	5.4	0	7.54046	0.00649682			-8.1772	0.000700683	6	14	TR21272|c0_g1			3CvL_dn
TR22385|c0_g1										.	.	.	.		.	.	.	Unannotated	.	.	.	.	.		3CvL_dn	TR22385|c0_g1	-1.22644	2.45287	-1.22644	0	18.78	0	7.82856	0.0023425			-8.4658	0.000235751	2	14	TR22385|c0_g1			3CvL_dn
TR23571|c0_g1										.	.	.	.		.	.	.	Unannotated	.	.	.	.	.		3CvL_up	TR23571|c0_g1	-0.78794	-0.974441	1.76238	0.28	0	7.31			4.45435	0.00959317	8.38148	0.000235751	4	15	TR23571|c0_g1			3CvL_up
TR25754|c0_g1										.	.	.	.		.	.	.	Unannotated	.	.	.	.	.		0v3C_dn;0v3L_dn	TR25754|c0_g1	2.7659	-1.38295	-1.38295	34.58	0	0	-8.93813	2.2416e-05	-9.35619	6.04529e-06			3	2	TR25754|c0_g1	0v3C_dn	0v3L_dn
TR27977|c0_g1										.	.	.	.		.	.	.	Unannotated	.	.	.	.	.		0v3C_dn;0v3L_dn	TR27977|c0_g1	3.12224	-1.56112	-1.56112	51.01	0	0	-9.12333	9.67268e-06	-9.54148	2.16013e-06			3	2	TR27977|c0_g1	0v3C_dn	0v3L_dn
TR27986|c0_g1										.	.	.	.		.	.	.	Unannotated	.	.	.	.	.		0v3C_dn;0v3L_dn	TR27986|c0_g1	1.57001	-0.785005	-0.785005	8.5	0	0	-8.51464	0.000169028	-8.93245	5.07201e-05			3	2	TR27986|c0_g1	0v3C_dn	0v3L_dn
TR28199|c0_g2										.	.	.	.		.	.	.	Unannotated	.	.	.	.	.		0v3C_up;3CvL_dn	TR28199|c0_g2	-1.73689	3.47377	-1.73689	0	57.28	0	8.86836	2.81528e-05			-9.50676	1.56843e-06	2	9	TR28199|c0_g2	0v3C_up		3CvL_dn
TR29713|c0_g2										.	.	.	.		.	.	.	Unannotated	.	.	.	.	.		0v3C_dn	TR29713|c0_g2	0.730066	-0.87651	0.146444	4.6	0.09	1.49	-5.71834	0.000429766	-1.75526	0.259609	3.94569	0.0721001	3	1	TR29713|c0_g2	0v3C_dn
TR29926|c0_g1										.	.	.	.		.	.	.	Unannotated	.	.	.	.	.		0v3C_up;3CvL_dn	TR29926|c0_g1	-2.34028	3.14402	-0.803733	0	69.58	2.45	10.6491	2.66881e-09	6.25839	0.203794	-4.89386	1.07923e-06	2	9	TR29926|c0_g1	0v3C_up		3CvL_dn
TR29926|c0_g2										.	.	.	.		.	.	.	Unannotated	.	.	.	.	.		0v3C_dn;3CvL_up	TR29926|c0_g2	0.772782	-2.97825	2.20547	25.73	0	45.57	-9.37346	2.73253e-06	0.667156	0.829194	10.5965	2.92775e-08	5	5	TR29926|c0_g2	0v3C_dn		3CvL_up
TR30054|c0_g2	AT5G15300	Pentatricopeptide repeat-containing protein At5g15300 [Source:UniProtKB/Swiss-Prot;Acc:Q9LXF2]	0	0	0	0	No	No	Putative pentatricopeptide repeat-containing protein At3g23330	.	.	.	.		.	.	.	Others	PP251_ARATH^PP251_ARATH^Q:66-670,H:18-617^34.85%ID^E:4e-119^RecName: Full=Putative pentatricopeptide repeat-containing protein At3g23330;^Eukaryota; Viridiplantae; Streptophyta; Embryophyta; Tracheophyta; Spermatophyta; Magnoliophyta; eudicotyledons; Gunneridae; Pentapetalae; rosids; malvids; Brassicales; Brassicaceae; Camelineae; Arabidopsis`PP251_ARATH^PP251_ARATH^Q:57-473,H:109-525^24.07%ID^E:…	PF01535.15^PPR^PPR repeat^92-118^E:0.3`PF13041.1^PPR_2^PPR repeat family^118-165^E:4.5e-11`PF13812.1^PPR_3^Pentatricopeptide repeat domain^120-150^E:2e-05`PF01535.15^PPR^PPR repeat^121-150^E:1.1e-06`PF01535.15^PPR^PPR repeat^219-248^E:5.7e-05`PF01535.15^PPR^PPR repeat^251-276^E:0.0021`PF01535.15^PPR^PPR repeat^323-347^E:0.11`PF13041.1^PPR_2^PPR repeat family^358-405^E:6e-11`PF13812.1^PPR_3^Pentat…	.	.	.		0v3L_dn;3CvL_dn	TR30054|c0_g2	0.306861	0.674932	-0.981793	2.97	3.43	0	0.0492081	1	-8.54342	0.000307236	-8.81284	4.93844e-05	1	11	TR30054|c0_g2		0v3L_dn	3CvL_dn
TR30099|c0_g1										.	.	.	.		.	.	.	Unannotated	.	.	.	.	.		0v3L_dn	TR30099|c0_g1	2.10394	-1.05197	-1.05197	16.34	0	0	-7.85397	0.0023425	-8.2712	0.000970479			3	10	TR30099|c0_g1		0v3L_dn
TR30140|c0_g1	AT3G28917	Mini zinc finger protein 2 [Source:UniProtKB/Swiss-Prot;Acc:Q9LJW5]	0	0	0	0	No	No	Mini zinc finger protein 2	GO:0005737^cellular_component^cytoplasm`GO:0005634^cellular_component^nucleus`GO:0003677^molecular_function^DNA binding`GO:0046872^molecular_function^metal ion binding`GO:0042803^molecular_function^protein homodimerization activity`GO:0007275^biological_process^multicellular organismal development`GO:0006355^biological_process^regulation of transcription, DNA-templated`GO:0006351^biological_proce…	.	.	zf-HD		.	.	.	Transcription regulation	MIF2_ARATH^MIF2_ARATH^Q:563-345,H:26-99^77.03%ID^E:3e-34^RecName: Full=Mini zinc finger protein 2;^Eukaryota; Viridiplantae; Streptophyta; Embryophyta; Tracheophyta; Spermatophyta; Magnoliophyta; eudicotyledons; Gunneridae; Pentapetalae; rosids; malvids; Brassicales; Brassicaceae; Camelineae; Arabidopsis	PF04770.7^ZF-HD_dimer^ZF-HD protein dimerisation region^71-127^E:2.1e-30	.	.	.	D3C	0v3C_up	TR30140|c0_g1	-2.26538	2.41282	-0.147431	2.66	91.34	11.49	4.92548	3.98593e-06	1.94511	0.292884	-3.06881	0.00175871	6	6	TR30140|c0_g1	0v3C_up
TR30168|c0_g1										.	.	.	.		.	.	.	Unannotated	.	.	.	.	.		0v3C_dn;0v3L_dn	TR30168|c0_g1	2.63353	-1.46433	-1.1692	33.3	0	0.3	-9.09828	1.06315e-05	-6.74839	2.37341e-06			3	2	TR30168|c0_g1	0v3C_dn	0v3L_dn
TR30183|c0_g1	AT4G39200	40S ribosomal protein S25-4 [Source:UniProtKB/Swiss-Prot;Acc:Q9T029]	0	0	0	0	Yes	No	40S ribosomal protein S25-4 [Source:UniProtKB/Swiss-Prot;Acc:Q9T029]	.	.	.	.		.	.	.	Translation/Protein synthesis	.	.	.	.	.		3CvL_dn	TR30183|c0_g1	-1.33095	2.66191	-1.33095	0	23.72	0	7.64302	0.00423105			-8.27995	0.000497991	2	14	TR30183|c0_g1			3CvL_dn
TR30190|c0_g1										.	.	.	.		.	.	.	Unannotated	.	.	.	.	.		0v3L_up;3CvL_up	TR30190|c0_g1	-1.54807	-1.54807	3.09613	0	0	30.96			9.19965	5.21803e-05	9.33715	1.97323e-05	4	13	TR30190|c0_g1		0v3L_up	3CvL_up
TR30230|c0_g1										.	.	.	.		.	.	.	Unannotated	.	.	.	.	.		3CvL_dn	TR30230|c0_g1	-0.966972	1.93394	-0.966972	0	10.29	0	7.73877	0.00279696			-8.37586	0.000309191	2	14	TR30230|c0_g1			3CvL_dn
TR30456|c0_g1										.	.	.	.		.	.	.	Unannotated	.	.	.	.	.		3CvL_dn	TR30456|c0_g1	-0.918843	2.78853	-1.86968	1.92	38.56	0	4.25289	0.00477595	-4.73672	0.730267	-9.22708	6.64969e-06	2	14	TR30456|c0_g1			3CvL_dn
TR30470|c0_g1	AT2G22590	UDP-glycosyltransferase 91A1 [Source:UniProtKB/Swiss-Prot;Acc:Q940V3]	0	GT1	0	0	No	No	UDP-glycosyltransferase 91C1	GO:0005829^cellular_component^cytosol`GO:0016758^molecular_function^transferase activity, transferring hexosyl groups	.	.	.		.	.	.	Others	U91C1_ARATH^U91C1_ARATH^Q:8-464,H:7-451^50.76%ID^E:3e-156^RecName: Full=UDP-glycosyltransferase 91C1;^Eukaryota; Viridiplantae; Streptophyta; Embryophyta; Tracheophyta; Spermatophyta; Magnoliophyta; eudicotyledons; Gunneridae; Pentapetalae; rosids; malvids; Brassicales; Brassicaceae; Camelineae; Arabidopsis	PF00201.13^UDPGT^UDP-glucoronosyl and UDP-glucosyl transferase^263-450^E:7.7e-22	.	.	ExpAA=34.81^PredHel=2^Topology=o10-29i133-155o		3CvL_dn	TR30470|c0_g1	-0.814396	1.65872	-0.844324	6.48	34.95	3.94	2.2719	0.0439153	-0.867628	0.730267	-3.22345	0.000836438	2	14	TR30470|c0_g1			3CvL_dn
TR30505|c0_g1										.	.	.	.		.	.	.	Unannotated	.	.	.	.	.		0v3L_dn	TR30505|c0_g1	1.07815	0.235918	-1.31407	12.27	4.57	0.41	-1.40834	0.538344	-4.80189	0.00018751	-3.48106	0.0356847	1	10	TR30505|c0_g1		0v3L_dn
TR30622|c0_g1	AT1G61255	BEST Arabidopsis thaliana protein match is: glycine-rich protein (TAIR:AT4G21620.2); Has 58 Blast hits to 58 proteins in 12 species: Archae - 0; Bacteria - 2; Metazoa - 0; Fungi - 0; Plants - 56; Viruses - 0; Other Eukaryotes - 0 (source: NCBI BLink). [Source:TAIR;Acc:AT1G61255]	0	0	0	0	No	No	BEST Arabidopsis thaliana protein match is: glycine-rich protein (TAIR:AT4G21620.2); Has 58 Blast hits to 58 proteins in 12 species: Archae - 0; Bacteria - 2; Metazoa - 0; Fungi - 0; Plants - 56; Viruses - 0; Other Eukaryotes - 0 (source: NCBI BLink). [Source:TAIR;Acc:AT1G61255]	.	.	.	.		.	.	.	Others	.	.	.	sigP:1^20^0.801^YES	.		0v3C_dn	TR30622|c0_g1	1.6294	-1.44618	-0.18322	24.88	0.87	3.5	-4.66705	0.000238207	-2.96201	0.0117963	1.64414	0.646465	3	1	TR30622|c0_g1	0v3C_dn
TR30629|c0_g1										.	.	.	.		.	.	.	Unannotated	.	.	.	.	.		3CvL_dn	TR30629|c0_g1	-0.972688	2.3249	-1.35221	2.93	36.26	1.11	3.43553	0.0116149	-1.505	0.87934	-5.0387	7.62252e-05	2	14	TR30629|c0_g1			3CvL_dn
TR30940|c0_g1	AT3G61480	Quinoprotein amine dehydrogenase, beta chain-like; RIC1-like guanyl-nucleotide exchange factor [Source:TAIR;Acc:AT3G61480]	0	0	0	0	No	No	Quinoprotein amine dehydrogenase, beta chain-like; RIC1-like guanyl-nucleotide exchange factor [Source:TAIR;Acc:AT3G61480]	.	.	.	.		.	.	.	Transport	.	.	.	.	.		0v3L_up;3CvL_up	TR30940|c0_g1	-1.82203	-1.59675	3.41878	0	0.28	47.46			10.6006	3.77062e-08	7.19184	5.53264e-08	4	13	TR30940|c0_g1		0v3L_up	3CvL_up
TR30956|c0_g1										.	.	.	.		.	.	.	Unannotated	.	.	.	.	.		0v3L_dn	TR30956|c0_g1	2.11424	-1.05712	-1.05712	16.54	0	0	-8.0232	0.00136568	-8.44061	0.000492209			3	10	TR30956|c0_g1		0v3L_dn
TR30956|c1_g1	ATCG01180	chloroplast-encoded 23S ribosomal RNA [Source:TAIR;Acc:ATCG01180]	0	0	0	0	Yes	No	Protein TAR1	GO:0005739^cellular_component^mitochondrion`GO:0043457^biological_process^regulation of cellular respiration	NOG79861^Cytochrome c oxidase polypeptide VIa	.	.		.	.	.	Energy metabolism	TAR1_YEAST^TAR1_YEAST^Q:221-60,H:22-75^68.52%ID^E:1e-14^RecName: Full=Protein TAR1;^Eukaryota; Fungi; Dikarya; Ascomycota; Saccharomycotina; Saccharomycetes; Saccharomycetales; Saccharomycetaceae; Saccharomyces	.	S	.	.		3CvL_dn	TR30956|c1_g1	-1.03981	3.20196	-2.16215	2.43	63.89	0	4.48936	0.00195667	-4.73672	0.730267	-9.46375	2.04941e-06	2	14	TR30956|c1_g1			3CvL_dn
TR31014|c0_g1	AT1G29860	Probable WRKY transcription factor 71 [Source:UniProtKB/Swiss-Prot;Acc:Q93WV4]	0	0	0	0	No	No	Probable WRKY transcription factor 28	GO:0005634^cellular_component^nucleus`GO:0043565^molecular_function^sequence-specific DNA binding`GO:0003700^molecular_function^sequence-specific DNA binding transcription factor activity`GO:0006351^biological_process^transcription, DNA-templated	.	.	WRKY		.	.	.	Transcription regulation	WRK28_ARATH^WRK28_ARATH^Q:1-325,H:1-318^41.72%ID^E:2e-57^RecName: Full=Probable WRKY transcription factor 28;^Eukaryota; Viridiplantae; Streptophyta; Embryophyta; Tracheophyta; Spermatophyta; Magnoliophyta; eudicotyledons; Gunneridae; Pentapetalae; rosids; malvids; Brassicales; Brassicaceae; Camelineae; Arabidopsis	PF03106.10^WRKY^WRKY DNA -binding domain^168-225^E:9.3e-31	.	.	.		0v3C_up	TR31014|c0_g1	-1.91663	1.45554	0.461093	1.14	23.96	9.11	4.21036	0.000233892	2.8263	0.0418247	-1.47302	0.321009	6	6	TR31014|c0_g1	0v3C_up
TR31377|c0_g1									Probable disease resistance protein RDL6	GO:0043531^molecular_function^ADP binding`GO:0005524^molecular_function^ATP binding`GO:0006952^biological_process^defense response	.	.	.		.	.	.	Defence	DRL45_ARATH^DRL45_ARATH^Q:55-267,H:773-844^50%ID^E:2e-14^RecName: Full=Probable disease resistance protein RDL6;^Eukaryota; Viridiplantae; Streptophyta; Embryophyta; Tracheophyta; Spermatophyta; Magnoliophyta; eudicotyledons; Gunneridae; Pentapetalae; rosids; malvids; Brassicales; Brassicaceae; Camelineae; Arabidopsis`DRL45_ARATH^DRL45_ARATH^Q:61-267,H:871-940^41.43%ID^E:1e-07^RecName: Full=Proba…	.	.	.	.		3CvL_dn	TR31377|c0_g1	-0.789893	2.27919	-1.48929	7.24	58.61	2.3	3.28282	0.0115385	-1.37542	0.819748	-4.75091	2.98771e-05	2	14	TR31377|c0_g1			3CvL_dn
TR31377|c1_g3									Probable disease resistance protein At1g58390	GO:0043531^molecular_function^ADP binding`GO:0005524^molecular_function^ATP binding`GO:0006952^biological_process^defense response	.	.	.		.	.	.	Defence	DRL7_ARATH^DRL7_ARATH^Q:2-127,H:742-864^38.58%ID^E:2e-18^RecName: Full=Probable disease resistance protein At1g58390;^Eukaryota; Viridiplantae; Streptophyta; Embryophyta; Tracheophyta; Spermatophyta; Magnoliophyta; eudicotyledons; Gunneridae; Pentapetalae; rosids; malvids; Brassicales; Brassicaceae; Camelineae; Arabidopsis	.	.	.	.	D3L	0v3L_up;3CvL_up	TR31377|c1_g3	-2.07411	-2.07411	4.14821	0	0	94.97			10.7877	1.29515e-08	10.9254	5.11844e-09	4	13	TR31377|c1_g3		0v3L_up	3CvL_up
TR31393|c0_g1	AT1G72480	Lung seven transmembrane receptor family protein [Source:TAIR;Acc:AT1G72480]	0	0	0	0	No	No	Transmembrane protein 87B	GO:0016021^cellular_component^integral component of membrane	.	.	.		.	.	.	Others	TM87B_MOUSE^TM87B_MOUSE^Q:193-299,H:206-312^40.19%ID^E:3e-19^RecName: Full=Transmembrane protein 87B;^Eukaryota; Metazoa; Chordata; Craniata; Vertebrata; Euteleostomi; Mammalia; Eutheria; Euarchontoglires; Glires; Rodentia; Sciurognathi; Muroidea; Muridae; Murinae; Mus; Mus	PF06814.8^Lung_7-TM_R^Lung seven transmembrane receptor^162-299^E:2.1e-52	.	sigP:1^23^0.775^YES	ExpAA=55.75^PredHel=2^Topology=o204-226i233-255o	D3L	3CvL_up	TR31393|c0_g1	0.251267	-2.01336	1.7621	53.95	7.38	98.38	-3.02143	0.00302826	0.711658	0.738766	3.65209	0.000151679	4	15	TR31393|c0_g1			3CvL_up
TR31395|c0_g2										.	.	.	.		.	.	.	Unannotated	.	.	.	.	.		0v3C_up;3CvL_dn	TR31395|c0_g2	-1.09518	2.19037	-1.09518	0	13.91	0	8.06859	0.00094958			-8.70618	8.19537e-05	2	9	TR31395|c0_g2	0v3C_up		3CvL_dn
TR31414|c1_g10										.	.	.	.		.	.	.	Unannotated	.	.	.	.	.		3CvL_dn	TR31414|c1_g10	-0.0166707	2.25184	-2.23516	10.91	46.55	0.46	1.92089	0.275176	-4.50783	0.0273651	-6.53308	2.64783e-06	2	14	TR31414|c1_g10			3CvL_dn
TR31414|c1_g12										.	.	.	.		.	.	.	Unannotated	.	.	.	.	ExpAA=22.98^PredHel=1^Topology=o140-162i	D3C	3CvL_dn	TR31414|c1_g12	-0.547982	2.83889	-2.2909	10.8	102.01	1.11	3.00317	0.00580264	-4.19967	0.0201798	-7.29799	2.22263e-09	2	14	TR31414|c1_g12			3CvL_dn
TR31414|c1_g13										.	.	.	.		.	.	.	Unannotated	.	.	.	.	.		3CvL_up	TR31414|c1_g13	-1.41114	-1.41114	2.82229	0	0	22.96			8.15875	0.00420585	8.29601	0.000309191	4	15	TR31414|c1_g13			3CvL_up
TR31414|c1_g3										.	.	.	.		.	.	.	Unannotated	.	.	.	.	.		3CvL_up	TR31414|c1_g3	-1.53311	-1.53311	3.06621	0	0	29.96			8.32485	0.00228423	8.46216	0.000176008	4	15	TR31414|c1_g3			3CvL_up
TR31414|c1_g4										.	.	.	.		.	.	.	Unannotated	.	.	.	.	.		0v3L_up;3CvL_up	TR31414|c1_g4	-2.02724	-2.02724	4.05448	0	0	86.03			10.5952	3.77062e-08	10.7328	1.35498e-08	4	13	TR31414|c1_g4		0v3L_up	3CvL_up
TR31414|c1_g5										.	.	.	.		.	.	.	Unannotated	.	.	.	.	.		0v3L_up;3CvL_up	TR31414|c1_g5	-1.57132	-1.57132	3.14265	0	0	32.55			9.22789	4.26853e-05	9.3654	1.66874e-05	4	13	TR31414|c1_g5		0v3L_up	3CvL_up
TR31414|c1_g6										.	.	.	.		.	.	.	Unannotated	.	.	.	.	.		0v3L_up;3CvL_up	TR31414|c1_g6	-1.45259	-1.45259	2.90518	0	0	25.15			8.60877	0.000727519	8.74616	0.0002691	4	13	TR31414|c1_g6		0v3L_up	3CvL_up
TR31613|c0_g1										.	.	.	.		.	.	.	Unannotated	.	.	.	.	.		0v3C_dn;0v3L_dn	TR31613|c0_g1	2.45092	-1.22546	-1.22546	24.33	0	0	-8.55201	0.000146089	-8.96985	3.89705e-05			3	2	TR31613|c0_g1	0v3C_dn	0v3L_dn
TR32064|c1_g6										.	.	.	.		.	.	.	Unannotated	.	.	.	.	.		0v3L_dn	TR32064|c1_g6	2.1223	0.0579375	-2.18024	38.68	5.91	0	-3.17703	0.00827659	-9.56611	1.98715e-06	-6.60217	0.102286	1	10	TR32064|c1_g6		0v3L_dn
TR32076|c5_g3										.	.	.	.		.	.	.	Unannotated	.	.	.	.	.		3CvL_up	TR32076|c5_g3	-0.824163	-0.824163	1.64833	0	0	5.86			8.15875	0.00420585	8.29601	0.000309191	4	15	TR32076|c5_g3			3CvL_up
TR32086|c0_g1										.	.	.	.		.	.	.	Unannotated	.	.	.	.	.		3CvL_up	TR32086|c0_g1	0.06919	-1.54674	1.47755	4.63	0.1	9.83	-5.1013	0.00473304	1.0253	0.665006	6.10937	1.68033e-05	4	15	TR32086|c0_g1			3CvL_up
TR32112|c1_g8										.	.	.	.		.	.	.	Unannotated	.	.	.	.	.		3CvL_dn	TR32112|c1_g8	-0.761156	2.09963	-1.33848	2.21	22.33	0.5	3.26313	0.0216041	-2.05135	0.724682	-5.4158	4.66167e-05	2	14	TR32112|c1_g8			3CvL_dn
TR32123|c4_g3										.	.	.	.		.	.	.	Unannotated	.	.	.	.	.		0v3C_up;3CvL_dn	TR32123|c4_g3	-1.18788	2.37576	-1.18788	0	17.21	0	9.74527	3.87773e-07			-10.3842	1.47884e-08	2	9	TR32123|c4_g3	0v3C_up		3CvL_dn
TR32126|c0_g15										.	.	.	.		.	.	.	Unannotated	.	.	.	.	.		0v3L_dn;3CvL_dn	TR32126|c0_g15	1.19749	1.45702	-2.65451	27.76	25.9	0	-0.261566	1	-8.5922	0.000226093	-8.55045	0.000155946	1	11	TR32126|c0_g15		0v3L_dn	3CvL_dn
TR32136|c0_g1										.	.	.	.		.	.	.	Unannotated	.	.	.	.	.		3CvL_up	TR32136|c0_g1	-1.18075	-1.18075	2.36151	0	0	13.73			7.90258	0.0114003	8.03975	0.000993207	4	15	TR32136|c0_g1			3CvL_up
TR32212|c0_g1										.	.	.	.		.	.	.	Unannotated	.	.	.	.	.		0v3L_dn;3CvL_dn	TR32212|c0_g1	0.850418	1.89412	-2.74454	35.65	58.26	0.66	0.552995	0.857685	-5.80692	2.01339e-05	-6.45336	2.27441e-07	1	11	TR32212|c0_g1		0v3L_dn	3CvL_dn
TR32212|c0_g2										.	.	.	.		.	.	.	Unannotated	.	.	.	.	.		3CvL_up	TR32212|c0_g2	-1.16408	-1.16408	2.32816	0	0	13.22			7.8671	0.0114003	8.00426	0.000993207	4	15	TR32212|c0_g2			3CvL_up
TR32529|c0_g1										.	.	.	.		.	.	.	Unannotated	.	.	.	.	.	D0	0v3C_dn;0v3L_dn	TR32529|c0_g1	2.84834	-1.24929	-1.59905	66.41	1.49	0.68	-5.60266	9.63849e-08	-6.72649	1.77804e-09	-1.20076	0.782603	3	2	TR32529|c0_g1	0v3C_dn	0v3L_dn
TR32587|c0_g2										.	.	.	.		.	.	.	Unannotated	.	.	.	.	.		0v3C_dn;3CvL_up	TR32587|c0_g2	0.389579	-2.43459	2.04501	31.81	2.1	65.33	-4.05723	0.000671338	0.871468	0.730267	4.85743	8.47642e-06	4	5	TR32587|c0_g2	0v3C_dn		3CvL_up
TR32769|c0_g1	AT5G43175	Transcription factor bHLH139 [Source:UniProtKB/Swiss-Prot;Acc:Q3E7L7]	0	0	0	0	No	No	Transcription factor bHLH85	GO:0005634^cellular_component^nucleus`GO:0003677^molecular_function^DNA binding`GO:0006355^biological_process^regulation of transcription, DNA-templated`GO:0006351^biological_process^transcription, DNA-templated	.	.	bHLH		.	.	.	Transcription regulation	BH085_ARATH^BH085_ARATH^Q:11-342,H:5-327^37.61%ID^E:6e-44^RecName: Full=Transcription factor bHLH85;^Eukaryota; Viridiplantae; Streptophyta; Embryophyta; Tracheophyta; Spermatophyta; Magnoliophyta; eudicotyledons; Gunneridae; Pentapetalae; rosids; malvids; Brassicales; Brassicaceae; Camelineae; Arabidopsis	PF00010.21^HLH^Helix-loop-helix DNA-binding domain^297-337^E:7.5e-08	.	.	.		0v3L_up	TR32769|c0_g1	-1.17266	-0.608443	1.7811	0.15	0.93	9.44	2.39812	0.716856	5.65811	0.000179155	3.15138	0.00729245	4	12	TR32769|c0_g1		0v3L_up
TR32771|c0_g1	AT2G14890	Classical arabinogalactan protein 9 [Source:UniProtKB/Swiss-Prot;Acc:Q9C5S0]	0	0	0	0	No	No	Classical arabinogalactan protein 9 [Source:UniProtKB/Swiss-Prot;Acc:Q9C5S0]	.	.	.	.		.	.	.	Others	.	.	.	.	.		0v3C_dn	TR32771|c0_g1	0.744006	-1.36062	0.616617	8.14	0.24	4.55	-5.16752	8.6375e-05	-0.991181	0.716542	4.12784	0.00419541	3	1	TR32771|c0_g1	0v3C_dn
TR32784|c0_g2	AT1G26945	Transcription factor PRE6 [Source:UniProtKB/Swiss-Prot;Acc:Q8GW32]	0	0	0	0	No	No	Transcription factor PRE5	GO:0009740^biological_process^gibberellic acid mediated signaling pathway`GO:0040008^biological_process^regulation of growth`GO:0006355^biological_process^regulation of transcription, DNA-templated`GO:0006351^biological_process^transcription, DNA-templated	.	.	bHLH		.	.	.	Transcription regulation	PRE5_ARATH^PRE5_ARATH^Q:541-296,H:1-84^63.1%ID^E:9e-24^RecName: Full=Transcription factor PRE5;^Eukaryota; Viridiplantae; Streptophyta; Embryophyta; Tracheophyta; Spermatophyta; Magnoliophyta; eudicotyledons; Gunneridae; Pentapetalae; rosids; malvids; Brassicales; Brassicaceae; Camelineae; Arabidopsis	.	.	.	.		0v3C_dn;0v3L_dn	TR32784|c0_g2	2.07846	-1.03923	-1.03923	15.87	0	0	-8.75795	5.78922e-05	-9.17591	1.38837e-05			3	2	TR32784|c0_g2	0v3C_dn	0v3L_dn
TR32784|c0_g5	AT1G26945	Transcription factor PRE6 [Source:UniProtKB/Swiss-Prot;Acc:Q8GW32]	0	0	0	0	No	No	Transcription factor PRE5	GO:0009740^biological_process^gibberellic acid mediated signaling pathway`GO:0040008^biological_process^regulation of growth`GO:0006355^biological_process^regulation of transcription, DNA-templated`GO:0006351^biological_process^transcription, DNA-templated	.	.	bHLH		.	.	.	Transcription regulation	PRE5_ARATH^PRE5_ARATH^Q:541-296,H:1-84^63.1%ID^E:5e-24^RecName: Full=Transcription factor PRE5;^Eukaryota; Viridiplantae; Streptophyta; Embryophyta; Tracheophyta; Spermatophyta; Magnoliophyta; eudicotyledons; Gunneridae; Pentapetalae; rosids; malvids; Brassicales; Brassicaceae; Camelineae; Arabidopsis	.	.	.	.		3CvL_up	TR32784|c0_g5	-0.910177	-0.910177	1.82035	0	0	7.27			7.90258	0.0114003	8.03975	0.000993207	4	15	TR32784|c0_g5			3CvL_up
TR33087|c0_g1	AT3G41768	rRNA [Source:TAIR;Acc:AT3G41768]	0	0	0	0	Yes	No	rRNA [Source:TAIR;Acc:AT3G41768]	.	.	.	.		.	.	.	Translation/Protein synthesis	.	.	.	.	.		3CvL_dn	TR33087|c0_g1	-0.0874048	1.62899	-1.54158	3.6	12.72	0	1.64734	0.593359	-6.50489	0.203794	-8.37586	0.000309191	2	14	TR33087|c0_g1			3CvL_dn
TR33264|c0_g1										.	.	.	.		.	.	.	Unannotated	.	.	.	.	.		3CvL_dn	TR33264|c0_g1	-1.25933	2.51867	-1.25933	0	20.22	0	7.73877	0.00279696			-8.37586	0.000309191	2	14	TR33264|c0_g1			3CvL_dn
TR33264|c0_g4										.	.	.	.		.	.	.	Unannotated	.	.	.	.	.		0v3C_up;3CvL_dn	TR33264|c0_g4	-1.4045	2.809	-1.4045	0	27.9	0	8.17512	0.000574673			-8.81284	4.93844e-05	2	9	TR33264|c0_g4	0v3C_up		3CvL_dn
TR33264|c0_g5										.	.	.	.		.	.	.	Unannotated	.	.	.	.	.		0v3C_up;3CvL_dn	TR33264|c0_g5	-1.39879	2.79758	-1.39879	0	27.56	0	8.17512	0.000574673			-8.81284	4.93844e-05	2	9	TR33264|c0_g5	0v3C_up		3CvL_dn
TR33776|c0_g3										.	.	.	.		.	.	.	Unannotated	.	.	.	.	.		3CvL_dn	TR33776|c0_g3	-0.628004	1.25601	-0.628004	0	4.27	0	7.82856	0.0023425			-8.4658	0.000235751	6	14	TR33776|c0_g3			3CvL_dn
TR33914|c0_g3									Regulator of rDNA transcription protein 15	GO:0006355^biological_process^regulation of transcription, DNA-templated`GO:0006351^biological_process^transcription, DNA-templated	.	.	.		.	.	.	Transcription regulation	RRT15_YEAST^RRT15_YEAST^Q:123-227,H:1-35^100%ID^E:1e-18^RecName: Full=Regulator of rDNA transcription protein 15;^Eukaryota; Fungi; Dikarya; Ascomycota; Saccharomycotina; Saccharomycetes; Saccharomycetales; Saccharomycetaceae; Saccharomyces	.	.	.	.		0v3L_dn	TR33914|c0_g3	2.30395	-0.11867	-2.18528	44.32	5.08	0	-3.24601	0.0321775	-8.49293	0.000355952	-5.45069	0.520645	1	10	TR33914|c0_g3		0v3L_dn
TR33920|c0_g1										.	.	.	.		.	.	.	Unannotated	.	.	.	.	.		3CvL_up	TR33920|c0_g1	-0.931645	-0.931645	1.86329	0	0	7.66			7.8671	0.0114003	8.00426	0.000993207	4	15	TR33920|c0_g1			3CvL_up
TR33926|c0_g1										.	.	.	.		.	.	.	Unannotated	.	.	.	.	.		0v3C_up	TR33926|c0_g1	-2.24342	1.73811	0.505309	0.9	34.45	11.14	5.02893	0.000178749	3.42204	0.0529074	-1.70767	0.20946	6	6	TR33926|c0_g1	0v3C_up
TR33937|c0_g1									Probable leucine-rich repeat receptor-like serine/threonine-protein kinase At3g14840	GO:0016021^cellular_component^integral component of membrane`GO:0005886^cellular_component^plasma membrane`GO:0005524^molecular_function^ATP binding`GO:0004674^molecular_function^protein serine/threonine kinase activity	COG0515^Serine Threonine protein kinase	.	.		.	.	.	Signalling	Y3148_ARATH^Y3148_ARATH^Q:1-129,H:145-187^60.47%ID^E:7e-06^RecName: Full=Probable leucine-rich repeat receptor-like serine/threonine-protein kinase At3g14840;^Eukaryota; Viridiplantae; Streptophyta; Embryophyta; Tracheophyta; Spermatophyta; Magnoliophyta; eudicotyledons; Gunneridae; Pentapetalae; rosids; malvids; Brassicales; Brassicaceae; Camelineae; Arabidopsis	.	R;T;K;L	.	.		3CvL_up	TR33937|c0_g1	-1.25109	-1.25109	2.50219	0	0	16.09			8.06793	0.00571508	8.20517	0.000497991	4	15	TR33937|c0_g1			3CvL_up
TR33957|c0_g5										.	.	.	.		.	.	.	Unannotated	.	.	.	.	.		0v3C_up;3CvL_dn	TR33957|c0_g5	-1.86587	3.73175	-1.86587	0	75.39	0	9.52124	1.16444e-06			-10.16	5.04956e-08	2	9	TR33957|c0_g5	0v3C_up		3CvL_dn
TR33962|c0_g1										.	.	.	.		.	.	.	Unannotated	.	.	.	.	.		0v3C_dn	TR33962|c0_g1	1.21694	-1.40495	0.188015	16.97	0.8	4.53	-4.50689	0.000485998	-2.05316	0.125211	2.39332	0.256403	3	1	TR33962|c0_g1	0v3C_dn
TR34235|c0_g1										.	.	.	.		.	.	.	Unannotated	.	.	.	.	.		3CvL_dn	TR34235|c0_g1	-0.279671	2.16199	-1.88232	4.2	24.65	0	2.39183	0.232654	-5.7094	0.586741	-8.3287	0.000362675	2	14	TR34235|c0_g1			3CvL_dn
TR34240|c0_g1									Non-specific lipid-transfer protein-like protein At2g13820	GO:0046658^cellular_component^anchored component of plasma membrane`GO:0005576^cellular_component^extracellular region`GO:0005886^cellular_component^plasma membrane`GO:0008289^molecular_function^lipid binding`GO:0006869^biological_process^lipid transport	.	.	.		.	.	.	Lipid metabolism	NLTL2_ARATH^NLTL2_ARATH^Q:26-149,H:8-148^35.21%ID^E:4e-17^RecName: Full=Non-specific lipid-transfer protein-like protein At2g13820;^Eukaryota; Viridiplantae; Streptophyta; Embryophyta; Tracheophyta; Spermatophyta; Magnoliophyta; eudicotyledons; Gunneridae; Pentapetalae; rosids; malvids; Brassicales; Brassicaceae; Camelineae; Arabidopsis	PF14368.1^LTP_2^Probable lipid transfer^28-121^E:8.9e-16`PF00234.17^Tryp_alpha_amyl^Protease inhibitor/seed storage/LTP family^42-121^E:1.3e-08	.	sigP:1^20^0.464^YES	ExpAA=39.45^PredHel=1^Topology=i180-199o	D3C	0v3C_up	TR34240|c0_g1	-2.70442	2.5845	0.11992	10.49	376.4	54.25	5.00189	1.70256e-07	2.21072	0.06275	-2.87547	0.00263375	6	6	TR34240|c0_g1	0v3C_up
TR34334|c0_g2	AT5G61340	unknown protein; BEST Arabidopsis thaliana protein match is: unknown protein (TAIR:AT1G26650.1); Has 30201 Blast hits to 17322 proteins in 780 species: Archae - 12; Bacteria - 1396; Metazoa - 17338; Fungi - 3422; Plants - 5037; Viruses - 0; Other Eu /.../es - 2996 (source: NCBI BLink). [Source:TAIR;Acc:AT5G61340]	0	0	0	0	No	No	unknown protein; BEST Arabidopsis thaliana protein match is: unknown protein (TAIR:AT1G26650.1); Has 30201 Blast hits to 17322 proteins in 780 species: Archae - 12; Bacteria - 1396; Metazoa - 17338; Fungi - 3422; Plants - 5037; Viruses - 0; Other Eu /.../es - 2996 (source: NCBI BLink). [Source:TAIR;Acc:AT5G61340]	.	.	.	.		.	.	.	Unknown	.	.	.	.	ExpAA=141.79^PredHel=6^Topology=i21-43o100-122i135-157o172-194i225-247o267-289i	D3C;D3L	0v3C_up	TR34334|c0_g2	-2.4839	1.61188	0.872024	30.89	432.18	209.35	3.64869	8.10525e-05	2.60691	0.00981103	-1.12496	0.520645	6	6	TR34334|c0_g2	0v3C_up
TR34679|c0_g1										.	.	.	.		.	.	.	Unannotated	.	.	.	.	.		0v3C_up	TR34679|c0_g1	-2.02936	1.88272	0.146644	0	22.34	4.54	8.58891	9.57228e-05	6.72263	0.0694563	-2.36797	0.0503248	6	6	TR34679|c0_g1	0v3C_up
TR34728|c0_g1										.	.	.	.		.	.	.	Unannotated	.	.	.	.	.		3CvL_up	TR34728|c0_g1	-0.57255	-0.57255	1.1451	0	0	2.95			7.8671	0.0114003	8.00426	0.000993207	4	15	TR34728|c0_g1			3CvL_up
TR35046|c0_g2	AT5G50450	F-box protein At5g50450 [Source:UniProtKB/Swiss-Prot;Acc:Q9FK27]	0	0	0	0	No	No	F-box protein At1g67340	GO:0005634^cellular_component^nucleus`GO:0016567^biological_process^protein ubiquitination	.	.	.		.	.	.	Protein regulation	FB76_ARATH^FB76_ARATH^Q:1365-367,H:41-347^58.48%ID^E:2e-126^RecName: Full=F-box protein At1g67340;^Eukaryota; Viridiplantae; Streptophyta; Embryophyta; Tracheophyta; Spermatophyta; Magnoliophyta; eudicotyledons; Gunneridae; Pentapetalae; rosids; malvids; Brassicales; Brassicaceae; Camelineae; Arabidopsis	PF08238.7^Sel1^Sel1 repeat^109-126^E:16`PF08238.7^Sel1^Sel1 repeat^141-179^E:1.5`PF08238.7^Sel1^Sel1 repeat^185-208^E:6.8`PF01753.13^zf-MYND^MYND finger^319-359^E:2.1e-06	.	.	.		3CvL_up	TR35046|c0_g2	-0.394844	-1.27235	1.66719	3.5	0.75	13.23	-2.61155	0.185859	1.77055	0.259609	4.31514	0.000304151	4	15	TR35046|c0_g2			3CvL_up
TR35107|c0_g1										.	.	.	.		.	.	.	Unannotated	.	.	.	.	.		0v3C_dn;0v3L_dn	TR35107|c0_g1	2.27352	-1.00536	-1.26817	23.58	0.44	0.09	-5.12273	6.28654e-06	-7.02439	2.7848e-08	-1.98067	0.706468	3	2	TR35107|c0_g1	0v3C_dn	0v3L_dn
TR35183|c0_g3	AT4G29870	Oligosaccharyltransferase complex/magnesium transporter family protein [Source:TAIR;Acc:AT4G29870]	0	0	0	0	No	No	Oligosaccharyltransferase complex/magnesium transporter family protein [Source:TAIR;Acc:AT4G29870]	.	.	.	.		.	.	.	Transport	.	.	.	.	.		0v3L_dn	TR35183|c0_g3	2.41291	-0.707536	-1.70537	33.81	1.59	0	-4.47531	0.00161734	-8.77233	0.000111229	-4.4833	0.782603	3	10	TR35183|c0_g3		0v3L_dn
TR35407|c0_g1	AT1G73140	Protein trichome birefringence-like 31 [Source:UniProtKB/Swiss-Prot;Acc:Q1PFD9]	0	0	0	0	No	No	Protein trichome birefringence-like 31	GO:0016021^cellular_component^integral component of membrane	.	.	.		.	.	.	Others	TBL31_ARATH^TBL31_ARATH^Q:8-416,H:9-409^60.98%ID^E:0^RecName: Full=Protein trichome birefringence-like 31;^Eukaryota; Viridiplantae; Streptophyta; Embryophyta; Tracheophyta; Spermatophyta; Magnoliophyta; eudicotyledons; Gunneridae; Pentapetalae; rosids; malvids; Brassicales; Brassicaceae; Camelineae; Arabidopsis	PF14416.1^PMR5N^PMR5 N terminal Domain^73-127^E:2.6e-21`PF13839.1^PC-Esterase^GDSL/SGNH-like Acyl-Esterase family found in Pmr5 and Cas1p^128-413^E:1.8e-75	.	.	ExpAA=20.03^PredHel=1^Topology=i13-32o		0v3C_up	TR35407|c0_g1	-2.25245	1.84939	0.403059	1.75	48.88	13.73	4.63127	6.63069e-06	2.80711	0.0219082	-1.9105	0.100936	6	6	TR35407|c0_g1	0v3C_up
TR35434|c0_g1	AT4G17800	AT-hook motif nuclear-localized protein 23 [Source:UniProtKB/Swiss-Prot;Acc:O23620]	0	0	0	0	No	No	Putative DNA-binding protein ESCAROLA	GO:0005634^cellular_component^nucleus`GO:0003680^molecular_function^AT DNA binding`GO:0003690^molecular_function^double-stranded DNA binding`GO:0006325^biological_process^chromatin organization`GO:0010150^biological_process^leaf senescence`GO:0009640^biological_process^photomorphogenesis	.	.	.		.	.	.	Others	ESCA_ARATH^ESCA_ARATH^Q:68-223,H:86-244^47.85%ID^E:4e-24^RecName: Full=Putative DNA-binding protein ESCAROLA;^Eukaryota; Viridiplantae; Streptophyta; Embryophyta; Tracheophyta; Spermatophyta; Magnoliophyta; eudicotyledons; Gunneridae; Pentapetalae; rosids; malvids; Brassicales; Brassicaceae; Camelineae; Arabidopsis	PF03479.10^DUF296^Domain of unknown function (DUF296)^97-216^E:3.4e-28	.	.	.		3CvL_up	TR35434|c0_g1	-0.719249	-1.18654	1.90579	2.21	0.8	15.18	-1.59459	0.803261	2.61828	0.0418247	4.14103	0.00029308	4	15	TR35434|c0_g1			3CvL_up
TR35537|c0_g2										.	.	.	.		.	.	.	Unannotated	.	.	.	.	.		3CvL_up	TR35537|c0_g2	-0.92241	-0.92241	1.84482	0	0	7.48			8.12911	0.00490273	8.26636	0.000362675	4	15	TR35537|c0_g2			3CvL_up
TR35559|c0_g4									Putative uncharacterized protein ART2	.	.	.	.		.	.	.	Unknown	ART2_YEAST^ART2_YEAST^Q:328-230,H:24-56^72.73%ID^E:9e-08^RecName: Full=Putative uncharacterized protein ART2;^Eukaryota; Fungi; Dikarya; Ascomycota; Saccharomycotina; Saccharomycetes; Saccharomycetales; Saccharomycetaceae; Saccharomyces	.	.	.	.		3CvL_dn	TR35559|c0_g4	-0.42727	2.60985	-2.18258	4.92	42.48	0	2.92214	0.0406207	-6.02581	0.338641	-9.1747	8.91973e-06	2	14	TR35559|c0_g4			3CvL_dn
TR35733|c1_g2										.	.	.	.		.	.	.	Unannotated	.	.	.	.	.		3CvL_dn	TR35733|c1_g2	-0.391527	2.29705	-1.90552	3.84	27.69	0	2.64349	0.223196	-5.30353	0.656161	-8.1772	0.000700683	2	14	TR35733|c1_g2			3CvL_dn
TR35738|c1_g1										.	.	.	.		.	.	.	Unannotated	.	.	.	.	.		0v3C_dn;0v3L_dn	TR35738|c1_g1	2.90536	-1.45268	-1.45268	40.28	0	0	-8.55201	0.000146089	-8.96985	3.89705e-05			3	2	TR35738|c1_g1	0v3C_dn	0v3L_dn
TR35738|c1_g3										.	.	.	.		.	.	.	Unannotated	.	.	.	.	.		0v3C_up;3CvL_dn	TR35738|c1_g3	-1.67715	3.35429	-1.67715	0	50.41	0	8.71199	5.78922e-05			-9.35027	3.47448e-06	2	9	TR35738|c1_g3	0v3C_up		3CvL_dn
TR35788|c0_g1										.	.	.	.		.	.	.	Unannotated	.	.	.	.	.		3CvL_dn	TR35788|c0_g1	-1.27414	2.54828	-1.27414	0	20.9	0	7.91309	0.00161734			-8.55045	0.000155946	2	14	TR35788|c0_g1			3CvL_dn
TR35797|c1_g2										.	.	.	.		.	.	.	Unannotated	.	.	.	.	.		0v3C_up;3CvL_dn	TR35797|c1_g2	-1.90992	3.81985	-1.90992	0	82.78	0	9.0659	1.06315e-05			-9.70445	6.00756e-07	2	9	TR35797|c1_g2	0v3C_up		3CvL_dn
TR35797|c1_g6										.	.	.	.		.	.	.	Unannotated	.	.	.	.	.		3CvL_dn	TR35797|c1_g6	-1.07096	2.74599	-1.67503	1.08	32.47	0	5.02012	0.00345621			-9.06387	1.51319e-05	2	14	TR35797|c1_g6			3CvL_dn
TR35798|c1_g1										.	.	.	.		.	.	.	Unannotated	.	.	.	.	.		0v3C_up	TR35798|c1_g1	-2.60906	1.93419	0.674865	0	35.49	11.27	8.63941	7.33722e-05	7.4055	0.0493099	-1.73518	0.248757	6	6	TR35798|c1_g1	0v3C_up
TR35803|c3_g1										.	.	.	.		.	.	.	Unannotated	.	.	.	.	.		3CvL_dn	TR35803|c3_g1	-1.13524	2.27048	-1.13524	0	15.26	0	7.78436	0.00279696			-8.42153	0.000271393	2	14	TR35803|c3_g1			3CvL_dn
TR36038|c0_g1									21 kDa protein	GO:0004857^molecular_function^enzyme inhibitor activity`GO:0030599^molecular_function^pectinesterase activity	.	.	.		.	.	.	Cell wall related	21KD_DAUCA^21KD_DAUCA^Q:303-827,H:9-188^36.67%ID^E:6e-32^RecName: Full=21 kDa protein;^Eukaryota; Viridiplantae; Streptophyta; Embryophyta; Tracheophyta; Spermatophyta; Magnoliophyta; eudicotyledons; Gunneridae; Pentapetalae; asterids; campanulids; Apiales; Apiaceae; Apioideae; Scandiceae; Daucinae; Daucus	.	.	.	.	D3C	0v3C_up	TR36038|c0_g1	-2.34891	1.55626	0.79265	7.63	110.15	52.09	3.69081	0.000139409	2.61444	0.0158788	-1.16049	0.520645	6	6	TR36038|c0_g1	0v3C_up
TR36047|c0_g2										.	.	.	.		.	.	.	Unannotated	.	.	.	.	.	D3C	0v3C_up;0v3L_up	TR36047|c0_g2	-4.30461	2.439	1.86561	0	168.78	91.56	11.1963	1.43419e-10	10.7297	1.81493e-08	-0.96826	0.646465	6	7	TR36047|c0_g2	0v3C_up	0v3L_up
TR36441|c0_g1	ATCG01180	chloroplast-encoded 23S ribosomal RNA [Source:TAIR;Acc:ATCG01180]	0	0	0	0	Yes	No	chloroplast-encoded 23S ribosomal RNA [Source:TAIR;Acc:ATCG01180]	.	.	.	.		.	.	.	Translation/Protein synthesis	.	.	.	.	.	D0	0v3C_dn;0v3L_dn	TR36441|c0_g1	3.40177	-1.70089	-1.70089	68.89	0	0	-9.74018	4.41751e-07	-10.1586	7.66981e-08			3	2	TR36441|c0_g1	0v3C_dn	0v3L_dn
TR36778|c0_g2	AT1G76930	extensin 4 [Source:TAIR;Acc:AT1G76930]	0	0	ABA, JA, SA	0	No	No	extensin 4 [Source:TAIR;Acc:AT1G76930]	.	.	.	.		.	.	.	Cell wall related	.	.	.	.	.		3CvL_up	TR36778|c0_g2	0.425573	-2.31236	1.88678	35.05	2.7	62.52	-3.82919	0.00423105	0.653952	0.873755	4.41739	0.000189138	4	15	TR36778|c0_g2			3CvL_up
TR36897|c0_g2										.	.	.	.		.	.	.	Unannotated	.	.	.	.	.		0v3L_up;3CvL_up	TR36897|c0_g2	-2.04224	-1.06624	3.10848	0	1.54	44.51	3.87933	0.857685	9.0495	0.000109312	4.70368	0.000400529	6	13	TR36897|c0_g2		0v3L_up	3CvL_up
TR36926|c0_g2										.	.	.	.		.	.	.	Unannotated	.	.	.	.	.		3CvL_dn	TR36926|c0_g2	-0.905923	1.70216	-0.796238	3.93	26.51	2.74	2.58011	0.0321775	-0.702327	0.951031	-3.36809	0.000922523	2	14	TR36926|c0_g2			3CvL_dn
TR36948|c0_g1	AT5G64170	dentin sialophosphoprotein-related [Source:TAIR;Acc:AT5G64170]	0	0	0	0	No	No	dentin sialophosphoprotein-related [Source:TAIR;Acc:AT5G64170]	.	.	.	.		.	.	.	Others	.	.	.	.	.		3CvL_up	TR36948|c0_g1	-0.418173	-1.64604	2.06421	7.22	1.46	31.06	-2.47269	0.0515275	1.94036	0.112008	4.33468	1.42718e-05	4	15	TR36948|c0_g1			3CvL_up
TR36948|c0_g2										.	.	.	.		.	.	.	Unannotated	.	.	.	.	.		3CvL_up	TR36948|c0_g2	-0.77878	-1.31052	2.0893	6.06	2.74	35.79	-1.30808	0.591508	2.39859	0.0284176	3.62538	0.000176008	4	15	TR36948|c0_g2			3CvL_up
TR36971|c0_g1										.	.	.	.		.	.	.	Unannotated	.	.	.	.	.		0v3C_dn	TR36971|c0_g1	1.39386	-2.54046	1.1466	29.51	0	15.32	-8.39633	0.000263286	-1.22318	0.656161	7.72792	0.003097	5	1	TR36971|c0_g1	0v3C_dn
TR36971|c0_g2										.	.	.	.		.	.	.	Unannotated	.	.	.	.	.		3CvL_dn	TR36971|c0_g2	-1.28119	2.56239	-1.28119	0	21.24	0	7.59265	0.00523366			-8.22949	0.000589188	2	14	TR36971|c0_g2			3CvL_dn
TR37993|c1_g12										.	.	.	.		.	.	.	Unannotated	.	.	.	.	.		0v3C_dn;0v3L_dn	TR37993|c1_g12	2.73319	-0.704189	-2.029	53.98	2.39	0	-4.58919	0.000359157	-9.43853	3.78208e-06	-5.0466	0.646465	3	2	TR37993|c1_g12	0v3C_dn	0v3L_dn
TR37999|c0_g1										.	.	.	.		.	.	.	Unannotated	.	.	.	.	.		3CvL_dn	TR37999|c0_g1	-0.810691	2.00875	-1.19805	0.63	13.09	0	4.14626	0.00788164	-4.73672	0.730267	-9.12035	1.09355e-05	2	14	TR37999|c0_g1			3CvL_dn
TR38016|c0_g2										.	.	.	.		.	.	.	Unknown	.	PF03087.9^DUF241^Arabidopsis protein of unknown function^60-201^E:9e-32	.	.	.		0v3L_up	TR38016|c0_g2	-1.45406	0.426041	1.02802	0	4.26	5.91	7.99293	0.00113545	8.91701	0.00018751	0.424048	0.844621	6	12	TR38016|c0_g2		0v3L_up
TR38048|c0_g1	AT5G11420	Protein of unknown function, DUF642 [Source:TAIR;Acc:AT5G11420]	0	0	0	0	No	No	Protein of unknown function, DUF642 [Source:TAIR;Acc:AT5G11420]	.	.	.	.		.	.	.	Unknown	.	PF04862.7^DUF642^Protein of unknown function (DUF642)^30-185^E:1.8e-65`PF04862.7^DUF642^Protein of unknown function (DUF642)^197-363^E:6.4e-20	.	sigP:1^26^0.697^YES	.	D0;D3L	3CvL_up	TR38048|c0_g1	-0.751959	-1.64912	2.40108	144.13	58.84	810.56	-1.44859	0.358196	2.33893	0.0252334	3.70463	5.22991e-05	4	15	TR38048|c0_g1			3CvL_up
TR38052|c1_g1										.	.	.	.		.	.	.	Unannotated	.	.	.	.	.	D3C	0v3C_up;3CvL_dn	TR38052|c1_g1	-2.21357	4.42715	-2.21357	0	157.06	0	10.7842	1.26724e-09			-11.4235	3.98416e-11	2	9	TR38052|c1_g1	0v3C_up		3CvL_dn
TR38088|c2_g4										.	.	.	.		.	.	.	Unannotated	.	.	.	.	.		0v3C_dn;0v3L_dn	TR38088|c2_g4	2.41763	-1.20881	-1.20881	23.43	0	0	-8.47627	0.000196255	-8.89405	5.74642e-05			3	2	TR38088|c2_g4	0v3C_dn	0v3L_dn
TR38229|c0_g1	AT3G05500	REF/SRPP-like protein At3g05500 [Source:UniProtKB/Swiss-Prot;Acc:Q9MA63]	0	0	0	0	No	No	REF/SRPP-like protein At3g05500	GO:0005811^cellular_component^lipid particle`GO:0005773^cellular_component^vacuole`GO:0019915^biological_process^lipid storage	.	.	.		.	.	.	Others	Y3550_ARATH^Y3550_ARATH^Q:3-52,H:42-91^72%ID^E:9e-20^RecName: Full=REF/SRPP-like protein At3g05500;^Eukaryota; Viridiplantae; Streptophyta; Embryophyta; Tracheophyta; Spermatophyta; Magnoliophyta; eudicotyledons; Gunneridae; Pentapetalae; rosids; malvids; Brassicales; Brassicaceae; Camelineae; Arabidopsis	PF05755.7^REF^Rubber elongation factor protein (REF)^1-54^E:6e-25	.	.	ExpAA=26.37^PredHel=1^Topology=i51-73o		0v3C_dn;0v3L_dn	TR38229|c0_g1	2.72145	-1.59723	-1.12422	39.15	0	0.5	-10.1467	4.64881e-08	-6.36075	5.48966e-08	4.33499	0.782603	3	2	TR38229|c0_g1	0v3C_dn	0v3L_dn
TR38254|c0_g1										.	.	.	.		.	.	.	Unannotated	.	.	.	.	.	D3L	0v3L_up;3CvL_up	TR38254|c0_g1	-2.29997	-2.29997	4.59994	0	0	152.69			11.1907	1.29727e-09	11.3283	4.83454e-10	4	13	TR38254|c0_g1		0v3L_up	3CvL_up
TR38254|c0_g3										.	.	.	.		.	.	.	Unannotated	.	.	.	.	.	D0	0v3L_dn;3CvL_dn	TR38254|c0_g3	1.98243	1.40758	-3.39	83.49	42.62	0	-1.14094	0.657034	-10.4899	1.14269e-08	-9.56896	1.21223e-06	1	11	TR38254|c0_g3		0v3L_dn	3CvL_dn
TR38587|c0_g3	ATMG01380	Mitochondrial 5S ribosomal RNA, which is a component of the 50S large subunit of mitochondrial ribosome. [Source:TAIR;Acc:ATMG01380]	0	0	0	0	Yes	No	Mitochondrial 5S ribosomal RNA, which is a component of the 50S large subunit of mitochondrial ribosome. [Source:TAIR;Acc:ATMG01380]	.	.	.	.		.	.	.	Translation/Protein synthesis	.	.	.	.	.		0v3L_dn	TR38587|c0_g3	1.62606	-0.81303	-0.81303	9.13	0	0	-7.91262	0.0019512	-8.32991	0.000819592			3	10	TR38587|c0_g3		0v3L_dn
TR38602|c0_g1	AT3G42790	PHD finger protein ALFIN-LIKE 3 [Source:UniProtKB/Swiss-Prot;Acc:Q9M2B4]	0	0	0	0	No	No	PHD finger protein ALFIN-LIKE 5	.	.	.	Alfin-like		.	.	.	Transcription regulation	ALFL5_ARATH^ALFL5_ARATH^Q:3-158,H:209-260^88.46%ID^E:1e-27^RecName: Full=PHD finger protein ALFIN-LIKE 5;^Eukaryota; Viridiplantae; Streptophyta; Embryophyta; Tracheophyta; Spermatophyta; Magnoliophyta; eudicotyledons; Gunneridae; Pentapetalae; rosids; malvids; Brassicales; Brassicaceae; Camelineae; Arabidopsis	.	.	.	.		0v3L_dn;3CvL_dn	TR38602|c0_g1	1.55289	1.72306	-3.27595	56.63	49.26	0	-0.362333	0.962212	-9.77068	6.39511e-07	-9.62859	8.81009e-07	1	11	TR38602|c0_g1		0v3L_dn	3CvL_dn
TR38602|c0_g2	AT3G42790	PHD finger protein ALFIN-LIKE 3 [Source:UniProtKB/Swiss-Prot;Acc:Q9M2B4]	0	0	0	0	No	No	PHD finger protein ALFIN-LIKE 5	.	.	.	Alfin-like		.	.	.	Transcription regulation	ALFL5_ARATH^ALFL5_ARATH^Q:3-158,H:209-260^88.46%ID^E:1e-27^RecName: Full=PHD finger protein ALFIN-LIKE 5;^Eukaryota; Viridiplantae; Streptophyta; Embryophyta; Tracheophyta; Spermatophyta; Magnoliophyta; eudicotyledons; Gunneridae; Pentapetalae; rosids; malvids; Brassicales; Brassicaceae; Camelineae; Arabidopsis	.	.	.	.		0v3L_up;3CvL_up	TR38602|c0_g2	-1.79736	-1.79736	3.59472	0	0	52.85			9.50675	1.22004e-05	9.64429	4.40442e-06	4	13	TR38602|c0_g2		0v3L_up	3CvL_up
TR38656|c0_g1										.	.	.	.		.	.	.	Unknown	.	PF14111.1^DUF4283^Domain of unknown function (DUF4283)^6-61^E:6e-13	.	.	.		3CvL_up	TR38656|c0_g1	-0.837072	-0.837072	1.67414	0	0	6.06			8.37622	0.00195878	8.51355	0.00013781	4	15	TR38656|c0_g1			3CvL_up
TR38697|c0_g5	ATCG01180	chloroplast-encoded 23S ribosomal RNA [Source:TAIR;Acc:ATCG01180]	0	0	0	0	Yes	No	chloroplast-encoded 23S ribosomal RNA [Source:TAIR;Acc:ATCG01180]	.	.	.	.		.	.	.	Translation/Protein synthesis	.	.	.	.	.		3CvL_dn	TR38697|c0_g5	-0.539441	2.30354	-1.7641	2.77	25.07	0	2.97447	0.105063	-5.30353	0.656161	-8.50875	0.000176008	2	14	TR38697|c0_g5			3CvL_dn
TR38741|c1_g1									Protein MIZU-KUSSEI 1	GO:0032541^cellular_component^cortical endoplasmic reticulum`GO:0005737^cellular_component^cytoplasm`GO:0005783^cellular_component^endoplasmic reticulum`GO:0005789^cellular_component^endoplasmic reticulum membrane`GO:0016020^cellular_component^membrane`GO:0009658^biological_process^chloroplast organization`GO:0010274^biological_process^hydrotropism	.	.	.		.	.	.	Others	MIZ1_ARATH^MIZ1_ARATH^Q:878-1354,H:129-296^43.79%ID^E:3e-30^RecName: Full=Protein MIZU-KUSSEI 1;^Eukaryota; Viridiplantae; Streptophyta; Embryophyta; Tracheophyta; Spermatophyta; Magnoliophyta; eudicotyledons; Gunneridae; Pentapetalae; rosids; malvids; Brassicales; Brassicaceae; Camelineae; Arabidopsis	.	.	.	.		3CvL_up	TR38741|c1_g1	0.074221	-1.54648	1.47226	6.37	0.52	12.6	-3.72255	0.00609481	0.828147	0.730267	4.48488	0.000146284	4	15	TR38741|c1_g1			3CvL_up
TR38763|c0_g3										.	.	.	.		.	.	.	Unannotated	.	.	.	.	.		0v3L_up;3CvL_up	TR38763|c0_g3	-1.8763	-1.8763	3.75259	0	0	62.51			9.5743	8.70716e-06	9.71185	3.27581e-06	4	13	TR38763|c0_g3		0v3L_up	3CvL_up
TR38783|c0_g1									Dehydration-responsive protein RD22	GO:0005768^cellular_component^endosome`GO:0005794^cellular_component^Golgi apparatus`GO:0005802^cellular_component^trans-Golgi network`GO:0009651^biological_process^response to salt stress	.	.	.		.	.	.	Stress response	RD22_ARATH^RD22_ARATH^Q:234-37,H:228-293^54.55%ID^E:4e-14^RecName: Full=Dehydration-responsive protein RD22;^Eukaryota; Viridiplantae; Streptophyta; Embryophyta; Tracheophyta; Spermatophyta; Magnoliophyta; eudicotyledons; Gunneridae; Pentapetalae; rosids; malvids; Brassicales; Brassicaceae; Camelineae; Arabidopsis	.	.	.	.		0v3L_dn;3CvL_dn	TR38783|c0_g1	0.79726	2.15614	-2.9534	42.3	86.02	0.77	0.855039	0.843668	-5.72489	0.000307236	-6.68262	1.21223e-06	1	11	TR38783|c0_g1		0v3L_dn	3CvL_dn
TR38783|c1_g1									BURP domain-containing protein 3	.	.	.	.		.	.	.	Others	BURP3_ORYSJ^BURP3_ORYSJ^Q:603-1,H:193-398^48.06%ID^E:3e-53^RecName: Full=BURP domain-containing protein 3;^Eukaryota; Viridiplantae; Streptophyta; Embryophyta; Tracheophyta; Spermatophyta; Magnoliophyta; Liliopsida; Poales; Poaceae; BEP clade; Ehrhartoideae; Oryzeae; Oryza	.	.	.	.	D0;D3C;D3L	0v3L_up	TR38783|c1_g1	-2.5734	0.845753	1.72765	147.16	1227.41	1835.34	2.61037	0.00852826	3.3273	0.000353854	0.633876	0.782603	6	12	TR38783|c1_g1		0v3L_up
TR38789|c0_g1									Ankyrin repeat-containing protein At5g02620	GO:0016021^cellular_component^integral component of membrane`GO:0005886^cellular_component^plasma membrane	COG0666^Ankyrin Repeat	.	.		9.A.43.1.3	9.A	9.A.43	Others	Y5262_ARATH^Y5262_ARATH^Q:24-209,H:57-235^28.49%ID^E:3e-16^RecName: Full=Ankyrin repeat-containing protein At5g02620;^Eukaryota; Viridiplantae; Streptophyta; Embryophyta; Tracheophyta; Spermatophyta; Magnoliophyta; eudicotyledons; Gunneridae; Pentapetalae; rosids; malvids; Brassicales; Brassicaceae; Camelineae; Arabidopsis`Y5262_ARATH^Y5262_ARATH^Q:15-187,H:87-250^27.17%ID^E:2e-09^RecName: Full=A…	PF12796.2^Ank_2^Ankyrin repeats (3 copies)^29-121^E:4.8e-09`PF12796.2^Ank_2^Ankyrin repeats (3 copies)^65-149^E:3.3e-11`PF13857.1^Ank_5^Ankyrin repeats (many copies)^85-136^E:2.5e-08`PF00023.25^Ank^Ankyrin repeat^97-116^E:0.00075`PF13637.1^Ank_4^Ankyrin repeats (many copies)^97-141^E:2.5e-05`PF12796.2^Ank_2^Ankyrin repeats (3 copies)^164-232^E:1e-08`PF13637.1^Ank_4^Ankyrin repeats (many copies)^1…	R	.	ExpAA=84.68^PredHel=3^Topology=o335-357i364-386o401-423i		0v3C_up	TR38789|c0_g1	-1.47056	1.20168	0.268883	0.71	11.97	4.48	4.0651	0.000918115	2.64136	0.126768	-1.5156	0.328978	6	6	TR38789|c0_g1	0v3C_up
TR38811|c1_g2										.	.	.	.		.	.	.	Unannotated	.	.	.	.	ExpAA=58.69^PredHel=2^Topology=o25-47i52-74o	D0	0v3C_dn;0v3L_dn	TR38811|c1_g2	3.36819	-1.01026	-2.35793	107.26	2.45	0	-5.44615	3.60811e-08	-12.7425	1.73811e-14	-7.5127	0.00872733	3	2	TR38811|c1_g2	0v3C_dn	0v3L_dn
TR38811|c1_g8										.	.	.	.		.	.	.	Unannotated	.	.	.	.	.	D0	0v3C_dn;0v3L_dn	TR38811|c1_g8	3.35588	-1.67794	-1.67794	65.59	0	0	-11.0049	4.40796e-10	-11.4236	4.78248e-11			3	2	TR38811|c1_g8	0v3C_dn	0v3L_dn
TR38863|c0_g1	AT4G14690	Early light-induced protein 2, chloroplastic [Source:UniProtKB/Swiss-Prot;Acc:Q94K66]	0	0	0	0	No	Yes	Early light-induced protein 1, chloroplastic	GO:0009535^cellular_component^chloroplast thylakoid membrane`GO:0016021^cellular_component^integral component of membrane`GO:0009522^cellular_component^photosystem I`GO:0009523^cellular_component^photosystem II`GO:0071483^biological_process^cellular response to blue light`GO:0071490^biological_process^cellular response to far red light`GO:0034605^biological_process^cellular response to heat`GO:00…	.	.	.		.	.	.	Photosynthesis	ELIP1_ARATH^ELIP1_ARATH^Q:6-192,H:8-195^55.96%ID^E:3e-61^RecName: Full=Early light-induced protein 1, chloroplastic;^Eukaryota; Viridiplantae; Streptophyta; Embryophyta; Tracheophyta; Spermatophyta; Magnoliophyta; eudicotyledons; Gunneridae; Pentapetalae; rosids; malvids; Brassicales; Brassicaceae; Camelineae; Arabidopsis	PF00504.16^Chloroa_b-bind^Chlorophyll A-B binding protein^93-139^E:0.00011	.	.	.	D0	0v3C_dn;0v3L_dn	TR38863|c0_g1	2.84535	-0.668287	-2.17706	1006.6	66.39	18.09	-4.07942	9.06816e-06	-5.95202	2.73889e-10	-1.95551	0.0941505	3	2	TR38863|c0_g1	0v3C_dn	0v3L_dn
TR38947|c5_g1										.	.	.	.		.	.	.	Unannotated	.	.	.	.	.		3CvL_dn	TR38947|c5_g1	-1.41219	2.82438	-1.41219	0	28.38	0	7.59265	0.00523366			-8.22949	0.000589188	2	14	TR38947|c5_g1			3CvL_dn
TR38947|c5_g2										.	.	.	.		.	.	.	Unannotated	.	.	.	.	.	D3C	0v3C_up;3CvL_dn	TR38947|c5_g2	-3.65718	3.38743	0.26976	2.11	424.3	38.5	7.37295	8.25828e-10	3.93509	0.0106384	-3.53912	0.000174969	6	9	TR38947|c5_g2	0v3C_up		3CvL_dn
TR38947|c5_g22										.	.	.	.		.	.	.	Unannotated	.	.	.	.	.	D3C	0v3C_up	TR38947|c5_g22	-2.3818	2.21396	0.167832	4.83	126.58	23.88	4.49768	0.000405546	2.10197	0.45918	-2.49096	0.0277131	6	6	TR38947|c5_g22	0v3C_up
TR38947|c5_g25										.	.	.	.		.	.	.	Unannotated	.	.	.	.	.	D3C	0v3C_up	TR38947|c5_g25	-3.62104	2.48863	1.1324	0	108.21	33.49	9.49405	1.37486e-06	8.21627	0.0035994	-1.7793	0.174687	6	6	TR38947|c5_g25	0v3C_up
TR38947|c5_g3										.	.	.	.		.	.	.	Unannotated	.	.	.	.	.		0v3C_up	TR38947|c5_g3	-3.24711	2.59572	0.65139	0	89.66	17.94	9.27199	3.98593e-06	7.35518	0.0493099	-2.41857	0.0355964	6	6	TR38947|c5_g3	0v3C_up
TR38947|c5_g8										.	.	.	.		.	.	.	Unannotated	.	.	.	.	.		0v3C_up	TR38947|c5_g8	-2.03631	2.3205	-0.284188	2.8	75.22	8.95	4.65408	0.000965744	1.62725	0.724682	-3.1285	0.00455096	6	6	TR38947|c5_g8	0v3C_up
TR38947|c5_g9										.	.	.	.		.	.	.	Unannotated	.	.	.	.	.	D3C	0v3C_up;3CvL_dn	TR38947|c5_g9	-2.1375	2.67707	-0.539565	14.25	351.64	29.53	4.48422	1.10009e-05	0.91193	0.730267	-3.65866	0.000129122	2	9	TR38947|c5_g9	0v3C_up		3CvL_dn
TR38951|c6_g4										.	.	.	.		.	.	.	Unannotated	.	.	.	.	.		3CvL_up	TR38951|c6_g4	-1.2856	-1.2856	2.57119	0	0	17.4			8.40124	0.00167581	8.53857	0.000121341	4	15	TR38951|c6_g4			3CvL_up
TR38952|c3_g3										.	.	.	.		.	.	.	Unannotated	.	.	.	.	.	D3L	0v3L_up;3CvL_up	TR38952|c3_g3	-2.28516	-2.28516	4.57031	0	0	148.02			12.2672	2.18523e-12	12.4049	1.20138e-12	4	13	TR38952|c3_g3		0v3L_up	3CvL_up
TR38952|c3_g8										.	.	.	.		.	.	.	Unannotated	.	.	.	.	.	D3C	0v3C_up;0v3L_up	TR38952|c3_g8	-3.97046	2.60482	1.36564	0	150.02	50.79	11.433	3.88433e-11	10.4409	9.19991e-08	-1.49377	0.293594	6	7	TR38952|c3_g8	0v3C_up	0v3L_up
TR38981|c0_g5										.	.	.	.		.	.	.	Unannotated	.	.	.	.	.		3CvL_dn	TR38981|c0_g5	-1.1625	2.32499	-1.1625	0	16.24	0	7.87144	0.0019512			-8.50875	0.000176008	2	14	TR38981|c0_g5			3CvL_dn
TR39012|c0_g1	AT5G61250	Heparanase-like protein 2 [Source:UniProtKB/Swiss-Prot;Acc:Q8L608]	0	GH79	0	0	No	No	Heparanase-like protein 2	GO:0005576^cellular_component^extracellular region`GO:0005765^cellular_component^lysosomal membrane`GO:0004566^molecular_function^beta-glucuronidase activity`GO:0005975^biological_process^carbohydrate metabolic process	NOG72789^	.	.		.	.	.	Carbohydrate metabolism	HPSE2_ARATH^HPSE2_ARATH^Q:1-93,H:508-538^67.74%ID^E:4e-07^RecName: Full=Heparanase-like protein 2;^Eukaryota; Viridiplantae; Streptophyta; Embryophyta; Tracheophyta; Spermatophyta; Magnoliophyta; eudicotyledons; Gunneridae; Pentapetalae; rosids; malvids; Brassicales; Brassicaceae; Camelineae; Arabidopsis	.	S	.	.		3CvL_dn	TR39012|c0_g1	-1.32671	2.65341	-1.32671	0	23.5	0	7.82856	0.0023425			-8.4658	0.000235751	2	14	TR39012|c0_g1			3CvL_dn
TR39012|c0_g3	AT5G61250	Heparanase-like protein 2 [Source:UniProtKB/Swiss-Prot;Acc:Q8L608]	0	GH79	0	0	No	No	Heparanase-like protein 2	GO:0005576^cellular_component^extracellular region`GO:0005765^cellular_component^lysosomal membrane`GO:0004566^molecular_function^beta-glucuronidase activity`GO:0005975^biological_process^carbohydrate metabolic process	NOG72789^	.	.		.	.	.	Carbohydrate metabolism	HPSE2_ARATH^HPSE2_ARATH^Q:1-93,H:508-538^67.74%ID^E:4e-07^RecName: Full=Heparanase-like protein 2;^Eukaryota; Viridiplantae; Streptophyta; Embryophyta; Tracheophyta; Spermatophyta; Magnoliophyta; eudicotyledons; Gunneridae; Pentapetalae; rosids; malvids; Brassicales; Brassicaceae; Camelineae; Arabidopsis	.	S	.	.		3CvL_up	TR39012|c0_g3	-1.33621	-1.33621	2.67242	0	0	19.46			7.97101	0.0081695	8.10821	0.000700683	4	15	TR39012|c0_g3			3CvL_up
TR39012|c0_g4	AT5G61250	Heparanase-like protein 2 [Source:UniProtKB/Swiss-Prot;Acc:Q8L608]	0	GH79	0	0	No	No	Heparanase-like protein 2	GO:0005576^cellular_component^extracellular region`GO:0005765^cellular_component^lysosomal membrane`GO:0004566^molecular_function^beta-glucuronidase activity`GO:0005975^biological_process^carbohydrate metabolic process	NOG72789^	.	.		.	.	.	Carbohydrate metabolism	HPSE2_ARATH^HPSE2_ARATH^Q:1-93,H:508-538^67.74%ID^E:4e-07^RecName: Full=Heparanase-like protein 2;^Eukaryota; Viridiplantae; Streptophyta; Embryophyta; Tracheophyta; Spermatophyta; Magnoliophyta; eudicotyledons; Gunneridae; Pentapetalae; rosids; malvids; Brassicales; Brassicaceae; Camelineae; Arabidopsis	.	S	.	.		0v3L_up;3CvL_up	TR39012|c0_g4	-1.56539	-1.56539	3.13077	0	0	32.14			8.69222	0.000492209	8.82963	0.000189138	4	13	TR39012|c0_g4		0v3L_up	3CvL_up
TR39012|c0_g6	AT5G61250	Heparanase-like protein 2 [Source:UniProtKB/Swiss-Prot;Acc:Q8L608]	0	GH79	0	0	No	No	Heparanase-like protein 2	GO:0005576^cellular_component^extracellular region`GO:0005765^cellular_component^lysosomal membrane`GO:0004566^molecular_function^beta-glucuronidase activity`GO:0005975^biological_process^carbohydrate metabolic process	NOG72789^	.	.		.	.	.	Carbohydrate metabolism	HPSE2_ARATH^HPSE2_ARATH^Q:1-93,H:508-538^67.74%ID^E:2e-07^RecName: Full=Heparanase-like protein 2;^Eukaryota; Viridiplantae; Streptophyta; Embryophyta; Tracheophyta; Spermatophyta; Magnoliophyta; eudicotyledons; Gunneridae; Pentapetalae; rosids; malvids; Brassicales; Brassicaceae; Camelineae; Arabidopsis	.	S	.	.		3CvL_dn	TR39012|c0_g6	-1.59068	3.18136	-1.59068	0	41.86	0	7.95356	0.00136568			-8.59099	0.00013781	2	14	TR39012|c0_g6			3CvL_dn
TR39618|c0_g1	ATCG01180	chloroplast-encoded 23S ribosomal RNA [Source:TAIR;Acc:ATCG01180]	0	0	0	0	Yes	No	chloroplast-encoded 23S ribosomal RNA [Source:TAIR;Acc:ATCG01180]	.	.	.	.		.	.	.	Translation/Protein synthesis	.	.	.	.	.		0v3C_up;3CvL_dn	TR39618|c0_g1	-1.53237	3.06474	-1.53237	0	36.9	0	8.14048	0.000671338			-8.77816	5.51101e-05	2	9	TR39618|c0_g1	0v3C_up		3CvL_dn
TR39876|c0_g1	AT5G35460	unknown protein; CONTAINS InterPro DOMAIN/s: Protein of unknown function DUF2838 (InterPro:IPR021261); Has 1807 Blast hits to 1807 proteins in 277 species: Archae - 0; Bacteria - 0; Metazoa - 736; Fungi - 347; Plants - 385; Viruses - 0; Other Eukary /.../ 339 (source: NCBI BLink). [Source:TAIR;Acc:AT5G35460]	0	0	0	0	No	No	Uncharacterized membrane protein C776.05	GO:0005783^cellular_component^endoplasmic reticulum`GO:0005789^cellular_component^endoplasmic reticulum membrane`GO:0005794^cellular_component^Golgi apparatus`GO:0000139^cellular_component^Golgi membrane`GO:0016021^cellular_component^integral component of membrane`GO:0016020^cellular_component^membrane`GO:0015144^molecular_function^carbohydrate transmembrane transporter activity`GO:0034219^biolog…	.	.	.		.	.	.	Transport	YG75_SCHPO^YG75_SCHPO^Q:2-56,H:146-200^36.36%ID^E:1e-05^RecName: Full=Uncharacterized membrane protein C776.05;^Eukaryota; Fungi; Dikarya; Ascomycota; Taphrinomycotina; Schizosaccharomycetes; Schizosaccharomycetales; Schizosaccharomycetaceae; Schizosaccharomyces	PF10998.3^DUF2838^Protein of unknown function (DUF2838)^2-57^E:4.9e-14	.	.	ExpAA=35.12^PredHel=1^Topology=o48-70i		0v3L_dn	TR39876|c0_g1	1.01071	0.0993264	-1.11004	9.64	3.2	0.39	-1.7382	0.363386	-5.19656	0.000379232	-3.54785	0.0500173	1	10	TR39876|c0_g1		0v3L_dn
TR39879|c0_g3										.	.	.	.		.	.	.	Unannotated	.	.	.	.	.		3CvL_up	TR39879|c0_g3	-1.3843	-1.3843	2.76861	0	0	21.65			7.9372	0.00966959	8.07439	0.000836191	4	15	TR39879|c0_g3			3CvL_up
TR39935|c0_g2	AT2G43150	Proline-rich extensin-like family protein [Source:TAIR;Acc:AT2G43150]	0	0	0	0	No	No	Proline-rich extensin-like family protein [Source:TAIR;Acc:AT2G43150]	.	.	.	.		.	.	.	Cell wall related	.	.	.	.	.		3CvL_up	TR39935|c0_g2	-1.48891	-1.36459	2.8535	0	0.15	24.87			8.1878	0.0035994	8.32507	0.000309191	4	15	TR39935|c0_g2			3CvL_up
TR39977|c0_g1										.	.	.	.		.	.	.	Unannotated	.	.	.	.	.		3CvL_dn	TR39977|c0_g1	0.0252255	1.39209	-1.41732	3.55	9.56	0	1.37927	0.735373	-6.86393	0.0879365	-8.4658	0.000235751	2	14	TR39977|c0_g1			3CvL_dn
TR40150|c0_g1	AT5G13240	transcription regulators [Source:TAIR;Acc:AT5G13240]	0	0	0	0	No	No	transcription regulators [Source:TAIR;Acc:AT5G13240]	.	.	.	.		.	.	.	Transcription regulation	.	.	.	.	.		0v3C_dn;0v3L_dn	TR40150|c0_g1	2.4691	-1.23455	-1.23455	24.84	0	0	-8.3117	0.000419035	-8.72936	0.000127745			3	2	TR40150|c0_g1	0v3C_dn	0v3L_dn
TR40288|c1_g1										.	.	.	.		.	.	.	Unannotated	.	.	.	.	.		3CvL_up	TR40288|c1_g1	-0.673234	-0.673234	1.34647	0	0	3.94			8.47378	0.00127723	8.61114	9.14321e-05	4	15	TR40288|c1_g1			3CvL_up
TR40288|c3_g1										.	.	.	.		.	.	.	Unannotated	.	.	.	.	.		0v3L_dn;3CvL_dn	TR40288|c3_g1	0.627535	0.880465	-1.508	7.01	6.74	0	-0.339515	0.962212	-8.93245	5.07201e-05	-8.81284	4.93844e-05	1	11	TR40288|c3_g1		0v3L_dn	3CvL_dn
TR40288|c3_g2										.	.	.	.		.	.	.	Unannotated	.	.	.	.	ExpAA=42.98^PredHel=2^Topology=o26-48i60-82o		0v3C_dn;0v3L_dn	TR40288|c3_g2	2.65326	-1.36662	-1.28664	31.44	0	0.08	-10.9846	4.77184e-10	-8.63516	5.1126e-11			3	2	TR40288|c3_g2	0v3C_dn	0v3L_dn
TR40309|c1_g1										.	.	.	.		.	.	.	Unannotated	.	.	.	.	.		0v3L_up	TR40309|c1_g1	-2.12978	0.301839	1.82794	0	6.99	18.74	7.69169	0.00345621	9.52962	1.02482e-05	1.33847	0.448201	6	12	TR40309|c1_g1		0v3L_up
TR40401|c0_g1										.	.	.	.		.	.	.	Unannotated	.	.	.	.	.		0v3L_dn	TR40401|c0_g1	2.31395	-1.15698	-1.15698	20.83	0	0	-7.85397	0.0023425	-8.2712	0.000970479			3	10	TR40401|c0_g1		0v3L_dn
TR40407|c0_g2										.	.	.	.		.	.	.	Unannotated	.	.	.	.	.		0v3C_dn;0v3L_dn	TR40407|c0_g2	2.66829	-1.81068	-0.857605	44	0	1.21	-8.47627	0.000196255	-5.236	0.00030118	3.78533	0.782603	3	2	TR40407|c0_g2	0v3C_dn	0v3L_dn
TR40697|c0_g4										.	.	.	.		.	.	.	Unannotated	.	.	.	.	.		3CvL_up	TR40697|c0_g4	-0.763592	-1.46492	2.22851	1.3	0	15.39	-4.33602	0.857685	3.36213	0.0694563	8.23609	0.000431114	4	15	TR40697|c0_g4			3CvL_up
TR40697|c0_g9										.	.	.	.		.	.	.	Unannotated	.	.	.	.	.		0v3C_up	TR40697|c0_g9	-2.21051	1.78597	0.424546	0	23.79	6.72	8.42586	0.000196255	7.00966	0.0418247	-1.91751	0.189455	6	6	TR40697|c0_g9	0v3C_up
TR40700|c0_g4										.	.	.	.		.	.	.	Unannotated	.	.	.	.	.		3CvL_up	TR40700|c0_g4	-0.913643	-0.913643	1.82729	0	0	7.33			8.00405	0.00678837	8.14126	0.000589188	4	15	TR40700|c0_g4			3CvL_up
TR40713|c0_g2										.	.	.	.		.	.	.	Unannotated	.	.	.	.	.		0v3L_dn	TR40713|c0_g2	0.871022	0.347646	-1.21867	7.97	3.79	0.19	-1.86776	0.274675	-5.41851	0.000132926	-3.6404	0.0428125	1	10	TR40713|c0_g2		0v3L_dn
TR40718|c1_g2										.	.	.	.		.	.	.	Unannotated	.	.	.	.	.		3CvL_up	TR40718|c1_g2	-0.273497	-1.15163	1.42513	1.73	0	6.41	-5.87256	0.363386	1.7189	0.56218	8.14126	0.000589188	4	15	TR40718|c1_g2			3CvL_up
TR40718|c3_g6										.	.	.	.		.	.	.	Unannotated	.	.	.	.	.		3CvL_up	TR40718|c3_g6	-0.868141	-1.05361	1.92175	0.65	0.26	10.47	-1.42053	0.857685	3.83152	0.00228423	5.19517	4.48775e-05	4	15	TR40718|c3_g6			3CvL_up
TR40722|c2_g1										.	.	.	.		.	.	.	Unannotated	.	.	.	.	.	D3C	0v3C_up;3CvL_dn	TR40722|c2_g1	-2.32506	4.65012	-2.32506	0	198.45	0	11.0593	2.88728e-10			-11.6985	8.46063e-12	2	9	TR40722|c2_g1	0v3C_up		3CvL_dn
TR40722|c2_g14										.	.	.	.		.	.	.	Unannotated	.	.	.	.	.	D3L	0v3L_up;3CvL_up	TR40722|c2_g14	-2.55501	-2.55501	5.11002	0	0	260.39			11.8903	2.17015e-11	12.028	8.79563e-12	4	13	TR40722|c2_g14		0v3L_up	3CvL_up
TR40722|c2_g9										.	.	.	.		.	.	.	Unannotated	.	.	.	.	.	D0	0v3C_dn;0v3L_dn	TR40722|c2_g9	3.69348	-1.42723	-2.26625	175.07	2.33	0.49	-6.23487	3.07774e-08	-8.71493	3.26679e-11	-2.56434	0.782603	3	2	TR40722|c2_g9	0v3C_dn	0v3L_dn
TR40737|c2_g2	AT5G04680	Ankyrin repeat family protein [Source:TAIR;Acc:AT5G04680]	0	0	0	0	No	No	Ankyrin repeat family protein [Source:TAIR;Acc:AT5G04680]	.	.	.	.		9.B.257.3.1	9.B	9.B.257	Others	.	PF13962.1^PGG^Domain of unknown function^81-106^E:2.3e-06	.	.	.		0v3C_up;3CvL_dn	TR40737|c2_g2	-1.32396	2.64791	-1.32396	0	23.36	0	8.14048	0.000671338			-8.77816	5.51101e-05	2	9	TR40737|c2_g2	0v3C_up		3CvL_dn
TR40749|c1_g3	AT4G15260	UDP-Glycosyltransferase superfamily protein [Source:TAIR;Acc:AT4G15260]	0	GT1	0	0	No	No	Anthocyanidin 3-O-glucosyltransferase 1	GO:0047213^molecular_function^anthocyanidin 3-O-glucosyltransferase activity`GO:0009718^biological_process^anthocyanin-containing compound biosynthetic process	.	.	.		.	.	.	Secondary metabolism	UFOG1_MANES^UFOG1_MANES^Q:499-227,H:364-449^53.85%ID^E:7e-23^RecName: Full=Anthocyanidin 3-O-glucosyltransferase 1;^Eukaryota; Viridiplantae; Streptophyta; Embryophyta; Tracheophyta; Spermatophyta; Magnoliophyta; eudicotyledons; Gunneridae; Pentapetalae; rosids; fabids; Malpighiales; Euphorbiaceae; Crotonoideae; Manihoteae; Manihot	.	.	.	.		3CvL_up	TR40749|c1_g3	0.587568	-2.25078	1.66321	12.71	0	18.15	-7.66222	0.00523366	0.192355	1	8.40888	0.000204939	4	15	TR40749|c1_g3			3CvL_up
TR40784|c0_g5										.	.	.	.		.	.	.	Unannotated	.	.	.	.	.		0v3L_dn	TR40784|c0_g5	0.930666	0.592612	-1.52328	46.71	28.11	4.27	-0.888435	0.843668	-3.59637	0.000821551	-2.79158	0.0170262	1	10	TR40784|c0_g5		0v3L_dn
TR40785|c1_g1										.	.	.	.		.	.	.	Unannotated	.	.	.	.	.	D0	0v3C_dn;0v3L_dn	TR40785|c1_g1	3.57245	-1.78623	-1.78623	82.69	0	0	-10.63	3.27685e-09	-11.0486	4.31353e-10			3	2	TR40785|c1_g1	0v3C_dn	0v3L_dn
TR40785|c1_g2										.	.	.	.		.	.	.	Unannotated	.	.	.	.	.		3CvL_up	TR40785|c1_g2	-0.380224	-2.00783	2.38805	4.32	0	25.85	-6.09143	0.274675	2.42936	0.0923875	9.07171	6.87888e-05	4	15	TR40785|c1_g2			3CvL_up
TR40785|c1_g5										.	.	.	.		.	.	.	Unannotated	.	.	.	.	.		0v3L_up;3CvL_up	TR40785|c1_g5	-1.48507	-1.81275	3.29782	0.53	0	43.25			6.16845	1.56219e-05	10.0959	4.43873e-07	4	13	TR40785|c1_g5		0v3L_up	3CvL_up
TR40785|c1_g7										.	.	.	.		.	.	.	Unannotated	.	.	.	.	.		0v3L_dn	TR40785|c1_g7	2.14977	-1.07489	-1.07489	17.24	0	0	-8.0232	0.00136568	-8.44061	0.000492209			3	10	TR40785|c1_g7		0v3L_dn
TR41144|c0_g1									Desiccation-related protein PCC13-62	.	.	.	.		.	.	.	Stress response	DRPE_CRAPL^DRPE_CRAPL^Q:77-341,H:35-299^55.09%ID^E:2e-99^RecName: Full=Desiccation-related protein PCC13-62;^Eukaryota; Viridiplantae; Streptophyta; Embryophyta; Tracheophyta; Spermatophyta; Magnoliophyta; eudicotyledons; Gunneridae; Pentapetalae; asterids; lamiids; Lamiales; Linderniaceae; Craterostigma	PF13668.1^Ferritin_2^Ferritin-like domain^81-247^E:5.4e-32	.	sigP:1^24^0.579^YES	.		0v3L_dn	TR41144|c0_g1	0.973443	0.654764	-1.62821	25.4	15.37	1.54	-0.880161	0.843668	-4.19034	2.40797e-05	-3.39388	0.00108841	1	10	TR41144|c0_g1		0v3L_dn
TR41150|c0_g1										.	.	.	.		.	.	.	Unannotated	.	.	.	.	.		3CvL_dn	TR41150|c0_g1	0.528005	1.25346	-1.78146	8.18	11.44	0	0.233616	1	-7.77563	0.00539634	-8.22949	0.000589188	1	14	TR41150|c0_g1			3CvL_dn
TR41151|c0_g1										.	.	.	.		.	.	.	Unannotated	.	.	.	.	.		0v3L_dn	TR41151|c0_g1	1.85713	-1.09241	-0.76472	13.88	0	0.33	-8.0232	0.00136568	-5.67257	0.000420368			3	10	TR41151|c0_g1		0v3L_dn
TR41200|c1_g3										.	.	.	.		.	.	.	Unannotated	.	.	.	.	.		3CvL_dn	TR41200|c1_g3	-1.20815	2.4163	-1.20815	0	18.02	0	7.82856	0.0023425			-8.4658	0.000235751	2	14	TR41200|c1_g3			3CvL_dn
TR41241|c0_g1										.	.	.	.		.	.	.	Unannotated	.	.	.	.	.		0v3C_up;0v3L_up	TR41241|c0_g1	-3.50616	1.8736	1.63257	0	64.61	44.14	9.80179	2.72928e-07	9.67004	5.0139e-06	-0.633122	0.782603	6	7	TR41241|c0_g1	0v3C_up	0v3L_up
TR41362|c0_g1										.	.	.	.		.	.	.	Others	.	PF13920.1^zf-C3HC4_3^Zinc finger, C3HC4 type (RING finger)^167-209^E:7.9e-09`PF13923.1^zf-C3HC4_2^Zinc finger, C3HC4 type (RING finger)^168-205^E:0.00034	.	.	.		0v3L_dn	TR41362|c0_g1	1.83312	-0.55698	-1.27614	39.19	4.46	1.69	-3.2829	0.00157639	-4.66716	5.78149e-06	-1.46563	0.581314	3	10	TR41362|c0_g1		0v3L_dn
TR41400|c0_g2										.	.	.	.		.	.	.	Unannotated	.	.	.	.	.		0v3C_up;3CvL_dn	TR41400|c0_g2	-1.61513	3.23026	-1.61513	0	44.12	0	8.50969	0.000146089			-9.14778	9.92198e-06	2	9	TR41400|c0_g2	0v3C_up		3CvL_dn
TR41400|c0_g3										.	.	.	.		.	.	.	Unannotated	.	.	.	.	.		3CvL_up	TR41400|c0_g3	-0.833969	-1.84689	2.68086	2.1	0	28.45	-4.33602	0.857685	3.53487	0.0384991	8.40888	0.000204939	4	15	TR41400|c0_g3			3CvL_up
TR41777|c0_g1	AT4G16380	Heavy metal transport/detoxification superfamily protein [Source:TAIR;Acc:AT4G16380]	0	0	0	0	No	No	Heavy metal transport/detoxification superfamily protein [Source:TAIR;Acc:AT4G16380]	.	.	.	.		.	.	.	Transport	.	.	.	.	.		3CvL_dn	TR41777|c0_g1	-0.435685	2.26863	-1.83294	3.38	25.7	0	2.7314	0.11997	-5.7094	0.586741	-8.66879	9.14321e-05	2	14	TR41777|c0_g1			3CvL_dn
TR41796|c0_g1	ATCG01180	chloroplast-encoded 23S ribosomal RNA [Source:TAIR;Acc:ATCG01180]	0	0	0	0	Yes	No	chloroplast-encoded 23S ribosomal RNA [Source:TAIR;Acc:ATCG01180]	.	.	.	.		.	.	.	Translation/Protein synthesis	.	.	.	.	.		0v3C_dn;0v3L_dn	TR41796|c0_g1	1.9717	-0.985848	-0.985848	13.98	0	0	-8.58844	0.000110343	-9.0063	3.44069e-05			3	2	TR41796|c0_g1	0v3C_dn	0v3L_dn
TR41942|c3_g1										.	.	.	.		.	.	.	Unannotated	.	.	.	.	.		0v3L_dn	TR41942|c3_g1	1.48074	0.145451	-1.62619	21.11	5.49	0.39	-2.61752	0.0560559	-6.23827	3.08026e-05	-3.71582	0.294747	1	10	TR41942|c3_g1		0v3L_dn
TR41963|c0_g1										.	.	.	.		.	.	.	Unannotated	.	.	.	.	.		0v3L_up;3CvL_up	TR41963|c0_g1	-1.3914	-1.17047	2.56187	0.86	1.03	26.96	0.0952159	1	4.75847	0.000344306	4.58612	0.000273663	4	13	TR41963|c0_g1		0v3L_up	3CvL_up
TR41987|c0_g1										.	.	.	.		.	.	.	Unannotated	.	.	.	.	.		3CvL_up	TR41987|c0_g1	-0.260281	-1.5799	1.84018	3.08	0	12.51	-5.61444	0.468792	1.8413	0.461197	8.00426	0.000993207	4	15	TR41987|c0_g1			3CvL_up
TR41987|c0_g2										.	.	.	.		.	.	.	Unannotated	.	.	.	.	.		0v3C_up;0v3L_up	TR41987|c0_g2	-3.21088	2.078	1.13288	0	60.56	24.89	9.7337	4.12572e-07	8.86401	0.000233995	-1.37115	0.40277	6	7	TR41987|c0_g2	0v3C_up	0v3L_up
TR42102|c0_g1										.	.	.	.		.	.	.	Unannotated	.	.	.	.	.		0v3L_up	TR42102|c0_g1	-1.72617	-0.546027	2.2722	0	2	19.32	5.1412	0.817111	8.79017	0.000338584	3.1616	0.0167897	4	12	TR42102|c0_g1		0v3L_up
TR42457|c0_g1									Inactive protein RESTRICTED TEV MOVEMENT 2	GO:0016021^cellular_component^integral component of membrane`GO:0005886^cellular_component^plasma membrane`GO:0006952^biological_process^defense response	.	.	.		.	.	.	Defence	RTM2B_ARATH^RTM2B_ARATH^Q:32-118,H:16-103^32.95%ID^E:1e-08^RecName: Full=Inactive protein RESTRICTED TEV MOVEMENT 2;^Eukaryota; Viridiplantae; Streptophyta; Embryophyta; Tracheophyta; Spermatophyta; Magnoliophyta; eudicotyledons; Gunneridae; Pentapetalae; rosids; malvids; Brassicales; Brassicaceae; Camelineae; Arabidopsis	PF00011.16^HSP20^Hsp20/alpha crystallin family^54-128^E:1.3e-08	.	.	ExpAA=17.49^PredHel=1^Topology=o259-276i		0v3C_dn;3CvL_up	TR42457|c0_g1	1.15411	-2.40822	1.25411	28.89	0.43	19.43	-6.13971	6.82767e-07	-0.72686	0.755806	5.36489	1.97323e-05	5	5	TR42457|c0_g1	0v3C_dn		3CvL_up
TR42624|c1_g3										.	.	.	.		.	.	.	Unannotated	.	.	.	.	.		0v3C_dn;0v3L_dn	TR42624|c1_g3	2.86938	-1.43469	-1.43469	38.72	0	0	-8.3117	0.000419035	-8.72936	0.000127745			3	2	TR42624|c1_g3	0v3C_dn	0v3L_dn
TR42628|c0_g1	AT3G26420	Glycine-rich RNA-binding protein RZ1A [Source:UniProtKB/Swiss-Prot;Acc:Q9LIN3]	0	0	0	0	No	No	GDSL esterase/lipase At3g26430	GO:0005576^cellular_component^extracellular region`GO:0016298^molecular_function^lipase activity`GO:0016042^biological_process^lipid catabolic process	.	.	.		.	.	.	Lipid metabolism	GDL53_ARATH^GDL53_ARATH^Q:33-386,H:27-380^64.69%ID^E:0^RecName: Full=GDSL esterase/lipase At3g26430;^Eukaryota; Viridiplantae; Streptophyta; Embryophyta; Tracheophyta; Spermatophyta; Magnoliophyta; eudicotyledons; Gunneridae; Pentapetalae; rosids; malvids; Brassicales; Brassicaceae; Camelineae; Arabidopsis	PF00657.17^Lipase_GDSL^GDSL-like Lipase/Acylhydrolase^39-368^E:7.4e-35	.	sigP:1^28^0.586^YES	.		0v3C_dn	TR42628|c0_g1	1.04322	-1.31849	0.275264	11.84	0.49	3.81	-4.69209	0.000217649	-1.78635	0.229375	2.84564	0.0868161	3	1	TR42628|c0_g1	0v3C_dn
TR42653|c0_g1	AT1G62500	Bifunctional inhibitor/lipid-transfer protein/seed storage 2S albumin superfamily protein [Source:TAIR;Acc:AT1G62500]	0	0	0	0	No	No	pEARLI1-like lipid transfer protein 1	GO:0005618^cellular_component^cell wall`GO:0005783^cellular_component^endoplasmic reticulum`GO:0005576^cellular_component^extracellular region`GO:0009506^cellular_component^plasmodesma`GO:0043621^molecular_function^protein self-association`GO:0070417^biological_process^cellular response to cold`GO:0009631^biological_process^cold acclimation`GO:0050832^biological_process^defense response to fungus…	.	.	.		.	.	.	Defence	ERLL1_ARATH^ERLL1_ARATH^Q:212-454,H:80-161^40.24%ID^E:2e-08^RecName: Full=pEARLI1-like lipid transfer protein 1;^Eukaryota; Viridiplantae; Streptophyta; Embryophyta; Tracheophyta; Spermatophyta; Magnoliophyta; eudicotyledons; Gunneridae; Pentapetalae; rosids; malvids; Brassicales; Brassicaceae; Camelineae; Arabidopsis	.	.	.	.	D3L	0v3C_dn;3CvL_up	TR42653|c0_g1	0.228929	-2.92395	2.69502	55.11	3.36	195.97	-4.17671	8.84396e-05	1.67203	0.210985	5.77289	1.30616e-08	4	5	TR42653|c0_g1	0v3C_dn		3CvL_up
TR42653|c1_g1										.	.	.	.		.	.	.	Unannotated	.	.	.	.	ExpAA=37.68^PredHel=2^Topology=i21-43o53-75i		3CvL_up	TR42653|c1_g1	-0.155783	-2.34608	2.50186	7.36	0	35.84	-6.59964	0.12319	2.11184	0.176987	9.26402	2.91982e-05	4	15	TR42653|c1_g1			3CvL_up
TR4283|c0_g1										.	.	.	.		.	.	.	Unannotated	.	.	.	sigP:1^17^0.92^YES	ExpAA=78.06^PredHel=1^Topology=o297-319i		3CvL_dn	TR4283|c0_g1	-0.833176	1.66635	-0.833176	0	7.4	0	7.87144	0.0019512			-8.50875	0.000176008	2	14	TR4283|c0_g1			3CvL_dn
TR42853|c2_g6	AT3G41768	rRNA [Source:TAIR;Acc:AT3G41768]	0	0	0	0	Yes	No	rRNA [Source:TAIR;Acc:AT3G41768]	.	.	.	.		.	.	.	Translation/Protein synthesis	.	.	.	.	.		0v3L_dn	TR42853|c2_g6	2.58744	-0.625578	-1.96186	46.29	2.42	0	-4.32671	0.00103919	-9.17591	1.38837e-05	-5.0466	0.646465	3	10	TR42853|c2_g6		0v3L_dn
TR42889|c0_g2										.	.	.	.		.	.	.	Unannotated	.	.	.	.	.		3CvL_dn	TR42889|c0_g2	0.152319	1.25064	-1.40296	5.79	11.34	0.38	0.713749	0.857685	-3.8047	0.0114003	-4.60882	0.000516555	2	14	TR42889|c0_g2			3CvL_dn
TR42900|c0_g1										.	.	.	.		.	.	.	Unannotated	.	.	.	.	.		0v3C_up;3CvL_dn	TR42900|c0_g1	-1.56971	3.13942	-1.56971	0	39.99	0	9.80179	2.72928e-07			-10.4407	1.12609e-08	2	9	TR42900|c0_g1	0v3C_up		3CvL_dn
TR42900|c0_g2										.	.	.	.		.	.	.	Unannotated	.	.	.	.	.		0v3C_dn;0v3L_dn	TR42900|c0_g2	3.15503	-1.57751	-1.57751	52.85	0	0	-10.3619	1.46316e-08	-10.7804	2.16353e-09			3	2	TR42900|c0_g2	0v3C_dn	0v3L_dn
TR42900|c0_g5										.	.	.	.		.	.	.	Unannotated	.	.	.	.	.		0v3C_up;0v3L_up	TR42900|c0_g5	-3.97854	1.79105	2.18749	0	85.14	91.3	10.8871	7.67957e-10	11.4068	3.69955e-10	0.0181389	1	6	7	TR42900|c0_g5	0v3C_up	0v3L_up
TR42900|c0_g6										.	.	.	.		.	.	.	Unannotated	.	.	.	.	.		0v3L_dn;3CvL_dn	TR42900|c0_g6	2.19455	0.443478	-2.63803	56.79	11.86	0	-2.4322	0.0321775	-10.882	1.17631e-09	-8.66879	9.14321e-05	1	11	TR42900|c0_g6		0v3L_dn	3CvL_dn
TR42951|c1_g1										.	.	.	.		.	.	.	Unannotated	.	.	.	.	.		0v3C_up	TR42951|c1_g1	-1.64656	1.30726	0.339302	0	10.73	3.81	9.00943	1.46943e-05	7.9372	0.00966959	-1.57355	0.321009	6	6	TR42951|c1_g1	0v3C_up
TR42951|c1_g2										.	.	.	.		.	.	.	Unannotated	.	.	.	.	.		0v3L_dn	TR42951|c1_g2	1.31784	-0.527085	-0.790757	8.01	0.58	0.17	-3.96013	0.00241855	-5.54952	7.21708e-05	-1.66536	0.782603	3	10	TR42951|c1_g2		0v3L_dn
TR42961|c2_g3									Probable disease resistance RPP8-like protein 2	GO:0043531^molecular_function^ADP binding`GO:0005524^molecular_function^ATP binding`GO:0006952^biological_process^defense response	KOG4658^resistance protein	.	.		.	.	.	Defence	RP8L2_ARATH^RP8L2_ARATH^Q:7-105,H:785-883^41.41%ID^E:1e-15^RecName: Full=Probable disease resistance RPP8-like protein 2;^Eukaryota; Viridiplantae; Streptophyta; Embryophyta; Tracheophyta; Spermatophyta; Magnoliophyta; eudicotyledons; Gunneridae; Pentapetalae; rosids; malvids; Brassicales; Brassicaceae; Camelineae; Arabidopsis	.	T	.	.		3CvL_dn	TR42961|c2_g3	-1.07889	2.71065	-1.63176	0.96	30.67	0	4.69924	0.0123731			-8.74262	7.17883e-05	2	14	TR42961|c2_g3			3CvL_dn
TR42961|c3_g2										.	.	.	.		.	.	.	Unannotated	.	.	.	.	.		0v3C_dn;0v3L_dn	TR42961|c3_g2	2.09079	-0.763867	-1.32693	57.98	4.8	2.21	-3.73586	0.00062365	-4.84086	4.99377e-06	-1.18433	0.782603	3	2	TR42961|c3_g2	0v3C_dn	0v3L_dn
TR42999|c0_g1										.	.	.	.		.	.	.	Unannotated	.	.	.	.	.		3CvL_dn	TR42999|c0_g1	-1.26213	2.52426	-1.26213	0	20.35	0	7.99293	0.00113545			-8.63041	0.000104624	2	14	TR42999|c0_g1			3CvL_dn
TR43120|c0_g1										.	.	.	.		.	.	.	Unannotated	.	.	.	.	.		3CvL_dn	TR43120|c0_g1	-1.09172	2.18344	-1.09172	0	13.81	0	7.54046	0.00649682			-8.1772	0.000700683	2	14	TR43120|c0_g1			3CvL_dn
TR43494|c0_g1	ATCG00260	tRNA-Thr [Source:TAIR;Acc:ATCG00260]	0	0	0	0	No	No	tRNA-Thr [Source:TAIR;Acc:ATCG00260]	.	.	.	.		.	.	.	Translation/Protein synthesis	.	.	.	.	.		0v3C_dn;0v3L_dn	TR43494|c0_g1	1.05297	-0.559617	-0.493355	4.25	0	0.06	-8.43685	0.000226848	-6.08657	6.6307e-05			3	2	TR43494|c0_g1	0v3C_dn	0v3L_dn
TR43711|c0_g1									Hydrophobic protein LTI6A	GO:0016021^cellular_component^integral component of membrane`GO:0005886^cellular_component^plasma membrane`GO:0009737^biological_process^response to abscisic acid`GO:0009409^biological_process^response to cold`GO:0009651^biological_process^response to salt stress`GO:0009414^biological_process^response to water deprivation	.	.	.		.	.	.	Stress response	LTI6A_ORYSJ^LTI6A_ORYSJ^Q:138-299,H:3-56^88.89%ID^E:7e-18^RecName: Full=Hydrophobic protein LTI6A;^Eukaryota; Viridiplantae; Streptophyta; Embryophyta; Tracheophyta; Spermatophyta; Magnoliophyta; Liliopsida; Poales; Poaceae; BEP clade; Ehrhartoideae; Oryzeae; Oryza	.	.	.	.		0v3L_up	TR43711|c0_g1	-3.34449	0.560865	2.78362	0	22.23	88.89	7.73877	0.00279696	10.1327	4.92173e-07	1.89447	0.138992	6	12	TR43711|c0_g1		0v3L_up
TR43711|c0_g16									Hydrophobic protein LTI6A	.	.	.	.		.	.	.	Stress response	LTI6A_ORYSJ^LTI6A_ORYSJ^Q:130-291,H:3-56^88.89%ID^E:4e-17^RecName: Full=Hydrophobic protein LTI6A;^Eukaryota; Viridiplantae; Streptophyta; Embryophyta; Tracheophyta; Spermatophyta; Magnoliophyta; Liliopsida; Poales; Poaceae; BEP clade; Ehrhartoideae; Oryzeae; Oryza	.	.	.	ExpAA=17.66^PredHel=1^Topology=o64-83i	D3L	0v3L_up;3CvL_up	TR43711|c0_g16	-2.31223	-2.31223	4.62446	0	0	156.66			10.9104	6.52068e-09	11.0481	2.44776e-09	4	13	TR43711|c0_g16		0v3L_up	3CvL_up
TR43711|c0_g3									Hydrophobic protein LTI6A	GO:0016021^cellular_component^integral component of membrane`GO:0005886^cellular_component^plasma membrane`GO:0009737^biological_process^response to abscisic acid`GO:0009409^biological_process^response to cold`GO:0009651^biological_process^response to salt stress`GO:0009414^biological_process^response to water deprivation	.	.	.		.	.	.	Stress response	LTI6A_ORYSJ^LTI6A_ORYSJ^Q:41-202,H:3-56^88.89%ID^E:8e-17^RecName: Full=Hydrophobic protein LTI6A;^Eukaryota; Viridiplantae; Streptophyta; Embryophyta; Tracheophyta; Spermatophyta; Magnoliophyta; Liliopsida; Poales; Poaceae; BEP clade; Ehrhartoideae; Oryzeae; Oryza	.	.	.	.	D0;D3C	0v3L_dn;3CvL_dn	TR43711|c0_g3	2.34977	2.18405	-4.53382	361.78	248.11	0.63	-0.706359	0.848296	-9.21106	6.04141e-14	-8.59804	1.33535e-12	1	11	TR43711|c0_g3		0v3L_dn	3CvL_dn
TR43711|c0_g5									Hydrophobic protein LTI6A	GO:0016021^cellular_component^integral component of membrane`GO:0005886^cellular_component^plasma membrane`GO:0009737^biological_process^response to abscisic acid`GO:0009409^biological_process^response to cold`GO:0009651^biological_process^response to salt stress`GO:0009414^biological_process^response to water deprivation	.	.	.		.	.	.	Stress response	LTI6A_ORYSJ^LTI6A_ORYSJ^Q:132-293,H:3-56^88.89%ID^E:6e-18^RecName: Full=Hydrophobic protein LTI6A;^Eukaryota; Viridiplantae; Streptophyta; Embryophyta; Tracheophyta; Spermatophyta; Magnoliophyta; Liliopsida; Poales; Poaceae; BEP clade; Ehrhartoideae; Oryzeae; Oryza	.	.	.	.	D0;D3C	0v3L_dn;3CvL_dn	TR43711|c0_g5	2.47305	1.78026	-4.25332	216.62	102.57	0	-1.23551	0.556717	-11.5524	2.18969e-11	-10.5372	6.72894e-09	1	11	TR43711|c0_g5		0v3L_dn	3CvL_dn
TR43711|c0_g7									Hydrophobic protein LTI6A	GO:0016021^cellular_component^integral component of membrane`GO:0005886^cellular_component^plasma membrane`GO:0009737^biological_process^response to abscisic acid`GO:0009409^biological_process^response to cold`GO:0009651^biological_process^response to salt stress`GO:0009414^biological_process^response to water deprivation	.	.	.		.	.	.	Stress response	LTI6A_ORYSJ^LTI6A_ORYSJ^Q:41-202,H:3-56^88.89%ID^E:8e-17^RecName: Full=Hydrophobic protein LTI6A;^Eukaryota; Viridiplantae; Streptophyta; Embryophyta; Tracheophyta; Spermatophyta; Magnoliophyta; Liliopsida; Poales; Poaceae; BEP clade; Ehrhartoideae; Oryzeae; Oryza	.	.	.	.	D3C	0v3C_up;3CvL_dn	TR43711|c0_g7	-2.2577	4.5154	-2.2577	0	172.31	0	11.2214	1.27278e-10			-11.8606	3.76148e-12	2	9	TR43711|c0_g7	0v3C_up		3CvL_dn
TR43711|c0_g8									Hydrophobic protein LTI6A	.	.	.	.		.	.	.	Stress response	LTI6A_ORYSJ^LTI6A_ORYSJ^Q:130-291,H:3-56^88.89%ID^E:4e-17^RecName: Full=Hydrophobic protein LTI6A;^Eukaryota; Viridiplantae; Streptophyta; Embryophyta; Tracheophyta; Spermatophyta; Magnoliophyta; Liliopsida; Poales; Poaceae; BEP clade; Ehrhartoideae; Oryzeae; Oryza	.	.	.	ExpAA=18.94^PredHel=1^Topology=o64-83i		0v3L_dn	TR43711|c0_g8	1.24761	1.10243	-2.35004	22.94	15.82	0	-0.73251	0.857685	-8.32991	0.000819592	-7.81605	0.003097	1	10	TR43711|c0_g8		0v3L_dn
TR43711|c0_g9									Hydrophobic protein LTI6A	GO:0016021^cellular_component^integral component of membrane`GO:0005886^cellular_component^plasma membrane`GO:0009737^biological_process^response to abscisic acid`GO:0009409^biological_process^response to cold`GO:0009651^biological_process^response to salt stress`GO:0009414^biological_process^response to water deprivation	.	.	.		.	.	.	Stress response	LTI6A_ORYSJ^LTI6A_ORYSJ^Q:41-202,H:3-56^88.89%ID^E:8e-17^RecName: Full=Hydrophobic protein LTI6A;^Eukaryota; Viridiplantae; Streptophyta; Embryophyta; Tracheophyta; Spermatophyta; Magnoliophyta; Liliopsida; Poales; Poaceae; BEP clade; Ehrhartoideae; Oryzeae; Oryza	.	.	.	.	D3L	0v3L_up;3CvL_up	TR43711|c0_g9	-2.45221	-2.97326	5.42547	0.9	0	433.86			9.17874	5.60214e-13	13.1063	1.77511e-14	4	13	TR43711|c0_g9		0v3L_up	3CvL_up
TR43726|c0_g1										.	.	.	.		.	.	.	Unannotated	.	.	.	.	.		3CvL_dn	TR43726|c0_g1	-1.55293	3.10586	-1.55293	0	38.57	0	7.87144	0.0019512			-8.50875	0.000176008	2	14	TR43726|c0_g1			3CvL_dn
TR43726|c0_g5									Probable disease resistance protein RXW24L	GO:0043531^molecular_function^ADP binding`GO:0005524^molecular_function^ATP binding`GO:0006952^biological_process^defense response	KOG4658^resistance protein	.	.		1.A.25.3.4	1.A	1.A.25	Defence	RX24L_ARATH^RX24L_ARATH^Q:4-227,H:444-657^33.33%ID^E:4e-21^RecName: Full=Probable disease resistance protein RXW24L;^Eukaryota; Viridiplantae; Streptophyta; Embryophyta; Tracheophyta; Spermatophyta; Magnoliophyta; eudicotyledons; Gunneridae; Pentapetalae; rosids; malvids; Brassicales; Brassicaceae; Camelineae; Arabidopsis	PF00560.28^LRR_1^Leucine Rich Repeat^150-171^E:0.37	T	.	.		0v3L_up;3CvL_up	TR43726|c0_g5	-1.58076	-1.58076	3.16152	0	0	33.22			9.87144	1.83762e-06	10.009	6.73456e-07	4	13	TR43726|c0_g5		0v3L_up	3CvL_up
TR43747|c0_g1										.	.	.	.		.	.	.	Unannotated	.	.	.	.	.	D0	0v3C_dn	TR43747|c0_g1	1.69295	-1.50793	-0.185015	69.93	4.44	10.94	-4.10122	0.000826916	-2.78736	0.0196519	1.24387	0.782603	3	1	TR43747|c0_g1	0v3C_dn
TR43785|c0_g2										.	.	.	.		.	.	.	Unannotated	.	.	.	.	.	D0	0v3L_dn	TR43785|c0_g2	1.25669	0.190909	-1.4476	70.08	24.94	5.63	-1.64813	0.292487	-3.78647	0.00033046	-2.22143	0.105898	1	10	TR43785|c0_g2		0v3L_dn
TR43902|c0_g1										.	.	.	.		.	.	.	Unannotated	.	.	.	.	.		0v3C_dn;0v3L_dn	TR43902|c0_g1	2.13379	-0.985147	-1.14865	18.02	0.2	0	-6.48046	1.74333e-06	-9.87293	3.7941e-07			3	2	TR43902|c0_g1	0v3C_dn	0v3L_dn
TR43960|c0_g1	AT2G42990	GDSL esterase/lipase At2g42990 [Source:UniProtKB/Swiss-Prot;Acc:Q67ZI9]	0	0	0	0	No	No	GDSL esterase/lipase At2g42990	GO:0005576^cellular_component^extracellular region`GO:0016788^molecular_function^hydrolase activity, acting on ester bonds`GO:0016042^biological_process^lipid catabolic process	COG3240^GDSL esterase lipase	.	.		1.B.12.5.9	1.B	1.B.12	Lipid metabolism	GDL48_ARATH^GDL48_ARATH^Q:37-381,H:2-349^59.48%ID^E:8e-149^RecName: Full=GDSL esterase/lipase At2g42990;^Eukaryota; Viridiplantae; Streptophyta; Embryophyta; Tracheophyta; Spermatophyta; Magnoliophyta; eudicotyledons; Gunneridae; Pentapetalae; rosids; malvids; Brassicales; Brassicaceae; Camelineae; Arabidopsis	PF00657.17^Lipase_GDSL^GDSL-like Lipase/Acylhydrolase^63-373^E:2e-27	I;R	.	.	D0	0v3C_dn;0v3L_dn	TR43960|c0_g1	3.43649	-1.71825	-1.71825	71.5	0	0	-11.6811	9.057e-12	-12.0997	7.72163e-13			3	2	TR43960|c0_g1	0v3C_dn	0v3L_dn
TR43960|c0_g2	AT2G42990	GDSL esterase/lipase At2g42990 [Source:UniProtKB/Swiss-Prot;Acc:Q67ZI9]	0	0	0	0	No	No	GDSL esterase/lipase At2g42990	GO:0005576^cellular_component^extracellular region`GO:0016788^molecular_function^hydrolase activity, acting on ester bonds`GO:0016042^biological_process^lipid catabolic process	COG3240^GDSL esterase lipase	.	.		.	.	.	Lipid metabolism	GDL48_ARATH^GDL48_ARATH^Q:37-381,H:2-349^59.48%ID^E:6e-149^RecName: Full=GDSL esterase/lipase At2g42990;^Eukaryota; Viridiplantae; Streptophyta; Embryophyta; Tracheophyta; Spermatophyta; Magnoliophyta; eudicotyledons; Gunneridae; Pentapetalae; rosids; malvids; Brassicales; Brassicaceae; Camelineae; Arabidopsis	PF00657.17^Lipase_GDSL^GDSL-like Lipase/Acylhydrolase^63-373^E:1.2e-27	I;R	.	.		0v3C_up;0v3L_up	TR43960|c0_g2	-3.5575	1.52069	2.03681	0	52.13	61	11.0685	2.83536e-10	11.7168	5.75614e-11	0.14675	1	6	7	TR43960|c0_g2	0v3C_up	0v3L_up
TR43975|c0_g2										.	.	.	.		.	.	.	Unannotated	.	.	.	.	.		0v3L_dn	TR43975|c0_g2	1.48022	-0.74011	-0.74011	7.56	0	0	-7.96897	0.00161734	-8.38632	0.000579214			3	10	TR43975|c0_g2		0v3L_dn
TR44004|c0_g3										.	.	.	.		.	.	.	Unannotated	.	.	.	.	.		3CvL_up	TR44004|c0_g3	-1.46399	-1.46399	2.92798	0	0	25.78			7.90258	0.0114003	8.03975	0.000993207	4	15	TR44004|c0_g3			3CvL_up
TR44021|c0_g1	AT4G35900	Protein FD [Source:UniProtKB/Swiss-Prot;Acc:Q84JK2]	0	0	0	0	No	No	Protein FD [Source:UniProtKB/Swiss-Prot;Acc:Q84JK2]	.	.	.	bZIP		.	.	.	Transcription regulation	.	.	.	.	.		0v3C_up	TR44021|c0_g1	-2.08773	1.91981	0.167921	0.56	30.76	6.5	5.48363	0.000539603	3.28346	0.235843	-2.31775	0.0536327	6	6	TR44021|c0_g1	0v3C_up
TR44022|c0_g2	AT4G02780	Ent-copalyl diphosphate synthase, chloroplastic [Source:UniProtKB/Swiss-Prot;Acc:Q38802]	0	0	GA	GA	No	No	Ent-copalyl diphosphate synthase, chloroplastic [Source:UniProtKB/Swiss-Prot;Acc:Q38802]	.	.	.	.		.	.	.	Hormonal regulation	.	.	.	.	.		3CvL_up	TR44022|c0_g2	-0.666426	-0.666426	1.33285	0	0	3.86			7.8671	0.0114003	8.00426	0.000993207	4	15	TR44022|c0_g2			3CvL_up
TR44054|c0_g1	AT1G33720	cytochrome P450, family 76, subfamily C, polypeptide 6 [Source:TAIR;Acc:AT1G33720]	0	0	0	0	No	No	cytochrome P450, family 76, subfamily C, polypeptide 6 [Source:TAIR;Acc:AT1G33720]	.	.	.	.		.	.	.	Others	.	.	.	.	.		0v3L_up	TR44054|c0_g1	-1.54461	-0.904912	2.44952	0	0.89	19.26	3.87933	0.857685	8.63009	0.000633711	4.28418	0.00246734	4	12	TR44054|c0_g1		0v3L_up
TR44140|c0_g1	AT4G20390	CASP-like protein 1B2 [Source:UniProtKB/Swiss-Prot;Acc:Q9SUP0]	0	0	0	0	No	No	CASP-like protein 1B1	GO:0016021^cellular_component^integral component of membrane`GO:0005886^cellular_component^plasma membrane	.	.	.		.	.	.	Others	CSPLC_RICCO^CSPLC_RICCO^Q:61-238,H:5-178^60.11%ID^E:2e-71^RecName: Full=CASP-like protein 1B1;^Eukaryota; Viridiplantae; Streptophyta; Embryophyta; Tracheophyta; Spermatophyta; Magnoliophyta; eudicotyledons; Gunneridae; Pentapetalae; rosids; fabids; Malpighiales; Euphorbiaceae; Acalyphoideae; Acalypheae; Ricinus	PF04535.7^DUF588^Domain of unknown function (DUF588)^83-235^E:4e-33	.	.	ExpAA=86.93^PredHel=4^Topology=i87-106o139-161i174-196o224-246i	D3C;D3L	0v3C_up	TR44140|c0_g1	-2.09192	1.56172	0.530198	53.63	538	212.78	3.1678	0.000834497	1.83173	0.132557	-1.41926	0.321009	6	6	TR44140|c0_g1	0v3C_up
TR44243|c0_g4	AT5G19770	Tubulin alpha-3 chain [Source:UniProtKB/Swiss-Prot;Acc:Q56WH1]	0	0	C2H4	0	No	No	Tubulin alpha-2 chain	GO:0005737^cellular_component^cytoplasm`GO:0005874^cellular_component^microtubule`GO:0005525^molecular_function^GTP binding`GO:0003924^molecular_function^GTPase activity`GO:0005200^molecular_function^structural constituent of cytoskeleton`GO:0007017^biological_process^microtubule-based process`GO:0051258^biological_process^protein polymerization	.	.	.		.	.	.	Cytoskeleton	TBA2_ANEPH^TBA2_ANEPH^Q:2-76,H:322-346^100%ID^E:1e-09^RecName: Full=Tubulin alpha-2 chain;^Eukaryota; Viridiplantae; Streptophyta; Embryophyta; Tracheophyta; Moniliformopses; Polypodiidae; Schizaeales; Anemiaceae; Anemia	.	.	.	.		0v3L_dn	TR44243|c0_g4	2.425	-1.2125	-1.2125	23.64	0	0	-8.0232	0.00136568	-8.44061	0.000492209			3	10	TR44243|c0_g4		0v3L_dn
TR44295|c0_g1										.	.	.	.		.	.	.	Unannotated	.	.	.	.	.		0v3C_dn;0v3L_dn	TR44295|c0_g1	2.57781	-1.2889	-1.2889	28.07	0	0	-8.39633	0.000263286	-8.81406	8.47604e-05			3	2	TR44295|c0_g1	0v3C_dn	0v3L_dn
TR44753|c0_g1										.	.	.	.		.	.	.	Unannotated	.	.	.	sigP:1^16^0.652^YES	.		3CvL_up	TR44753|c0_g1	-0.598173	-0.598173	1.19635	0	0	3.18			7.90258	0.0114003	8.03975	0.000993207	4	15	TR44753|c0_g1			3CvL_up
TR44976|c1_g1										.	.	.	.		.	.	.	Unannotated	.	.	.	.	ExpAA=65.87^PredHel=3^Topology=o42-61i68-90o95-117i		0v3L_up;3CvL_up	TR44976|c1_g1	-1.22689	-1.22689	2.45377	0	0	15.25			9.65971	5.43937e-06	9.79727	2.0337e-06	4	13	TR44976|c1_g1		0v3L_up	3CvL_up
TR45018|c0_g3										.	.	.	.		.	.	.	Unannotated	.	.	.	.	.		0v3L_up;3CvL_up	TR45018|c0_g3	-2.01521	-2.01521	4.03041	0	0	83.88			9.3991	2.01339e-05	9.53663	7.25979e-06	4	13	TR45018|c0_g3		0v3L_up	3CvL_up
TR45018|c0_g4										.	.	.	.		.	.	.	Unannotated	.	.	.	.	.		0v3L_dn	TR45018|c0_g4	1.74644	-0.456709	-1.28973	37.3	4.99	1.71	-2.99892	0.0414028	-4.60965	0.000431069	-1.68963	0.782603	3	10	TR45018|c0_g4		0v3L_dn
TR45018|c0_g5										.	.	.	.		.	.	.	Unannotated	.	.	.	.	.	D3L	0v3L_up;3CvL_up	TR45018|c0_g5	-2.18668	-2.18668	4.37336	0	0	120.36			10.3345	1.60432e-07	10.4721	5.49043e-08	4	13	TR45018|c0_g5		0v3L_up	3CvL_up
TR45044|c0_g1										.	.	.	.		.	.	.	Unannotated	.	.	.	.	.	D3L	0v3C_up;0v3L_up	TR45044|c0_g1	-3.46914	1.26135	2.20779	0.97	60.33	95.48	5.97414	5.78922e-05	6.66904	1.20209e-06	0.577882	0.782603	6	7	TR45044|c0_g1	0v3C_up	0v3L_up
TR45052|c0_g1									Cell wall / vacuolar inhibitor of fructosidase 2	GO:0005773^cellular_component^vacuole`GO:0004857^molecular_function^enzyme inhibitor activity`GO:0030599^molecular_function^pectinesterase activity`GO:0043086^biological_process^negative regulation of catalytic activity`GO:0080167^biological_process^response to karrikin	.	.	.		.	.	.	Cell wall related	CVIF2_ARATH^CVIF2_ARATH^Q:1-177,H:1-179^37.43%ID^E:1e-29^RecName: Full=Cell wall / vacuolar inhibitor of fructosidase 2;^Eukaryota; Viridiplantae; Streptophyta; Embryophyta; Tracheophyta; Spermatophyta; Magnoliophyta; eudicotyledons; Gunneridae; Pentapetalae; rosids; malvids; Brassicales; Brassicaceae; Camelineae; Arabidopsis	PF04043.10^PMEI^Plant invertase/pectin methylesterase inhibitor^27-169^E:3.1e-20	.	sigP:1^24^0.842^YES	.		0v3L_up	TR45052|c0_g1	-2.07574	-0.517781	2.59352	2.77	9.35	75.38	1.59001	0.591508	4.65134	7.15435e-06	2.97582	0.00320722	6	12	TR45052|c0_g1		0v3L_up
TR45121|c0_g2										.	.	.	.		.	.	.	Unannotated	.	.	.	.	.		0v3L_up;3CvL_up	TR45121|c0_g2	-1.91386	-1.91386	3.82772	0	0	67.7			9.61764	6.72294e-06	9.75519	2.64783e-06	4	13	TR45121|c0_g2		0v3L_up	3CvL_up
TR45131|c7_g2										.	.	.	.		.	.	.	Unannotated	.	.	.	.	.		0v3C_up	TR45131|c7_g2	-0.989677	1.23003	-0.240357	0	5.81	0.87	8.17512	0.000574673	5.88552	0.338641	-2.79182	0.0277131	6	6	TR45131|c7_g2	0v3C_up
TR45155|c1_g1										.	.	.	.		.	.	.	Unannotated	.	.	.	.	.	D3C	0v3C_up;3CvL_dn	TR45155|c1_g1	-2.4256	3.78907	-1.36348	0	116.49	1.4	10.5135	5.72468e-09	4.20441	0.996946	-6.81767	6.54149e-09	2	9	TR45155|c1_g1	0v3C_up		3CvL_dn
TR45155|c1_g10										.	.	.	.		.	.	.	Unannotated	.	.	.	.	.		3CvL_dn	TR45155|c1_g10	0.528082	2.29829	-2.82637	19.06	53.89	0	1.32788	0.591508	-8.07923	0.00245721	-9.62859	8.81009e-07	1	14	TR45155|c1_g10			3CvL_dn
TR45155|c1_g3										.	.	.	.		.	.	.	Unannotated	.	.	.	.	.		0v3C_dn;0v3L_dn	TR45155|c1_g3	3.0582	-1.5291	-1.5291	47.59	0	0	-8.47627	0.000196255	-8.89405	5.74642e-05			3	2	TR45155|c1_g3	0v3C_dn	0v3L_dn
TR45316|c0_g1										.	.	.	.		.	.	.	Unannotated	.	.	.	.	.		3CvL_dn	TR45316|c0_g1	-0.197265	2.04162	-1.84435	4.41	21.91	0	2.19603	0.213967	-6.28515	0.259609	-8.70618	8.19537e-05	2	14	TR45316|c0_g1			3CvL_dn
TR45319|c0_g2										.	.	.	.		.	.	.	Unannotated	.	.	.	.	.		3CvL_dn	TR45319|c0_g2	-0.569205	1.96542	-1.39621	1.6	14.76	0	3.09596	0.0704908	-5.30353	0.656161	-8.63041	0.000104624	2	14	TR45319|c0_g2			3CvL_dn
TR45335|c0_g1	AT3G47850	unknown protein; FUNCTIONS IN: molecular_function unknown; INVOLVED IN: biological_process unknown; LOCATED IN: chloroplast; EXPRESSED IN: 23 plant structures; EXPRESSED DURING: 12 growth stages; Has 57 Blast hits to 57 proteins in 32 species: Archa /.../ Bacteria - 5; Metazoa - 12; Fungi - 4; Plants - 29; Viruses - 0; Other Eukaryotes - 7 (source: NCBI BLink). [Source:TAIR;Acc:AT3G47850]	0	0	0	0	No	No	unknown protein; FUNCTIONS IN: molecular_function unknown; INVOLVED IN: biological_process unknown; LOCATED IN: chloroplast; EXPRESSED IN: 23 plant structures; EXPRESSED DURING: 12 growth stages; Has 57 Blast hits to 57 proteins in 32 species: Archa /.../ Bacteria - 5; Metazoa - 12; Fungi - 4; Plants - 29; Viruses - 0; Other Eukaryotes - 7 (source: NCBI BLink). [Source:TAIR;Acc:AT3G47850]	.	.	.	.		.	.	.	Unknown	.	.	.	.	.		3CvL_dn	TR45335|c0_g1	0.780784	1.29601	-2.0768	12.9	14.89	0	0.0508381	1	-8.0091	0.00296291	-8.27995	0.000497991	1	14	TR45335|c0_g1			3CvL_dn
TR45342|c2_g1	AT2G07706	unknown protein; BEST Arabidopsis thaliana protein match is: unknown protein (TAIR:ATMG00470.1); Has 35333 Blast hits to 34131 proteins in 2444 species: Archae - 798; Bacteria - 22429; Metazoa - 974; Fungi - 991; Plants - 531; Viruses - 0; Other Euk /.../s - 9610 (source: NCBI BLink). [Source:TAIR;Acc:AT2G07706]	0	0	0	0	No	No	unknown protein; BEST Arabidopsis thaliana protein match is: unknown protein (TAIR:ATMG00470.1); Has 35333 Blast hits to 34131 proteins in 2444 species: Archae - 798; Bacteria - 22429; Metazoa - 974; Fungi - 991; Plants - 531; Viruses - 0; Other Euk /.../s - 9610 (source: NCBI BLink). [Source:TAIR;Acc:AT2G07706]	.	.	.	.		.	.	.	Unknown	.	.	.	.	.		0v3L_dn	TR45342|c2_g1	1.17477	-0.281565	-0.893209	6.6	0.84	0	-3.08316	0.0560084	-8.32991	0.000819592	-5.45069	0.520645	3	10	TR45342|c2_g1		0v3L_dn
TR45367|c0_g3									UDP-glycosyltransferase 91A1	GO:0016758^molecular_function^transferase activity, transferring hexosyl groups	.	.	.		.	.	.	Others	U91A1_ARATH^U91A1_ARATH^Q:418-224,H:405-469^53.85%ID^E:3e-15^RecName: Full=UDP-glycosyltransferase 91A1;^Eukaryota; Viridiplantae; Streptophyta; Embryophyta; Tracheophyta; Spermatophyta; Magnoliophyta; eudicotyledons; Gunneridae; Pentapetalae; rosids; malvids; Brassicales; Brassicaceae; Camelineae; Arabidopsis	.	.	.	.		0v3L_up	TR45367|c0_g3	-2.17539	-0.478059	2.65345	0	3.56	35.36	5.39741	0.591508	9.09621	8.71868e-05	3.20908	0.00872733	6	12	TR45367|c0_g3		0v3L_up
TR45378|c1_g2	AT1G14590	Nucleotide-diphospho-sugar transferase family protein [Source:TAIR;Acc:AT1G14590]	0	GT77	0	0	No	No	Uncharacterized protein At4g15970	.	.	.	.		.	.	.	Unknown	Y4597_ARATH^Y4597_ARATH^Q:42-330,H:29-310^53.45%ID^E:2e-111^RecName: Full=Uncharacterized protein At4g15970;^Eukaryota; Viridiplantae; Streptophyta; Embryophyta; Tracheophyta; Spermatophyta; Magnoliophyta; eudicotyledons; Gunneridae; Pentapetalae; rosids; malvids; Brassicales; Brassicaceae; Camelineae; Arabidopsis	PF03407.11^Nucleotid_trans^Nucleotide-diphospho-sugar transferase^101-299^E:1.5e-66	.	.	ExpAA=23.75^PredHel=1^Topology=i13-35o	D3C	0v3C_up	TR45378|c1_g2	-2.42268	2.03332	0.389363	4.18	104.01	26.12	4.38904	5.184e-06	2.28146	0.0529074	-2.19205	0.0368593	6	6	TR45378|c1_g2	0v3C_up
TR45392|c2_g3										.	.	.	.		.	.	.	Unannotated	.	.	.	.	.		3CvL_dn	TR45392|c2_g3	-1.36995	2.73991	-1.36995	0	25.87	0	7.82856	0.0023425			-8.4658	0.000235751	2	14	TR45392|c2_g3			3CvL_dn
TR45398|c7_g10										.	.	.	.		.	.	.	Unannotated	.	.	.	.	.		0v3C_up;0v3L_up	TR45398|c7_g10	-1.08712	0.310688	0.776427	0	2.6	3.4	8.36714	0.000263286	9.18532	5.21803e-05	0.317728	0.913227	6	7	TR45398|c7_g10	0v3C_up	0v3L_up
TR45449|c0_g1										.	.	.	.		.	.	.	Unannotated	.	.	.	.	.		3CvL_dn	TR45449|c0_g1	-0.924736	1.84947	-0.924736	0	9.29	0	7.59265	0.00523366			-8.22949	0.000589188	2	14	TR45449|c0_g1			3CvL_dn
TR45503|c1_g3	AT3G15353	metallothionein 3 [Source:TAIR;Acc:AT3G15353]	0	0	0	0	No	No	Metallothionein-like protein type 3	GO:0046872^molecular_function^metal ion binding	.	.	.		.	.	.	Others	MT3_CARPA^MT3_CARPA^Q:96-257,H:1-55^61.82%ID^E:2e-14^RecName: Full=Metallothionein-like protein type 3;^Eukaryota; Viridiplantae; Streptophyta; Embryophyta; Tracheophyta; Spermatophyta; Magnoliophyta; eudicotyledons; Gunneridae; Pentapetalae; rosids; malvids; Brassicales; Caricaceae; Carica	.	.	.	.	D3C	0v3C_up;3CvL_dn	TR45503|c1_g3	-1.89581	2.40381	-0.507998	6.71	131.36	13.04	4.09582	0.000391376	0.774112	1	-3.4127	0.000978463	2	9	TR45503|c1_g3	0v3C_up		3CvL_dn
TR45503|c1_g4										.	.	.	.		.	.	.	Unannotated	.	.	.	.	.		0v3L_up;3CvL_up	TR45503|c1_g4	-1.61265	-1.61265	3.2253	0	0	35.58			9.38663	2.01339e-05	9.52416	7.8728e-06	4	13	TR45503|c1_g4		0v3L_up	3CvL_up
TR45503|c1_g6										.	.	.	.		.	.	.	Unannotated	.	.	.	.	.	D3L	3CvL_up	TR45503|c1_g6	-0.501808	-2.37418	2.87599	40.08	7.27	272.28	-2.99517	0.0162553	2.61665	0.0128861	5.53634	4.432e-08	4	15	TR45503|c1_g6			3CvL_up
TR45530|c0_g1	ATMG00580	NADH dehydrogenase subunit 4 [Source:TAIR;Acc:ATMG00580]	0	0	0	0	No	No	NADH dehydrogenase subunit 4 [Source:TAIR;Acc:ATMG00580]	.	.	.	.		.	.	.	Energy metabolism	.	.	.	.	.		0v3C_up	TR45530|c0_g1	-1.41049	1.02647	0.384026	0	7.02	3.18	8.63941	7.33722e-05	8.37622	0.00195878	-0.764074	0.782603	6	6	TR45530|c0_g1	0v3C_up
TR45544|c0_g1										GO:0046872^molecular_function^metal ion binding`GO:0030001^biological_process^metal ion transport	.	.	.		.	.	.	Transport	.	PF00403.21^HMA^Heavy-metal-associated domain^53-90^E:8.2e-05	.	.	.	D3C	0v3C_up	TR45544|c0_g1	-2.55003	2.33819	0.211837	6.65	197.34	35.66	4.72779	7.32413e-07	2.26415	0.0538208	-2.54803	0.0102166	6	6	TR45544|c0_g1	0v3C_up
TR45550|c0_g1										.	.	.	.		.	.	.	Hormonal regulation	.	PF02519.9^Auxin_inducible^Auxin responsive protein^36-101^E:2.1e-11	.	.	.		0v3C_up;0v3L_up	TR45550|c0_g1	-3.34126	2.05702	1.28424	0	65.46	30.54	10.4583	7.69964e-09	9.77903	3.02007e-06	-1.18085	0.520645	6	7	TR45550|c0_g1	0v3C_up	0v3L_up
TR45568|c0_g1	AT2G23810	Tetraspanin-8 [Source:UniProtKB/Swiss-Prot;Acc:Q8S8Q6]	0	0	0	0	No	No	Tetraspanin-8 [Source:UniProtKB/Swiss-Prot;Acc:Q8S8Q6]	.	.	.	.		.	.	.	Others	.	.	.	.	.		0v3L_up	TR45568|c0_g1	-1.25428	-0.4902	1.74448	0.36	1.57	10.77	1.92021	0.843668	4.69917	0.000473801	2.68445	0.0269483	4	12	TR45568|c0_g1		0v3L_up
TR45625|c0_g1										.	.	.	.		.	.	.	Unannotated	.	.	.	.	.	D3C	0v3L_dn;3CvL_dn	TR45625|c0_g1	1.10897	2.62589	-3.73486	57.24	129.08	0	1.00933	0.803261	-9.61414	1.55743e-06	-10.8444	1.17656e-09	1	11	TR45625|c0_g1		0v3L_dn	3CvL_dn
TR46120|c0_g11										.	.	.	.		.	.	.	Unannotated	.	.	.	.	.		3CvL_dn	TR46120|c0_g11	-0.393241	2.44823	-2.05499	4.46	34.46	0	2.78204	0.0199689	-7.39063	0.0211689	-10.3957	1.43082e-08	2	14	TR46120|c0_g11			3CvL_dn
TR46122|c1_g1										.	.	.	.		.	.	.	Unannotated	.	.	.	.	.		3CvL_dn	TR46122|c1_g1	0.252979	1.54259	-1.79557	9.8	20.73	0.5	0.886672	0.857685	-4.24666	0.0529074	-5.2366	0.000836191	2	14	TR46122|c1_g1			3CvL_dn
TR46128|c2_g2									Probable LRR receptor-like serine/threonine-protein kinase At1g53430	GO:0016021^cellular_component^integral component of membrane`GO:0005886^cellular_component^plasma membrane`GO:0005524^molecular_function^ATP binding`GO:0004674^molecular_function^protein serine/threonine kinase activity	COG0515^Serine Threonine protein kinase	.	.		.	.	.	Signalling	Y5343_ARATH^Y5343_ARATH^Q:6-275,H:109-198^50%ID^E:6e-18^RecName: Full=Probable LRR receptor-like serine/threonine-protein kinase At1g53430;^Eukaryota; Viridiplantae; Streptophyta; Embryophyta; Tracheophyta; Spermatophyta; Magnoliophyta; eudicotyledons; Gunneridae; Pentapetalae; rosids; malvids; Brassicales; Brassicaceae; Camelineae; Arabidopsis	.	R;T;K;L	.	.		3CvL_up	TR46128|c2_g2	-1.528	-1.528	3.056	0	0	29.64			8.1878	0.0035994	8.32507	0.000309191	4	15	TR46128|c2_g2			3CvL_up
TR46131|c19_g9										.	.	.	.		.	.	.	Unannotated	.	.	.	.	.		0v3L_dn	TR46131|c19_g9	1.20775	-0.0241729	-1.18358	12.36	3.14	0.43	-2.46877	0.0282784	-4.97961	2.27053e-06	-2.59431	0.0494846	1	10	TR46131|c19_g9		0v3L_dn
TR46139|c8_g6										.	.	.	.		.	.	.	Unannotated	.	.	.	.	.		0v3C_dn;0v3L_dn	TR46139|c8_g6	2.53272	-1.26636	-1.26636	26.69	0	0	-8.58844	0.000110343	-9.0063	3.44069e-05			3	2	TR46139|c8_g6	0v3C_dn	0v3L_dn
TR46139|c8_g9										.	.	.	.		.	.	.	Unannotated	.	.	.	.	.		0v3L_up;3CvL_up	TR46139|c8_g9	-1.75492	-2.17608	3.931	0.7	0	87.59			6.74447	7.94774e-07	10.6719	1.9107e-08	4	13	TR46139|c8_g9		0v3L_up	3CvL_up
TR46165|c5_g1										.	.	.	.		.	.	.	Unannotated	.	.	.	.	.		3CvL_dn	TR46165|c5_g1	-0.54908	2.04446	-1.49538	2.78	20.94	0.28	2.57159	0.159952	-2.94137	0.586741	-5.6224	0.000176008	2	14	TR46165|c5_g1			3CvL_dn
TR46165|c5_g7										.	.	.	.		.	.	.	Unannotated	.	.	.	.	.		0v3C_up;0v3L_up	TR46165|c5_g7	-3.86629	1.8474	2.01889	0	81.85	74.91	9.2559	4.34201e-06	9.55213	9.41861e-06	-0.204884	1	6	7	TR46165|c5_g7	0v3C_up	0v3L_up
TR46171|c12_g4										.	.	.	.		.	.	.	Unannotated	.	.	.	.	.		3CvL_up	TR46171|c12_g4	-1.33222	-1.33222	2.66444	0	0	19.29			8.06793	0.00571508	8.20517	0.000497991	4	15	TR46171|c12_g4			3CvL_up
TR46187|c7_g3										.	.	.	.		.	.	.	Unannotated	.	.	.	.	.		0v3L_dn	TR46187|c7_g3	1.07759	0.664708	-1.7423	42.6	24.23	2.66	-1.8675	0.148459	-3.73558	0.000159677	-1.95095	0.132181	1	10	TR46187|c7_g3		0v3L_dn
TR46199|c6_g7										.	.	.	.		.	.	.	Unannotated	.	.	.	.	.		0v3C_dn;0v3L_dn	TR46199|c6_g7	3.22745	-1.61372	-1.61372	57.14	0	0	-8.7256	6.51914e-05	-9.14355	1.7325e-05			3	2	TR46199|c6_g7	0v3C_dn	0v3L_dn
TR46199|c7_g3										.	.	.	.		.	.	.	Unannotated	.	.	.	.	.	D3L	0v3L_up;3CvL_up	TR46199|c7_g3	-1.36702	-2.89653	4.26355	6.15	0.6	253.01	-3.62546	0.333719	6.3707	2.60305e-10	9.9767	7.63424e-15	4	13	TR46199|c7_g3		0v3L_up	3CvL_up
TR46199|c7_g4										GO:0005515^molecular_function^protein binding	.	.	.		.	.	.	Others	.	PF13504.1^LRR_7^Leucine rich repeat^6-16^E:5900`PF13504.1^LRR_7^Leucine rich repeat^119-126^E:9500`PF13504.1^LRR_7^Leucine rich repeat^157-165^E:790`PF13504.1^LRR_7^Leucine rich repeat^190-196^E:13000`PF13504.1^LRR_7^Leucine rich repeat^215-230^E:170`PF13504.1^LRR_7^Leucine rich repeat^241-251^E:56`PF13504.1^LRR_7^Leucine rich repeat^274-282^E:5100`PF13504.1^LRR_7^Leucine rich repeat^324-334^E:700	.	.	.	D3C	0v3C_up;3CvL_dn	TR46199|c7_g4	-1.13245	3.7357	-2.60325	4.9	155.17	0.28	5.79267	3.4363e-08	-2.84684	0.37549	-8.73814	6.01739e-13	2	9	TR46199|c7_g4	0v3C_up		3CvL_dn
TR46199|c8_g9										.	.	.	.		.	.	.	Unannotated	.	.	.	.	.		0v3C_dn	TR46199|c8_g9	1.33603	-1.85727	0.521242	16.83	0	5.41	-8.12591	0.000798704	-2.65789	0.059172	6.02102	0.243271	3	1	TR46199|c8_g9	0v3C_dn
TR46285|c1_g1										.	.	.	.		.	.	.	Unknown	.	PF14009.1^DUF4228^Domain of unknown function (DUF4228)^1-185^E:1.1e-22	.	.	.		0v3L_up;3CvL_up	TR46285|c1_g1	-1.35559	-1.35559	2.71119	0	0	20.31			9.19965	5.21803e-05	9.33715	1.97323e-05	4	13	TR46285|c1_g1		0v3L_up	3CvL_up
TR46408|c0_g2										.	.	.	.		.	.	.	Unannotated	.	.	.	.	.		3CvL_up	TR46408|c0_g2	-0.742527	-0.887878	1.63041	0.23	0	6.1			4.48174	0.00827641	8.40888	0.000204939	4	15	TR46408|c0_g2			3CvL_up
TR46421|c1_g1									F-box/kelch-repeat protein At3g06240	.	.	.	.		.	.	.	Protein regulation	FBK50_ARATH^FBK50_ARATH^Q:647-1021,H:215-331^26.92%ID^E:5e-06^RecName: Full=F-box/kelch-repeat protein At3g06240;^Eukaryota; Viridiplantae; Streptophyta; Embryophyta; Tracheophyta; Spermatophyta; Magnoliophyta; eudicotyledons; Gunneridae; Pentapetalae; rosids; malvids; Brassicales; Brassicaceae; Camelineae; Arabidopsis`FBK50_ARATH^FBK50_ARATH^Q:1044-1109,H:335-355^50%ID^E:5e-06^RecName: Full=F-bo…	.	.	.	.		0v3C_dn	TR46421|c1_g1	0.408365	-1.15197	0.743602	6.09	0.53	5.14	-4.35835	0.00092756	-0.733783	0.812171	3.56453	0.0168271	3	1	TR46421|c1_g1	0v3C_dn
TR46428|c0_g10										.	.	.	.		.	.	.	Unannotated	.	.	.	.	.		0v3L_up	TR46428|c0_g10	-2.49512	0.854558	1.64056	1.77	28.53	40.84	3.82039	0.00262065	4.34664	0.000223032	0.434807	0.794504	6	12	TR46428|c0_g10		0v3L_up
TR46428|c0_g11										.	.	.	.		.	.	.	Unannotated	.	.	.	.	.		0v3C_up;0v3L_up	TR46428|c0_g11	-3.56826	1.62835	1.93991	0	56.71	57.39	9.18967	6.38645e-06	9.61764	6.72294e-06	-0.073102	1	6	7	TR46428|c0_g11	0v3C_up	0v3L_up
TR46437|c0_g1										.	.	.	.		.	.	.	Unannotated	.	.	.	.	.		0v3C_dn;0v3L_dn	TR46437|c0_g1	2.45332	-1.22666	-1.22666	24.41	0	0	-9.19596	7.0835e-06	-9.61414	1.55743e-06			3	2	TR46437|c0_g1	0v3C_dn	0v3L_dn
TR46443|c1_g10										.	.	.	.		.	.	.	Unannotated	.	.	.	.	.		3CvL_dn	TR46443|c1_g10	-0.331364	2.09818	-1.76682	6.91	35.59	0.78	2.19012	0.169056	-3.20588	0.259609	-5.49229	3.16517e-05	2	14	TR46443|c1_g10			3CvL_dn
TR46450|c3_g9										.	.	.	.		.	.	.	Unannotated	.	.	.	.	.		0v3L_dn	TR46450|c3_g9	1.80971	-0.382274	-1.42744	19.97	2.13	0.17	-2.66897	0.0450126	-6.43953	1.13719e-05	-3.86634	0.0773651	1	10	TR46450|c3_g9		0v3L_dn
TR46459|c8_g1										.	.	.	.		.	.	.	Unannotated	.	.	.	.	.		0v3L_up	TR46459|c8_g1	-2.49533	-0.0163575	2.51169	0	7.27	40.17	5.80386	0.363386	8.67181	0.000559863	2.37511	0.0971958	6	12	TR46459|c8_g1		0v3L_up
TR46459|c8_g7										.	.	.	.		.	.	.	Unannotated	.	.	.	.	.		3CvL_up	TR46459|c8_g7	-1.34711	-1.34711	2.69422	0	0	19.93			8.09884	0.00490273	8.23609	0.000431114	4	15	TR46459|c8_g7			3CvL_up
TR46469|c0_g4	AT4G19090	Protein of unknown function (DUF594) [Source:TAIR;Acc:AT4G19090]	0	0	0	0	No	No	Protein of unknown function (DUF594) [Source:TAIR;Acc:AT4G19090]	.	.	.	.		.	.	.	Unknown	.	PF13968.1^DUF4220^Domain of unknown function (DUF4220)^68-415^E:6.1e-99	.	.	ExpAA=96.21^PredHel=5^Topology=o5-23i36-58o73-95i108-125o129-146i		0v3L_dn;3CvL_dn	TR46469|c0_g4	0.509848	1.14664	-1.65648	17.81	22.2	1.47	0.370688	0.93272	-3.87872	0.000145508	-4.33361	1.2117e-05	2	11	TR46469|c0_g4		0v3L_dn	3CvL_dn
TR46473|c1_g2										.	.	.	.		.	.	.	Unannotated	.	.	.	.	.		0v3C_up;3CvL_dn	TR46473|c1_g2	-1.71054	3.42109	-1.71054	0	54.16	0	8.3968	0.000226848			-9.03478	1.68033e-05	2	9	TR46473|c1_g2	0v3C_up		3CvL_dn
TR46477|c0_g4									GDSL esterase/lipase At1g74460	GO:0005576^cellular_component^extracellular region`GO:0016788^molecular_function^hydrolase activity, acting on ester bonds`GO:0016042^biological_process^lipid catabolic process	COG3240^GDSL esterase lipase	.	.		.	.	.	Lipid metabolism	GDL31_ARATH^GDL31_ARATH^Q:404-261,H:314-362^48%ID^E:2e-06^RecName: Full=GDSL esterase/lipase At1g74460;^Eukaryota; Viridiplantae; Streptophyta; Embryophyta; Tracheophyta; Spermatophyta; Magnoliophyta; eudicotyledons; Gunneridae; Pentapetalae; rosids; malvids; Brassicales; Brassicaceae; Camelineae; Arabidopsis	.	I;R	.	.		3CvL_dn	TR46477|c0_g4	-1.15301	2.30603	-1.15301	0	15.9	0	7.48631	0.00800391			-8.12294	0.000836191	2	14	TR46477|c0_g4			3CvL_dn
TR46481|c0_g4										.	.	.	.		.	.	.	Unannotated	.	.	.	.	.		0v3L_up;3CvL_up	TR46481|c0_g4	-1.5951	-1.18476	2.77987	0	0.52	25.46			8.80899	0.00030118	5.40002	0.000425215	4	13	TR46481|c0_g4		0v3L_up	3CvL_up
TR46851|c0_g1									Maturase K {ECO:0000255|HAMAP-Rule:MF_01390}	GO:0009507^cellular_component^chloroplast`GO:0003723^molecular_function^RNA binding`GO:0006397^biological_process^mRNA processing`GO:0008380^biological_process^RNA splicing`GO:0008033^biological_process^tRNA processing	.	.	.		.	.	.	RNA processing	MATK_TAXCU^MATK_TAXCU^Q:165-94,H:366-389^62.5%ID^E:5e-07^RecName: Full=Maturase K {ECO:0000255|HAMAP-Rule:MF_01390};^Eukaryota; Viridiplantae; Streptophyta; Embryophyta; Tracheophyta; Spermatophyta; Pinidae; Cupressales; Taxaceae; Taxus`MATK_TAXCU^MATK_TAXCU^Q:101-15,H:387-415^55.17%ID^E:5e-07^RecName: Full=Maturase K {ECO:0000255|HAMAP-Rule:MF_01390};^Eukaryota; Viridiplantae; Streptophyta; Embr…	.	.	.	.		0v3L_dn	TR46851|c0_g1	1.23086	-0.472581	-0.758279	6.13	0.35	0	-4.19614	0.00473304	-8.49293	0.000355952	-4.4833	0.782603	3	10	TR46851|c0_g1		0v3L_dn
TR47273|c0_g2	AT2G19010	GDSL esterase/lipase At2g19010 [Source:UniProtKB/Swiss-Prot;Acc:O65921]	0	0	0	0	No	No	GDSL esterase/lipase At1g29670	GO:0048046^cellular_component^apoplast`GO:0005634^cellular_component^nucleus`GO:0016788^molecular_function^hydrolase activity, acting on ester bonds`GO:0016042^biological_process^lipid catabolic process	COG3240^GDSL esterase lipase	.	.		.	.	.	Lipid metabolism	GDL15_ARATH^GDL15_ARATH^Q:14-355,H:11-362^46.39%ID^E:4e-101^RecName: Full=GDSL esterase/lipase At1g29670;^Eukaryota; Viridiplantae; Streptophyta; Embryophyta; Tracheophyta; Spermatophyta; Magnoliophyta; eudicotyledons; Gunneridae; Pentapetalae; rosids; malvids; Brassicales; Brassicaceae; Camelineae; Arabidopsis	PF00657.17^Lipase_GDSL^GDSL-like Lipase/Acylhydrolase^37-333^E:6.3e-29	I;R	sigP:1^29^0.458^YES	.		0v3C_up;3CvL_dn	TR47273|c0_g2	-2.01383	2.45866	-0.444826	0	33.7	2.53	10.0366	8.15134e-08	7.13425	0.0879365	-3.40455	0.000800064	2	9	TR47273|c0_g2	0v3C_up		3CvL_dn
TR47335|c0_g16	ATMG00020	mitochondrial 26S ribosomal RNA protein [Source:TAIR;Acc:ATMG00020]	0	0	0	0	Yes	No	Uncharacterized protein ORF91	GO:0009507^cellular_component^chloroplast	.	.	.		.	.	.	Translation/Protein synthesis	YCX91_PHAAO^YCX91_PHAAO^Q:84-257,H:2-59^72.41%ID^E:9e-18^RecName: Full=Uncharacterized protein ORF91;^Eukaryota; Viridiplantae; Streptophyta; Embryophyta; Tracheophyta; Spermatophyta; Magnoliophyta; Liliopsida; Asparagales; Orchidaceae; Epidendroideae; Vandeae; Aeridinae; Phalaenopsis	.	.	.	.		3CvL_dn	TR47335|c0_g16	0.170752	1.74742	-1.91818	21.84	53.31	2.22	1.1198	0.817111	-3.40936	0.0334574	-4.61822	0.000225972	2	14	TR47335|c0_g16			3CvL_dn
TR47335|c0_g3	ATMG00020	mitochondrial 26S ribosomal RNA protein [Source:TAIR;Acc:ATMG00020]	0	0	0	0	Yes	No	mitochondrial 26S ribosomal RNA protein [Source:TAIR;Acc:ATMG00020]	.	.	.	.		.	.	.	Translation/Protein synthesis	.	.	.	.	.		3CvL_dn	TR47335|c0_g3	0.848141	1.50864	-2.35678	16.98	21.58	0	0.173114	1	-7.9354	0.00360579	-8.3287	0.000362675	1	14	TR47335|c0_g3			3CvL_dn
TR47352|c0_g1	AT1G17870	Probable zinc metallopeptidase EGY3, chloroplastic [Source:UniProtKB/Swiss-Prot;Acc:Q9LMU1]	0	0	0	0	No	No	Probable zinc metallopeptidase EGY3, chloroplastic	GO:0031969^cellular_component^chloroplast membrane`GO:0016021^cellular_component^integral component of membrane`GO:0008237^molecular_function^metallopeptidase activity`GO:0009408^biological_process^response to heat`GO:0009644^biological_process^response to high light intensity`GO:0042542^biological_process^response to hydrogen peroxide	.	.	.		9.B.149.1.9	9.B	9.B.149	Stress response	EGY3_ARATH^EGY3_ARATH^Q:50-615,H:1-571^74.91%ID^E:0^RecName: Full=Probable zinc metallopeptidase EGY3, chloroplastic;^Eukaryota; Viridiplantae; Streptophyta; Embryophyta; Tracheophyta; Spermatophyta; Magnoliophyta; eudicotyledons; Gunneridae; Pentapetalae; rosids; malvids; Brassicales; Brassicaceae; Camelineae; Arabidopsis	.	.	.	ExpAA=147.62^PredHel=7^Topology=o317-339i352-374o414-436i453-471o486-508i529-560o580-602i	D0	0v3C_dn;0v3L_dn	TR47352|c0_g1	2.24793	-1.46202	-0.785905	185.23	9.43	12.98	-4.44961	1.60078e-06	-3.98582	1.46586e-05	0.381461	0.844621	3	2	TR47352|c0_g1	0v3C_dn	0v3L_dn
TR47356|c2_g1										.	.	.	.		.	.	.	Unannotated	.	.	.	.	.		0v3L_dn	TR47356|c2_g1	1.25564	-0.205027	-1.05062	8.14	1.27	0	-2.46057	0.157006	-8.49293	0.000355952	-6.24383	0.174687	3	10	TR47356|c2_g1		0v3L_dn
TR47356|c2_g2										.	.	.	.		.	.	.	Unannotated	.	.	.	.	.		0v3C_dn;0v3L_dn	TR47356|c2_g2	1.96423	-0.101047	-1.86318	27.25	3.8	0	-4.15268	0.000436084	-9.96841	2.32625e-07	-6.02461	0.321009	1	2	TR47356|c2_g2	0v3C_dn	0v3L_dn
TR47356|c2_g3										.	.	.	.		.	.	.	Unannotated	.	.	.	.	.		0v3L_dn	TR47356|c2_g3	1.8226	0.101212	-1.92382	25.65	4.89	0	-2.43482	0.0554167	-9.81245	5.08595e-07	-7.59472	0.00708103	1	10	TR47356|c2_g3		0v3L_dn
TR47356|c2_g5										.	.	.	.		.	.	.	Unannotated	.	.	.	.	ExpAA=25.35^PredHel=1^Topology=o55-74i		0v3L_dn	TR47356|c2_g5	1.38249	0.467843	-1.85033	17.34	6.33	0	-1.51118	0.468792	-9.17591	1.38837e-05	-7.88287	0.0025748	1	10	TR47356|c2_g5		0v3L_dn
TR47638|c0_g2	ATMG00180	cytochrome C biogenesis 452 [Source:TAIR;Acc:ATMG00180]	0	0	0	0	No	No	Putative cytochrome c biogenesis ccmF-like mitochondrial protein	GO:0016021^cellular_component^integral component of membrane`GO:0031966^cellular_component^mitochondrial membrane`GO:0017004^biological_process^cytochrome complex assembly`GO:0006810^biological_process^transport	.	.	.		9.B.14.1.6	9.B	9.B.14	Others	CCMF_ARATH^CCMF_ARATH^Q:2068-1502,H:254-442^89.42%ID^E:6e-99^RecName: Full=Putative cytochrome c biogenesis ccmF-like mitochondrial protein;^Eukaryota; Viridiplantae; Streptophyta; Embryophyta; Tracheophyta; Spermatophyta; Magnoliophyta; eudicotyledons; Gunneridae; Pentapetalae; rosids; malvids; Brassicales; Brassicaceae; Camelineae; Arabidopsis`CCMF_ARATH^CCMF_ARATH^Q:3141-2992,H:209-260^90.38%I…	.	.	.	.		0v3L_dn	TR47638|c0_g2	0.990019	0.389537	-1.37956	13.96	6.54	0.65	-1.24039	0.591508	-4.12706	5.99667e-05	-2.9704	0.00872733	1	10	TR47638|c0_g2		0v3L_dn
TR47644|c3_g4									F-box/kelch-repeat protein At3g06240	.	.	.	.		.	.	.	Protein regulation	FBK50_ARATH^FBK50_ARATH^Q:15-269,H:164-418^27.24%ID^E:7e-18^RecName: Full=F-box/kelch-repeat protein At3g06240;^Eukaryota; Viridiplantae; Streptophyta; Embryophyta; Tracheophyta; Spermatophyta; Magnoliophyta; eudicotyledons; Gunneridae; Pentapetalae; rosids; malvids; Brassicales; Brassicaceae; Camelineae; Arabidopsis	.	.	.	.		3CvL_up	TR47644|c3_g4	-0.424571	-0.997777	1.42235	1.47	0.23	6.65	-2.72031	0.468792	2.0189	0.219432	4.68776	0.000440575	4	15	TR47644|c3_g4			3CvL_up
TR47656|c1_g6										.	.	.	.		.	.	.	Unannotated	.	.	.	.	.		3CvL_dn	TR47656|c1_g6	-1.4642	2.92839	-1.4642	0	31.81	0	7.54046	0.00649682			-8.1772	0.000700683	2	14	TR47656|c1_g6			3CvL_dn
TR47659|c0_g1	AT5G28145	transposable element gene [Source:TAIR;Acc:AT5G28145]	0	0	0	0	No	No	Retrovirus-related Pol polyprotein from transposon TNT 1-94	GO:0004190^molecular_function^aspartic-type endopeptidase activity`GO:0004519^molecular_function^endonuclease activity`GO:0003676^molecular_function^nucleic acid binding`GO:0003964^molecular_function^RNA-directed DNA polymerase activity`GO:0008270^molecular_function^zinc ion binding`GO:0015074^biological_process^DNA integration	.	.	.		.	.	.	Others	POLX_TOBAC^POLX_TOBAC^Q:5-1075,H:953-1317^33.51%ID^E:9e-58^RecName: Full=Retrovirus-related Pol polyprotein from transposon TNT 1-94;^Eukaryota; Viridiplantae; Streptophyta; Embryophyta; Tracheophyta; Spermatophyta; Magnoliophyta; eudicotyledons; Gunneridae; Pentapetalae; asterids; lamiids; Solanales; Solanaceae; Nicotianoideae; Nicotianeae; Nicotiana	PF13976.1^gag_pre-integrs^GAG-pre-integrase domain^32-109^E:9.8e-13	.	.	.		0v3C_up;3CvL_dn	TR47659|c0_g1	-1.55679	3.0079	-1.45111	0	36.03	0.1	11.5096	2.57918e-11	3.65805	1	-8.36362	5.07339e-12	2	9	TR47659|c0_g1	0v3C_up		3CvL_dn
TR47665|c1_g8										.	.	.	.		.	.	.	Unannotated	.	.	.	.	.		3CvL_up	TR47665|c1_g8	-1.26605	-1.26605	2.5321	0	0	16.64			8.45001	0.00146045	8.58735	0.000104624	4	15	TR47665|c1_g8			3CvL_up
TR47671|c2_g3										.	.	.	.		.	.	.	Unannotated	.	.	.	.	.		0v3C_up	TR47671|c2_g3	-2.75405	1.89044	0.863604	0	38.17	14.54	8.75842	4.49095e-05	7.75513	0.0166497	-1.50449	0.362157	6	6	TR47671|c2_g3	0v3C_up
TR47671|c2_g8	AT5G66600	Protein of unknown function, DUF547 [Source:TAIR;Acc:AT5G66600]	0	0	0	0	No	No	Wall-associated receptor kinase-like 21	GO:0016021^cellular_component^integral component of membrane`GO:0005524^molecular_function^ATP binding`GO:0004674^molecular_function^protein serine/threonine kinase activity	COG0515^Serine Threonine protein kinase	.	.		.	.	.	Signalling	WAKLR_ARATH^WAKLR_ARATH^Q:293-168,H:554-595^50%ID^E:1e-05^RecName: Full=Wall-associated receptor kinase-like 21;^Eukaryota; Viridiplantae; Streptophyta; Embryophyta; Tracheophyta; Spermatophyta; Magnoliophyta; eudicotyledons; Gunneridae; Pentapetalae; rosids; malvids; Brassicales; Brassicaceae; Camelineae; Arabidopsis	.	R;T;K;L	.	.		0v3L_dn	TR47671|c2_g8	1.47461	-0.0271628	-1.44745	62.89	16.06	4.06	-2.49654	0.0216214	-4.24236	1.98288e-05	-1.82842	0.243271	1	10	TR47671|c2_g8		0v3L_dn
TR47681|c0_g3										.	.	.	.		.	.	.	Unannotated	.	.	.	.	.		3CvL_up	TR47681|c0_g3	-0.984295	-1.63805	2.62235	2	0.4	29.57	-2.32568	0.843668	3.70207	0.00369325	6.00259	2.92029e-05	4	15	TR47681|c0_g3			3CvL_up
TR47731|c0_g1										.	.	.	.		.	.	.	Unannotated	.	.	.	.	.		0v3C_up	TR47731|c0_g1	-2.02006	1.56618	0.453874	3.18	46.88	16.9	3.65575	0.00050597	2.19463	0.100622	-1.54684	0.271798	6	6	TR47731|c0_g1	0v3C_up
TR47792|c1_g2										.	.	.	.		.	.	.	Unannotated	.	.	.	.	.		0v3L_up;3CvL_up	TR47792|c1_g2	-1.33748	-1.51294	2.85042	0.96	0.48	33.19	-1.36185	1	5.04232	9.43307e-05	6.3702	4.5542e-06	4	13	TR47792|c1_g2		0v3L_up	3CvL_up
TR47792|c1_g3										.	.	.	.		.	.	.	Unannotated	.	.	.	.	.		3CvL_up	TR47792|c1_g3	-0.982795	-1.57309	2.55589	1.28	0.13	23.07	-3.39279	0.073788	3.26477	0.0019077	6.60769	2.76267e-08	4	15	TR47792|c1_g3			3CvL_up
TR47793|c2_g2	ATMG00560	60S ribosomal protein L2, mitochondrial [Source:UniProtKB/Swiss-Prot;Acc:P93311]	0	0	0	0	Yes	No	CASP-like protein 1C2	GO:0016021^cellular_component^integral component of membrane`GO:0005886^cellular_component^plasma membrane	.	.	.		9.B.56.1.7	9.B	9.B.56	Others	CSPL2_RICCO^CSPL2_RICCO^Q:3-162,H:4-163^60%ID^E:2e-63^RecName: Full=CASP-like protein 1C2;^Eukaryota; Viridiplantae; Streptophyta; Embryophyta; Tracheophyta; Spermatophyta; Magnoliophyta; eudicotyledons; Gunneridae; Pentapetalae; rosids; fabids; Malpighiales; Euphorbiaceae; Acalyphoideae; Acalypheae; Ricinus	PF04535.7^DUF588^Domain of unknown function (DUF588)^6-141^E:8.9e-38	.	sigP:1^30^0.592^YES	ExpAA=88.66^PredHel=4^Topology=i9-31o51-73i80-102o133-155i		3CvL_dn	TR47793|c2_g2	-0.979983	1.93796	-0.957972	7.33	53.11	4.67	2.69333	0.0160117	-0.804507	0.787758	-3.58287	0.000298803	2	14	TR47793|c2_g2			3CvL_dn
TR47793|c2_g3	AT2G07715	Nucleic acid-binding, OB-fold-like protein [Source:TAIR;Acc:AT2G07715]	0	0	0	0	Yes	No	60S ribosomal protein L2, mitochondrial	GO:0005739^cellular_component^mitochondrion`GO:0005840^cellular_component^ribosome`GO:0003735^molecular_function^structural constituent of ribosome`GO:0006412^biological_process^translation	COG0090^One of the primary rRNA binding proteins. Required for association of the 30S and 50S subunits to form the 70S ribosome, for tRNA binding and peptide bond formation. It has been suggested to have peptidyltransferase activity	.	.		9.B.14.2.2	9.B	9.B.14	Translation/Protein synthesis	RM02_ARATH^RM02_ARATH^Q:8-297,H:7-306^76.57%ID^E:4e-151^RecName: Full=60S ribosomal protein L2, mitochondrial;^Eukaryota; Viridiplantae; Streptophyta; Embryophyta; Tracheophyta; Spermatophyta; Magnoliophyta; eudicotyledons; Gunneridae; Pentapetalae; rosids; malvids; Brassicales; Brassicaceae; Camelineae; Arabidopsis	PF00181.18^Ribosomal_L2^Ribosomal Proteins L2, RNA binding domain^22-78^E:2.2e-17	J	.	ExpAA=64.78^PredHel=3^Topology=o10-28i35-57o77-99i		0v3L_dn	TR47793|c2_g3	1.34386	0.153269	-1.49713	51.09	16.35	3.35	-1.79939	0.150393	-4.08256	9.06388e-06	-2.36617	0.0213084	1	10	TR47793|c2_g3		0v3L_dn
TR47825|c1_g3	AT2G13940	transposable element gene [Source:TAIR;Acc:AT2G13940]	0	0	0	0	No	No	Copia protein	GO:0004190^molecular_function^aspartic-type endopeptidase activity`GO:0005524^molecular_function^ATP binding`GO:0003676^molecular_function^nucleic acid binding`GO:0008270^molecular_function^zinc ion binding`GO:0015074^biological_process^DNA integration	.	.	.		.	.	.	Others	COPIA_DROME^COPIA_DROME^Q:141-578,H:1255-1401^38.78%ID^E:3e-25^RecName: Full=Copia protein;^Eukaryota; Metazoa; Ecdysozoa; Arthropoda; Hexapoda; Insecta; Pterygota; Neoptera; Endopterygota; Diptera; Brachycera; Muscomorpha; Ephydroidea; Drosophilidae; Drosophila; Sophophora	.	.	.	.		0v3L_dn	TR47825|c1_g3	1.2222	0.317093	-1.5393	11.94	4.16	0	-1.64596	0.420881	-8.85461	7.50257e-05	-7.42573	0.0109653	1	10	TR47825|c1_g3		0v3L_dn
TR47829|c2_g2										.	.	.	.		.	.	.	Unannotated	.	.	.	.	.		0v3L_up;3CvL_up	TR47829|c2_g2	-0.974135	-1.50211	2.47624	1.44	0.29	22.67	-2.42896	0.347142	3.67324	0.000431069	6.04016	1.93207e-07	4	13	TR47829|c2_g2		0v3L_up	3CvL_up
TR47839|c1_g1	ATMG00580	NADH dehydrogenase subunit 4 [Source:TAIR;Acc:ATMG00580]	0	0	0	0	No	No	NADH dehydrogenase subunit 4 [Source:TAIR;Acc:ATMG00580]	.	.	.	.		.	.	.	Energy metabolism	.	.	.	.	.		3CvL_up	TR47839|c1_g1	-0.521246	-0.86162	1.38287	1.22	0.41	6.4	-1.71899	0.688688	2.23089	0.108565	3.87829	0.000914955	4	15	TR47839|c1_g1			3CvL_up
TR48740|c0_g2										.	.	.	.		.	.	.	Unannotated	.	.	.	.	.		3CvL_dn	TR48740|c0_g2	-1.38767	2.77534	-1.38767	0	26.9	0	7.78436	0.00279696			-8.42153	0.000271393	2	14	TR48740|c0_g2			3CvL_dn
TR48740|c0_g3										.	.	.	.		.	.	.	Unannotated	.	.	.	.	.		3CvL_dn	TR48740|c0_g3	-1.36884	2.73768	-1.36884	0	25.8	0	7.73877	0.00279696			-8.37586	0.000309191	2	14	TR48740|c0_g3			3CvL_dn
TR48740|c0_g5										.	.	.	.		.	.	.	Unannotated	.	.	.	.	.		3CvL_dn	TR48740|c0_g5	-1.39748	2.79495	-1.39748	0	27.49	0	7.82856	0.0023425			-8.4658	0.000235751	2	14	TR48740|c0_g5			3CvL_dn
TR48740|c0_g6										.	.	.	.		.	.	.	Unannotated	.	.	.	.	.		3CvL_dn	TR48740|c0_g6	-1.39088	2.78177	-1.39088	0	27.08	0	7.82856	0.0023425			-8.4658	0.000235751	2	14	TR48740|c0_g6			3CvL_dn
TR48779|c0_g1	AT2G26580	Axial regulator YABBY 5 [Source:UniProtKB/Swiss-Prot;Acc:Q8GW46]	0	0	0	0	No	No	Axial regulator YABBY 5	GO:0005634^cellular_component^nucleus`GO:0003677^molecular_function^DNA binding`GO:0046872^molecular_function^metal ion binding`GO:0003700^molecular_function^sequence-specific DNA binding transcription factor activity`GO:0006355^biological_process^regulation of transcription, DNA-templated	.	.	C2C2-YABBY		.	.	.	Transcription regulation	YAB5_ARATH^YAB5_ARATH^Q:7-151,H:6-142^71.03%ID^E:3e-62^RecName: Full=Axial regulator YABBY 5;^Eukaryota; Viridiplantae; Streptophyta; Embryophyta; Tracheophyta; Spermatophyta; Magnoliophyta; eudicotyledons; Gunneridae; Pentapetalae; rosids; malvids; Brassicales; Brassicaceae; Camelineae; Arabidopsis	PF04690.8^YABBY^YABBY protein^6-151^E:5.1e-50	.	.	.		3CvL_up	TR48779|c0_g1	-0.47573	-1.2773	1.75303	1.53	0	9.25	-5.29986	0.591508	2.41971	0.211726	8.26636	0.000362675	4	15	TR48779|c0_g1			3CvL_up
TR48791|c0_g1										.	.	.	.		.	.	.	Unannotated	.	.	.	.	.		0v3C_dn;0v3L_dn	TR48791|c0_g1	2.79978	-1.39989	-1.39989	35.89	0	0	-8.3117	0.000419035	-8.72936	0.000127745			3	2	TR48791|c0_g1	0v3C_dn	0v3L_dn
TR48794|c0_g1										.	.	.	.		.	.	.	Unannotated	.	.	.	.	.	D0;D3L	0v3C_dn;3CvL_up	TR48794|c0_g1	1.09864	-3.96935	2.87071	67.22	0	146.43	-8.88053	3.1439e-05	0.948964	0.704035	10.3851	8.77753e-08	5	5	TR48794|c0_g1	0v3C_dn		3CvL_up
TR48794|c0_g2										.	.	.	.		.	.	.	Unannotated	.	.	.	.	.	D3C	0v3C_up;3CvL_dn	TR48794|c0_g2	-2.16801	4.33602	-2.16801	0	142.71	0	9.57411	9.44389e-07			-10.2129	3.87698e-08	2	9	TR48794|c0_g2	0v3C_up		3CvL_dn
TR48965|c0_g1	AT5G54860	Probable folate-biopterin transporter 4 [Source:UniProtKB/Swiss-Prot;Acc:Q8RWQ5]	0	0	0	0	No	No	Probable folate-biopterin transporter 4 [Source:UniProtKB/Swiss-Prot;Acc:Q8RWQ5]	.	.	.	.		2.A.71	2.A	2.A.71	Transport	.	.	.	.	.		0v3L_dn	TR48965|c0_g1	1.38119	-0.602435	-0.778758	7.17	0.2	0	-5.1013	0.00473304	-8.49293	0.000355952			3	10	TR48965|c0_g1		0v3L_dn
TR48987|c0_g4										.	.	.	.		.	.	.	Unannotated	.	.	.	.	.		3CvL_dn	TR48987|c0_g4	-1.21891	2.43782	-1.21891	0	18.47	0	7.48631	0.00800391			-8.12294	0.000836191	2	14	TR48987|c0_g4			3CvL_dn
TR48989|c0_g3										.	.	.	.		.	.	.	Unannotated	.	.	.	.	.		0v3L_up	TR48989|c0_g3	-3.22405	0.935743	2.28831	0	26.83	57.56	7.82856	0.0023425	10.5058	6.27246e-08	2.1776	0.057639	6	12	TR48989|c0_g3		0v3L_up
TR48989|c1_g3										.	.	.	.		.	.	.	Unannotated	.	.	.	.	.		3CvL_up	TR48989|c1_g3	-1.11071	-1.11071	2.22142	0	0	11.69			7.90258	0.0114003	8.03975	0.000993207	4	15	TR48989|c1_g3			3CvL_up
TR48991|c0_g2	AT4G22350	Ubiquitin C-terminal hydrolases superfamily protein [Source:TAIR;Acc:AT4G22350]	0	0	0	0	No	No	Ubiquitin C-terminal hydrolases superfamily protein [Source:TAIR;Acc:AT4G22350]	.	.	.	.		.	.	.	Protein regulation	.	.	.	.	.		3CvL_dn	TR48991|c0_g2	-1.12054	2.24109	-1.12054	0	14.75	0	7.59265	0.00523366			-8.22949	0.000589188	2	14	TR48991|c0_g2			3CvL_dn
TR48991|c0_g7	AT4G22350	Ubiquitin C-terminal hydrolases superfamily protein [Source:TAIR;Acc:AT4G22350]	0	0	0	0	No	No	Ubiquitin C-terminal hydrolases superfamily protein [Source:TAIR;Acc:AT4G22350]	.	.	.	.		.	.	.	Protein regulation	.	.	.	.	.		0v3C_up	TR48991|c0_g7	-1.78583	1.49263	0.293192	0.32	16.28	5.02	5.46261	0.000594897	3.4029	0.199883	-2.1772	0.0848276	6	6	TR48991|c0_g7	0v3C_up
TR49012|c1_g2										.	.	.	.		.	.	.	Unannotated	.	.	.	.	.		0v3L_dn	TR49012|c1_g2	0.766596	0.154155	-0.920751	7.73	3.35	0.61	-1.70196	0.332435	-4.49589	8.80857e-05	-2.8784	0.044266	1	10	TR49012|c1_g2		0v3L_dn
TR49028|c0_g2	AT1G11190	Endonuclease 1 [Source:UniProtKB/Swiss-Prot;Acc:Q9SXA6]	0	0	0	0	No	No	Endonuclease 1	GO:0016891^molecular_function^endoribonuclease activity, producing 5'-phosphomonoesters`GO:0046872^molecular_function^metal ion binding`GO:0003676^molecular_function^nucleic acid binding`GO:0000014^molecular_function^single-stranded DNA endodeoxyribonuclease activity`GO:0043765^molecular_function^T/G mismatch-specific endonuclease activity`GO:0000737^biological_process^DNA catabolic process, endo…	.	.	.		.	.	.	Nucleic acid metabolism	ENDO1_ARATH^ENDO1_ARATH^Q:27-307,H:23-305^71.73%ID^E:6e-158^RecName: Full=Endonuclease 1;^Eukaryota; Viridiplantae; Streptophyta; Embryophyta; Tracheophyta; Spermatophyta; Magnoliophyta; eudicotyledons; Gunneridae; Pentapetalae; rosids; malvids; Brassicales; Brassicaceae; Camelineae; Arabidopsis	PF02265.11^S1-P1_nuclease^S1/P1 Nuclease^33-297^E:8.9e-81	.	sigP:1^32^0.658^YES	ExpAA=22.65^PredHel=1^Topology=i12-34o	D3C	0v3C_up	TR49028|c0_g2	-1.98045	1.30748	0.672969	11.7	101.9	52.76	3.86324	6.36538e-05	2.63038	0.016051	-1.31703	0.40277	6	6	TR49028|c0_g2	0v3C_up
TR49064|c3_g11										.	.	.	.		.	.	.	Unannotated	.	.	.	.	.		0v3L_up;3CvL_up	TR49064|c3_g11	-1.33336	-1.33336	2.66673	0	0	19.34			8.63009	0.000633711	8.76748	0.0002691	4	13	TR49064|c3_g11		0v3L_up	3CvL_up
TR49544|c0_g2										.	.	.	.		.	.	.	Unannotated	.	.	.	.	.		0v3L_up;3CvL_up	TR49544|c0_g2	-1.6683	-1.6683	3.3366	0	0	40.11			8.89956	0.000208907	9.03701	8.31147e-05	4	13	TR49544|c0_g2		0v3L_up	3CvL_up
TR49928|c2_g1										.	.	.	.		.	.	.	Unannotated	.	.	.	.	.	D3C	0v3C_up;3CvL_dn	TR49928|c2_g1	-2.12553	4.25106	-2.12553	0	130.51	0	10.4862	6.7012e-09			-11.1253	2.10114e-10	2	9	TR49928|c2_g1	0v3C_up		3CvL_dn
TR49928|c3_g1										.	.	.	.		.	.	.	Unannotated	.	.	.	.	.		3CvL_dn	TR49928|c3_g1	-0.0596519	1.9709	-1.91125	5.38	21.86	0	1.81913	0.441563	-6.28515	0.259609	-8.3287	0.000362675	2	14	TR49928|c3_g1			3CvL_dn
TR49928|c3_g11									Uncharacterized protein YLR154C-G	.	.	.	.		.	.	.	Unknown	YL154_YEAST^YL154_YEAST^Q:324-449,H:8-49^64.29%ID^E:2e-10^RecName: Full=Uncharacterized protein YLR154C-G;^Eukaryota; Fungi; Dikarya; Ascomycota; Saccharomycotina; Saccharomycetes; Saccharomycetales; Saccharomycetaceae; Saccharomyces	.	.	.	.	D0	0v3C_dn;0v3L_dn	TR49928|c3_g11	3.02921	-0.916383	-2.11282	167.43	6.87	1.7	-4.80301	1.41679e-06	-6.7556	3.40894e-10	-2.03439	0.33354	3	2	TR49928|c3_g11	0v3C_dn	0v3L_dn
TR49928|c3_g6									Uncharacterized protein YLR154C-G	.	.	.	.		.	.	.	Unknown	YL154_YEAST^YL154_YEAST^Q:94-213,H:10-49^57.5%ID^E:9e-07^RecName: Full=Uncharacterized protein YLR154C-G;^Eukaryota; Fungi; Dikarya; Ascomycota; Saccharomycotina; Saccharomycetes; Saccharomycetales; Saccharomycetaceae; Saccharomyces	.	.	.	.		3CvL_dn	TR49928|c3_g6	-1.29597	2.59194	-1.29597	0	21.96	0	7.95356	0.00136568			-8.59099	0.00013781	2	14	TR49928|c3_g6			3CvL_dn
TR49928|c5_g1										.	.	.	.		.	.	.	Unannotated	.	.	.	.	.		0v3C_dn;0v3L_dn	TR49928|c5_g1	2.65365	-1.0593	-1.59435	37.18	0.71	0	-5.68447	0.000488842	-9.07656	2.41589e-05			3	2	TR49928|c5_g1	0v3C_dn	0v3L_dn
TR49976|c1_g1										.	.	.	.		.	.	.	Unannotated	.	.	.	.	ExpAA=49.25^PredHel=2^Topology=i5-27o47-69i		0v3L_up	TR49976|c1_g1	-1.81069	0.366262	1.44443	0.28	6.59	12.72	4.32799	0.00378646	5.2955	2.81713e-05	0.867567	0.782603	6	12	TR49976|c1_g1		0v3L_up
TR50006|c0_g3										.	.	.	.		.	.	.	Unannotated	.	.	.	.	.		3CvL_dn	TR50006|c0_g3	-0.722172	2.54599	-1.82382	2.37	31.28	0	3.49254	0.0665524	-4.73672	0.730267	-8.4658	0.000235751	2	14	TR50006|c0_g3			3CvL_dn
TR50105|c0_g1										.	.	.	.		.	.	.	Unknown	.	PF04570.9^DUF581^Protein of unknown function (DUF581)^161-213^E:6e-24	.	.	.	D3L	0v3C_up;0v3L_up	TR50105|c0_g1	-3.602	0.750335	2.85167	0	30.89	111.72	10.6856	2.19193e-09	12.9623	3.44124e-14	1.77522	0.132181	6	7	TR50105|c0_g1	0v3C_up	0v3L_up
TR50105|c0_g2										.	.	.	.		.	.	.	Unknown	.	PF04570.9^DUF581^Protein of unknown function (DUF581)^161-213^E:6e-24	.	.	.		0v3L_dn;3CvL_dn	TR50105|c0_g2	1.01084	1.80786	-2.8187	27.3	37.69	0	0.308752	0.962212	-11.0831	3.59583e-10	-11.6125	1.37458e-11	1	11	TR50105|c0_g2		0v3L_dn	3CvL_dn
TR50130|c0_g1										.	.	.	.		.	.	.	Unannotated	.	.	.	.	ExpAA=17.93^PredHel=1^Topology=o47-69i		0v3C_dn;3CvL_up	TR50130|c0_g1	0.697299	-2.97598	2.27868	43.47	1.15	83.76	-5.3534	3.80049e-06	0.793032	0.730267	6.08138	3.7015e-08	5	5	TR50130|c0_g1	0v3C_dn		3CvL_up
TR50130|c0_g2										.	.	.	.		.	.	.	Unannotated	.	.	.	.	ExpAA=17.93^PredHel=1^Topology=o47-69i	D3C	0v3L_dn;3CvL_dn	TR50130|c0_g2	0.40945	3.02025	-3.4297	27.48	137.41	0	2.15664	0.0592092	-9.94981	2.48565e-07	-12.3275	2.48808e-13	1	11	TR50130|c0_g2		0v3L_dn	3CvL_dn
TR50380|c0_g1	AT2G32690	glycine-rich protein 23 [Source:TAIR;Acc:AT2G32690]	0	0	0	0	No	No	glycine-rich protein 23 [Source:TAIR;Acc:AT2G32690]	.	.	.	.		.	.	.	Others	.	.	.	.	.		0v3L_dn	TR50380|c0_g1	2.03872	-0.17984	-1.85888	52.29	7.41	0.99	-2.96887	0.00800391	-5.82434	5.1622e-07	-2.94029	0.102286	1	10	TR50380|c0_g1		0v3L_dn
TR50645|c1_g7										.	.	.	.		.	.	.	Unannotated	.	.	.	.	.		3CvL_up	TR50645|c1_g7	-1.30829	-1.30829	2.61657	0	0	18.3			7.8671	0.0114003	8.00426	0.000993207	4	15	TR50645|c1_g7			3CvL_up
TR50646|c2_g3										.	.	.	.		.	.	.	Unannotated	.	.	.	.	.		3CvL_up	TR50646|c2_g3	-1.14888	-1.14888	2.29777	0	0	12.76			8.12911	0.00490273	8.26636	0.000362675	4	15	TR50646|c2_g3			3CvL_up
TR50671|c0_g1	AT1G67785	unknown protein; Has 30 Blast hits to 30 proteins in 12 species: Archae - 0; Bacteria - 0; Metazoa - 0; Fungi - 0; Plants - 30; Viruses - 0; Other Eukaryotes - 0 (source: NCBI BLink). [Source:TAIR;Acc:AT1G67785]	0	0	0	0	No	No	unknown protein; Has 30 Blast hits to 30 proteins in 12 species: Archae - 0; Bacteria - 0; Metazoa - 0; Fungi - 0; Plants - 30; Viruses - 0; Other Eukaryotes - 0 (source: NCBI BLink). [Source:TAIR;Acc:AT1G67785]	.	.	.	.		.	.	.	Unknown	.	.	.	.	.		3CvL_dn	TR50671|c0_g1	-0.476755	1.53267	-1.05592	8.96	32.59	3.32	1.73738	0.226139	-1.53888	0.419586	-3.36063	0.000831476	2	14	TR50671|c0_g1			3CvL_dn
TR50676|c0_g1	AT2G44250	Protein of Unknown Function (DUF239) [Source:TAIR;Acc:AT2G44250]	0	0	0	0	No	No	Protein of Unknown Function (DUF239) [Source:TAIR;Acc:AT2G44250]	.	.	.	.		.	.	.	Unknown	.	PF14365.1^DUF4409^Domain of unknown function (DUF4409)^66-168^E:5e-24`PF03080.10^DUF239^Domain of unknown function (DUF239)^176-404^E:6.2e-67	.	.	ExpAA=18.81^PredHel=1^Topology=i21-40o	D0	0v3L_dn;3CvL_dn	TR50676|c0_g1	1.70857	0.997588	-2.70616	179.47	83.79	4.03	-1.16413	0.591508	-5.07908	9.14663e-08	-3.99837	2.74754e-05	1	11	TR50676|c0_g1		0v3L_dn	3CvL_dn
TR50844|c3_g4	AT4G28530	NAC domain containing protein 74 [Source:TAIR;Acc:AT4G28530]	0	0	0	0	No	No	NAC domain-containing protein 21/22	GO:0005634^cellular_component^nucleus`GO:0003677^molecular_function^DNA binding`GO:0003700^molecular_function^sequence-specific DNA binding transcription factor activity`GO:0009734^biological_process^auxin-activated signaling pathway`GO:0048527^biological_process^lateral root development`GO:0010072^biological_process^primary shoot apical meristem specification`GO:0006351^biological_process^transc…	.	.	NAC		.	.	.	Transcription regulation	NAC22_ARATH^NAC22_ARATH^Q:10-182,H:19-195^54.14%ID^E:8e-60^RecName: Full=NAC domain-containing protein 21/22;^Eukaryota; Viridiplantae; Streptophyta; Embryophyta; Tracheophyta; Spermatophyta; Magnoliophyta; eudicotyledons; Gunneridae; Pentapetalae; rosids; malvids; Brassicales; Brassicaceae; Camelineae; Arabidopsis	PF02365.10^NAM^No apical meristem (NAM) protein^10-138^E:1.1e-48	.	.	.		0v3C_up	TR50844|c3_g4	-1.38537	1.66279	-0.277424	0.83	16.86	2.61	4.15244	0.000631312	1.48333	0.730267	-2.7615	0.01205	6	6	TR50844|c3_g4	0v3C_up
TR51125|c0_g1										.	.	.	.		.	.	.	Unannotated	.	.	.	.	.	D3L	0v3L_up;3CvL_up	TR51125|c0_g1	-2.06705	-2.06705	4.1341	0	0	93.57			12.7776	9.88774e-14	12.9153	5.41733e-14	4	13	TR51125|c0_g1		0v3L_up	3CvL_up
TR51202|c0_g1										.	.	.	.		.	.	.	Unannotated	.	.	.	.	.		0v3C_up	TR51202|c0_g1	-1.93954	2.08938	-0.149843	2.31	53.28	8.13	3.81058	0.000601764	1.27546	0.724682	-2.62284	0.0136306	6	6	TR51202|c0_g1	0v3C_up
TR51209|c0_g1	AT1G54280	Phospholipid-transporting ATPase 6 [Source:UniProtKB/Swiss-Prot;Acc:Q9SLK6]	0	0	0	0	No	No	Phospholipid-transporting ATPase 6 [Source:UniProtKB/Swiss-Prot;Acc:Q9SLK6]	.	.	.	.		.	.	.	Transport	.	.	.	.	.		3CvL_dn	TR51209|c0_g1	-0.640806	2.05645	-1.41565	1.46	16.05	0	3.8391	0.0216041	-4.73672	0.730267	-8.81284	4.93844e-05	2	14	TR51209|c0_g1			3CvL_dn
TR51213|c0_g1	AT1G76930	extensin 4 [Source:TAIR;Acc:AT1G76930]	0	0	ABA, JA, SA	0	No	No	extensin 4 [Source:TAIR;Acc:AT1G76930]	.	.	.	.		.	.	.	Cell wall related	.	.	.	.	.	D3L	0v3L_up;3CvL_up	TR51213|c0_g1	-2.46923	-0.935987	3.40522	0.8	4.78	103.25	2.36263	0.591508	6.80275	8.17866e-09	4.34397	1.1204e-05	6	13	TR51213|c0_g1		0v3L_up	3CvL_up
TR51253|c0_g1	AT5G17450	Heavy metal transport/detoxification superfamily protein [Source:TAIR;Acc:AT5G17450]	0	0	0	0	No	No	Heavy metal-associated isoprenylated plant protein 26	GO:0031965^cellular_component^nuclear membrane`GO:0005886^cellular_component^plasma membrane`GO:0009506^cellular_component^plasmodesma`GO:0046872^molecular_function^metal ion binding`GO:0010286^biological_process^heat acclimation`GO:0030001^biological_process^metal ion transport	.	.	.		.	.	.	Transport	HIP26_ARATH^HIP26_ARATH^Q:1-147,H:1-153^55.56%ID^E:1e-49^RecName: Full=Heavy metal-associated isoprenylated plant protein 26;^Eukaryota; Viridiplantae; Streptophyta; Embryophyta; Tracheophyta; Spermatophyta; Magnoliophyta; eudicotyledons; Gunneridae; Pentapetalae; rosids; malvids; Brassicales; Brassicaceae; Camelineae; Arabidopsis	PF00403.21^HMA^Heavy-metal-associated domain^30-85^E:1.4e-14	.	.	.	D3C	3CvL_dn	TR51253|c0_g1	-1.02493	2.03214	-1.0072	15.96	113.97	10.11	2.67544	0.0101442	-0.812715	0.730267	-3.57214	0.000174969	2	14	TR51253|c0_g1			3CvL_dn
TR51296|c0_g5										.	.	.	.		.	.	.	Unannotated	.	.	.	.	.		0v3L_dn;3CvL_dn	TR51296|c0_g5	1.27395	1.53565	-2.8096	32.95	30.72	0	-0.255852	1	-8.81406	8.47604e-05	-8.77816	5.51101e-05	1	11	TR51296|c0_g5		0v3L_dn	3CvL_dn
TR51306|c0_g1	AT2G36885	unknown protein; FUNCTIONS IN: molecular_function unknown; LOCATED IN: chloroplast; EXPRESSED IN: 22 plant structures; EXPRESSED DURING: 13 growth stages; Has 172 Blast hits to 172 proteins in 58 species: Archae - 0; Bacteria - 116; Metazoa - 0; Fun /.../; Plants - 32; Viruses - 0; Other Eukaryotes - 24 (source: NCBI BLink). [Source:TAIR;Acc:AT2G36885]	0	0	0	0	No	No	unknown protein; FUNCTIONS IN: molecular_function unknown; LOCATED IN: chloroplast; EXPRESSED IN: 22 plant structures; EXPRESSED DURING: 13 growth stages; Has 172 Blast hits to 172 proteins in 58 species: Archae - 0; Bacteria - 116; Metazoa - 0; Fun /.../; Plants - 32; Viruses - 0; Other Eukaryotes - 24 (source: NCBI BLink). [Source:TAIR;Acc:AT2G36885]	.	.	.	.		.	.	.	Unknown	.	PF13301.1^DUF4079^Protein of unknown function (DUF4079)^137-265^E:2.6e-17	.	.	ExpAA=109.39^PredHel=5^Topology=i92-114o136-158i179-201o211-233i240-262o		0v3L_dn;3CvL_dn	TR51306|c0_g1	1.05643	0.809328	-1.86576	35.04	22.48	1.77	-0.796283	0.843668	-4.45141	8.00788e-06	-3.73904	0.000225972	1	11	TR51306|c0_g1		0v3L_dn	3CvL_dn
TR51358|c0_g2	AT2G02810	UDP-galactose/UDP-glucose transporter 1 [Source:UniProtKB/Swiss-Prot;Acc:O64503]	0	0	0	0	No	No	UDP-galactose/UDP-glucose transporter 1 [Source:UniProtKB/Swiss-Prot;Acc:O64503]	.	.	.	.		.	.	.	Transport	.	.	.	.	.		0v3C_dn	TR51358|c0_g2	1.31036	-1.00625	-0.304101	11.91	0.57	1.57	-4.52611	2.17037e-05	-3.07315	0.00333245	1.37832	0.646465	3	1	TR51358|c0_g2	0v3C_dn
TR51365|c0_g1	AT4G22890	PGR5-like protein 1A, chloroplastic [Source:UniProtKB/Swiss-Prot;Acc:Q8H112]	0	0	0	0	No	Yes	PGR5-like protein 1A, chloroplastic	GO:0009507^cellular_component^chloroplast`GO:0009534^cellular_component^chloroplast thylakoid`GO:0009535^cellular_component^chloroplast thylakoid membrane`GO:0016021^cellular_component^integral component of membrane`GO:0009579^cellular_component^thylakoid`GO:0042802^molecular_function^identical protein binding`GO:0016730^molecular_function^oxidoreductase activity, acting on iron-sulfur proteins a…	.	.	.		.	.	.	Photosynthesis	PGL1A_ARATH^PGL1A_ARATH^Q:1-323,H:1-320^71.21%ID^E:1e-161^RecName: Full=PGR5-like protein 1A, chloroplastic;^Eukaryota; Viridiplantae; Streptophyta; Embryophyta; Tracheophyta; Spermatophyta; Magnoliophyta; eudicotyledons; Gunneridae; Pentapetalae; rosids; malvids; Brassicales; Brassicaceae; Camelineae; Arabidopsis	.	.	.	ExpAA=42.06^PredHel=2^Topology=i205-222o242-264i		0v3L_dn;3CvL_dn	TR51365|c0_g1	0.600076	1.04929	-1.64937	7.76	8.74	0	0.0068762	1	-8.68507	0.000169031	-8.91217	3.05486e-05	1	11	TR51365|c0_g1		0v3L_dn	3CvL_dn
TR51397|c0_g1	AT1G47820	unknown protein; BEST Arabidopsis thaliana protein match is: unknown protein (TAIR:AT1G47813.1); Has 29 Blast hits to 29 proteins in 9 species: Archae - 0; Bacteria - 0; Metazoa - 0; Fungi - 0; Plants - 29; Viruses - 0; Other Eukaryotes - 0 (source: /.../BLink). [Source:TAIR;Acc:AT1G47820]	0	0	0	0	No	No	unknown protein; BEST Arabidopsis thaliana protein match is: unknown protein (TAIR:AT1G47813.1); Has 29 Blast hits to 29 proteins in 9 species: Archae - 0; Bacteria - 0; Metazoa - 0; Fungi - 0; Plants - 29; Viruses - 0; Other Eukaryotes - 0 (source: /.../BLink). [Source:TAIR;Acc:AT1G47820]	.	.	.	.		.	.	.	Unknown	.	.	.	.	.		0v3C_dn;0v3L_dn	TR51397|c0_g1	3.08787	-1.54393	-1.54393	49.13	0	0	-9.33109	3.67901e-06	-9.74933	7.45325e-07			3	2	TR51397|c0_g1	0v3C_dn	0v3L_dn
TR51397|c0_g2	AT1G47820	unknown protein; BEST Arabidopsis thaliana protein match is: unknown protein (TAIR:AT1G47813.1); Has 29 Blast hits to 29 proteins in 9 species: Archae - 0; Bacteria - 0; Metazoa - 0; Fungi - 0; Plants - 29; Viruses - 0; Other Eukaryotes - 0 (source: /.../BLink). [Source:TAIR;Acc:AT1G47820]	0	0	0	0	No	No	unknown protein; BEST Arabidopsis thaliana protein match is: unknown protein (TAIR:AT1G47813.1); Has 29 Blast hits to 29 proteins in 9 species: Archae - 0; Bacteria - 0; Metazoa - 0; Fungi - 0; Plants - 29; Viruses - 0; Other Eukaryotes - 0 (source: /.../BLink). [Source:TAIR;Acc:AT1G47820]	.	.	.	.		.	.	.	Unknown	.	.	.	.	.		0v3L_up;3CvL_up	TR51397|c0_g2	-1.69368	-1.69368	3.38736	0	0	42.35			9.37405	2.2097e-05	9.51157	8.54804e-06	4	13	TR51397|c0_g2		0v3L_up	3CvL_up
TR51397|c0_g6	AT1G47820	unknown protein; BEST Arabidopsis thaliana protein match is: unknown protein (TAIR:AT1G47813.1); Has 29 Blast hits to 29 proteins in 9 species: Archae - 0; Bacteria - 0; Metazoa - 0; Fungi - 0; Plants - 29; Viruses - 0; Other Eukaryotes - 0 (source: /.../BLink). [Source:TAIR;Acc:AT1G47820]	0	0	0	0	No	No	unknown protein; BEST Arabidopsis thaliana protein match is: unknown protein (TAIR:AT1G47813.1); Has 29 Blast hits to 29 proteins in 9 species: Archae - 0; Bacteria - 0; Metazoa - 0; Fungi - 0; Plants - 29; Viruses - 0; Other Eukaryotes - 0 (source: /.../BLink). [Source:TAIR;Acc:AT1G47820]	.	.	.	.		.	.	.	Unknown	.	.	.	.	.		0v3C_up;3CvL_dn	TR51397|c0_g6	-1.68225	3.3645	-1.68225	0	50.96	0	9.22316	5.30256e-06			-9.86181	2.50048e-07	2	9	TR51397|c0_g6	0v3C_up		3CvL_dn
TR51397|c0_g7	AT1G47820	unknown protein; BEST Arabidopsis thaliana protein match is: unknown protein (TAIR:AT1G47813.1); Has 29 Blast hits to 29 proteins in 9 species: Archae - 0; Bacteria - 0; Metazoa - 0; Fungi - 0; Plants - 29; Viruses - 0; Other Eukaryotes - 0 (source: /.../BLink). [Source:TAIR;Acc:AT1G47820]	0	0	0	0	No	No	unknown protein; BEST Arabidopsis thaliana protein match is: unknown protein (TAIR:AT1G47813.1); Has 29 Blast hits to 29 proteins in 9 species: Archae - 0; Bacteria - 0; Metazoa - 0; Fungi - 0; Plants - 29; Viruses - 0; Other Eukaryotes - 0 (source: /.../BLink). [Source:TAIR;Acc:AT1G47820]	.	.	.	.		.	.	.	Unknown	.	.	.	.	.		0v3L_up;3CvL_up	TR51397|c0_g7	-1.69004	-1.69004	3.38009	0	0	42.03			9.4599	1.43289e-05	9.59743	5.38111e-06	4	13	TR51397|c0_g7		0v3L_up	3CvL_up
TR51430|c1_g2	AT5G28650	Probable WRKY transcription factor 74 [Source:UniProtKB/Swiss-Prot;Acc:Q93WU6]	0	0	0	0	No	No	Probable WRKY transcription factor 21	GO:0005634^cellular_component^nucleus`GO:0005516^molecular_function^calmodulin binding`GO:0043565^molecular_function^sequence-specific DNA binding`GO:0003700^molecular_function^sequence-specific DNA binding transcription factor activity`GO:0006351^biological_process^transcription, DNA-templated	.	.	WRKY		.	.	.	Transcription regulation	WRK21_ARATH^WRK21_ARATH^Q:708-842,H:333-377^80%ID^E:3e-17^RecName: Full=Probable WRKY transcription factor 21;^Eukaryota; Viridiplantae; Streptophyta; Embryophyta; Tracheophyta; Spermatophyta; Magnoliophyta; eudicotyledons; Gunneridae; Pentapetalae; rosids; malvids; Brassicales; Brassicaceae; Camelineae; Arabidopsis	.	.	.	.		0v3L_up	TR51430|c1_g2	-2.15114	0.0529959	2.09815	0	5.74	23.23	7.43005	0.00800391	9.87144	1.83762e-06	1.94246	0.132181	6	12	TR51430|c1_g2		0v3L_up
TR51442|c0_g1										.	.	.	.		.	.	.	Unannotated	.	.	.	.	.		0v3L_up;3CvL_up	TR51442|c0_g1	-1.35882	-1.35882	2.71765	0	0	20.46			8.67181	0.000559863	8.80921	0.000212799	4	13	TR51442|c0_g1		0v3L_up	3CvL_up
TR51572|c0_g14									41 kDa spicule matrix protein	GO:0005576^cellular_component^extracellular region`GO:0030246^molecular_function^carbohydrate binding	.	.	.		.	.	.	Others	SM41_HEMPU^SM41_HEMPU^Q:1-95,H:231-323^39.8%ID^E:2e-07^RecName: Full=41 kDa spicule matrix protein;^Eukaryota; Metazoa; Echinodermata; Eleutherozoa; Echinozoa; Echinoidea; Euechinoidea; Echinacea; Echinoida; Strongylocentrotidae; Hemicentrotus`SM41_HEMPU^SM41_HEMPU^Q:1-95,H:218-303^39.58%ID^E:3e-07^RecName: Full=41 kDa spicule matrix protein;^Eukaryota; Metazoa; Echinodermata; Eleutherozoa; Echin…	.	.	.	.		3CvL_up	TR51572|c0_g14	-1.4616	-1.4616	2.92321	0	0	25.65			8.15875	0.00420585	8.29601	0.000309191	4	15	TR51572|c0_g14			3CvL_up
TR51572|c0_g4									Levansucrase {ECO:0000303|PubMed:15735966}	GO:0050053^molecular_function^levansucrase activity`GO:0009758^biological_process^carbohydrate utilization	.	.	.		.	.	.	Carbohydrate metabolism	LEVS_LACSN^LEVS_LACSN^Q:289-74,H:746-816^29.17%ID^E:1e-05^RecName: Full=Levansucrase {ECO:0000303|PubMed:15735966};^Bacteria; Firmicutes; Bacilli; Lactobacillales; Lactobacillaceae; Lactobacillus	.	.	.	.	D3L	0v3L_up;3CvL_up	TR51572|c0_g4	-2.89821	-3.58974	6.48795	1.28	0	1392.06			10.0025	4.02309e-15	13.9301	1.34847e-16	4	13	TR51572|c0_g4		0v3L_up	3CvL_up
TR51595|c0_g1										.	.	.	.		.	.	.	Unannotated	.	.	.	.	.		0v3L_dn	TR51595|c0_g1	1.80266	-0.901329	-0.901329	11.38	0	0	-7.91262	0.0019512	-8.32991	0.000819592			3	10	TR51595|c0_g1		0v3L_dn
TR51669|c0_g4										.	.	.	.		.	.	.	Unannotated	.	.	.	.	.		0v3L_dn	TR51669|c0_g4	2.29724	-1.14862	-1.14862	20.45	0	0	-7.91262	0.0019512	-8.32991	0.000819592			3	10	TR51669|c0_g4		0v3L_dn
TR51712|c0_g1	ATCG01280	Protein Ycf2 [Source:UniProtKB/Swiss-Prot;Acc:P56786]	0	0	0	0	No	No	Protein Ycf2 {ECO:0000255|HAMAP-Rule:MF_01330}	GO:0009570^cellular_component^chloroplast stroma`GO:0005524^molecular_function^ATP binding	.	.	.		.	.	.	Others	YCF2_VITVI^YCF2_VITVI^Q:1-263,H:1737-1999^97.72%ID^E:2e-172^RecName: Full=Protein Ycf2 {ECO:0000255|HAMAP-Rule:MF_01330};^Eukaryota; Viridiplantae; Streptophyta; Embryophyta; Tracheophyta; Spermatophyta; Magnoliophyta; eudicotyledons; Gunneridae; Pentapetalae; rosids; Vitales; Vitaceae; Vitis	PF00004.24^AAA^ATPase family associated with various cellular activities (AAA)^7-85^E:1.3e-05	.	.	.		0v3L_dn	TR51712|c0_g1	0.955328	0.347776	-1.3031	12.04	5.53	0.55	-1.27494	0.703133	-4.52496	0.000633711	-3.33735	0.0487697	1	10	TR51712|c0_g1		0v3L_dn
TR51855|c0_g2										.	.	.	.		.	.	.	Unannotated	.	.	.	.	.		3CvL_up	TR51855|c0_g2	-1.10755	-1.10755	2.2151	0	0	11.62			8.06793	0.00571508	8.20517	0.000497991	4	15	TR51855|c0_g2			3CvL_up
TR51862|c0_g1										.	.	.	.		.	.	.	Unannotated	.	.	.	sigP:1^23^0.488^YES	.		0v3L_up;3CvL_up	TR51862|c0_g1	-1.58885	-1.58885	3.17769	0	0	33.8			9.59613	7.32144e-06	9.73368	2.85928e-06	4	13	TR51862|c0_g1		0v3L_up	3CvL_up
TR51939|c0_g1	AT2G18360	alpha/beta-Hydrolases superfamily protein [Source:TAIR;Acc:AT2G18360]	0	0	0	0	No	No	Epoxide hydrolase 4	GO:0016021^cellular_component^integral component of membrane`GO:0016787^molecular_function^hydrolase activity	COG0596^Alpha beta hydrolase	.	.		.	.	.	Others	EPHX4_MOUSE^EPHX4_MOUSE^Q:56-274,H:86-321^26.4%ID^E:3e-11^RecName: Full=Epoxide hydrolase 4;^Eukaryota; Metazoa; Chordata; Craniata; Vertebrata; Euteleostomi; Mammalia; Eutheria; Euarchontoglires; Glires; Rodentia; Sciurognathi; Muroidea; Muridae; Murinae; Mus; Mus	PF12695.2^Abhydrolase_5^Alpha/beta hydrolase family^63-287^E:1.9e-16`PF12697.2^Abhydrolase_6^Alpha/beta hydrolase family^64-295^E:8.5e-29`PF00561.15^Abhydrolase_1^alpha/beta hydrolase fold^115-302^E:9.3e-16	R	.	.	D3C	0v3C_up	TR51939|c0_g1	-1.88304	2.12672	-0.243682	12.27	176.15	26.58	3.69749	8.62904e-05	0.968199	0.664162	-2.81293	0.00358127	6	6	TR51939|c0_g1	0v3C_up
TR51987|c0_g1										.	.	.	.		.	.	.	Unannotated	.	.	.	.	.		0v3L_dn;3CvL_dn	TR51987|c0_g1	1.30101	1.3931	-2.69411	30.87	25.44	0	-0.441551	0.913574	-8.77233	0.000111229	-8.55045	0.000155946	1	11	TR51987|c0_g1		0v3L_dn	3CvL_dn
TR51993|c0_g1	AT1G09750	Eukaryotic aspartyl protease family protein [Source:TAIR;Acc:AT1G09750]	0	0	0	0	No	No	Aspartic proteinase nepenthesin-1	GO:0005576^cellular_component^extracellular region`GO:0004190^molecular_function^aspartic-type endopeptidase activity	.	.	.		8.A.32.1.5	8.A	8.A.32	Protein metabolism	NEP1_NEPGR^NEP1_NEPGR^Q:79-456,H:64-434^34.36%ID^E:1e-53^RecName: Full=Aspartic proteinase nepenthesin-1;^Eukaryota; Viridiplantae; Streptophyta; Embryophyta; Tracheophyta; Spermatophyta; Magnoliophyta; eudicotyledons; Gunneridae; Pentapetalae; Caryophyllales; Nepenthaceae; Nepenthes	PF14543.1^TAXi_N^Xylanase inhibitor N-terminal^117-280^E:1.5e-31`PF00026.18^Asp^Eukaryotic aspartyl protease^117-453^E:6.3e-14`PF14541.1^TAXi_C^Xylanase inhibitor C-terminal^303-452^E:7.3e-35	.	.	ExpAA=21.66^PredHel=1^Topology=i16-38o	D0;D3L	0v3C_dn	TR51993|c0_g1	0.68322	-1.97957	1.29635	125.45	13.92	120.49	-3.32705	0.000466885	-0.211489	1	3.03326	0.00149151	3	1	TR51993|c0_g1	0v3C_dn
TR51996|c0_g1									Major allergen Mal d 1	GO:0006952^biological_process^defense response`GO:0009607^biological_process^response to biotic stimulus	.	.	.		.	.	.	Defence	MAL12_MALDO^MAL12_MALDO^Q:2-142,H:18-157^34.04%ID^E:5e-22^RecName: Full=Major allergen Mal d 1;^Eukaryota; Viridiplantae; Streptophyta; Embryophyta; Tracheophyta; Spermatophyta; Magnoliophyta; eudicotyledons; Gunneridae; Pentapetalae; rosids; fabids; Rosales; Rosaceae; Maloideae; Maleae; Malus	PF00407.14^Bet_v_1^Pathogenesis-related protein Bet v I family^2-139^E:6.8e-17	.	.	.	D3L	0v3L_up;3CvL_up	TR51996|c0_g1	-2.35304	-2.35304	4.70607	0	0	170.64			12.0412	8.44579e-12	12.1789	4.0842e-12	4	13	TR51996|c0_g1		0v3L_up	3CvL_up
TR52008|c1_g4	ATCG01180	chloroplast-encoded 23S ribosomal RNA [Source:TAIR;Acc:ATCG01180]	0	0	0	0	Yes	No	Protein TAR1	GO:0005739^cellular_component^mitochondrion`GO:0043457^biological_process^regulation of cellular respiration	NOG79861^Cytochrome c oxidase polypeptide VIa	.	.		.	.	.	Energy metabolism	TAR1_YEAST^TAR1_YEAST^Q:461-351,H:41-77^67.57%ID^E:3e-10^RecName: Full=Protein TAR1;^Eukaryota; Fungi; Dikarya; Ascomycota; Saccharomycotina; Saccharomycetes; Saccharomycetales; Saccharomycetaceae; Saccharomyces`TAR1_YEAST^TAR1_YEAST^Q:352-287,H:76-99^62.5%ID^E:3e-10^RecName: Full=Protein TAR1;^Eukaryota; Fungi; Dikarya; Ascomycota; Saccharomycotina; Saccharomycetes; Saccharomycetales; Saccharomy…	.	S	.	.		0v3L_dn;3CvL_dn	TR52008|c1_g4	1.19741	2.2933	-3.49071	51.17	86.02	0	0.553908	0.857685	-9.85305	4.09364e-07	-10.6277	4.13876e-09	1	11	TR52008|c1_g4		0v3L_dn	3CvL_dn
TR52026|c3_g4										.	.	.	.		.	.	.	Unannotated	.	.	.	.	.		3CvL_up	TR52026|c3_g4	0.208176	-1.67701	1.46883	5.57	0	10.13	-6.97471	0.0414855	0.645716	0.996946	8.17357	0.000497991	4	15	TR52026|c3_g4			3CvL_up
TR52320|c0_g3										.	.	.	.		.	.	.	Unannotated	.	.	.	.	.		3CvL_up	TR52320|c0_g3	-1.72767	-1.72767	3.45534	0	0	45.55			8.45001	0.00146045	8.58735	0.000104624	4	15	TR52320|c0_g3			3CvL_up
TR52336|c0_g4										.	.	.	.		.	.	.	Unannotated	.	.	.	.	.		3CvL_up	TR52336|c0_g4	-1.05776	-1.05776	2.11552	0	0	10.35			7.97101	0.0081695	8.10821	0.000700683	4	15	TR52336|c0_g4			3CvL_up
TR52349|c0_g1										.	.	.	.		.	.	.	Unannotated	.	.	.	.	.		0v3C_up	TR52349|c0_g1	-1.8534	1.74891	0.104488	0.19	19.55	4.2	6.11549	3.00829e-05	4.18117	0.0238235	-2.05184	0.0952648	6	6	TR52349|c0_g1	0v3C_up
TR52375|c0_g1	AT5G45670	GDSL esterase/lipase At5g45670 [Source:UniProtKB/Swiss-Prot;Acc:Q9FK75]	0	0	0	0	No	No	GDSL esterase/lipase At5g45670	GO:0005576^cellular_component^extracellular region`GO:0016788^molecular_function^hydrolase activity, acting on ester bonds`GO:0016042^biological_process^lipid catabolic process	NOG129162^aspartyl protease family protein	.	.		.	.	.	Lipid metabolism	GDL82_ARATH^GDL82_ARATH^Q:38-408,H:1-362^63.88%ID^E:9e-178^RecName: Full=GDSL esterase/lipase At5g45670;^Eukaryota; Viridiplantae; Streptophyta; Embryophyta; Tracheophyta; Spermatophyta; Magnoliophyta; eudicotyledons; Gunneridae; Pentapetalae; rosids; malvids; Brassicales; Brassicaceae; Camelineae; Arabidopsis	PF00657.17^Lipase_GDSL^GDSL-like Lipase/Acylhydrolase^76-386^E:2.3e-41	S	.	ExpAA=22.72^PredHel=1^Topology=i47-69o		0v3C_dn	TR52375|c0_g1	1.50335	-2.072	0.568647	37.77	0.97	11.71	-5.40344	2.77804e-07	-1.84084	0.142244	3.48985	0.00279296	3	1	TR52375|c0_g1	0v3C_dn
TR52403|c0_g1	ATCG01180	chloroplast-encoded 23S ribosomal RNA [Source:TAIR;Acc:ATCG01180]	0	0	0	0	Yes	No	chloroplast-encoded 23S ribosomal RNA [Source:TAIR;Acc:ATCG01180]	.	.	.	.		.	.	.	Translation/Protein synthesis	.	.	.	.	.		3CvL_dn	TR52403|c0_g1	0.241398	1.63888	-1.88028	6.92	16.63	0	1.48217	0.538344	-7.49693	0.0166497	-9.20113	7.25979e-06	2	14	TR52403|c0_g1			3CvL_dn
TR52671|c0_g1										.	.	.	.		.	.	.	Unannotated	.	.	.	.	.	D0	0v3C_dn;3CvL_up	TR52671|c0_g1	2.22918	-3.6934	1.46421	123.22	0	44.74	-11.7828	5.12137e-12	-1.61719	0.246111	10.722	1.43242e-08	5	5	TR52671|c0_g1	0v3C_dn		3CvL_up
TR52676|c0_g1										.	.	.	.		.	.	.	Unannotated	.	.	.	.	ExpAA=21.07^PredHel=1^Topology=i81-100o		3CvL_dn	TR52676|c0_g1	0.43504	1.16014	-1.59518	19.06	25.3	1.94	0.184623	1	-3.46927	0.00209669	-3.73845	0.000343128	2	14	TR52676|c0_g1			3CvL_dn
TR52760|c0_g1	AT1G76200	NADH dehydrogenase [ubiquinone] 1 beta subcomplex subunit 2 [Source:UniProtKB/Swiss-Prot;Acc:Q8LDK3]	0	0	0	0	No	No	NADH dehydrogenase [ubiquinone] 1 beta subcomplex subunit 2	GO:0005747^cellular_component^mitochondrial respiratory chain complex I`GO:0055114^biological_process^oxidation-reduction process	.	.	.		.	.	.	Energy metabolism	NDUB2_ARATH^NDUB2_ARATH^Q:45-92,H:11-58^79.17%ID^E:1e-23^RecName: Full=NADH dehydrogenase [ubiquinone] 1 beta subcomplex subunit 2;^Eukaryota; Viridiplantae; Streptophyta; Embryophyta; Tracheophyta; Spermatophyta; Magnoliophyta; eudicotyledons; Gunneridae; Pentapetalae; rosids; malvids; Brassicales; Brassicaceae; Camelineae; Arabidopsis	.	.	.	.		0v3C_up;0v3L_up	TR52760|c0_g1	-3.88778	1.89988	1.9879	0	86.24	74.41	9.53464	1.08754e-06	9.74034	3.77674e-06	-0.29554	0.923121	6	7	TR52760|c0_g1	0v3C_up	0v3L_up
TR52760|c0_g2	AT1G76200	NADH dehydrogenase [ubiquinone] 1 beta subcomplex subunit 2 [Source:UniProtKB/Swiss-Prot;Acc:Q8LDK3]	0	0	0	0	No	No	NADH dehydrogenase [ubiquinone] 1 beta subcomplex subunit 2	GO:0005747^cellular_component^mitochondrial respiratory chain complex I`GO:0055114^biological_process^oxidation-reduction process	.	.	.		.	.	.	Energy metabolism	NDUB2_ARATH^NDUB2_ARATH^Q:343-203,H:11-57^80.85%ID^E:8e-23^RecName: Full=NADH dehydrogenase [ubiquinone] 1 beta subcomplex subunit 2;^Eukaryota; Viridiplantae; Streptophyta; Embryophyta; Tracheophyta; Spermatophyta; Magnoliophyta; eudicotyledons; Gunneridae; Pentapetalae; rosids; malvids; Brassicales; Brassicaceae; Camelineae; Arabidopsis	.	.	.	.		0v3L_dn;3CvL_dn	TR52760|c0_g2	1.0421	1.95257	-2.99467	31.82	47.47	0	0.413105	0.950614	-8.89405	5.74642e-05	-9.5278	1.43139e-06	1	11	TR52760|c0_g2		0v3L_dn	3CvL_dn
TR52760|c0_g3	AT1G76200	NADH dehydrogenase [ubiquinone] 1 beta subcomplex subunit 2 [Source:UniProtKB/Swiss-Prot;Acc:Q8LDK3]	0	0	0	0	No	No	NADH dehydrogenase [ubiquinone] 1 beta subcomplex subunit 2	GO:0005747^cellular_component^mitochondrial respiratory chain complex I`GO:0055114^biological_process^oxidation-reduction process	.	.	.		.	.	.	Energy metabolism	NDUB2_ARATH^NDUB2_ARATH^Q:644-504,H:11-57^80.85%ID^E:1e-21^RecName: Full=NADH dehydrogenase [ubiquinone] 1 beta subcomplex subunit 2;^Eukaryota; Viridiplantae; Streptophyta; Embryophyta; Tracheophyta; Spermatophyta; Magnoliophyta; eudicotyledons; Gunneridae; Pentapetalae; rosids; malvids; Brassicales; Brassicaceae; Camelineae; Arabidopsis	.	.	.	.		0v3C_up;0v3L_up	TR52760|c0_g3	-3.63975	1.80286	1.83689	0	67.55	56.12	10.3788	1.19943e-08	10.5343	5.48966e-08	-0.34598	0.870964	6	7	TR52760|c0_g3	0v3C_up	0v3L_up
TR52760|c0_g4	AT1G76200	NADH dehydrogenase [ubiquinone] 1 beta subcomplex subunit 2 [Source:UniProtKB/Swiss-Prot;Acc:Q8LDK3]	0	0	0	0	No	No	NADH dehydrogenase [ubiquinone] 1 beta subcomplex subunit 2	GO:0005747^cellular_component^mitochondrial respiratory chain complex I`GO:0055114^biological_process^oxidation-reduction process	.	.	.		.	.	.	Energy metabolism	NDUB2_ARATH^NDUB2_ARATH^Q:45-92,H:11-58^79.17%ID^E:1e-23^RecName: Full=NADH dehydrogenase [ubiquinone] 1 beta subcomplex subunit 2;^Eukaryota; Viridiplantae; Streptophyta; Embryophyta; Tracheophyta; Spermatophyta; Magnoliophyta; eudicotyledons; Gunneridae; Pentapetalae; rosids; malvids; Brassicales; Brassicaceae; Camelineae; Arabidopsis	.	.	.	.	D0	0v3L_dn;3CvL_dn	TR52760|c0_g4	1.85307	1.47329	-3.32636	72.79	42.69	0	-0.918059	0.843668	-9.87293	3.7941e-07	-9.1747	8.91973e-06	1	11	TR52760|c0_g4		0v3L_dn	3CvL_dn
TR52760|c0_g6	AT1G76200	NADH dehydrogenase [ubiquinone] 1 beta subcomplex subunit 2 [Source:UniProtKB/Swiss-Prot;Acc:Q8LDK3]	0	0	0	0	No	No	NADH dehydrogenase [ubiquinone] 1 beta subcomplex subunit 2	GO:0005747^cellular_component^mitochondrial respiratory chain complex I`GO:0055114^biological_process^oxidation-reduction process	.	.	.		.	.	.	Energy metabolism	NDUB2_ARATH^NDUB2_ARATH^Q:643-503,H:11-57^80.85%ID^E:1e-21^RecName: Full=NADH dehydrogenase [ubiquinone] 1 beta subcomplex subunit 2;^Eukaryota; Viridiplantae; Streptophyta; Embryophyta; Tracheophyta; Spermatophyta; Magnoliophyta; eudicotyledons; Gunneridae; Pentapetalae; rosids; malvids; Brassicales; Brassicaceae; Camelineae; Arabidopsis	.	.	.	.		0v3C_dn;0v3L_dn	TR52760|c0_g6	2.48383	-1.24191	-1.24191	25.26	0	0	-9.12333	9.67268e-06	-9.54148	2.16013e-06			3	2	TR52760|c0_g6	0v3C_dn	0v3L_dn
TR52760|c0_g8	AT1G76200	NADH dehydrogenase [ubiquinone] 1 beta subcomplex subunit 2 [Source:UniProtKB/Swiss-Prot;Acc:Q8LDK3]	0	0	0	0	No	No	NADH dehydrogenase [ubiquinone] 1 beta subcomplex subunit 2	GO:0005747^cellular_component^mitochondrial respiratory chain complex I`GO:0055114^biological_process^oxidation-reduction process	.	.	.		.	.	.	Energy metabolism	NDUB2_ARATH^NDUB2_ARATH^Q:45-92,H:11-58^79.17%ID^E:1e-23^RecName: Full=NADH dehydrogenase [ubiquinone] 1 beta subcomplex subunit 2;^Eukaryota; Viridiplantae; Streptophyta; Embryophyta; Tracheophyta; Spermatophyta; Magnoliophyta; eudicotyledons; Gunneridae; Pentapetalae; rosids; malvids; Brassicales; Brassicaceae; Camelineae; Arabidopsis	.	.	.	.		0v3L_up;3CvL_up	TR52760|c0_g8	-2.04394	-2.04394	4.08788	0	0	89.12			9.99983	9.56856e-07	10.1374	3.55536e-07	4	13	TR52760|c0_g8		0v3L_up	3CvL_up
TR53022|c0_g1										.	.	.	.		.	.	.	Unannotated	.	.	.	.	.		3CvL_up	TR53022|c0_g1	-1.23484	-1.712	2.94684	0.82	0	31.28			5.24376	0.00109642	9.17106	4.26276e-05	4	15	TR53022|c0_g1			3CvL_up
TR53194|c0_g1	AT3G11700	Fasciclin-like arabinogalactan protein 18 [Source:UniProtKB/Swiss-Prot;Acc:Q93W32]	0	0	0	0	No	No	Fasciclin-like arabinogalactan protein 16	GO:0005576^cellular_component^extracellular region	.	.	.		.	.	.	Cell wall related	FLA16_ARATH^FLA16_ARATH^Q:1-147,H:304-445^77.55%ID^E:3e-75^RecName: Full=Fasciclin-like arabinogalactan protein 16;^Eukaryota; Viridiplantae; Streptophyta; Embryophyta; Tracheophyta; Spermatophyta; Magnoliophyta; eudicotyledons; Gunneridae; Pentapetalae; rosids; malvids; Brassicales; Brassicaceae; Camelineae; Arabidopsis	.	.	.	.		0v3C_up	TR53194|c0_g1	-1.78062	1.89884	-0.118219	3.8	56.16	10.28	3.71547	0.000586161	1.27465	0.656161	-2.52723	0.0157528	6	6	TR53194|c0_g1	0v3C_up
TR53245|c0_g4	AT5G66600	Protein of unknown function, DUF547 [Source:TAIR;Acc:AT5G66600]	0	0	0	0	No	No	Protein of unknown function, DUF547 [Source:TAIR;Acc:AT5G66600]	.	.	.	.		.	.	.	Unknown	.	.	.	.	.		0v3C_dn;0v3L_dn	TR53245|c0_g4	2.06442	-1.85483	-0.209588	29.18	0	2.74	-9.28744	4.34201e-06	-3.96943	0.000355952	5.87149	0.321009	3	2	TR53245|c0_g4	0v3C_dn	0v3L_dn
TR53394|c0_g1	AT2G07599	unknown protein; BEST Arabidopsis thaliana protein match is: unknown protein (TAIR:ATMG01040.1). [Source:TAIR;Acc:AT2G07599]	0	0	0	0	No	No	unknown protein; BEST Arabidopsis thaliana protein match is: unknown protein (TAIR:ATMG01040.1). [Source:TAIR;Acc:AT2G07599]	.	.	.	.		.	.	.	Unknown	.	.	.	.	.		0v3L_dn;3CvL_dn	TR53394|c0_g1	0.659715	0.67732	-1.33704	6.19	4.83	0	-0.512267	0.857685	-9.35619	6.04529e-06	-9.06387	1.51319e-05	1	11	TR53394|c0_g1		0v3L_dn	3CvL_dn
TR53411|c0_g2										.	.	.	.		.	.	.	Unannotated	.	.	.	.	.	D0	0v3C_dn;0v3L_dn	TR53411|c0_g2	3.10067	-0.658712	-2.44196	94.2	3.88	0	-4.70204	9.49179e-05	-9.94981	2.48565e-07	-5.45069	0.520645	3	2	TR53411|c0_g2	0v3C_dn	0v3L_dn
TR53411|c0_g4										.	.	.	.		.	.	.	Unannotated	.	.	.	.	.		0v3C_up	TR53411|c0_g4	-3.27254	1.96506	1.30748	0	58.4	29.55	8.6882	6.51914e-05	8.12911	0.00490273	-1.06009	0.646465	6	6	TR53411|c0_g4	0v3C_up
TR53513|c0_g1	AT3G20570	early nodulin-like protein 9 [Source:TAIR;Acc:AT3G20570]	0	0	0	0	No	No	Early nodulin-like protein 1	GO:0031225^cellular_component^anchored component of membrane`GO:0046658^cellular_component^anchored component of plasma membrane`GO:0005886^cellular_component^plasma membrane`GO:0009506^cellular_component^plasmodesma`GO:0005507^molecular_function^copper ion binding`GO:0009055^molecular_function^electron carrier activity	.	.	.		.	.	.	Others	ENL1_ARATH^ENL1_ARATH^Q:51-191,H:16-158^44.06%ID^E:2e-34^RecName: Full=Early nodulin-like protein 1;^Eukaryota; Viridiplantae; Streptophyta; Embryophyta; Tracheophyta; Spermatophyta; Magnoliophyta; eudicotyledons; Gunneridae; Pentapetalae; rosids; malvids; Brassicales; Brassicaceae; Camelineae; Arabidopsis	PF02298.12^Cu_bind_like^Plastocyanin-like domain^74-156^E:3e-23	.	.	ExpAA=46.88^PredHel=1^Topology=o208-230i		0v3C_dn	TR53513|c0_g1	0.813672	-1.94054	1.12687	14.5	0.3	11.56	-5.54046	0.000936231	-0.482441	1	5.04095	0.00185902	3	1	TR53513|c0_g1	0v3C_dn
TR53543|c0_g1										.	.	.	.		.	.	.	Unannotated	.	.	.	.	.	D3L	0v3L_up;3CvL_up	TR53543|c0_g1	-2.3636	-2.3636	4.72719	0	0	174.46			11.5674	1.44653e-10	11.705	5.47394e-11	4	13	TR53543|c0_g1		0v3L_up	3CvL_up
TR53553|c0_g3										.	.	.	.		.	.	.	Unannotated	.	.	.	.	.		0v3C_up;3CvL_dn	TR53553|c0_g3	-1.5472	3.0944	-1.5472	0	38.1	0	8.17512	0.000574673			-8.81284	4.93844e-05	2	9	TR53553|c0_g3	0v3C_up		3CvL_dn
TR53946|c0_g1										.	.	.	.		.	.	.	Unannotated	.	.	.	.	.		3CvL_up	TR53946|c0_g1	-0.54747	-0.650464	1.19793	0.15	0	3.35			4.18117	0.0238235	8.10821	0.000700683	4	15	TR53946|c0_g1			3CvL_up
TR54066|c0_g1										.	.	.	.		.	.	.	Unannotated	.	.	.	.	.		3CvL_up	TR54066|c0_g1	-0.879049	-0.879049	1.7581	0	0	6.73			8.35076	0.00195878	8.48809	0.000155946	4	15	TR54066|c0_g1			3CvL_up
TR54089|c0_g1										.	.	.	.		.	.	.	Unannotated	.	.	.	.	.		3CvL_dn	TR54089|c0_g1	-0.609848	1.74075	-1.1309	0.9	10.05	0	3.25663	0.12319	-4.73672	0.730267	-8.22949	0.000589188	2	14	TR54089|c0_g1			3CvL_dn
TR54262|c2_g4	ATMG00020	mitochondrial 26S ribosomal RNA protein [Source:TAIR;Acc:ATMG00020]	0	0	0	0	Yes	No	mitochondrial 26S ribosomal RNA protein [Source:TAIR;Acc:ATMG00020]	.	.	.	.		.	.	.	Translation/Protein synthesis	.	.	.	.	.		0v3L_dn;3CvL_dn	TR54262|c2_g4	0.84705	1.9213	-2.76835	35.94	60	0.65	0.359457	0.962212	-5.78048	2.2097e-05	-6.23329	7.49831e-07	1	11	TR54262|c2_g4		0v3L_dn	3CvL_dn
TR54262|c3_g1	ATMG00020	mitochondrial 26S ribosomal RNA protein [Source:TAIR;Acc:ATMG00020]	0	0	0	0	Yes	No	mitochondrial 26S ribosomal RNA protein / Uncharacterized mitochondrial protein AtMg00030	GO:0005739^cellular_component^mitochondrion	.	.	.		.	.	.	Translation/Protein synthesis	M030_ARATH^M030_ARATH^Q:234-46,H:1-63^96.83%ID^E:6e-35^RecName: Full=Uncharacterized mitochondrial protein AtMg00030;^Eukaryota; Viridiplantae; Streptophyta; Embryophyta; Tracheophyta; Spermatophyta; Magnoliophyta; eudicotyledons; Gunneridae; Pentapetalae; rosids; malvids; Brassicales; Brassicaceae; Camelineae; Arabidopsis	.	.	.	.	D0;D3C;D3L	0v3L_dn;3CvL_dn	TR54262|c3_g1	1.73948	0.981081	-2.72056	5684.2	2586.2	160	-1.2921	0.468792	-5.30277	7.1873e-09	-4.09365	6.57886e-06	1	11	TR54262|c3_g1		0v3L_dn	3CvL_dn
TR54286|c0_g2	AT5G49980	Transport inhibitor response 1-like protein [Source:UniProtKB/Swiss-Prot;Acc:Q9LTX2]	0	0	IAA	0	No	No	Transport inhibitor response 1-like protein	GO:0005634^cellular_component^nucleus`GO:0019005^cellular_component^SCF ubiquitin ligase complex`GO:0010011^molecular_function^auxin binding`GO:0000822^molecular_function^inositol hexakisphosphate binding`GO:0009734^biological_process^auxin-activated signaling pathway`GO:0016567^biological_process^protein ubiquitination	.	.	.		.	.	.	Hormonal regulation	TIR1L_ARATH^TIR1L_ARATH^Q:1-168,H:454-619^69.64%ID^E:3e-74^RecName: Full=Transport inhibitor response 1-like protein;^Eukaryota; Viridiplantae; Streptophyta; Embryophyta; Tracheophyta; Spermatophyta; Magnoliophyta; eudicotyledons; Gunneridae; Pentapetalae; rosids; malvids; Brassicales; Brassicaceae; Camelineae; Arabidopsis	.	.	.	.		3CvL_up	TR54286|c0_g2	0.492113	-2.21652	1.7244	11.43	0	18.52	-7.59218	0.00649682	0.533754	0.996946	8.68023	0.000372711	4	15	TR54286|c0_g2			3CvL_up
TR54549|c0_g1									Mitochondrial import inner membrane translocase subunit TIM22-2	GO:0009507^cellular_component^chloroplast`GO:0009941^cellular_component^chloroplast envelope`GO:0016021^cellular_component^integral component of membrane`GO:0005743^cellular_component^mitochondrial inner membrane	.	.	.		.	.	.	Others	TI222_ARATH^TI222_ARATH^Q:1-147,H:155-206^48.08%ID^E:5e-06^RecName: Full=Mitochondrial import inner membrane translocase subunit TIM22-2;^Eukaryota; Viridiplantae; Streptophyta; Embryophyta; Tracheophyta; Spermatophyta; Magnoliophyta; eudicotyledons; Gunneridae; Pentapetalae; rosids; malvids; Brassicales; Brassicaceae; Camelineae; Arabidopsis	.	.	.	.		3CvL_up	TR54549|c0_g1	0.650936	-2.2986	1.64766	13.89	0	18.59	-7.17964	0.0258882	0.306647	1	8.03975	0.000993207	4	15	TR54549|c0_g1			3CvL_up
TR54971|c0_g1										.	.	.	.		.	.	.	Unannotated	.	.	.	.	.		0v3L_up;3CvL_up	TR54971|c0_g1	-1.77564	-1.77564	3.55129	0	0	50.47			9.75982	3.25656e-06	9.89739	1.24204e-06	4	13	TR54971|c0_g1		0v3L_up	3CvL_up
TR54973|c0_g1										.	.	.	.		.	.	.	Unannotated	.	.	.	.	.	D0	0v3C_dn	TR54973|c0_g1	2.07079	-1.62956	-0.441236	64.65	2.36	6.01	-4.84627	0.000384284	-3.57386	0.00422941	1.22134	0.844621	3	1	TR54973|c0_g1	0v3C_dn
TR55028|c0_g1	AT3G50330	Transcription factor HEC2 [Source:UniProtKB/Swiss-Prot;Acc:Q9SND4]	0	0	0	0	No	No	Transcription factor HEC2	GO:0005634^cellular_component^nucleus`GO:0003677^molecular_function^DNA binding`GO:0003700^molecular_function^sequence-specific DNA binding transcription factor activity`GO:0048462^biological_process^carpel formation`GO:0080126^biological_process^ovary septum development`GO:0006355^biological_process^regulation of transcription, DNA-templated`GO:0006351^biological_process^transcription, DNA-templ…	.	.	bHLH		.	.	.	Transcription regulation	HEC2_ARATH^HEC2_ARATH^Q:96-212,H:90-200^70.25%ID^E:6e-40^RecName: Full=Transcription factor HEC2;^Eukaryota; Viridiplantae; Streptophyta; Embryophyta; Tracheophyta; Spermatophyta; Magnoliophyta; eudicotyledons; Gunneridae; Pentapetalae; rosids; malvids; Brassicales; Brassicaceae; Camelineae; Arabidopsis	PF00010.21^HLH^Helix-loop-helix DNA-binding domain^140-181^E:1e-06	.	.	.		3CvL_up	TR55028|c0_g1	-0.474731	-0.95189	1.42662	0.81	0	5.42	-4.89697	0.843668	2.56358	0.181843	8.00426	0.000993207	4	15	TR55028|c0_g1			3CvL_up
TR55042|c0_g1									ABC transporter G family member 15	GO:0016021^cellular_component^integral component of membrane`GO:0005524^molecular_function^ATP binding`GO:0016887^molecular_function^ATPase activity`GO:0080167^biological_process^response to karrikin`GO:0006810^biological_process^transport	COG1131^(ABC) transporter	.	.		.	.	.	Transport	AB15G_ARATH^AB15G_ARATH^Q:12-176,H:587-641^36.36%ID^E:2e-06^RecName: Full=ABC transporter G family member 15;^Eukaryota; Viridiplantae; Streptophyta; Embryophyta; Tracheophyta; Spermatophyta; Magnoliophyta; eudicotyledons; Gunneridae; Pentapetalae; rosids; malvids; Brassicales; Brassicaceae; Camelineae; Arabidopsis	.	V	.	.		0v3C_up	TR55042|c0_g1	-2.61929	2.68497	-0.065681	0	61.23	6.28	9.13792	7.9185e-06	6.25839	0.203794	-3.38211	0.00168629	6	6	TR55042|c0_g1	0v3C_up
TR55055|c0_g2										.	.	.	.		.	.	.	Unannotated	.	.	.	.	.		3CvL_up	TR55055|c0_g2	-1.00502	-1.00502	2.01005	0	0	9.13			8.32485	0.00228423	8.46216	0.000176008	4	15	TR55055|c0_g2			3CvL_up
TR55846|c0_g1									Putative ribonuclease H protein At1g65750	GO:0046872^molecular_function^metal ion binding`GO:0003676^molecular_function^nucleic acid binding`GO:0004523^molecular_function^RNA-DNA hybrid ribonuclease activity	.	.	.		.	.	.	Nucleic acid metabolism	RNHX1_ARATH^RNHX1_ARATH^Q:75-250,H:436-611^26.09%ID^E:3e-06^RecName: Full=Putative ribonuclease H protein At1g65750;^Eukaryota; Viridiplantae; Streptophyta; Embryophyta; Tracheophyta; Spermatophyta; Magnoliophyta; eudicotyledons; Gunneridae; Pentapetalae; rosids; malvids; Brassicales; Brassicaceae; Camelineae; Arabidopsis	PF13456.1^RVT_3^Reverse transcriptase-like^139-221^E:8e-19	.	.	.		0v3C_up;0v3L_up	TR55846|c0_g1	-2.97303	1.24202	1.73101	0	27.94	32.31	10.0176	9.24169e-08	10.6484	2.9079e-08	0.129434	1	6	7	TR55846|c0_g1	0v3C_up	0v3L_up
TR55933|c0_g2										.	.	.	.		.	.	.	Unannotated	.	.	.	.	.		3CvL_up	TR55933|c0_g2	-0.862695	-0.862695	1.72539	0	0	6.47			8.06793	0.00571508	8.20517	0.000497991	4	15	TR55933|c0_g2			3CvL_up
TR56212|c0_g1									Disease resistance protein RPP8	GO:0005886^cellular_component^plasma membrane`GO:0043531^molecular_function^ADP binding`GO:0005524^molecular_function^ATP binding`GO:0000166^molecular_function^nucleotide binding`GO:0071446^biological_process^cellular response to salicylic acid stimulus`GO:0006952^biological_process^defense response`GO:0051607^biological_process^defense response to virus`GO:0009626^biological_process^plant-type h…	.	.	.		.	.	.	Defence	RPP8_ARATH^RPP8_ARATH^Q:40-258,H:840-902^43.84%ID^E:2e-09^RecName: Full=Disease resistance protein RPP8;^Eukaryota; Viridiplantae; Streptophyta; Embryophyta; Tracheophyta; Spermatophyta; Magnoliophyta; eudicotyledons; Gunneridae; Pentapetalae; rosids; malvids; Brassicales; Brassicaceae; Camelineae; Arabidopsis	.	.	.	.	D3C	0v3C_up;3CvL_dn	TR56212|c0_g1	-2.57825	2.9144	-0.336149	0.77	96.56	7.07	6.65881	1.89685e-06	2.9328	0.374837	-3.84447	0.000140306	6	9	TR56212|c0_g1	0v3C_up		3CvL_dn
TR56224|c0_g1	AT5G41570	Probable WRKY transcription factor 24 [Source:UniProtKB/Swiss-Prot;Acc:Q9FFS3]	0	0	0	0	No	No	Probable WRKY transcription factor 24	GO:0005634^cellular_component^nucleus`GO:0043565^molecular_function^sequence-specific DNA binding`GO:0003700^molecular_function^sequence-specific DNA binding transcription factor activity`GO:0006351^biological_process^transcription, DNA-templated	.	.	WRKY		.	.	.	Transcription regulation	WRK24_ARATH^WRK24_ARATH^Q:108-217,H:69-176^70.91%ID^E:9e-53^RecName: Full=Probable WRKY transcription factor 24;^Eukaryota; Viridiplantae; Streptophyta; Embryophyta; Tracheophyta; Spermatophyta; Magnoliophyta; eudicotyledons; Gunneridae; Pentapetalae; rosids; malvids; Brassicales; Brassicaceae; Camelineae; Arabidopsis	PF03106.10^WRKY^WRKY DNA -binding domain^138-196^E:1.2e-29	.	.	.		0v3C_up	TR56224|c0_g1	-1.55748	1.95791	-0.400432	0	16.6	1.59	8.50969	0.000146089	5.56968	0.45918	-3.44314	0.0050175	6	6	TR56224|c0_g1	0v3C_up
TR56252|c0_g1	AT5G43020	Leucine-rich repeat protein kinase family protein [Source:TAIR;Acc:AT5G43020]	0	0	0	0	No	No	Probable inactive receptor kinase At5g67200	GO:0016021^cellular_component^integral component of membrane`GO:0005886^cellular_component^plasma membrane`GO:0005524^molecular_function^ATP binding`GO:0004672^molecular_function^protein kinase activity	COG0515^Serine Threonine protein kinase	.	.	RLK-Pelle_LRR-III	1.A.87.2.6	1.A	1.A.87	Signalling	Y5720_ARATH^Y5720_ARATH^Q:1684-374,H:31-483^49.67%ID^E:8e-119^RecName: Full=Probable inactive receptor kinase At5g67200;^Eukaryota; Viridiplantae; Streptophyta; Embryophyta; Tracheophyta; Spermatophyta; Magnoliophyta; eudicotyledons; Gunneridae; Pentapetalae; rosids; malvids; Brassicales; Brassicaceae; Camelineae; Arabidopsis	PF08263.7^LRRNT_2^Leucine rich repeat N-terminal domain^31-69^E:0.0017`PF13504.1^LRR_7^Leucine rich repeat^78-95^E:1800`PF00560.28^LRR_1^Leucine Rich Repeat^97-117^E:0.14`PF13504.1^LRR_7^Leucine rich repeat^97-109^E:24`PF08263.7^LRRNT_2^Leucine rich repeat N-terminal domain^114-129^E:1100`PF13855.1^LRR_8^Leucine rich repeat^122-179^E:6.1e-08`PF13504.1^LRR_7^Leucine rich repeat^123-132^E:9700`PF13…	R;T;K;L	.	ExpAA=37.90^PredHel=1^Topology=o282-304i		0v3C_dn;0v3L_dn	TR56252|c0_g1	1.60014	-0.933743	-0.666395	11.92	0.28	0.52	-5.76028	4.96294e-06	-4.89322	1.17094e-05	0.81549	0.995591	3	2	TR56252|c0_g1	0v3C_dn	0v3L_dn
TR56297|c0_g3										.	.	.	.		.	.	.	Unannotated	.	.	.	.	.		0v3C_dn	TR56297|c0_g3	1.93958	-1.38003	-0.559549	18.56	0	0.99	-8.17465	0.000671338	-4.38779	0.00109642	4.33499	0.782603	3	1	TR56297|c0_g3	0v3C_dn
TR56300|c0_g3										.	.	.	.		.	.	.	Unannotated	.	.	.	.	.		3CvL_up	TR56300|c0_g3	-1.10755	-1.10755	2.2151	0	0	11.61			7.97101	0.0081695	8.10821	0.000700683	4	15	TR56300|c0_g3			3CvL_up
TR56308|c0_g1										.	.	.	.		.	.	.	Unannotated	.	.	.	.	.		0v3C_dn;3CvL_up	TR56308|c0_g1	0.725032	-2.67617	1.95114	23.67	0.28	36.28	-6.55732	1.27541e-06	0.466747	0.996946	7.00778	1.55677e-07	5	5	TR56308|c0_g1	0v3C_dn		3CvL_up
TR56316|c0_g1										.	.	.	.		.	.	.	Unannotated	.	.	.	.	.		3CvL_dn	TR56316|c0_g1	-0.49556	2.22868	-1.73312	2.81	23.18	0	2.8418	0.137166	-5.30353	0.656161	-8.37586	0.000309191	2	14	TR56316|c0_g1			3CvL_dn
TR56463|c0_g1	AT2G07774	unknown protein; Has 30201 Blast hits to 17322 proteins in 780 species: Archae - 12; Bacteria - 1396; Metazoa - 17338; Fungi - 3422; Plants - 5037; Viruses - 0; Other Eukaryotes - 2996 (source: NCBI BLink). [Source:TAIR;Acc:AT2G07774]	0	0	0	0	No	No	unknown protein; Has 30201 Blast hits to 17322 proteins in 780 species: Archae - 12; Bacteria - 1396; Metazoa - 17338; Fungi - 3422; Plants - 5037; Viruses - 0; Other Eukaryotes - 2996 (source: NCBI BLink). [Source:TAIR;Acc:AT2G07774]	.	.	.	.		.	.	.	Unknown	.	.	.	.	.		0v3L_dn	TR56463|c0_g1	1.00332	-0.0885764	-0.914743	6.78	1.6	0.17	-2.29578	0.128444	-5.3118	0.000208907	-3.10364	0.144193	1	10	TR56463|c0_g1		0v3L_dn
TR56595|c0_g2										.	.	.	.		.	.	.	Unannotated	.	.	.	.	.		3CvL_dn	TR56595|c0_g2	-0.961142	1.92228	-0.961142	0	10.14	0	7.78436	0.00279696			-8.42153	0.000271393	2	14	TR56595|c0_g2			3CvL_dn
TR56710|c0_g1										.	.	.	.		.	.	.	Unannotated	.	.	.	.	.		0v3C_up;3CvL_dn	TR56710|c0_g1	-1.45889	2.3867	-0.927817	0	21.26	0.58	8.91009	2.2416e-05	4.20441	0.996946	-5.21354	3.41058e-05	2	9	TR56710|c0_g1	0v3C_up		3CvL_dn
TR56750|c0_g1										.	.	.	.		.	.	.	Unannotated	.	.	.	.	.		0v3C_up;3CvL_dn	TR56750|c0_g1	-1.34459	2.68918	-1.34459	0	24.46	0	9.54792	1.0037e-06			-10.1867	4.55056e-08	2	9	TR56750|c0_g1	0v3C_up		3CvL_dn
TR56763|c0_g1										.	.	.	.		.	.	.	Unannotated	.	.	.	.	.		0v3C_up;3CvL_dn	TR56763|c0_g1	-1.18261	2.36521	-1.18261	0	17.01	0	8.95065	2.00725e-05			-9.58912	1.0312e-06	2	9	TR56763|c0_g1	0v3C_up		3CvL_dn
TR57044|c0_g1										.	.	.	.		.	.	.	Unannotated	.	.	.	.	.		3CvL_dn	TR57044|c0_g1	-0.449739	1.51301	-1.06327	1.1	7.9	0	2.64349	0.223196	-5.30353	0.656161	-8.1772	0.000700683	2	14	TR57044|c0_g1			3CvL_dn
TR57332|c2_g3										.	.	.	.		.	.	.	Unannotated	.	.	.	.	.		0v3C_up;3CvL_dn	TR57332|c2_g3	-1.34424	2.75623	-1.41199	0.58	33.48	0.3	5.54491	0.000431899	-1.0218	1	-6.70277	1.0312e-06	2	9	TR57332|c2_g3	0v3C_up		3CvL_dn
TR57332|c2_g8										.	.	.	.		.	.	.	Unannotated	.	.	.	.	.		3CvL_up	TR57332|c2_g8	0.559622	-2.48759	1.92797	20.97	0.56	35.84	-5.46268	0.00124652	0.617146	0.943011	6.06289	2.11476e-05	4	15	TR57332|c2_g8			3CvL_up
TR57363|c0_g1										.	.	.	.		.	.	.	Cell cycle/DNA replication/repair	.	PF15502.1^MPLKIP^M-phase-specific PLK1-interacting protein^193-309^E:3.9e-09	.	.	.		3CvL_up	TR57363|c0_g1	-0.0294802	-1.4012	1.43068	7.64	1.3	15.39	-2.6926	0.0366999	0.856521	0.730267	3.47158	0.000978463	4	15	TR57363|c0_g1			3CvL_up
TR57414|c0_g2										.	.	.	.		.	.	.	Unannotated	.	.	.	.	.		0v3C_dn;0v3L_dn	TR57414|c0_g2	2.79758	-1.39879	-1.39879	35.81	0	0	-8.69252	7.33722e-05	-9.11044	1.95976e-05			3	2	TR57414|c0_g2	0v3C_dn	0v3L_dn
TR57414|c0_g4										.	.	.	.		.	.	.	Unannotated	.	.	.	.	.		3CvL_up	TR57414|c0_g4	-1.30072	-1.30072	2.60145	0	0	17.99			7.97101	0.0081695	8.10821	0.000700683	4	15	TR57414|c0_g4			3CvL_up
TR57414|c0_g5										.	.	.	.		.	.	.	Unannotated	.	.	.	.	.		0v3C_up;3CvL_dn	TR57414|c0_g5	-1.69682	3.39365	-1.69682	0	52.59	0	9.08425	1.06315e-05			-9.7228	5.12423e-07	2	9	TR57414|c0_g5	0v3C_up		3CvL_dn
TR57427|c0_g2										.	.	.	.		.	.	.	Unannotated	.	.	.	.	.	D0;D3C	0v3L_dn;3CvL_dn	TR57427|c0_g2	1.51874	2.2148	-3.73354	76.65	96.59	0	0.174983	1	-10.0228	1.62127e-07	-10.4184	1.28989e-08	1	11	TR57427|c0_g2		0v3L_dn	3CvL_dn
TR57458|c1_g2										.	.	.	.		.	.	.	Unannotated	.	.	.	.	.		3CvL_dn	TR57458|c1_g2	-0.635728	1.76579	-1.13007	1.43	12.6	0.25	2.88739	0.137166	-2.53549	0.656161	-5.53519	0.000271393	2	14	TR57458|c1_g2			3CvL_dn
TR57590|c0_g1	AT2G44260	Plant protein of unknown function (DUF946) [Source:TAIR;Acc:AT2G44260]	0	0	0	0	No	No	Plant protein of unknown function (DUF946) [Source:TAIR;Acc:AT2G44260]	.	.	.	.		.	.	.	Unknown	.	PF06101.6^DUF946^Plant protein of unknown function (DUF946)^51-581^E:2.8e-249	.	.	ExpAA=26.04^PredHel=1^Topology=i7-29o	D3L	0v3L_up	TR57590|c0_g1	-2.14209	-0.0679116	2.21	9.08	34.58	140.96	1.77085	0.186667	3.80188	4.68143e-05	1.94773	0.0791305	6	12	TR57590|c0_g1		0v3L_up
TR57714|c0_g1	AT4G27350	Protein of unknown function (DUF1223) [Source:TAIR;Acc:AT4G27350]	0	0	0	0	No	No	Protein of unknown function (DUF1223) [Source:TAIR;Acc:AT4G27350]	.	.	.	.		.	.	.	Unknown	.	PF06764.6^DUF1223^Protein of unknown function (DUF1223)^47-258^E:5.1e-55	.	.	.		0v3C_up	TR57714|c0_g1	-2.11191	1.65593	0.455979	1.44	35.22	11.71	4.43555	4.73435e-05	2.85647	0.0342127	-1.66726	0.198633	6	6	TR57714|c0_g1	0v3C_up
TR57726|c4_g2										.	.	.	.		.	.	.	Unannotated	.	.	.	.	.		0v3C_dn;0v3L_dn	TR57726|c4_g2	3.05696	-1.52848	-1.52848	47.51	0	0	-8.78958	4.49095e-05	-9.20757	1.25652e-05			3	2	TR57726|c4_g2	0v3C_dn	0v3L_dn
TR57726|c6_g1										.	.	.	.		.	.	.	Unannotated	.	.	.	.	.		0v3C_up;3CvL_dn	TR57726|c6_g1	-1.51175	3.0235	-1.51175	0	35.28	0	8.14048	0.000671338			-8.77816	5.51101e-05	2	9	TR57726|c6_g1	0v3C_up		3CvL_dn
TR57726|c6_g3										GO:0005515^molecular_function^protein binding	.	.	.		.	.	.	Others	.	PF13504.1^LRR_7^Leucine rich repeat^1-15^E:250`PF13504.1^LRR_7^Leucine rich repeat^27-36^E:190`PF13504.1^LRR_7^Leucine rich repeat^57-64^E:2500`PF13504.1^LRR_7^Leucine rich repeat^88-104^E:5900`PF13504.1^LRR_7^Leucine rich repeat^117-130^E:84`PF13504.1^LRR_7^Leucine rich repeat^142-152^E:2700`PF13504.1^LRR_7^Leucine rich repeat^185-191^E:15000	.	.	.		0v3C_up	TR57726|c6_g3	-2.31842	1.77288	0.545538	4.64	86.46	29.2	4.25734	0.000110983	2.89421	0.031795	-1.45125	0.324755	6	6	TR57726|c6_g3	0v3C_up
TR57726|c7_g1										.	.	.	.		.	.	.	Unannotated	.	.	.	.	.		3CvL_up	TR57726|c7_g1	-1.62675	-1.62675	3.2535	0	0	36.68			8.21627	0.0035994	8.35355	0.000271393	4	15	TR57726|c7_g1			3CvL_up
TR57882|c2_g3										.	.	.	.		.	.	.	Unannotated	.	.	.	.	.		0v3C_up;3CvL_dn	TR57882|c2_g3	-1.72309	3.44619	-1.72309	0	55.63	0	9.56108	9.44389e-07			-10.1999	4.08736e-08	2	9	TR57882|c2_g3	0v3C_up		3CvL_dn
TR57882|c2_g4										.	.	.	.		.	.	.	Unannotated	.	.	.	.	.		0v3C_dn;3CvL_up	TR57882|c2_g4	1.56836	-2.97542	1.40706	63.41	0.57	35.26	-6.93394	1.84778e-07	-1.00395	0.656161	5.91371	4.33541e-05	5	5	TR57882|c2_g4	0v3C_dn		3CvL_up
TR57960|c5_g1										.	.	.	.		.	.	.	Unannotated	.	.	.	.	.		0v3L_up;3CvL_up	TR57960|c5_g1	-0.816652	-0.816652	1.6333	0	0	5.76			8.54286	0.000958569	8.68023	0.000372711	4	13	TR57960|c5_g1		0v3L_up	3CvL_up
TR58080|c0_g1										.	.	.	.		.	.	.	Unannotated	.	.	.	.	.		0v3L_up;3CvL_up	TR58080|c0_g1	-0.620505	-0.867055	1.48756	1.32	0.6	7.8	-0.868618	0.857685	4.19741	0.000439657	4.99779	4.29633e-05	4	13	TR58080|c0_g1		0v3L_up	3CvL_up
TR58083|c1_g1	AT2G38320	Protein trichome birefringence-like 34 [Source:UniProtKB/Swiss-Prot;Acc:O80919]	0	0	0	0	No	No	Protein trichome birefringence-like 34	GO:0005794^cellular_component^Golgi apparatus`GO:0000139^cellular_component^Golgi membrane`GO:0016021^cellular_component^integral component of membrane	.	.	.		.	.	.	Others	TBL34_ARATH^TBL34_ARATH^Q:31-435,H:10-406^60.44%ID^E:3e-179^RecName: Full=Protein trichome birefringence-like 34;^Eukaryota; Viridiplantae; Streptophyta; Embryophyta; Tracheophyta; Spermatophyta; Magnoliophyta; eudicotyledons; Gunneridae; Pentapetalae; rosids; malvids; Brassicales; Brassicaceae; Camelineae; Arabidopsis	PF14416.1^PMR5N^PMR5 N terminal Domain^88-142^E:2.2e-22`PF13839.1^PC-Esterase^GDSL/SGNH-like Acyl-Esterase family found in Pmr5 and Cas1p^143-435^E:2.5e-78	.	.	ExpAA=21.23^PredHel=1^Topology=i34-56o		0v3C_up	TR58083|c1_g1	-2.02692	1.65139	0.375529	2.49	43.37	13.77	3.99111	7.20837e-05	2.3454	0.0583128	-1.73111	0.159215	6	6	TR58083|c1_g1	0v3C_up
TR58086|c1_g3										.	.	.	.		.	.	.	Unannotated	.	.	.	.	.		3CvL_up	TR58086|c1_g3	-1.21068	-1.21068	2.42136	0	0	14.69			7.90258	0.0114003	8.03975	0.000993207	4	15	TR58086|c1_g3			3CvL_up
TR58120|c0_g1	AT5G47040	Lon protease homolog 2, peroxisomal [Source:UniProtKB/Swiss-Prot;Acc:O64948]	0	0	0	0	No	No	Lon protease homolog 2, peroxisomal [Source:UniProtKB/Swiss-Prot;Acc:O64948]	.	.	.	.		.	.	.	Protein regulation	.	.	.	.	.		0v3L_dn	TR58120|c0_g1	1.32485	-0.548144	-0.77671	7.39	0.4	0.08	-3.83621	0.00800391	-5.91704	0.000127745	-2.16026	0.782603	3	10	TR58120|c0_g1		0v3L_dn
TR58139|c0_g3										.	.	.	.		.	.	.	Unannotated	.	.	.	.	.		0v3L_up;3CvL_up	TR58139|c0_g3	-1.29784	-1.86051	3.15835	0.98	0	40.51			5.09206	0.000754768	9.01934	8.31147e-05	4	13	TR58139|c0_g3		0v3L_up	3CvL_up
TR58179|c0_g1	AT1G06620	1-aminocyclopropane-1-carboxylate oxidase homolog 1 [Source:UniProtKB/Swiss-Prot;Acc:Q84MB3]	0	0	0	0	No	No	1-aminocyclopropane-1-carboxylate oxidase homolog 1	GO:0046872^molecular_function^metal ion binding`GO:0016706^molecular_function^oxidoreductase activity, acting on paired donors, with incorporation or reduction of molecular oxygen, 2-oxoglutarate as one donor, and incorporation of one atom each of oxygen into both donors	COG3491^2OGFe(II) oxygenase	.	.		.	.	.	Hormonal regulation	ACCH1_ARATH^ACCH1_ARATH^Q:16-372,H:12-365^59.38%ID^E:4e-156^RecName: Full=1-aminocyclopropane-1-carboxylate oxidase homolog 1;^Eukaryota; Viridiplantae; Streptophyta; Embryophyta; Tracheophyta; Spermatophyta; Magnoliophyta; eudicotyledons; Gunneridae; Pentapetalae; rosids; malvids; Brassicales; Brassicaceae; Camelineae; Arabidopsis	PF14226.1^DIOX_N^non-haem dioxygenase in morphine synthesis N-terminal^69-175^E:1.4e-21`PF03171.15^2OG-FeII_Oxy^2OG-Fe(II) oxygenase superfamily^228-318^E:2.5e-23	R	.	.		0v3L_up;3CvL_up	TR58179|c0_g1	-1.09321	-1.09321	2.18641	0	0	11.23			9.30944	2.90939e-05	9.44696	1.1843e-05	4	13	TR58179|c0_g1		0v3L_up	3CvL_up
TR58253|c1_g1	AT4G22140	PHD finger family protein / bromo-adjacent homology (BAH) domain-containing protein [Source:TAIR;Acc:AT4G22140]	0	0	0	0	No	No	BAH and coiled-coil domain-containing protein 1	GO:0003682^molecular_function^chromatin binding	NOG77890^	.	PHD		.	.	.	Transcription regulation	BAHC1_HUMAN^BAHC1_HUMAN^Q:15-111,H:2476-2572^34.02%ID^E:2e-11^RecName: Full=BAH and coiled-coil domain-containing protein 1;^Eukaryota; Metazoa; Chordata; Craniata; Vertebrata; Euteleostomi; Mammalia; Eutheria; Euarchontoglires; Primates; Haplorrhini; Catarrhini; Hominidae; Homo	PF01426.13^BAH^BAH domain^23-135^E:1.1e-23	R	.	.		3CvL_up	TR58253|c1_g1	0.0603497	-1.85383	1.79348	5.72	0	14.87	-7.17964	0.0258882	1.17518	0.656161	8.90853	0.000139513	4	15	TR58253|c1_g1			3CvL_up
TR58253|c1_g2	AT4G22140	PHD finger family protein / bromo-adjacent homology (BAH) domain-containing protein [Source:TAIR;Acc:AT4G22140]	0	0	0	0	No	No	BAH and coiled-coil domain-containing protein 1	GO:0003682^molecular_function^chromatin binding	NOG77890^	.	PHD		.	.	.	Transcription regulation	BAHC1_HUMAN^BAHC1_HUMAN^Q:15-111,H:2476-2572^34.02%ID^E:2e-11^RecName: Full=BAH and coiled-coil domain-containing protein 1;^Eukaryota; Metazoa; Chordata; Craniata; Vertebrata; Euteleostomi; Mammalia; Eutheria; Euarchontoglires; Primates; Haplorrhini; Catarrhini; Hominidae; Homo	PF01426.13^BAH^BAH domain^23-135^E:1.1e-23	R	.	.		0v3C_dn;0v3L_dn	TR58253|c1_g2	1.80737	-0.903685	-0.903685	11.46	0	0	-8.12591	0.000798704	-8.54342	0.000307236			3	2	TR58253|c1_g2	0v3C_dn	0v3L_dn
TR58253|c1_g3	AT4G22140	PHD finger family protein / bromo-adjacent homology (BAH) domain-containing protein [Source:TAIR;Acc:AT4G22140]	0	0	0	0	No	No	BAH and coiled-coil domain-containing protein 1	GO:0003682^molecular_function^chromatin binding	NOG77890^	.	PHD		.	.	.	Transcription regulation	BAHC1_HUMAN^BAHC1_HUMAN^Q:15-111,H:2476-2572^34.02%ID^E:2e-11^RecName: Full=BAH and coiled-coil domain-containing protein 1;^Eukaryota; Metazoa; Chordata; Craniata; Vertebrata; Euteleostomi; Mammalia; Eutheria; Euarchontoglires; Primates; Haplorrhini; Catarrhini; Hominidae; Homo	PF01426.13^BAH^BAH domain^23-135^E:1.1e-23	R	.	.		0v3C_up;3CvL_dn	TR58253|c1_g3	-1.17723	2.35446	-1.17723	0	16.79	0	8.53658	0.000126925			-9.1747	8.91973e-06	2	9	TR58253|c1_g3	0v3C_up		3CvL_dn
TR58253|c1_g4	AT4G22140	PHD finger family protein / bromo-adjacent homology (BAH) domain-containing protein [Source:TAIR;Acc:AT4G22140]	0	0	0	0	No	No	BAH and coiled-coil domain-containing protein 1	GO:0003682^molecular_function^chromatin binding	NOG77890^	.	PHD		.	.	.	Transcription regulation	BAHC1_HUMAN^BAHC1_HUMAN^Q:15-111,H:2476-2572^34.02%ID^E:2e-11^RecName: Full=BAH and coiled-coil domain-containing protein 1;^Eukaryota; Metazoa; Chordata; Craniata; Vertebrata; Euteleostomi; Mammalia; Eutheria; Euarchontoglires; Primates; Haplorrhini; Catarrhini; Hominidae; Homo	PF01426.13^BAH^BAH domain^23-135^E:1.1e-23	R	.	.		3CvL_dn	TR58253|c1_g4	-1.01515	2.0303	-1.01515	0	11.54	0	7.99293	0.00113545			-8.63041	0.000104624	2	14	TR58253|c1_g4			3CvL_dn
TR58253|c1_g5	AT4G22140	PHD finger family protein / bromo-adjacent homology (BAH) domain-containing protein [Source:TAIR;Acc:AT4G22140]	0	0	0	0	No	No	BAH and coiled-coil domain-containing protein 1	GO:0003682^molecular_function^chromatin binding	NOG77890^	.	PHD		.	.	.	Transcription regulation	BAHC1_HUMAN^BAHC1_HUMAN^Q:15-111,H:2476-2572^34.02%ID^E:2e-11^RecName: Full=BAH and coiled-coil domain-containing protein 1;^Eukaryota; Metazoa; Chordata; Craniata; Vertebrata; Euteleostomi; Mammalia; Eutheria; Euarchontoglires; Primates; Haplorrhini; Catarrhini; Hominidae; Homo	PF01426.13^BAH^BAH domain^23-135^E:1.1e-23	R	.	.		0v3L_up;3CvL_up	TR58253|c1_g5	-1.15428	-1.15428	2.30856	0	0	12.93			8.58713	0.000825535	8.72452	0.000299542	4	13	TR58253|c1_g5		0v3L_up	3CvL_up
TR58354|c0_g3										.	.	.	.		.	.	.	Unannotated	.	.	.	.	.		0v3C_up;3CvL_dn	TR58354|c0_g3	-1.92931	3.85862	-1.92931	0	86.26	0	9.68645	5.10482e-07			-10.3253	2.02146e-08	2	9	TR58354|c0_g3	0v3C_up		3CvL_dn
TR58354|c0_g5										.	.	.	.		.	.	.	Unannotated	.	.	.	.	.	D3C	0v3C_up;3CvL_dn	TR58354|c0_g5	-2.39772	4.79545	-2.39772	0	231.08	0	11.1578	1.81989e-10			-11.7971	5.10814e-12	2	9	TR58354|c0_g5	0v3C_up		3CvL_dn
TR58693|c0_g1	ATCG01180	chloroplast-encoded 23S ribosomal RNA [Source:TAIR;Acc:ATCG01180]	0	0	0	0	Yes	No	chloroplast-encoded 23S ribosomal RNA [Source:TAIR;Acc:ATCG01180]	.	.	.	.		.	.	.	Translation/Protein synthesis	.	.	.	.	.		0v3C_dn;0v3L_dn	TR58693|c0_g1	2.18095	-1.09048	-1.09048	17.87	0	0	-8.3117	0.000419035	-8.72936	0.000127745			3	2	TR58693|c0_g1	0v3C_dn	0v3L_dn
TR58726|c0_g1										.	.	.	.		.	.	.	Unannotated	.	.	.	.	.		3CvL_up	TR58726|c0_g1	-0.819198	-0.819198	1.6384	0	0	5.8			8.15875	0.00420585	8.29601	0.000309191	4	15	TR58726|c0_g1			3CvL_up
TR59442|c0_g1	AT3G41768	rRNA [Source:TAIR;Acc:AT3G41768]	0	0	0	0	Yes	No	rRNA [Source:TAIR;Acc:AT3G41768]	.	.	.	.		.	.	.	Translation/Protein synthesis	.	.	.	.	.		0v3L_dn	TR59442|c0_g1	2.72345	-0.97136	-1.75209	43.87	1.13	0	-5.24762	0.00288024	-8.63938	0.000195381			3	10	TR59442|c0_g1		0v3L_dn
TR59528|c0_g1									Putative ribonuclease H protein At1g65750	GO:0046872^molecular_function^metal ion binding`GO:0003676^molecular_function^nucleic acid binding`GO:0004523^molecular_function^RNA-DNA hybrid ribonuclease activity	.	.	.		.	.	.	Nucleic acid metabolism	RNHX1_ARATH^RNHX1_ARATH^Q:28-144,H:7-122^34.19%ID^E:3e-14^RecName: Full=Putative ribonuclease H protein At1g65750;^Eukaryota; Viridiplantae; Streptophyta; Embryophyta; Tracheophyta; Spermatophyta; Magnoliophyta; eudicotyledons; Gunneridae; Pentapetalae; rosids; malvids; Brassicales; Brassicaceae; Camelineae; Arabidopsis	.	.	.	.		3CvL_up	TR59528|c0_g1	-0.564142	-0.564142	1.12828	0	0	2.87			8.12911	0.00490273	8.26636	0.000362675	4	15	TR59528|c0_g1			3CvL_up
TR59590|c0_g1										.	.	.	.		.	.	.	Unannotated	.	.	.	.	.		0v3L_up;3CvL_up	TR59590|c0_g1	-2.07254	-1.71752	3.79006	0	0.44	73.73			10.5734	4.32269e-08	7.16459	6.47296e-08	4	13	TR59590|c0_g1		0v3L_up	3CvL_up
TR59590|c0_g2										.	.	.	.		.	.	.	Unannotated	.	.	.	.	.		3CvL_up	TR59590|c0_g2	-0.669433	-1.80628	2.47571	2.47	0	23.79	-5.29986	0.591508	3.08077	0.0370671	8.9276	0.000127236	4	15	TR59590|c0_g2			3CvL_up
TR60188|c1_g1										.	.	.	.		.	.	.	Others	.	PF07172.6^GRP^Glycine rich protein family^1-91^E:1e-07	.	sigP:1^17^0.871^YES	.	D0	0v3L_dn	TR60188|c1_g1	2.63381	0.394078	-3.02789	102.49	15.45	0	-2.89135	0.00800391	-10.4899	1.14269e-08	-7.81605	0.003097	1	10	TR60188|c1_g1		0v3L_dn
TR60219|c0_g2										.	.	.	.		.	.	.	Unannotated	.	.	.	.	.		0v3L_dn;3CvL_dn	TR60219|c0_g2	1.47197	1.57025	-3.04222	45.12	37.31	0	-0.433388	0.91058	-9.49093	2.88375e-06	-9.27762	4.9644e-06	1	11	TR60219|c0_g2		0v3L_dn	3CvL_dn
TR60219|c0_g4										.	.	.	.		.	.	.	Unannotated	.	.	.	.	.		0v3L_up;3CvL_up	TR60219|c0_g4	-1.54055	-1.54055	3.08109	0	0	30.45			8.75179	0.000379232	8.88921	0.000155946	4	13	TR60219|c0_g4		0v3L_up	3CvL_up
TR60219|c0_g5										.	.	.	.		.	.	.	Unannotated	.	.	.	.	.		0v3L_up;3CvL_up	TR60219|c0_g5	-1.58228	-1.58228	3.16457	0	0	33.33			8.98478	0.000132926	9.12224	5.52278e-05	4	13	TR60219|c0_g5		0v3L_up	3CvL_up
TR60219|c0_g6										.	.	.	.		.	.	.	Unannotated	.	.	.	.	.		0v3C_up;3CvL_dn	TR60219|c0_g6	-1.51891	3.03782	-1.51891	0	35.83	0	8.66401	7.33722e-05			-9.30225	4.5542e-06	2	9	TR60219|c0_g6	0v3C_up		3CvL_dn
TR60768|c0_g1	AT2G16730	Beta-galactosidase 13 [Source:UniProtKB/Swiss-Prot;Acc:Q9SCU9]	BGAL13	GH35	0	0	No	No	Beta-galactosidase 13	GO:0048046^cellular_component^apoplast`GO:0004565^molecular_function^beta-galactosidase activity`GO:0030246^molecular_function^carbohydrate binding`GO:0005975^biological_process^carbohydrate metabolic process	COG1874^beta-galactosidase	.	.		.	.	.	Carbohydrate metabolism	BGA13_ARATH^BGA13_ARATH^Q:2-404,H:445-847^45.34%ID^E:1e-111^RecName: Full=Beta-galactosidase 13;^Eukaryota; Viridiplantae; Streptophyta; Embryophyta; Tracheophyta; Spermatophyta; Magnoliophyta; eudicotyledons; Gunneridae; Pentapetalae; rosids; malvids; Brassicales; Brassicaceae; Camelineae; Arabidopsis	PF02140.13^Gal_Lectin^Galactose binding lectin domain^318-399^E:9.7e-10	G	.	.		0v3C_up;3CvL_dn	TR60768|c0_g1	-0.86037	1.72074	-0.86037	0	7.92	0	8.48228	0.000169028			-9.12035	1.09355e-05	2	9	TR60768|c0_g1	0v3C_up		3CvL_dn
TR60768|c0_g2	AT2G16730	Beta-galactosidase 13 [Source:UniProtKB/Swiss-Prot;Acc:Q9SCU9]	BGAL13	GH35	0	0	No	No	Beta-galactosidase 13	GO:0048046^cellular_component^apoplast`GO:0004565^molecular_function^beta-galactosidase activity`GO:0030246^molecular_function^carbohydrate binding`GO:0005975^biological_process^carbohydrate metabolic process	COG1874^beta-galactosidase	.	.		.	.	.	Carbohydrate metabolism	BGA13_ARATH^BGA13_ARATH^Q:2-404,H:445-847^45.34%ID^E:1e-111^RecName: Full=Beta-galactosidase 13;^Eukaryota; Viridiplantae; Streptophyta; Embryophyta; Tracheophyta; Spermatophyta; Magnoliophyta; eudicotyledons; Gunneridae; Pentapetalae; rosids; malvids; Brassicales; Brassicaceae; Camelineae; Arabidopsis	PF02140.13^Gal_Lectin^Galactose binding lectin domain^318-399^E:9.7e-10	G	.	.		3CvL_dn	TR60768|c0_g2	0.398749	0.748471	-1.14722	3.97	4.32	0	-0.0191951	1	-8.07923	0.00245721	-8.27995	0.000497991	1	14	TR60768|c0_g2			3CvL_dn
TR60768|c0_g4	AT2G16730	Beta-galactosidase 13 [Source:UniProtKB/Swiss-Prot;Acc:Q9SCU9]	BGAL13	GH35	0	0	No	No	Beta-galactosidase 13	GO:0048046^cellular_component^apoplast`GO:0004565^molecular_function^beta-galactosidase activity`GO:0030246^molecular_function^carbohydrate binding`GO:0005975^biological_process^carbohydrate metabolic process	COG1874^beta-galactosidase	.	.		.	.	.	Carbohydrate metabolism	BGA13_ARATH^BGA13_ARATH^Q:2-404,H:445-847^45.34%ID^E:1e-111^RecName: Full=Beta-galactosidase 13;^Eukaryota; Viridiplantae; Streptophyta; Embryophyta; Tracheophyta; Spermatophyta; Magnoliophyta; eudicotyledons; Gunneridae; Pentapetalae; rosids; malvids; Brassicales; Brassicaceae; Camelineae; Arabidopsis	PF02140.13^Gal_Lectin^Galactose binding lectin domain^318-399^E:9.7e-10	G	.	.		3CvL_up	TR60768|c0_g4	-0.754545	-0.754545	1.50909	0	0	4.91			8.21627	0.0035994	8.35355	0.000271393	4	15	TR60768|c0_g4			3CvL_up
TR60768|c0_g6	AT2G16730	Beta-galactosidase 13 [Source:UniProtKB/Swiss-Prot;Acc:Q9SCU9]	BGAL13	GH35	0	0	No	No	Beta-galactosidase 13	GO:0048046^cellular_component^apoplast`GO:0004565^molecular_function^beta-galactosidase activity`GO:0030246^molecular_function^carbohydrate binding`GO:0005975^biological_process^carbohydrate metabolic process	COG1874^beta-galactosidase	.	.		.	.	.	Carbohydrate metabolism	BGA13_ARATH^BGA13_ARATH^Q:2-404,H:445-847^45.34%ID^E:1e-111^RecName: Full=Beta-galactosidase 13;^Eukaryota; Viridiplantae; Streptophyta; Embryophyta; Tracheophyta; Spermatophyta; Magnoliophyta; eudicotyledons; Gunneridae; Pentapetalae; rosids; malvids; Brassicales; Brassicaceae; Camelineae; Arabidopsis	PF02140.13^Gal_Lectin^Galactose binding lectin domain^318-399^E:9.7e-10	G	.	.		0v3C_dn;3CvL_up	TR60768|c0_g6	0.586046	-1.37187	0.785822	5.95	0	4.46	-8.2218	0.000574673	-0.540538	0.996946	8.23609	0.000431114	3	5	TR60768|c0_g6	0v3C_dn		3CvL_up
TR60785|c0_g3	AT1G53430	Leucine-rich repeat transmembrane protein kinase [Source:TAIR;Acc:AT1G53430]	0	0	0	0	No	No	Probable LRR receptor-like serine/threonine-protein kinase At1g53430	GO:0016021^cellular_component^integral component of membrane`GO:0005886^cellular_component^plasma membrane`GO:0005524^molecular_function^ATP binding`GO:0004674^molecular_function^protein serine/threonine kinase activity	COG0515^Serine Threonine protein kinase	.	.		1.A.87.2.1	1.A	1.A.87	Signalling	Y5343_ARATH^Y5343_ARATH^Q:1-123,H:857-982^59.69%ID^E:1e-39^RecName: Full=Probable LRR receptor-like serine/threonine-protein kinase At1g53430;^Eukaryota; Viridiplantae; Streptophyta; Embryophyta; Tracheophyta; Spermatophyta; Magnoliophyta; eudicotyledons; Gunneridae; Pentapetalae; rosids; malvids; Brassicales; Brassicaceae; Camelineae; Arabidopsis	.	R;T;K;L	.	.		0v3L_up	TR60785|c0_g3	-2.37882	-0.672618	3.05143	0	3.6	54.31	5.39741	0.591508	9.62827	6.27257e-06	3.74122	0.00157402	6	12	TR60785|c0_g3		0v3L_up
TR60801|c0_g1	AT3G22415	unknown protein; Has 35333 Blast hits to 34131 proteins in 2444 species: Archae - 798; Bacteria - 22429; Metazoa - 974; Fungi - 991; Plants - 531; Viruses - 0; Other Eukaryotes - 9610 (source: NCBI BLink). [Source:TAIR;Acc:AT3G22415]	0	0	0	0	No	No	unknown protein; Has 35333 Blast hits to 34131 proteins in 2444 species: Archae - 798; Bacteria - 22429; Metazoa - 974; Fungi - 991; Plants - 531; Viruses - 0; Other Eukaryotes - 9610 (source: NCBI BLink). [Source:TAIR;Acc:AT3G22415]	.	.	.	.		.	.	.	Unknown	.	.	.	.	.		0v3C_up	TR60801|c0_g1	-2.05036	2.23886	-0.188499	0.39	35.44	4.29	6.21938	1.83077e-05	3.21982	0.260302	-3.11762	0.00273355	6	6	TR60801|c0_g1	0v3C_up
TR60801|c0_g2	AT3G22415	unknown protein; Has 35333 Blast hits to 34131 proteins in 2444 species: Archae - 798; Bacteria - 22429; Metazoa - 974; Fungi - 991; Plants - 531; Viruses - 0; Other Eukaryotes - 9610 (source: NCBI BLink). [Source:TAIR;Acc:AT3G22415]	0	0	0	0	No	No	unknown protein; Has 35333 Blast hits to 34131 proteins in 2444 species: Archae - 798; Bacteria - 22429; Metazoa - 974; Fungi - 991; Plants - 531; Viruses - 0; Other Eukaryotes - 9610 (source: NCBI BLink). [Source:TAIR;Acc:AT3G22415]	.	.	.	.		.	.	.	Unknown	.	.	.	.	.		0v3C_up	TR60801|c0_g2	-1.40796	1.7089	-0.300942	0	12.2	1.48	8.33686	0.000306383	5.73623	0.45918	-3.10329	0.0092365	6	6	TR60801|c0_g2	0v3C_up
TR60874|c0_g2										.	.	.	.		8.B.21.1.4	8.B	8.B.21	Others	.	PF04885.8^Stig1^Stigma-specific protein, Stig1^43-125^E:5.5e-29	.	sigP:1^18^0.785^YES	.		3CvL_up	TR60874|c0_g2	-0.913643	-0.913643	1.82729	0	0	7.33			8.1878	0.0035994	8.32507	0.000309191	4	15	TR60874|c0_g2			3CvL_up
TR61145|c0_g2										.	.	.	.		.	.	.	Unannotated	.	.	.	.	.		0v3C_up;3CvL_dn	TR61145|c0_g2	-1.53297	3.06593	-1.53297	0	36.93	0	9.0285	1.32046e-05			-9.66702	6.98623e-07	2	9	TR61145|c0_g2	0v3C_up		3CvL_dn
TR61183|c1_g2									BURP domain-containing protein 7	.	.	.	.		.	.	.	Others	BURP7_ORYSJ^BURP7_ORYSJ^Q:293-3,H:24-98^36.73%ID^E:1e-10^RecName: Full=BURP domain-containing protein 7;^Eukaryota; Viridiplantae; Streptophyta; Embryophyta; Tracheophyta; Spermatophyta; Magnoliophyta; Liliopsida; Poales; Poaceae; BEP clade; Ehrhartoideae; Oryzeae; Oryza	.	.	.	.		0v3C_up;3CvL_dn	TR61183|c1_g2	-1.49641	2.99281	-1.49641	0	34.12	0	8.03126	0.00094958			-8.66879	9.14321e-05	2	9	TR61183|c1_g2	0v3C_up		3CvL_dn
TR61471|c0_g1	ATCG01180	chloroplast-encoded 23S ribosomal RNA [Source:TAIR;Acc:ATCG01180]	0	0	0	0	Yes	No	chloroplast-encoded 23S ribosomal RNA [Source:TAIR;Acc:ATCG01180]	.	.	.	.		.	.	.	Translation/Protein synthesis	.	.	.	.	.		0v3L_dn	TR61471|c0_g1	2.37836	-0.952159	-1.42621	26.8	0.61	0	-5.42215	0.00142571	-8.81406	8.47604e-05			3	10	TR61471|c0_g1		0v3L_dn
TR61497|c15_g1										.	.	.	.		.	.	.	Unannotated	.	.	.	.	.	D0	0v3L_dn	TR61497|c15_g1	1.64243	0.464175	-2.1066	138.91	46.37	5.25	-1.74471	0.238433	-4.86781	4.30431e-06	-3.20753	0.012223	1	10	TR61497|c15_g1		0v3L_dn
TR61497|c15_g2	AT3G41768	rRNA [Source:TAIR;Acc:AT3G41768]	0	0	0	0	Yes	No	rRNA / Putative uncharacterized protein ART2	.	.	.	.		.	.	.	Translation/Protein synthesis	ART2_YEAST^ART2_YEAST^Q:5726-5559,H:2-57^73.21%ID^E:1e-14^RecName: Full=Putative uncharacterized protein ART2;^Eukaryota; Fungi; Dikarya; Ascomycota; Saccharomycotina; Saccharomycetes; Saccharomycetales; Saccharomycetaceae; Saccharomyces	.	.	.	.	D0;D3C;D3L	0v3L_dn;3CvL_dn	TR61497|c15_g2	2.09859	1.24548	-3.34407	195674	83391.2	2807.55	-1.38597	0.38464	-6.27398	2.18969e-11	-4.971	5.05782e-08	1	11	TR61497|c15_g2		0v3L_dn	3CvL_dn
TR61497|c15_g3										.	.	.	.		.	.	.	Unannotated	.	.	.	.	.	D0	0v3L_dn	TR61497|c15_g3	1.75147	0.629836	-2.38131	117.1	40.57	2.96	-1.69138	0.274675	-5.42306	4.58316e-06	-3.81841	0.0069579	1	10	TR61497|c15_g3		0v3L_dn
TR61696|c0_g1	AT2G41420	Cysteine-rich and transmembrane domain-containing protein A [Source:UniProtKB/Swiss-Prot;Acc:Q8S8M0]	0	0	0	0	No	No	Cysteine-rich and transmembrane domain-containing protein A [Source:UniProtKB/Swiss-Prot;Acc:Q8S8M0]	.	.	.	.		.	.	.	Others	.	.	.	.	.		3CvL_up	TR61696|c0_g1	-0.427668	-1.10032	1.52799	1.23	0	6.68	-5.29986	0.591508	2.26161	0.272993	8.10821	0.000700683	4	15	TR61696|c0_g1			3CvL_up
TR61726|c0_g1									Non-specific lipid-transfer protein 2 {ECO:0000303|PubMed:23913675}	GO:0008289^molecular_function^lipid binding`GO:0006810^biological_process^transport	.	.	.		.	.	.	Lipid metabolism	NLTP2_APIGA^NLTP2_APIGA^Q:92-283,H:2-67^53.03%ID^E:6e-16^RecName: Full=Non-specific lipid-transfer protein 2 {ECO:0000303|PubMed:23913675};^Eukaryota; Viridiplantae; Streptophyta; Embryophyta; Tracheophyta; Spermatophyta; Magnoliophyta; eudicotyledons; Gunneridae; Pentapetalae; asterids; campanulids; Apiales; Apiaceae; Apioideae; apioid superclade; Apieae; Apium	.	.	.	.	D0;D3C	3CvL_dn	TR61726|c0_g1	-0.729652	1.57738	-0.847724	94.18	365.07	54.08	1.83181	0.143603	-1.25279	0.521723	-3.16784	0.000772562	2	14	TR61726|c0_g1			3CvL_dn
TR61753|c0_g1	AT1G50040	Protein of unknown function (DUF1005) [Source:TAIR;Acc:AT1G50040]	0	0	0	0	No	No	Protein of unknown function (DUF1005) [Source:TAIR;Acc:AT1G50040]	.	.	.	.		.	.	.	Unknown	.	PF06219.7^DUF1005^Protein of unknown function (DUF1005)^27-236^E:5.9e-43	.	.	.		0v3L_up;3CvL_up	TR61753|c0_g1	-1.11876	-1.11876	2.23752	0	0	11.91			9.62827	6.27257e-06	9.76583	2.49341e-06	4	13	TR61753|c0_g1		0v3L_up	3CvL_up
TR61761|c0_g1	AT4G17790	SNARE associated Golgi protein family [Source:TAIR;Acc:AT4G17790]	0	0	0	0	No	No	SNARE associated Golgi protein family [Source:TAIR;Acc:AT4G17790]	.	.	.	.		.	.	.	Transport	.	.	.	.	.		0v3C_dn	TR61761|c0_g1	1.27493	-1.32872	0.0537969	12.85	0.3	2.71	-5.31663	4.36051e-05	-2.89151	0.0116963	2.37581	0.440121	3	1	TR61761|c0_g1	0v3C_dn
TR61773|c0_g3	AT3G41768	rRNA [Source:TAIR;Acc:AT3G41768]	0	0	0	0	Yes	No	rRNA [Source:TAIR;Acc:AT3G41768]	.	.	.	.		.	.	.	Translation/Protein synthesis	.	.	.	.	.		0v3C_dn;0v3L_dn	TR61773|c0_g3	2.50915	-1.73483	-0.774317	37.08	0	1.22	-8.75795	5.78922e-05	-4.97151	7.88402e-05	4.33499	0.782603	3	2	TR61773|c0_g3	0v3C_dn	0v3L_dn
TR6187|c0_g1										.	.	.	.		.	.	.	Unannotated	.	.	.	sigP:1^18^0.838^YES	.		3CvL_up	TR6187|c0_g1	-0.758336	-0.758336	1.51667	0	0	4.96			8.00405	0.00678837	8.14126	0.000589188	4	15	TR6187|c0_g1			3CvL_up
TR61890|c0_g1										.	.	.	.		.	.	.	Unannotated	.	.	.	.	.		0v3L_up	TR61890|c0_g1	-2.39576	-0.616712	3.01247	0	3.86	53.46	4.82946	0.843668	8.98478	0.000132926	3.67155	0.00454745	6	12	TR61890|c0_g1		0v3L_up
TR62277|c0_g1										.	.	.	.		.	.	.	Unannotated	.	.	.	.	.		0v3C_up;0v3L_up	TR62277|c0_g1	-2.66777	0.937387	1.73038	0.01	17.98	26.2	9.0285	1.32046e-05	9.99161	1.01895e-06	0.462187	0.782603	6	7	TR62277|c0_g1	0v3C_up	0v3L_up
TR6300|c0_g1										.	.	.	.		.	.	.	Unannotated	.	.	.	sigP:1^19^0.635^YES	.		0v3L_up;3CvL_up	TR6300|c0_g1	-0.756933	-0.831438	1.58837	0.12	0	5.61			5.29097	0.000899348	9.21829	3.47063e-05	4	13	TR6300|c0_g1		0v3L_up	3CvL_up
TR63145|c0_g1										.	.	.	.		.	.	.	Unannotated	.	.	.	.	.		3CvL_up	TR63145|c0_g1	-1.67547	-1.67547	3.35093	0	0	40.73			8.32485	0.00228423	8.46216	0.000176008	4	15	TR63145|c0_g1			3CvL_up
TR63145|c0_g2										.	.	.	.		.	.	.	Unannotated	.	.	.	.	.		3CvL_dn	TR63145|c0_g2	-1.40164	2.80328	-1.40164	0	27.74	0	7.48631	0.00800391			-8.12294	0.000836191	2	14	TR63145|c0_g2			3CvL_dn
TR63145|c0_g3										.	.	.	.		.	.	.	Unannotated	.	.	.	.	.		0v3C_up;3CvL_dn	TR63145|c0_g3	-1.73972	3.47945	-1.73972	0	57.64	0	8.42586	0.000196255			-9.06387	1.51319e-05	2	9	TR63145|c0_g3	0v3C_up		3CvL_dn
TR63180|c1_g2										.	.	.	.		.	.	.	Unannotated	.	.	.	.	.		3CvL_dn	TR63180|c1_g2	0.423321	1.49932	-1.92264	8.43	15.45	0	0.782828	0.857685	-7.27587	0.0342113	-8.27995	0.000497991	2	14	TR63180|c1_g2			3CvL_dn
TR63181|c1_g10										.	.	.	.		.	.	.	Unannotated	.	.	.	.	.		3CvL_dn	TR63181|c1_g10	0.226828	1.49233	-1.71915	5.9	13.13	0	0.970801	0.843668	-8.0091	0.00296291	-9.20113	7.25979e-06	2	14	TR63181|c1_g10			3CvL_dn
TR63181|c1_g5										.	.	.	.		.	.	.	Unannotated	.	.	.	.	.		0v3C_up	TR63181|c1_g5	-1.34817	0.874633	0.473539	0	5.83	3.27	8.27432	0.000360192	7.00966	0.0418247	-1.76581	0.295124	6	6	TR63181|c1_g5	0v3C_up
TR63186|c2_g1										.	.	.	.		.	.	.	Unannotated	.	.	.	.	.		0v3L_dn	TR63186|c2_g1	1.75674	-0.272551	-1.48419	17.46	2.1	0	-3.52518	0.0125111	-8.77233	0.000111229	-5.45069	0.520645	1	10	TR63186|c2_g1		0v3L_dn
TR6325|c0_g1										.	.	.	.		.	.	.	Unannotated	.	.	.	.	.		0v3C_dn;0v3L_dn	TR6325|c0_g1	2.79947	-1.35093	-1.44854	37.18	0.11	0	-8.34984	7.46814e-11	-11.7427	7.06168e-12			3	2	TR6325|c0_g1	0v3C_dn	0v3L_dn
TR63301|c0_g1	AT4G31170	Protein kinase superfamily protein [Source:TAIR;Acc:AT4G31170]	0	0	0	0	No	No	Protein kinase superfamily protein [Source:TAIR;Acc:AT4G31170]	.	.	.	.		.	.	.	Signalling	.	.	.	.	.		0v3C_up;3CvL_dn	TR63301|c0_g1	-1.44464	2.88928	-1.44464	0	30.47	0	9.0285	1.32046e-05			-9.66702	6.98623e-07	2	9	TR63301|c0_g1	0v3C_up		3CvL_dn
TR63301|c0_g2	AT4G31170	Protein kinase superfamily protein [Source:TAIR;Acc:AT4G31170]	0	0	0	0	No	No	Protein kinase superfamily protein [Source:TAIR;Acc:AT4G31170]	.	.	.	.		.	.	.	Signalling	.	.	.	.	.		3CvL_up	TR63301|c0_g2	-1.15012	-1.15012	2.30024	0	0	12.8			8.1878	0.0035994	8.32507	0.000309191	4	15	TR63301|c0_g2			3CvL_up
TR63301|c0_g3	AT4G31170	Protein kinase superfamily protein [Source:TAIR;Acc:AT4G31170]	0	0	0	0	No	No	Protein kinase superfamily protein [Source:TAIR;Acc:AT4G31170]	.	.	.	.		.	.	.	Signalling	.	.	.	.	.		3CvL_up	TR63301|c0_g3	-1.22369	-1.22369	2.44738	0	0	15.13			8.45001	0.00146045	8.58735	0.000104624	4	15	TR63301|c0_g3			3CvL_up
TR63301|c0_g4	AT4G31170	Protein kinase superfamily protein [Source:TAIR;Acc:AT4G31170]	0	0	0	0	No	No	Protein kinase superfamily protein [Source:TAIR;Acc:AT4G31170]	.	.	.	.		.	.	.	Signalling	.	.	.	.	.		0v3C_dn;0v3L_dn	TR63301|c0_g4	2.261	-1.1305	-1.1305	19.6	0	0	-8.55201	0.000146089	-8.96985	3.89705e-05			3	2	TR63301|c0_g4	0v3C_dn	0v3L_dn
TR63662|c0_g1										.	.	.	.		.	.	.	Unannotated	.	.	.	.	.		3CvL_up	TR63662|c0_g1	-0.783426	-0.983805	1.76723	0.31	0	7.39			4.33927	0.0151447	8.26636	0.000362675	4	15	TR63662|c0_g1			3CvL_up
TR63733|c0_g5										.	.	.	.		.	.	.	Unannotated	.	.	.	.	.		3CvL_up	TR63733|c0_g5	-1.48705	-1.48705	2.97409	0	0	27.12			8.32485	0.00228423	8.46216	0.000176008	4	15	TR63733|c0_g5			3CvL_up
TR64178|c0_g10	ATCG01180	chloroplast-encoded 23S ribosomal RNA [Source:TAIR;Acc:ATCG01180]	0	0	0	0	Yes	No	Protein TAR1	GO:0005739^cellular_component^mitochondrion`GO:0043457^biological_process^regulation of cellular respiration	NOG79861^Cytochrome c oxidase polypeptide VIa	.	.		.	.	.	Energy metabolism	TAR1_YEAST^TAR1_YEAST^Q:456-557,H:43-76^79.41%ID^E:2e-10^RecName: Full=Protein TAR1;^Eukaryota; Fungi; Dikarya; Ascomycota; Saccharomycotina; Saccharomycetes; Saccharomycetales; Saccharomycetaceae; Saccharomyces	.	S	.	.	D0	0v3C_dn;0v3L_dn	TR64178|c0_g10	3.42495	-1.71247	-1.71247	70.64	0	0	-10.2639	2.41901e-08	-10.6824	3.82726e-09			3	2	TR64178|c0_g10	0v3C_dn	0v3L_dn
TR64178|c0_g13	ATCG01180	chloroplast-encoded 23S ribosomal RNA [Source:TAIR;Acc:ATCG01180]	0	0	0	0	Yes	No	Protein TAR1	GO:0005739^cellular_component^mitochondrion`GO:0043457^biological_process^regulation of cellular respiration	NOG79861^Cytochrome c oxidase polypeptide VIa	.	.		.	.	.	Energy metabolism	TAR1_YEAST^TAR1_YEAST^Q:273-464,H:8-71^67.19%ID^E:5e-18^RecName: Full=Protein TAR1;^Eukaryota; Fungi; Dikarya; Ascomycota; Saccharomycotina; Saccharomycetes; Saccharomycetales; Saccharomycetaceae; Saccharomyces	.	S	.	.	D0	0v3C_dn;0v3L_dn	TR64178|c0_g13	3.14254	-1.07597	-2.06656	74.34	1.58	0	-5.65303	1.89685e-06	-10.5027	1.10143e-08	-5.0466	0.646465	3	2	TR64178|c0_g13	0v3C_dn	0v3L_dn
TR64178|c0_g17	ATCG01180	chloroplast-encoded 23S ribosomal RNA [Source:TAIR;Acc:ATCG01180]	0	0	0	0	Yes	No	Protein TAR1	GO:0005739^cellular_component^mitochondrion	NOG79861^Cytochrome c oxidase polypeptide VIa	.	.		.	.	.	Energy metabolism	TAR1_KLULA^TAR1_KLULA^Q:337-504,H:1-56^75%ID^E:1e-17^RecName: Full=Protein TAR1;^Eukaryota; Fungi; Dikarya; Ascomycota; Saccharomycotina; Saccharomycetes; Saccharomycetales; Saccharomycetaceae; Kluyveromyces	.	S	.	.		0v3C_dn;0v3L_dn	TR64178|c0_g17	2.28656	-0.696086	-1.59048	44.36	2.93	0.68	-3.99678	0.000918115	-6.1544	3.25656e-06	-2.23928	0.636713	3	2	TR64178|c0_g17	0v3C_dn	0v3L_dn
TR64178|c0_g9										.	.	.	.		.	.	.	Unannotated	.	.	.	.	.		3CvL_dn	TR64178|c0_g9	-1.13841	2.27681	-1.13841	0	15.37	0	7.69169	0.00345621			-8.3287	0.000362675	2	14	TR64178|c0_g9			3CvL_dn
TR64432|c0_g2										.	.	.	.		.	.	.	Unannotated	.	.	.	.	.		0v3C_up;3CvL_dn	TR64432|c0_g2	-1.33065	2.6613	-1.33065	0	23.71	0	8.63941	7.33722e-05			-9.27762	4.9644e-06	2	9	TR64432|c0_g2	0v3C_up		3CvL_dn
TR64437|c0_g1										.	.	.	.		.	.	.	Unannotated	.	.	.	.	.		3CvL_dn	TR64437|c0_g1	-1.21083	2.42167	-1.21083	0	18.13	0	7.91309	0.00161734			-8.55045	0.000155946	2	14	TR64437|c0_g1			3CvL_dn
TR64450|c0_g2										.	.	.	.		.	.	.	Unannotated	.	.	.	.	.		3CvL_up	TR64450|c0_g2	0.0849123	-2.01909	1.93418	6.8	0	18.68	-6.59964	0.12319	1.2295	0.704559	8.38148	0.000235751	4	15	TR64450|c0_g2			3CvL_up
TR65138|c0_g1	AT3G41768	rRNA [Source:TAIR;Acc:AT3G41768]	0	0	0	0	Yes	No	rRNA [Source:TAIR;Acc:AT3G41768]	.	.	.	.		.	.	.	Translation/Protein synthesis	.	.	.	.	.		0v3L_dn	TR65138|c0_g1	2.082	-1.041	-1.041	15.94	0	0	-7.96897	0.00161734	-8.38632	0.000579214			3	10	TR65138|c0_g1		0v3L_dn
TR65159|c0_g1										.	.	.	.		.	.	.	Unannotated	.	.	.	.	.		0v3C_up;3CvL_dn	TR65159|c0_g1	-1.46157	2.33721	-0.875643	0	20.53	0.65	8.63941	7.33722e-05	4.20441	0.996946	-4.94264	0.000117284	2	9	TR65159|c0_g1	0v3C_up		3CvL_dn
TR65159|c0_g2										.	.	.	.		.	.	.	Unannotated	.	.	.	.	.		0v3C_up;3CvL_dn	TR65159|c0_g2	-1.11162	2.22324	-1.11162	0	14.46	0	8.14048	0.000671338			-8.77816	5.51101e-05	2	9	TR65159|c0_g2	0v3C_up		3CvL_dn
TR65159|c0_g3										.	.	.	.		.	.	.	Unannotated	.	.	.	.	.		0v3C_dn;3CvL_up	TR65159|c0_g3	0.415001	-2.4384	2.02339	12.85	0	27.12	-8.12591	0.000798704	0.91648	0.730267	9.59743	5.38111e-06	4	5	TR65159|c0_g3	0v3C_dn		3CvL_up
TR65160|c1_g1	AT3G17050	transposable element gene [Source:TAIR;Acc:AT3G17050]	0	0	0	0	No	No	transposable element gene [Source:TAIR;Acc:AT3G17050]	.	.	.	.		.	.	.	Others	.	.	.	.	.	D0;D3L	0v3C_dn;3CvL_up	TR65160|c1_g1	2.38138	-4.15145	1.77007	406.41	1.81	165.63	-7.99362	8.02292e-13	-1.45203	0.334294	6.47325	1.493e-09	5	5	TR65160|c1_g1	0v3C_dn		3CvL_up
TR65160|c1_g3	AT3G17050	transposable element gene [Source:TAIR;Acc:AT3G17050]	0	0	0	0	No	No	transposable element gene [Source:TAIR;Acc:AT3G17050]	.	.	.	.		.	.	.	Others	.	.	.	.	.	D3L	0v3L_up;3CvL_up	TR65160|c1_g3	-2.64967	-2.64967	5.29934	0	0	317.32			13.041	2.21917e-14	13.1787	1.24879e-14	4	13	TR65160|c1_g3		0v3L_up	3CvL_up
TR65160|c1_g4	AT3G17050	transposable element gene [Source:TAIR;Acc:AT3G17050]	0	0	0	0	No	No	transposable element gene [Source:TAIR;Acc:AT3G17050]	.	.	.	.		.	.	.	Others	.	.	.	.	.	D3C	0v3C_up;3CvL_dn	TR65160|c1_g4	-2.2818	4.5636	-2.2818	0	181.24	0	11.8144	4.07616e-12			-12.4537	1.10376e-13	2	9	TR65160|c1_g4	0v3C_up		3CvL_dn
TR65437|c0_g1	AT4G23990	Cellulose synthase-like protein G3 [Source:UniProtKB/Swiss-Prot;Acc:Q0WVN5]	CslG1	GT2	0	0	No	No	Cellulose synthase-like protein G3	GO:0000139^cellular_component^Golgi membrane`GO:0016021^cellular_component^integral component of membrane`GO:0016760^molecular_function^cellulose synthase (UDP-forming) activity`GO:0071555^biological_process^cell wall organization`GO:0030244^biological_process^cellulose biosynthetic process	COG1215^Glycosyl transferase, family 2	.	.		4.D.3.1.7	4.D	4.D.3	Cell wall related	CSLG3_ARATH^CSLG3_ARATH^Q:1-305,H:173-478^60.59%ID^E:2e-126^RecName: Full=Cellulose synthase-like protein G3;^Eukaryota; Viridiplantae; Streptophyta; Embryophyta; Tracheophyta; Spermatophyta; Magnoliophyta; eudicotyledons; Gunneridae; Pentapetalae; rosids; malvids; Brassicales; Brassicaceae; Camelineae; Arabidopsis	PF03552.9^Cellulose_synt^Cellulose synthase^1-234^E:4.4e-58`PF03552.9^Cellulose_synt^Cellulose synthase^232-305^E:2.8e-10	M	.	.		0v3C_dn;0v3L_dn	TR65437|c0_g1	1.84875	-1.14565	-0.703103	14.38	0	0.47	-8.7256	6.51914e-05	-4.93914	9.73843e-05	4.33499	0.782603	3	2	TR65437|c0_g1	0v3C_dn	0v3L_dn
TR65438|c0_g1	AT3G41768	rRNA [Source:TAIR;Acc:AT3G41768]	0	0	0	0	Yes	No	rRNA [Source:TAIR;Acc:AT3G41768]	.	.	.	.		.	.	.	Translation/Protein synthesis	.	.	.	.	.		0v3L_dn	TR65438|c0_g1	1.65385	-0.826927	-0.826927	9.46	0	0	-7.85397	0.0023425	-8.2712	0.000970479			3	10	TR65438|c0_g1		0v3L_dn
TR65518|c0_g1										.	.	.	.		.	.	.	Unannotated	.	.	.	.	.		0v3L_up	TR65518|c0_g1	-2.19422	-0.753803	2.94803	0	2.73	44.24	4.82946	0.843668	9.21384	4.76275e-05	3.90066	0.00178564	6	12	TR65518|c0_g1		0v3L_up
TR65925|c0_g2	AT5G58460	Cation/H(+) antiporter 25 [Source:UniProtKB/Swiss-Prot;Acc:Q9FGH6]	0	0	0	0	No	No	Cation/H(+) antiporter 24	GO:0016021^cellular_component^integral component of membrane`GO:0015299^molecular_function^solute:proton antiporter activity`GO:0006813^biological_process^potassium ion transport	COG0475^Sodium hydrogen exchanger	.	.		2.A.37.4.5	2.A	2.A.37	Transport	CHX24_ARATH^CHX24_ARATH^Q:2440-182,H:50-831^43.22%ID^E:0^RecName: Full=Cation/H(+) antiporter 24;^Eukaryota; Viridiplantae; Streptophyta; Embryophyta; Tracheophyta; Spermatophyta; Magnoliophyta; eudicotyledons; Gunneridae; Pentapetalae; rosids; malvids; Brassicales; Brassicaceae; Camelineae; Arabidopsis	PF00999.16^Na_H_Exchanger^Sodium/hydrogen exchanger family^52-437^E:1.2e-33	P	.	ExpAA=232.39^PredHel=11^Topology=o42-64i104-123o138-160i173-192o202-224i237-256o276-298i326-348o358-380i387-409o419-441i		0v3L_dn	TR65925|c0_g2	0.798503	-0.426155	-0.372348	2.75	0.01	0.04	-7.96897	0.00161734	-5.61829	0.000492209			3	10	TR65925|c0_g2		0v3L_dn
TR65980|c1_g2	AT3G41768	rRNA [Source:TAIR;Acc:AT3G41768]	0	0	0	0	Yes	No	rRNA [Source:TAIR;Acc:AT3G41768]	.	.	.	.		.	.	.	Translation/Protein synthesis	.	.	.	.	.		0v3C_up;3CvL_dn	TR65980|c1_g2	-1.37657	2.75313	-1.37657	0	26.25	0	8.24201	0.000419035			-8.87981	3.42444e-05	2	9	TR65980|c1_g2	0v3C_up		3CvL_dn
TR66948|c0_g2	AT4G22140	PHD finger family protein / bromo-adjacent homology (BAH) domain-containing protein [Source:TAIR;Acc:AT4G22140]	0	0	0	0	No	No	BAH and coiled-coil domain-containing protein 1	GO:0003682^molecular_function^chromatin binding	NOG77890^	.	PHD		.	.	.	Transcription regulation	BAHC1_HUMAN^BAHC1_HUMAN^Q:9-141,H:2470-2608^29.08%ID^E:1e-09^RecName: Full=BAH and coiled-coil domain-containing protein 1;^Eukaryota; Metazoa; Chordata; Craniata; Vertebrata; Euteleostomi; Mammalia; Eutheria; Euarchontoglires; Primates; Haplorrhini; Catarrhini; Hominidae; Homo	PF01426.13^BAH^BAH domain^23-135^E:4.3e-24`PF00628.24^PHD^PHD-finger^140-178^E:1.1e-09	R	.	.		0v3C_up;3CvL_dn	TR66948|c0_g2	-1.07308	2.14616	-1.07308	0	13.21	0	8.30593	0.000360192			-8.94381	2.73803e-05	2	9	TR66948|c0_g2	0v3C_up		3CvL_dn
TR66990|c0_g1										.	.	.	.		.	.	.	Unannotated	.	.	.	sigP:1^18^0.777^YES	.	D0;D3L	3CvL_up	TR66990|c0_g1	-0.308132	-2.0557	2.36383	264.84	59.6	1060.62	-2.30786	0.0283747	1.84869	0.112395	4.0737	7.63857e-06	4	15	TR66990|c0_g1			3CvL_up
TR67001|c0_g1										.	.	.	.		.	.	.	Unannotated	.	.	.	sigP:1^19^0.62^YES	.		0v3L_up	TR67001|c0_g1	-2.27611	0.796915	1.4792	0.57	15.48	20.93	4.99106	0.00398394	6.36512	5.7899e-06	1.25779	0.507147	6	12	TR67001|c0_g1		0v3L_up
TR67005|c0_g1										.	.	.	.		.	.	.	Unannotated	.	.	.	.	.		0v3L_up;3CvL_up	TR67005|c0_g1	-1.03839	-0.862068	1.90046	0	0.21	8.6	3.87933	0.857685	9.56326	8.70716e-06	5.21751	4.24728e-05	4	13	TR67005|c0_g1		0v3L_up	3CvL_up
TR67061|c0_g1										.	.	.	.		.	.	.	Unannotated	.	.	.	.	.		3CvL_up	TR67061|c0_g1	0.00588884	-1.6994	1.69352	8.7	0.96	20.36	-3.42313	0.00955626	1.06976	0.656161	4.42131	7.39073e-05	4	15	TR67061|c0_g1			3CvL_up
TR67211|c0_g2										.	.	.	.		.	.	.	Unannotated	.	.	.	.	ExpAA=27.78^PredHel=1^Topology=o32-54i		0v3C_dn;0v3L_dn	TR67211|c0_g2	1.36386	-0.681931	-0.681931	6.46	0	0	-8.39633	0.000263286	-8.81406	8.47604e-05			3	2	TR67211|c0_g2	0v3C_dn	0v3L_dn
TR67223|c2_g8										.	.	.	.		.	.	.	Unannotated	.	.	.	.	.		3CvL_up	TR67223|c2_g8	-0.983738	-0.983738	1.96748	0	0	8.68			8.09884	0.00490273	8.23609	0.000431114	4	15	TR67223|c2_g8			3CvL_up
TR67231|c2_g2										.	.	.	.		.	.	.	Unannotated	.	.	.	.	.		0v3L_up	TR67231|c2_g2	-1.22392	-0.323199	1.54712	0	1.38	7.51	5.1412	0.817111	8.58713	0.000825535	2.95851	0.0306437	4	12	TR67231|c2_g2		0v3L_up
TR67250|c1_g1										.	.	.	.		.	.	.	Others	.	PF00385.19^Chromo^Chromo (CHRromatin Organisation MOdifier) domain^119-150^E:7.5e-06	.	.	.		3CvL_dn	TR67250|c1_g1	0.0515875	1.30554	-1.35712	3.42	8.48	0	1.14336	0.843668	-6.86393	0.0879365	-8.22949	0.000589188	2	14	TR67250|c1_g1			3CvL_dn
TR67257|c0_g2	AT1G18075	MIR159/MIR159B; miRNA [Source:TAIR;Acc:AT1G18075]	0	0	ABA	0	No	No	MIR159/MIR159B; miRNA [Source:TAIR;Acc:AT1G18075]	.	.	.	.		.	.	.	Transcription regulation	.	.	.	.	.		0v3C_up	TR67257|c0_g2	-1.73457	1.73492	-0.000350523	0	16.02	3.01	9.52124	1.16444e-06	7.4055	0.0493099	-2.6176	0.0177249	6	6	TR67257|c0_g2	0v3C_up
TR67454|c0_g1	AT5G55390	Protein ENHANCED DOWNY MILDEW 2 [Source:UniProtKB/Swiss-Prot;Acc:F4K3G5]	0	0	0	0	No	No	Protein ENHANCED DOWNY MILDEW 2 [Source:UniProtKB/Swiss-Prot;Acc:F4K3G5]	.	.	.	.		.	.	.	Others	.	.	.	.	.		3CvL_dn	TR67454|c0_g1	-0.102549	1.28527	-1.18272	2.66	7.96	0.11	1.41413	0.591508	-4.50783	0.0273651	-6.02582	3.05486e-05	2	14	TR67454|c0_g1			3CvL_dn
TR67655|c0_g1										.	.	.	.		.	.	.	Unannotated	.	.	.	.	.		0v3C_dn;3CvL_up	TR67655|c0_g1	1.44455	-2.96695	1.5224	41.89	0	27.68	-9.55009	1.16444e-06	-0.754566	0.730267	9.35134	1.81138e-05	5	5	TR67655|c0_g1	0v3C_dn		3CvL_up
TR67655|c0_g2										.	.	.	.		.	.	.	Unannotated	.	.	.	.	.		0v3C_up;0v3L_up	TR67655|c0_g2	-3.33195	2.50258	0.829371	0	89.15	21.78	10.4793	6.7012e-09	8.86401	0.000233995	-2.11695	0.0575745	6	7	TR67655|c0_g2	0v3C_up	0v3L_up
TR67895|c0_g1	AT5G06800	myb-like HTH transcriptional regulator family protein [Source:TAIR;Acc:AT5G06800]	0	0	0	0	No	No	Protein PHR1-LIKE 1	GO:0005634^cellular_component^nucleus`GO:0003682^molecular_function^chromatin binding`GO:0003677^molecular_function^DNA binding`GO:0003700^molecular_function^sequence-specific DNA binding transcription factor activity`GO:0006351^biological_process^transcription, DNA-templated	.	.	GARP-G2-like		.	.	.	Transcription regulation	PHL1_ARATH^PHL1_ARATH^Q:1-57,H:310-366^54.39%ID^E:1e-12^RecName: Full=Protein PHR1-LIKE 1;^Eukaryota; Viridiplantae; Streptophyta; Embryophyta; Tracheophyta; Spermatophyta; Magnoliophyta; eudicotyledons; Gunneridae; Pentapetalae; rosids; malvids; Brassicales; Brassicaceae; Camelineae; Arabidopsis	PF14379.1^Myb_CC_LHEQLE^MYB-CC type transfactor, LHEQLE motif^11-56^E:3.2e-22	.	.	.		0v3C_up;3CvL_dn	TR67895|c0_g1	-1.1891	2.3782	-1.1891	0	17.25	0	8.88937	2.49676e-05			-9.5278	1.43139e-06	2	9	TR67895|c0_g1	0v3C_up		3CvL_dn
TR67895|c0_g2	AT5G06800	myb-like HTH transcriptional regulator family protein [Source:TAIR;Acc:AT5G06800]	0	0	0	0	No	No	Protein PHR1-LIKE 1	GO:0005634^cellular_component^nucleus`GO:0003682^molecular_function^chromatin binding`GO:0003677^molecular_function^DNA binding`GO:0003700^molecular_function^sequence-specific DNA binding transcription factor activity`GO:0006351^biological_process^transcription, DNA-templated	.	.	GARP-G2-like		.	.	.	Transcription regulation	PHL1_ARATH^PHL1_ARATH^Q:1-57,H:310-366^54.39%ID^E:1e-12^RecName: Full=Protein PHR1-LIKE 1;^Eukaryota; Viridiplantae; Streptophyta; Embryophyta; Tracheophyta; Spermatophyta; Magnoliophyta; eudicotyledons; Gunneridae; Pentapetalae; rosids; malvids; Brassicales; Brassicaceae; Camelineae; Arabidopsis	PF14379.1^Myb_CC_LHEQLE^MYB-CC type transfactor, LHEQLE motif^11-56^E:3.2e-22	.	.	.		0v3C_up;0v3L_up	TR67895|c0_g2	-2.84751	1.06072	1.78679	0	22.28	30.73	9.2559	4.34201e-06	10.1402	4.65447e-07	0.383216	0.844621	6	7	TR67895|c0_g2	0v3C_up	0v3L_up
TR67895|c0_g3	AT5G06800	myb-like HTH transcriptional regulator family protein [Source:TAIR;Acc:AT5G06800]	0	0	0	0	No	No	Protein PHR1-LIKE 1	GO:0005634^cellular_component^nucleus`GO:0003682^molecular_function^chromatin binding`GO:0003677^molecular_function^DNA binding`GO:0003700^molecular_function^sequence-specific DNA binding transcription factor activity`GO:0006351^biological_process^transcription, DNA-templated	.	.	GARP-G2-like		.	.	.	Transcription regulation	PHL1_ARATH^PHL1_ARATH^Q:1-57,H:310-366^54.39%ID^E:1e-12^RecName: Full=Protein PHR1-LIKE 1;^Eukaryota; Viridiplantae; Streptophyta; Embryophyta; Tracheophyta; Spermatophyta; Magnoliophyta; eudicotyledons; Gunneridae; Pentapetalae; rosids; malvids; Brassicales; Brassicaceae; Camelineae; Arabidopsis	PF14379.1^Myb_CC_LHEQLE^MYB-CC type transfactor, LHEQLE motif^11-56^E:3.2e-22	.	.	.		0v3C_dn;0v3L_dn	TR67895|c0_g3	2.55371	-1.27685	-1.27685	27.31	0	0	-9.70743	5.10482e-07	-10.1258	9.14663e-08			3	2	TR67895|c0_g3	0v3C_dn	0v3L_dn
TR67914|c0_g1									Retrotransposon-derived protein PEG10	GO:0005737^cellular_component^cytoplasm`GO:0005634^cellular_component^nucleus`GO:0003677^molecular_function^DNA binding`GO:0008270^molecular_function^zinc ion binding`GO:0006915^biological_process^apoptotic process`GO:0030154^biological_process^cell differentiation`GO:0001890^biological_process^placenta development	.	.	.		.	.	.	Others	PEG10_MOUSE^PEG10_MOUSE^Q:63-394,H:135-458^23.25%ID^E:9e-07^RecName: Full=Retrotransposon-derived protein PEG10;^Eukaryota; Metazoa; Chordata; Craniata; Vertebrata; Euteleostomi; Mammalia; Eutheria; Euarchontoglires; Glires; Rodentia; Sciurognathi; Muroidea; Muridae; Murinae; Mus; Mus	PF03732.12^Retrotrans_gag^Retrotransposon gag protein^101-198^E:7.2e-18`PF14392.1^zf-CCHC_4^Zinc knuckle^277-281^E:4700`PF00098.18^zf-CCHC^Zinc knuckle^295-310^E:9.1e-08`PF14392.1^zf-CCHC_4^Zinc knuckle^295-311^E:0.056`PF13696.1^zf-CCHC_2^Zinc knuckle^296-312^E:0.001`PF08284.6^RVP_2^Retroviral aspartyl protease^324-406^E:4.6e-15`PF14392.1^zf-CCHC_4^Zinc knuckle^346-353^E:9200	.	.	.		0v3C_dn;0v3L_dn	TR67914|c0_g1	2.10174	-0.975592	-1.12615	17.29	0.17	0	-6.84477	2.92331e-07	-10.2373	5.0475e-08			3	2	TR67914|c0_g1	0v3C_dn	0v3L_dn
TR68162|c0_g2	AT3G24535	unknown protein; Has 28 Blast hits to 27 proteins in 8 species: Archae - 0; Bacteria - 0; Metazoa - 0; Fungi - 2; Plants - 26; Viruses - 0; Other Eukaryotes - 0 (source: NCBI BLink). [Source:TAIR;Acc:AT3G24535]	0	0	0	0	No	No	unknown protein; Has 28 Blast hits to 27 proteins in 8 species: Archae - 0; Bacteria - 0; Metazoa - 0; Fungi - 2; Plants - 26; Viruses - 0; Other Eukaryotes - 0 (source: NCBI BLink). [Source:TAIR;Acc:AT3G24535]	.	.	.	.		.	.	.	Unknown	.	.	.	.	.		0v3C_up	TR68162|c0_g2	-1.84828	1.43669	0.411595	0.62	18.51	6.72	4.85365	0.000419035	3.42204	0.0529074	-1.53228	0.321009	6	6	TR68162|c0_g2	0v3C_up
TR68186|c1_g1	AT4G24000	Cellulose synthase-like protein G2 [Source:UniProtKB/Swiss-Prot;Acc:Q8VYR4]	CslG2	GT2	0	0	No	No	Cellulose synthase-like protein G2	GO:0000139^cellular_component^Golgi membrane`GO:0016021^cellular_component^integral component of membrane`GO:0016760^molecular_function^cellulose synthase (UDP-forming) activity`GO:0071555^biological_process^cell wall organization`GO:0030244^biological_process^cellulose biosynthetic process	COG1215^Glycosyl transferase, family 2	.	.		4.D.3.1.4	4.D	4.D.3	Cell wall related	CSLG2_ARATH^CSLG2_ARATH^Q:2-194,H:523-713^49.48%ID^E:6e-58^RecName: Full=Cellulose synthase-like protein G2;^Eukaryota; Viridiplantae; Streptophyta; Embryophyta; Tracheophyta; Spermatophyta; Magnoliophyta; eudicotyledons; Gunneridae; Pentapetalae; rosids; malvids; Brassicales; Brassicaceae; Camelineae; Arabidopsis	PF03552.9^Cellulose_synt^Cellulose synthase^2-201^E:2.3e-18	M	.	ExpAA=108.01^PredHel=5^Topology=o25-47i67-89o119-141i148-170o185-202i		0v3C_up;0v3L_up	TR68186|c1_g1	-3.13944	0.782271	2.35716	0.78	31.71	79.15	5.11627	0.000118881	6.45394	6.02267e-08	1.23725	0.476898	6	7	TR68186|c1_g1	0v3C_up	0v3L_up
TR68207|c0_g2										.	.	.	.		.	.	.	Unannotated	.	.	.	.	.		3CvL_dn	TR68207|c0_g2	-0.911271	2.33249	-1.42122	0.89	19.85	0	4.23728	0.0194769			-8.27995	0.000497991	2	14	TR68207|c0_g2			3CvL_dn
TR68219|c2_g10	ATCG00920	chloroplast-encoded 16S ribosomal RNA [Source:TAIR;Acc:ATCG00920]	0	0	0	0	Yes	No	chloroplast-encoded 16S ribosomal RNA [Source:TAIR;Acc:ATCG00920]	.	.	.	.		.	.	.	Translation/Protein synthesis	.	.	.	.	.		0v3L_dn	TR68219|c2_g10	1.84103	-0.608604	-1.23242	31.26	3.1	1.18	-3.44724	0.0114994	-4.80189	0.00018751	-1.43102	0.782603	3	10	TR68219|c2_g10		0v3L_dn
TR68228|c0_g2	AT5G22290	NAC domain-containing protein 89 [Source:UniProtKB/Swiss-Prot;Acc:Q94F58]	0	0	0	0	No	No	Protein NTM1-like 8 {ECO:0000303|PubMed:19704545}	GO:0005886^cellular_component^plasma membrane`GO:0003677^molecular_function^DNA binding`GO:0003700^molecular_function^sequence-specific DNA binding transcription factor activity`GO:0009651^biological_process^response to salt stress`GO:0009845^biological_process^seed germination	.	.	NAC		.	.	.	Transcription regulation	NTL8_ARATH^NTL8_ARATH^Q:320-955,H:62-244^47.89%ID^E:2e-50^RecName: Full=Protein NTM1-like 8 {ECO:0000303|PubMed:19704545};^Eukaryota; Viridiplantae; Streptophyta; Embryophyta; Tracheophyta; Spermatophyta; Magnoliophyta; eudicotyledons; Gunneridae; Pentapetalae; rosids; malvids; Brassicales; Brassicaceae; Camelineae; Arabidopsis	.	.	sigP:1^18^0.833^YES	ExpAA=21.90^PredHel=1^Topology=o231-253i		0v3L_up;3CvL_up	TR68228|c0_g2	-1.07917	-0.988784	2.06796	0.74	0.71	14.25	-0.217032	1	4.08434	0.000509124	4.22314	0.000180902	4	13	TR68228|c0_g2		0v3L_up	3CvL_up
TR68350|c0_g1										.	.	.	.		.	.	.	Unannotated	.	.	.	.	.		0v3C_dn;0v3L_dn	TR68350|c0_g1	1.42369	-0.711845	-0.711845	7	0	0	-8.69252	7.33722e-05	-9.11044	1.95976e-05			3	2	TR68350|c0_g1	0v3C_dn	0v3L_dn
TR68790|c0_g4										.	.	.	.		.	.	.	Unannotated	.	.	.	.	.		0v3C_up	TR68790|c0_g4	-2.1303	1.87959	0.250709	0	24.03	5.42	8.06859	0.00094958	6.36396	0.153424	-2.20609	0.102971	6	6	TR68790|c0_g4	0v3C_up
TR68799|c0_g3										.	.	.	.		.	.	.	Unannotated	.	.	.	.	.		3CvL_up	TR68799|c0_g3	0.41216	-1.50415	1.09199	10.62	1	11.4	-3.69468	0.0123731	1.41487	0.45918	5.04927	3.42444e-05	3	15	TR68799|c0_g3			3CvL_up
TR68818|c1_g1										.	.	.	.		.	.	.	Unannotated	.	.	.	.	.		3CvL_up	TR68818|c1_g1	-0.542368	-0.645362	1.18773	0.16	0	3.3			4.14736	0.0280323	8.07439	0.000836191	4	15	TR68818|c1_g1			3CvL_up
TR68853|c0_g1										.	.	.	.		.	.	.	Unannotated	.	.	.	.	.		0v3C_dn;0v3L_dn	TR68853|c0_g1	2.88321	-1.4416	-1.4416	39.32	0	0	-8.75795	5.78922e-05	-9.17591	1.38837e-05			3	2	TR68853|c0_g1	0v3C_dn	0v3L_dn
TR68857|c0_g2										.	.	.	.		.	.	.	Unannotated	.	.	.	.	.		0v3C_up;3CvL_dn	TR68857|c0_g2	-2.33066	2.54861	-0.217945	0.68	60.6	6.12	6.14217	2.56538e-05	2.46856	0.656161	-3.79234	0.000265541	6	9	TR68857|c0_g2	0v3C_up		3CvL_dn
TR68864|c2_g5										.	.	.	.		.	.	.	Unannotated	.	.	.	.	ExpAA=22.81^PredHel=1^Topology=i95-117o		3CvL_dn	TR68864|c2_g5	-1.35928	2.71856	-1.35928	0	25.26	0	7.99293	0.00113545			-8.63041	0.000104624	2	14	TR68864|c2_g5			3CvL_dn
TR69144|c0_g1										.	.	.	.		.	.	.	Unannotated	.	.	.	.	.		0v3C_up	TR69144|c0_g1	-1.77123	1.53634	0.234888	0	14.15	3.89	8.8034	3.49655e-05	7.30304	0.0592462	-2.00183	0.125189	6	6	TR69144|c0_g1	0v3C_up
TR69170|c1_g2										.	.	.	.		.	.	.	Unannotated	.	.	.	.	.		0v3L_up;3CvL_up	TR69170|c1_g2	-1.19539	-1.19539	2.39078	0	0	14.19			9.11145	7.88402e-05	9.24894	3.16517e-05	4	13	TR69170|c1_g2		0v3L_up	3CvL_up
TR69182|c0_g1										.	.	.	.		.	.	.	Unannotated	.	.	.	.	.	D3C	0v3L_dn;3CvL_dn	TR69182|c0_g1	1.10195	2.48423	-3.58618	51.18	105.25	0	0.874241	0.843668	-9.14355	1.7325e-05	-10.2387	3.29946e-08	1	11	TR69182|c0_g1		0v3L_dn	3CvL_dn
TR69198|c4_g3	AT3G63030	Methyl-CpG-binding domain-containing protein 4 [Source:UniProtKB/Swiss-Prot;Acc:Q9LYB9]	0	0	0	0	No	No	Methyl-CpG-binding domain-containing protein 4	GO:0005634^cellular_component^nucleus`GO:0008327^molecular_function^methyl-CpG binding`GO:0008270^molecular_function^zinc ion binding`GO:0006355^biological_process^regulation of transcription, DNA-templated`GO:0006351^biological_process^transcription, DNA-templated	.	.	.		.	.	.	Transcription regulation	MBD4_ARATH^MBD4_ARATH^Q:15-153,H:21-159^62.59%ID^E:3e-63^RecName: Full=Methyl-CpG-binding domain-containing protein 4;^Eukaryota; Viridiplantae; Streptophyta; Embryophyta; Tracheophyta; Spermatophyta; Magnoliophyta; eudicotyledons; Gunneridae; Pentapetalae; rosids; malvids; Brassicales; Brassicaceae; Camelineae; Arabidopsis	PF07496.10^zf-CW^CW-type Zinc Finger^22-70^E:1.9e-12`PF01429.14^MBD^Methyl-CpG binding domain^86-148^E:1.2e-13	.	.	.		0v3C_up;0v3L_up	TR69198|c4_g3	-2.28023	0.451175	1.82905	0	8.97	20.96	8.03126	0.00094958	9.67004	5.0139e-06	1.13881	0.612449	6	7	TR69198|c4_g3	0v3C_up	0v3L_up
TR69220|c0_g1	AT3G09430	unknown protein; Has 17 Blast hits to 17 proteins in 7 species: Archae - 0; Bacteria - 0; Metazoa - 0; Fungi - 0; Plants - 17; Viruses - 0; Other Eukaryotes - 0 (source: NCBI BLink). [Source:TAIR;Acc:AT3G09430]	0	0	0	0	No	No	unknown protein; Has 17 Blast hits to 17 proteins in 7 species: Archae - 0; Bacteria - 0; Metazoa - 0; Fungi - 0; Plants - 17; Viruses - 0; Other Eukaryotes - 0 (source: NCBI BLink). [Source:TAIR;Acc:AT3G09430]	.	.	.	.		.	.	.	Unknown	.	.	.	.	.		0v3C_dn;0v3L_dn	TR69220|c0_g1	1.49506	-0.94879	-0.546267	10.29	0.15	0.59	-6.01934	0.00010759	-4.24687	0.000271103	1.75239	0.782603	3	2	TR69220|c0_g1	0v3C_dn	0v3L_dn
TR69844|c0_g1										.	.	.	.		.	.	.	Unannotated	.	.	.	.	.		0v3L_up;3CvL_up	TR69844|c0_g1	-1.73153	-1.73153	3.46307	0	0	45.92			9.60692	6.72294e-06	9.74448	2.64783e-06	4	13	TR69844|c0_g1		0v3L_up	3CvL_up
TR69844|c0_g2										.	.	.	.		.	.	.	Unannotated	.	.	.	.	.		0v3L_dn;3CvL_dn	TR69844|c0_g2	1.18601	2.01851	-3.20452	41.25	57.79	0	0.325278	0.962212	-9.61414	1.55743e-06	-10.16	5.04956e-08	1	11	TR69844|c0_g2		0v3L_dn	3CvL_dn
TR69962|c0_g1										.	.	.	.		.	.	.	Unannotated	.	.	.	.	.		3CvL_dn	TR69962|c0_g1	-0.694575	1.38915	-0.694575	0	5.15	0	7.64302	0.00423105			-8.27995	0.000497991	6	14	TR69962|c0_g1			3CvL_dn
TR70015|c0_g1										.	.	.	.		.	.	.	Unannotated	.	.	.	.	.		0v3L_up	TR70015|c0_g1	-2.62269	0.550232	2.07245	1.25	21.42	52.32	3.87293	0.0193101	5.1788	4.94424e-05	1.20639	0.520645	6	12	TR70015|c0_g1		0v3L_up
TR70015|c0_g12										.	.	.	.		.	.	.	Unannotated	.	.	.	.	.		0v3C_up	TR70015|c0_g12	-2.37709	1.96319	0.413895	0	30.62	7.64	8.9901	1.63851e-05	7.59088	0.0294641	-1.90067	0.149752	6	6	TR70015|c0_g12	0v3C_up
TR70015|c0_g2										.	.	.	.		.	.	.	Unannotated	.	.	.	.	.		0v3C_dn;0v3L_dn	TR70015|c0_g2	2.41377	-1.40825	-1.00552	27.14	0	0.42	-8.3117	0.000419035	-5.96133	0.000111229			3	2	TR70015|c0_g2	0v3C_dn	0v3L_dn
TR70015|c0_g5										.	.	.	.		.	.	.	Unannotated	.	.	.	.	.		0v3C_dn	TR70015|c0_g5	1.94374	-1.45452	-0.489222	36.42	1.22	3.16	-4.74464	0.000557247	-3.66048	0.00339995	1.03264	0.844621	3	1	TR70015|c0_g5	0v3C_dn
TR70015|c0_g7										.	.	.	.		.	.	.	Unannotated	.	.	.	.	.		0v3C_dn;0v3L_dn	TR70015|c0_g7	2.72224	-1.80527	-0.916966	45.58	0	1.1	-9.28744	4.34201e-06	-5.50125	5.86028e-06	4.33499	0.782603	3	2	TR70015|c0_g7	0v3C_dn	0v3L_dn
TR70015|c0_g8										.	.	.	.		.	.	.	Unannotated	.	.	.	.	.		0v3L_up;3CvL_up	TR70015|c0_g8	-1.28839	-1.66357	2.95196	0.6	0	30.32			5.38101	0.000608143	9.30834	2.17899e-05	4	13	TR70015|c0_g8		0v3L_up	3CvL_up
TR70016|c2_g1	AT1G43883	transposable element gene [Source:TAIR;Acc:AT1G43883]	0	0	0	0	No	No	transposable element gene [Source:TAIR;Acc:AT1G43883]	.	.	.	.		.	.	.	Others	.	.	.	.	.		3CvL_up	TR70016|c2_g1	-1.04342	-1.04342	2.08685	0	0	10			8.32485	0.00228423	8.46216	0.000176008	4	15	TR70016|c2_g1			3CvL_up
TR70016|c2_g3										.	.	.	.		.	.	.	Others	.	PF03732.12^Retrotrans_gag^Retrotransposon gag protein^259-347^E:1.2e-10	.	.	ExpAA=20.99^PredHel=1^Topology=i9-31o		0v3L_up;3CvL_up	TR70016|c2_g3	-0.702932	-1.01792	1.72085	0.51	0	7.31	-4.33602	0.857685	4.58588	0.000781603	9.46012	1.09355e-05	4	13	TR70016|c2_g3		0v3L_up	3CvL_up
TR70060|c0_g5										.	.	.	.		.	.	.	Unannotated	.	.	.	.	.		3CvL_dn	TR70060|c0_g5	0.402668	1.44451	-1.84718	18.54	31.06	1.41	0.306539	1	-4.13213	0.00149263	-4.52589	8.39759e-05	2	14	TR70060|c0_g5			3CvL_dn
TR70075|c0_g1										.	.	.	.		.	.	.	Unannotated	.	.	.	.	.		0v3L_dn;3CvL_dn	TR70075|c0_g1	0.724859	1.90332	-2.62818	19.03	35.18	0	0.726793	0.857685	-8.32991	0.000819592	-9.27762	4.9644e-06	1	11	TR70075|c0_g1		0v3L_dn	3CvL_dn
TR70075|c0_g4	AT4G04460	Aspartic proteinase A3 [Source:UniProtKB/Swiss-Prot;Acc:Q9XEC4]	0	0	0	0	No	No	Cyprosin	GO:0004190^molecular_function^aspartic-type endopeptidase activity`GO:0006629^biological_process^lipid metabolic process	.	.	.		.	.	.	Lipid metabolism	CYPR1_CYNCA^CYPR1_CYNCA^Q:1-75,H:448-472^92%ID^E:5e-09^RecName: Full=Cyprosin;^Eukaryota; Viridiplantae; Streptophyta; Embryophyta; Tracheophyta; Spermatophyta; Magnoliophyta; eudicotyledons; Gunneridae; Pentapetalae; asterids; campanulids; Asterales; Asteraceae; Carduoideae; Cardueae; Carduinae; Cynara	.	.	.	.	D0;D3C	3CvL_dn	TR70075|c0_g4	0.22672	1.93473	-2.16145	100.89	257.34	10.99	1.18811	0.591508	-3.35864	0.0018216	-4.63108	2.64783e-06	2	14	TR70075|c0_g4			3CvL_dn
TR70087|c2_g2										.	.	.	.		.	.	.	Unannotated	.	.	.	.	.		0v3C_dn;0v3L_dn	TR70087|c2_g2	2.42747	-1.21373	-1.21373	23.71	0	0	-8.3117	0.000419035	-8.72936	0.000127745			3	2	TR70087|c2_g2	0v3C_dn	0v3L_dn
TR70087|c4_g1										.	.	.	.		.	.	.	Unannotated	.	.	.	.	.	D0	0v3C_dn;0v3L_dn	TR70087|c4_g1	3.55678	-1.57322	-1.98356	94.06	0.53	0	-7.04239	4.67129e-09	-11.3403	7.38844e-11	-4.4833	0.782603	3	2	TR70087|c4_g1	0v3C_dn	0v3L_dn
TR70088|c10_g1	AT1G30180	transposable element gene [Source:TAIR;Acc:AT1G30180]	0	0	0	0	No	No	Retrovirus-related Pol polyprotein from transposon TNT 1-94	GO:0004190^molecular_function^aspartic-type endopeptidase activity`GO:0004519^molecular_function^endonuclease activity`GO:0003676^molecular_function^nucleic acid binding`GO:0003964^molecular_function^RNA-directed DNA polymerase activity`GO:0008270^molecular_function^zinc ion binding`GO:0015074^biological_process^DNA integration	.	.	.		.	.	.	Others	POLX_TOBAC^POLX_TOBAC^Q:74-756,H:15-599^22.14%ID^E:3e-35^RecName: Full=Retrovirus-related Pol polyprotein from transposon TNT 1-94;^Eukaryota; Viridiplantae; Streptophyta; Embryophyta; Tracheophyta; Spermatophyta; Magnoliophyta; eudicotyledons; Gunneridae; Pentapetalae; asterids; lamiids; Solanales; Solanaceae; Nicotianoideae; Nicotianeae; Nicotiana	PF14244.1^UBN2_3^gag-polypeptide of LTR copia-type^60-206^E:4.9e-45`PF03732.12^Retrotrans_gag^Retrotransposon gag protein^122-227^E:1.6e-09`PF14392.1^zf-CCHC_4^Zinc knuckle^298-313^E:6.5`PF14392.1^zf-CCHC_4^Zinc knuckle^323-337^E:11`PF13976.1^gag_pre-integrs^GAG-pre-integrase domain^545-625^E:1.4e-12`PF00665.21^rve^Integrase core domain^641-751^E:1.8e-27	.	.	.		0v3L_dn;3CvL_dn	TR70088|c10_g1	0.946622	0.861429	-1.80805	11.88	8.53	0	-0.662171	0.857685	-10.4899	1.14269e-08	-10.048	8.59746e-08	1	11	TR70088|c10_g1		0v3L_dn	3CvL_dn
TR70088|c11_g1	AT1G16660	transposable element gene [Source:TAIR;Acc:AT1G16660]	0	0	0	0	No	No	Retrovirus-related Pol polyprotein from transposon TNT 1-94	GO:0005739^cellular_component^mitochondrion	KOG0017^Retrotransposon protein	.	.		.	.	.	Others	POLX_TOBAC^POLX_TOBAC^Q:1-418,H:867-1293^36.66%ID^E:1e-83^RecName: Full=Retrovirus-related Pol polyprotein from transposon TNT 1-94;^Eukaryota; Viridiplantae; Streptophyta; Embryophyta; Tracheophyta; Spermatophyta; Magnoliophyta; eudicotyledons; Gunneridae; Pentapetalae; asterids; lamiids; Solanales; Solanaceae; Nicotianoideae; Nicotianeae; Nicotiana	PF07727.9^RVT_2^Reverse transcriptase (RNA-dependent DNA polymerase)^2-217^E:4e-86	R	.	.		0v3L_dn	TR70088|c11_g1	0.994369	0.419159	-1.41353	8.89	4.07	0	-1.27796	0.621656	-9.0063	3.44069e-05	-7.94674	0.00171776	1	10	TR70088|c11_g1		0v3L_dn
TR70103|c2_g1										.	.	.	.		.	.	.	Unannotated	.	.	.	.	.		0v3L_dn	TR70103|c2_g1	1.05911	1.05368	-2.11278	23.77	18.23	0.5	-0.543487	0.861427	-5.50317	0.000819592	-5.06039	0.00171776	1	10	TR70103|c2_g1		0v3L_dn
TR70106|c9_g11										.	.	.	.		.	.	.	Unannotated	.	.	.	.	.		0v3C_dn;0v3L_dn	TR70106|c9_g11	2.62644	-1.54972	-1.07672	35.28	0	0.5	-8.2218	0.000574673	-5.87135	0.000169031			3	2	TR70106|c9_g11	0v3C_dn	0v3L_dn
TR70106|c9_g2										.	.	.	.		.	.	.	Unannotated	.	.	.	.	.		0v3C_dn;3CvL_up	TR70106|c9_g2	0.816768	-2.71776	1.90099	58.59	2.44	79.01	-4.81015	5.78922e-05	0.270052	1	5.01494	1.09355e-05	5	5	TR70106|c9_g2	0v3C_dn		3CvL_up
TR70624|c0_g2	AT3G22850	Aluminium induced protein with YGL and LRDR motifs [Source:TAIR;Acc:AT3G22850]	0	0	C2H4	0	No	No	Aluminium induced protein with YGL and LRDR motifs [Source:TAIR;Acc:AT3G22850]	.	.	.	.		.	.	.	Others	.	.	.	.	.	D3C;D3L	0v3C_up;0v3L_up	TR70624|c0_g2	-4.52004	2.11839	2.40165	0	156.8	155.02	10.3488	1.46316e-08	10.7444	1.67109e-08	-0.10584	1	6	7	TR70624|c0_g2	0v3C_up	0v3L_up
TR70918|c0_g1										.	.	.	.		.	.	.	Unannotated	.	.	.	.	.		0v3C_dn;0v3L_dn	TR70918|c0_g1	1.36642	-0.68321	-0.68321	6.49	0	0	-8.65865	8.41581e-05	-9.07656	2.41589e-05			3	2	TR70918|c0_g1	0v3C_dn	0v3L_dn
TR71340|c0_g1										.	.	.	.		.	.	.	Unannotated	.	.	.	.	.		0v3C_dn;0v3L_dn	TR71340|c0_g1	2.04738	-1.02369	-1.02369	15.29	0	0	-8.35464	0.000306383	-8.77233	0.000111229			3	2	TR71340|c0_g1	0v3C_dn	0v3L_dn
TR71348|c0_g1										.	.	.	.		.	.	.	Unannotated	.	.	.	.	.		0v3L_dn;3CvL_dn	TR71348|c0_g1	0.628947	1.34142	-1.97037	10.46	14.21	0	0.164853	1	-9.70566	9.44256e-07	-10.0911	7.66577e-08	1	11	TR71348|c0_g1		0v3L_dn	3CvL_dn
TR71631|c0_g1										.	.	.	.		.	.	.	Unannotated	.	.	.	.	.		0v3C_up	TR71631|c0_g1	-2.04507	2.03703	0.00803874	0	25.35	4.06	8.82538	3.49655e-05	6.64098	0.0879365	-2.68637	0.0254883	6	6	TR71631|c0_g1	0v3C_up
TR71631|c0_g2										.	.	.	.		.	.	.	Unannotated	.	.	.	.	.	D3C	0v3C_up	TR71631|c0_g2	-2.10435	1.96883	0.135523	12.43	186.12	41.43	3.41333	0.000569956	1.50922	0.376466	-1.98844	0.0773651	6	6	TR71631|c0_g2	0v3C_up
TR71638|c0_g1									CASP-like protein 1F2	GO:0016021^cellular_component^integral component of membrane`GO:0005886^cellular_component^plasma membrane	.	.	.		.	.	.	Others	CSPL3_POPTR^CSPL3_POPTR^Q:704-189,H:10-181^52.02%ID^E:9e-43^RecName: Full=CASP-like protein 1F2;^Eukaryota; Viridiplantae; Streptophyta; Embryophyta; Tracheophyta; Spermatophyta; Magnoliophyta; eudicotyledons; Gunneridae; Pentapetalae; rosids; fabids; Malpighiales; Salicaceae; Saliceae; Populus	.	.	.	.		0v3C_up	TR71638|c0_g1	-1.73646	1.85845	-0.121986	0	17.62	2.66	8.88937	2.49676e-05	6.55442	0.112008	-2.83706	0.0145512	6	6	TR71638|c0_g1	0v3C_up
TR71641|c0_g1	AT3G56290	unknown protein; Has 39 Blast hits to 39 proteins in 15 species: Archae - 0; Bacteria - 0; Metazoa - 0; Fungi - 0; Plants - 39; Viruses - 0; Other Eukaryotes - 0 (source: NCBI BLink). [Source:TAIR;Acc:AT3G56290]	0	0	0	0	No	No	unknown protein; Has 39 Blast hits to 39 proteins in 15 species: Archae - 0; Bacteria - 0; Metazoa - 0; Fungi - 0; Plants - 39; Viruses - 0; Other Eukaryotes - 0 (source: NCBI BLink). [Source:TAIR;Acc:AT3G56290]	GO:0003677^molecular_function^DNA binding`GO:0008270^molecular_function^zinc ion binding`GO:0045893^biological_process^positive regulation of transcription, DNA-templated`GO:0005634^cellular_component^nucleus	.	.	.		.	.	.	Unknown	.	PF05349.7^GATA-N^GATA-type transcription activator, N-terminal^64-145^E:5e-05	.	.	.		0v3C_up	TR71641|c0_g1	-1.96666	1.65992	0.306744	2.98	46.39	13.93	3.78313	0.000689253	2.05624	0.231349	-1.81438	0.146936	6	6	TR71641|c0_g1	0v3C_up
TR71647|c3_g7										.	.	.	.		.	.	.	Unannotated	.	.	.	.	.		3CvL_up	TR71647|c3_g7	-0.734571	-0.879922	1.61449	0.23	0	5.98			4.6114	0.00539634	8.53857	0.000121341	4	15	TR71647|c3_g7			3CvL_up
TR71794|c0_g12	AT3G56020	60S ribosomal protein L41 [Source:UniProtKB/Swiss-Prot;Acc:P62120]	0	0	0	0	Yes	No	60S ribosomal protein L41 [Source:UniProtKB/Swiss-Prot;Acc:P62120]	.	.	.	.		.	.	.	Translation/Protein synthesis	.	.	.	.	.		3CvL_dn	TR71794|c0_g12	-1.04496	2.08992	-1.04496	0	12.37	0	7.59265	0.00523366			-8.22949	0.000589188	2	14	TR71794|c0_g12			3CvL_dn
TR71808|c1_g1										.	.	.	.		.	.	.	Unannotated	.	.	.	.	.		3CvL_dn	TR71808|c1_g1	-1.21083	2.42167	-1.21083	0	18.13	0	7.73877	0.00279696			-8.37586	0.000309191	2	14	TR71808|c1_g1			3CvL_dn
TR71808|c1_g2										.	.	.	.		.	.	.	Unannotated	.	.	.	.	.		3CvL_up	TR71808|c1_g2	0.514898	-2.14366	1.62876	10.98	0	16.33	-7.17964	0.0258882	0.408115	1	8.14126	0.000589188	4	15	TR71808|c1_g2			3CvL_up
TR71824|c0_g4										.	.	.	.		.	.	.	Unannotated	.	.	.	.	.	D0	0v3L_dn	TR71824|c0_g4	1.9349	-0.322268	-1.61263	78.95	11.45	3.03	-2.98646	0.00825017	-4.84016	1.46586e-05	-1.93549	0.394778	1	10	TR71824|c0_g4		0v3L_dn
TR71851|c2_g2										.	.	.	.		.	.	.	Unannotated	.	.	.	.	.		0v3C_up;3CvL_dn	TR71851|c2_g2	-1.82736	3.65472	-1.82736	0	69.48	0	9.20651	5.80461e-06			-9.84515	2.66154e-07	2	9	TR71851|c2_g2	0v3C_up		3CvL_dn
TR71891|c0_g2										.	.	.	.		.	.	.	Unannotated	.	.	.	.	.		3CvL_dn	TR71891|c0_g2	-1.05471	2.10943	-1.05471	0	12.66	0	7.48631	0.00800391			-8.12294	0.000836191	2	14	TR71891|c0_g2			3CvL_dn
TR71902|c0_g1	AT5G67210	Protein IRX15-LIKE [Source:UniProtKB/Swiss-Prot;Acc:Q9FH92]	0	0	0	0	No	No	Protein IRX15-LIKE	GO:0005794^cellular_component^Golgi apparatus`GO:0000139^cellular_component^Golgi membrane`GO:0016021^cellular_component^integral component of membrane`GO:0009834^biological_process^plant-type secondary cell wall biogenesis`GO:0045492^biological_process^xylan biosynthetic process	.	.	.		.	.	.	Cell wall related	IX15L_ARATH^IX15L_ARATH^Q:1-320,H:1-316^62.81%ID^E:6e-148^RecName: Full=Protein IRX15-LIKE;^Eukaryota; Viridiplantae; Streptophyta; Embryophyta; Tracheophyta; Spermatophyta; Magnoliophyta; eudicotyledons; Gunneridae; Pentapetalae; rosids; malvids; Brassicales; Brassicaceae; Camelineae; Arabidopsis	PF04669.8^Polysacc_synt_4^Polysaccharide biosynthesis^106-294^E:6.5e-68	.	.	ExpAA=20.59^PredHel=1^Topology=i27-46o	D3C;D3L	0v3C_up	TR71902|c0_g1	-2.56368	1.88059	0.683086	28.99	518.78	182.71	4.00402	1.42048e-05	2.50182	0.0156595	-1.58543	0.214421	6	6	TR71902|c0_g1	0v3C_up
TR71913|c0_g1										.	.	.	.		.	.	.	Unannotated	.	.	.	.	.		0v3C_up	TR71913|c0_g1	-2.86804	2.30205	0.56599	0	55.66	12.64	8.91009	2.2416e-05	7.19274	0.0879365	-2.21897	0.076026	6	6	TR71913|c0_g1	0v3C_up
TR71913|c0_g3										.	.	.	.		.	.	.	Unannotated	.	.	.	.	.		0v3L_dn	TR71913|c0_g3	2.79868	-1.39934	-1.39934	35.84	0	0	-8.07547	0.00113545	-8.49293	0.000355952			3	10	TR71913|c0_g3		0v3L_dn
TR71952|c0_g1	ATCG01180	chloroplast-encoded 23S ribosomal RNA [Source:TAIR;Acc:ATCG01180]	0	0	0	0	Yes	No	Protein TAR1	GO:0005739^cellular_component^mitochondrion`GO:0043457^biological_process^regulation of cellular respiration	NOG79861^Cytochrome c oxidase polypeptide VIa	.	.		.	.	.	Energy metabolism	TAR1_YEAST^TAR1_YEAST^Q:177-1,H:2-60^67.8%ID^E:5e-18^RecName: Full=Protein TAR1;^Eukaryota; Fungi; Dikarya; Ascomycota; Saccharomycotina; Saccharomycetes; Saccharomycetales; Saccharomycetaceae; Saccharomyces	.	S	.	.		0v3C_dn;0v3L_dn	TR71952|c0_g1	2.857	-1.21255	-1.64444	44.71	0.55	0	-6.31326	4.34201e-06	-9.70566	9.44256e-07			3	2	TR71952|c0_g1	0v3C_dn	0v3L_dn
TR71956|c0_g1										GO:0005515^molecular_function^protein binding	.	.	.		.	.	.	Others	.	PF13504.1^LRR_7^Leucine rich repeat^3-17^E:340`PF13504.1^LRR_7^Leucine rich repeat^66-82^E:130`PF13504.1^LRR_7^Leucine rich repeat^97-104^E:14000`PF13504.1^LRR_7^Leucine rich repeat^125-139^E:96`PF13504.1^LRR_7^Leucine rich repeat^150-162^E:2900	.	.	.		0v3L_up;3CvL_up	TR71956|c0_g1	-1.83465	-1.83465	3.6693	0	0	57.22			10.3215	1.68805e-07	10.4591	6.00751e-08	4	13	TR71956|c0_g1		0v3L_up	3CvL_up
TR71990|c0_g2	AT2G44280	Major facilitator superfamily protein [Source:TAIR;Acc:AT2G44280]	0	0	0	0	No	No	Major facilitator superfamily domain-containing protein 12	GO:0016021^cellular_component^integral component of membrane`GO:0005765^cellular_component^lysosomal membrane`GO:0006810^biological_process^transport	.	.	.		.	.	.	Transport	MFS12_HUMAN^MFS12_HUMAN^Q:13-95,H:266-347^33.73%ID^E:4e-10^RecName: Full=Major facilitator superfamily domain-containing protein 12;^Eukaryota; Metazoa; Chordata; Craniata; Vertebrata; Euteleostomi; Mammalia; Eutheria; Euarchontoglires; Primates; Haplorrhini; Catarrhini; Hominidae; Homo	.	.	.	ExpAA=43.71^PredHel=2^Topology=i13-35o61-83i		0v3C_up	TR71990|c0_g2	-1.68054	1.26582	0.414714	0	10.67	4.22	8.20895	0.000488842	7.30304	0.0592462	-1.40679	0.501344	6	6	TR71990|c0_g2	0v3C_up
TR72000|c0_g1										.	.	.	.		.	.	.	Unannotated	.	.	.	.	.		0v3C_up;3CvL_dn	TR72000|c0_g1	-0.629305	1.25861	-0.629305	0	4.3	0	8.10498	0.000798704			-8.74262	7.17883e-05	6	9	TR72000|c0_g1	0v3C_up		3CvL_dn
TR72001|c0_g1										.	.	.	.		.	.	.	Unannotated	.	.	.	.	.		3CvL_up	TR72001|c0_g1	-0.505843	-0.505843	1.01169	0	0	2.4			8.00405	0.00678837	8.14126	0.000589188	4	15	TR72001|c0_g1			3CvL_up
TR72197|c0_g2										.	.	.	.		.	.	.	Unannotated	.	.	.	.	.		3CvL_up	TR72197|c0_g2	-1.36923	-1.36923	2.73846	0	0	20.94			8.03634	0.00678837	8.17357	0.000497991	4	15	TR72197|c0_g2			3CvL_up
TR72209|c1_g2										.	.	.	.		.	.	.	Unannotated	.	.	.	.	.		0v3L_dn	TR72209|c1_g2	2.6208	-0.995199	-1.6256	37.12	0.87	0	-5.38046	0.00161734	-8.77233	0.000111229			3	10	TR72209|c1_g2		0v3L_dn
TR72224|c0_g2	AT2G07170	ARM repeat superfamily protein [Source:TAIR;Acc:AT2G07170]	0	0	0	0	No	No	Microtubule-associated protein TORTIFOLIA1	GO:0010005^cellular_component^cortical microtubule, transverse to long axis`GO:0008017^molecular_function^microtubule binding`GO:0010031^biological_process^circumnutation`GO:0007275^biological_process^multicellular organismal development`GO:0009826^biological_process^unidimensional cell growth	.	.	.		.	.	.	Cytoskeleton	MAPT_ARATH^MAPT_ARATH^Q:81-855,H:37-852^28.72%ID^E:2e-83^RecName: Full=Microtubule-associated protein TORTIFOLIA1;^Eukaryota; Viridiplantae; Streptophyta; Embryophyta; Tracheophyta; Spermatophyta; Magnoliophyta; eudicotyledons; Gunneridae; Pentapetalae; rosids; malvids; Brassicales; Brassicaceae; Camelineae; Arabidopsis	PF12765.2^Cohesin_HEAT^HEAT repeat associated with sister chromatid cohesion^157-189^E:0.0017	.	.	.		3CvL_up	TR72224|c0_g2	-0.528272	-0.574683	1.10296	0.16	0.07	3	-1.36185	1	3.89338	0.0119171	5.22108	0.000913788	4	15	TR72224|c0_g2			3CvL_up
TR72468|c0_g1	AT3G47650	DnaJ/Hsp40 cysteine-rich domain superfamily protein [Source:TAIR;Acc:AT3G47650]	0	0	0	0	No	No	DnaJ/Hsp40 cysteine-rich domain superfamily protein [Source:TAIR;Acc:AT3G47650]	.	.	.	.		.	.	.	Stress response	.	.	.	.	.		0v3C_dn;0v3L_dn	TR72468|c0_g1	2.261	-1.1305	-1.1305	19.6	0	0	-8.93813	2.2416e-05	-9.35619	6.04529e-06			3	2	TR72468|c0_g1	0v3C_dn	0v3L_dn
TR72468|c0_g2	AT3G47650	DnaJ/Hsp40 cysteine-rich domain superfamily protein [Source:TAIR;Acc:AT3G47650]	0	0	0	0	No	No	DnaJ/Hsp40 cysteine-rich domain superfamily protein [Source:TAIR;Acc:AT3G47650]	.	.	.	.		.	.	.	Stress response	.	.	.	.	.		0v3L_up	TR72468|c0_g2	-2.59679	0.397245	2.19955	0	11.07	34.54	7.95356	0.00136568	10.0161	8.98878e-07	1.56272	0.309941	6	12	TR72468|c0_g2		0v3L_up
TR72468|c0_g3	AT3G47650	DnaJ/Hsp40 cysteine-rich domain superfamily protein [Source:TAIR;Acc:AT3G47650]	0	0	0	0	No	No	DnaJ/Hsp40 cysteine-rich domain superfamily protein [Source:TAIR;Acc:AT3G47650]	.	.	.	.		.	.	.	Stress response	.	.	.	.	.		0v3C_up;3CvL_dn	TR72468|c0_g3	-1.37766	2.75533	-1.37766	0	26.31	0	9.20651	5.80461e-06			-9.84515	2.66154e-07	2	9	TR72468|c0_g3	0v3C_up		3CvL_dn
TR72530|c0_g1									Blue copper protein	GO:0005507^molecular_function^copper ion binding`GO:0009055^molecular_function^electron carrier activity`GO:0055114^biological_process^oxidation-reduction process	.	.	.		.	.	.	Others	BCP_PEA^BCP_PEA^Q:1-121,H:3-122^40.16%ID^E:3e-23^RecName: Full=Blue copper protein;^Eukaryota; Viridiplantae; Streptophyta; Embryophyta; Tracheophyta; Spermatophyta; Magnoliophyta; eudicotyledons; Gunneridae; Pentapetalae; rosids; fabids; Fabales; Fabaceae; Papilionoideae; Fabeae; Pisum	PF02298.12^Cu_bind_like^Plastocyanin-like domain^38-115^E:8.6e-23	.	sigP:1^24^0.827^YES	.	D3C	0v3C_up	TR72530|c0_g1	-1.60583	2.03933	-0.433494	9.44	109.25	14.91	3.37026	0.000647764	0.502071	0.996946	-2.95245	0.00228635	6	6	TR72530|c0_g1	0v3C_up
TR72885|c0_g1	AT2G27385	Pollen Ole e 1 allergen and extensin family protein [Source:TAIR;Acc:AT2G27385]	0	0	0	0	No	No	Pollen Ole e 1 allergen and extensin family protein [Source:TAIR;Acc:AT2G27385]	.	.	.	.		.	.	.	Others	.	.	.	.	.	D0	0v3C_dn	TR72885|c0_g1	1.77345	-2.25595	0.482506	176.87	6.85	44.37	-4.85524	4.24397e-07	-2.17196	0.047968	2.60283	0.0155297	3	1	TR72885|c0_g1	0v3C_dn
TR72911|c0_g1										.	.	.	.		.	.	.	Unannotated	.	.	.	.	.		0v3L_up	TR72911|c0_g1	-2.50029	0.237482	2.26281	0.9	13.63	48.95	3.63102	0.117374	5.49293	0.00038213	1.74795	0.245147	6	12	TR72911|c0_g1		0v3L_up
TR72950|c2_g1	AT2G02100	Defensin-like protein 2 [Source:UniProtKB/Swiss-Prot;Acc:Q39182]	0	0	0	0	No	No	Defensin-like protein	.	.	.	.		.	.	.	Defence	DEF_NELNU^DEF_NELNU^Q:111-284,H:20-77^72.41%ID^E:3e-21^RecName: Full=Defensin-like protein;^Eukaryota; Viridiplantae; Streptophyta; Embryophyta; Tracheophyta; Spermatophyta; Magnoliophyta; eudicotyledons; Proteales; Nelumbonaceae; Nelumbo	.	.	.	.	D0	0v3C_dn;0v3L_dn	TR72950|c2_g1	2.7099	-2.66583	-0.0440723	83.69	0	6.64	-10.5211	5.96572e-09	-3.80543	0.000139411	7.27104	0.0136306	3	2	TR72950|c2_g1	0v3C_dn	0v3L_dn
TR72990|c2_g1	AT2G01070	Lung seven transmembrane receptor family protein [Source:TAIR;Acc:AT2G01070]	0	0	0	0	No	No	Lung seven transmembrane receptor family protein [Source:TAIR;Acc:AT2G01070]	.	.	.	.		.	.	.	Others	.	.	.	.	.		0v3L_dn	TR72990|c2_g1	1.32973	0.25465	-1.58439	17.76	5.66	0.36	-1.82097	0.220868	-5.72656	1.73031e-06	-3.99372	0.00608284	1	10	TR72990|c2_g1		0v3L_dn
TR73017|c0_g1										.	.	.	.		.	.	.	Unannotated	.	.	.	.	.		3CvL_dn	TR73017|c0_g1	-1.25126	2.35932	-1.10807	0.55	22.97	0.51	5.20864	0.00163767	-0.131785	1	-5.46724	3.8473e-05	2	14	TR73017|c0_g1			3CvL_dn
TR73051|c1_g3	ATCG00920	chloroplast-encoded 16S ribosomal RNA [Source:TAIR;Acc:ATCG00920]	0	0	0	0	Yes	No	chloroplast-encoded 16S ribosomal RNA [Source:TAIR;Acc:ATCG00920]	.	.	.	.		.	.	.	Translation/Protein synthesis	.	.	.	.	.		0v3L_dn	TR73051|c1_g3	1.93646	-0.513073	-1.42338	42.6	4.71	1.42	-3.29442	0.00577373	-4.91668	5.64644e-05	-1.70206	0.711843	3	10	TR73051|c1_g3		0v3L_dn
TR73082|c2_g1										.	.	.	.		.	.	.	Unannotated	.	.	.	.	.		3CvL_dn	TR73082|c2_g1	-0.830061	2.35763	-1.52757	5.42	51.02	1.6	3.06395	0.0179329	-1.90515	0.60661	-5.06194	2.98771e-05	2	14	TR73082|c2_g1			3CvL_dn
TR73082|c2_g2										.	.	.	.		.	.	.	Unannotated	.	.	.	.	.	D3C	3CvL_dn	TR73082|c2_g2	-0.998862	2.33566	-1.33679	28.54	236.12	13.83	2.87501	0.00882186	-1.21276	0.670166	-4.1736	2.84679e-05	2	14	TR73082|c2_g2			3CvL_dn
TR73082|c2_g3										.	.	.	.		.	.	.	Unannotated	.	.	.	.	.		0v3C_dn;3CvL_up	TR73082|c2_g3	0.796409	-2.77442	1.97801	22.48	0	33.46	-8.12591	0.000798704	0.424715	1	9.10559	6.14864e-05	5	5	TR73082|c2_g3	0v3C_dn		3CvL_up
TR73082|c2_g4										.	.	.	.		.	.	.	Unannotated	.	.	.	.	.		3CvL_up	TR73082|c2_g4	0.742349	-3.34571	2.60336	33.05	0	78.36	-7.72901	0.00423105	1.06774	0.656161	9.35134	1.81138e-05	5	15	TR73082|c2_g4			3CvL_up
TR73505|c0_g1										.	.	.	.		.	.	.	Unannotated	.	.	.	.	.		0v3C_up;0v3L_up	TR73505|c0_g1	-2.36631	1.03396	1.33235	0	15.2	15.45	8.20895	0.000488842	8.6511	0.000559863	-0.0582202	1	6	7	TR73505|c0_g1	0v3C_up	0v3L_up
TR73655|c0_g1										.	.	.	.		.	.	.	Unannotated	.	.	.	.	.		3CvL_up	TR73655|c0_g1	-0.724269	-0.724269	1.44854	0	0	4.52			8.21627	0.0035994	8.35355	0.000271393	4	15	TR73655|c0_g1			3CvL_up
TR73667|c0_g1										.	.	.	.		.	.	.	Unannotated	.	.	.	.	.		3CvL_dn	TR73667|c0_g1	-1.19626	2.11989	-0.923635	0	14.25	0.27	7.91309	0.00161734			-5.66411	0.000155946	2	14	TR73667|c0_g1			3CvL_dn
TR73737|c0_g1										.	.	.	.		.	.	.	Unannotated	.	.	.	.	.		0v3C_dn	TR73737|c0_g1	0.856083	-0.952508	0.0964254	5.17	0	1.37	-8.26745	0.000488842	-2.13066	0.16131	6.69074	0.0594949	3	1	TR73737|c0_g1	0v3C_dn
TR74135|c0_g1	AT5G20510	PHD finger protein ALFIN-LIKE 5 [Source:UniProtKB/Swiss-Prot;Acc:Q5XEM9]	0	0	0	0	No	No	PHD finger protein ALFIN-LIKE 5	GO:0005634^cellular_component^nucleus`GO:0008270^molecular_function^zinc ion binding`GO:0016568^biological_process^chromatin modification`GO:0006355^biological_process^regulation of transcription, DNA-templated`GO:0006351^biological_process^transcription, DNA-templated	.	.	Alfin-like		.	.	.	Transcription regulation	ALFL5_ARATH^ALFL5_ARATH^Q:1-146,H:99-255^62.42%ID^E:4e-61^RecName: Full=PHD finger protein ALFIN-LIKE 5;^Eukaryota; Viridiplantae; Streptophyta; Embryophyta; Tracheophyta; Spermatophyta; Magnoliophyta; eudicotyledons; Gunneridae; Pentapetalae; rosids; malvids; Brassicales; Brassicaceae; Camelineae; Arabidopsis	PF12165.3^DUF3594^Domain of unknown function (DUF3594)^1-49^E:1.5e-21`PF00628.24^PHD^PHD-finger^98-146^E:4.1e-10	.	.	.		3CvL_dn	TR74135|c0_g1	-1.13931	2.27861	-1.13931	0	15.41	0	7.59265	0.00523366			-8.22949	0.000589188	2	14	TR74135|c0_g1			3CvL_dn
TR74135|c0_g2	AT5G20510	PHD finger protein ALFIN-LIKE 5 [Source:UniProtKB/Swiss-Prot;Acc:Q5XEM9]	0	0	0	0	No	No	PHD finger protein ALFIN-LIKE 5	GO:0005634^cellular_component^nucleus`GO:0008270^molecular_function^zinc ion binding`GO:0016568^biological_process^chromatin modification`GO:0006355^biological_process^regulation of transcription, DNA-templated`GO:0006351^biological_process^transcription, DNA-templated	.	.	Alfin-like		.	.	.	Transcription regulation	ALFL5_ARATH^ALFL5_ARATH^Q:1-146,H:99-255^63.06%ID^E:2e-60^RecName: Full=PHD finger protein ALFIN-LIKE 5;^Eukaryota; Viridiplantae; Streptophyta; Embryophyta; Tracheophyta; Spermatophyta; Magnoliophyta; eudicotyledons; Gunneridae; Pentapetalae; rosids; malvids; Brassicales; Brassicaceae; Camelineae; Arabidopsis	PF12165.3^DUF3594^Domain of unknown function (DUF3594)^1-49^E:1.5e-21`PF00628.24^PHD^PHD-finger^98-146^E:4.1e-10	.	.	.		0v3L_up;3CvL_up	TR74135|c0_g2	-1.44115	-1.44115	2.88229	0	0	24.53			8.6511	0.000559863	8.7885	0.000235751	4	13	TR74135|c0_g2		0v3L_up	3CvL_up
TR74215|c1_g1										.	.	.	.		.	.	.	Unannotated	.	.	.	.	.	D3L	0v3L_up;3CvL_up	TR74215|c1_g1	-1.11899	-2.61161	3.7306	3.75	0	103.31	-4.89697	0.843668	4.57684	0.000266715	10.0179	6.73456e-07	4	13	TR74215|c1_g1		0v3L_up	3CvL_up
TR74215|c1_g2										.	.	.	.		.	.	.	Unannotated	.	.	.	.	.		0v3C_dn;0v3L_dn	TR74215|c1_g2	3.14926	-1.57463	-1.57463	52.51	0	0	-8.65865	8.41581e-05	-9.07656	2.41589e-05			3	2	TR74215|c1_g2	0v3C_dn	0v3L_dn
TR74215|c1_g3										.	.	.	.		.	.	.	Unannotated	.	.	.	.	.		0v3L_up	TR74215|c1_g3	-3.09152	0.738938	2.35258	0	21.03	54.85	7.1801	0.0201854	8.96813	0.000148332	1.28954	0.529654	6	12	TR74215|c1_g3		0v3L_up
TR74283|c0_g1									Phosphoglycerate mutase-like protein 1 {ECO:0000305}	GO:0005829^cellular_component^cytosol	.	.	.		.	.	.	Energy metabolism	PGML1_ARATH^PGML1_ARATH^Q:3-42,H:232-271^60%ID^E:1e-09^RecName: Full=Phosphoglycerate mutase-like protein 1 {ECO:0000305};^Eukaryota; Viridiplantae; Streptophyta; Embryophyta; Tracheophyta; Spermatophyta; Magnoliophyta; eudicotyledons; Gunneridae; Pentapetalae; rosids; malvids; Brassicales; Brassicaceae; Camelineae; Arabidopsis	.	.	.	.		3CvL_dn	TR74283|c0_g1	-0.615763	1.8049	-1.18914	1.01	11.07	0	3.25663	0.12319	-4.73672	0.730267	-8.22949	0.000589188	2	14	TR74283|c0_g1			3CvL_dn
TR74680|c0_g1	AT1G76930	extensin 4 [Source:TAIR;Acc:AT1G76930]	0	0	ABA, JA, SA	0	No	No	extensin 4 [Source:TAIR;Acc:AT1G76930]	.	.	.	.		.	.	.	Cell wall related	.	.	.	.	.	D0;D3L	3CvL_up	TR74680|c0_g1	0.257198	-2.17997	1.92278	76.56	9.59	154.44	-3.14654	0.0027816	0.850284	0.730267	3.91656	5.26566e-05	4	15	TR74680|c0_g1			3CvL_up
TR74694|c0_g2										.	.	.	.		.	.	.	Unannotated	.	.	.	.	.		0v3L_dn	TR74694|c0_g2	2.12887	-1.06443	-1.06443	16.83	0	0	-7.85397	0.0023425	-8.2712	0.000970479			3	10	TR74694|c0_g2		0v3L_dn
TR75189|c0_g1										.	.	.	.		.	.	.	Unannotated	.	.	.	.	ExpAA=31.38^PredHel=2^Topology=o4-26i39-61o		3CvL_up	TR75189|c0_g1	-0.789094	-1.45091	2.24	3.56	1.14	27.31	-1.77018	0.659849	2.77385	0.0249595	4.47543	0.000146284	4	15	TR75189|c0_g1			3CvL_up
TR75194|c0_g2										.	.	.	.		.	.	.	Unannotated	.	.	.	.	.		0v3C_up;3CvL_dn	TR75194|c0_g2	-0.973939	1.94788	-0.973939	0	10.46	0	9.59984	8.05183e-07			-10.2387	3.29946e-08	2	9	TR75194|c0_g2	0v3C_up		3CvL_dn
TR75211|c0_g1										.	.	.	.		.	.	.	Unannotated	.	.	.	.	.		0v3L_dn;3CvL_dn	TR75211|c0_g1	0.880444	0.885505	-1.76595	10.88	8.41	0	-0.428506	0.962212	-8.38632	0.000579214	-8.1772	0.000700683	1	11	TR75211|c0_g1		0v3L_dn	3CvL_dn
TR75264|c1_g1										.	.	.	.		.	.	.	Unannotated	.	.	.	.	.		0v3L_up;3CvL_up	TR75264|c1_g1	-0.903317	-0.903317	1.80663	0	0	7.15			8.96813	0.000148332	9.10559	6.14864e-05	4	13	TR75264|c1_g1		0v3L_up	3CvL_up
TR75293|c0_g2										.	.	.	.		.	.	.	Unannotated	.	.	.	.	.		0v3C_up	TR75293|c0_g2	-3.10857	1.70547	1.40309	0	43.13	28.12	8.50969	0.000146089	7.97101	0.0081695	-1.03957	0.653812	6	6	TR75293|c0_g2	0v3C_up
TR75293|c0_g3										.	.	.	.		.	.	.	Unannotated	.	.	.	.	.		0v3C_dn	TR75293|c0_g3	2.00088	-2.47259	0.47171	43.82	0	8.63	-8.88053	3.1439e-05	-2.49865	0.0493099	6.93646	0.0355964	3	1	TR75293|c0_g3	0v3C_dn
TR75338|c4_g1										.	.	.	.		.	.	.	Unannotated	.	.	.	.	.		0v3C_up;3CvL_dn	TR75338|c4_g1	-1.32775	1.99597	-0.668219	1.28	24.11	2	4.22138	0.000473274	0.0268273	1	-4.28856	5.59273e-05	6	9	TR75338|c4_g1	0v3C_up		3CvL_dn
TR75347|c0_g7									Putative disease resistance protein At1g50180	GO:0009506^cellular_component^plasmodesma`GO:0043531^molecular_function^ADP binding`GO:0005524^molecular_function^ATP binding`GO:0006952^biological_process^defense response	.	.	.		.	.	.	Defence	DRL4_ARATH^DRL4_ARATH^Q:2-274,H:326-424^33.33%ID^E:2e-10^RecName: Full=Putative disease resistance protein At1g50180;^Eukaryota; Viridiplantae; Streptophyta; Embryophyta; Tracheophyta; Spermatophyta; Magnoliophyta; eudicotyledons; Gunneridae; Pentapetalae; rosids; malvids; Brassicales; Brassicaceae; Camelineae; Arabidopsis	.	.	.	.		0v3L_up;3CvL_up	TR75347|c0_g7	-1.67421	-1.67421	3.34842	0	0	40.63			8.56517	0.000825535	8.70254	0.000329954	4	13	TR75347|c0_g7		0v3L_up	3CvL_up
TR75390|c0_g1										.	.	.	.		.	.	.	Unannotated	.	.	.	.	.		0v3C_up;3CvL_dn	TR75390|c0_g1	-1.12334	2.24668	-1.12334	0	14.84	0	8.50969	0.000146089			-9.14778	9.92198e-06	2	9	TR75390|c0_g1	0v3C_up		3CvL_dn
TR75408|c0_g1	AT5G53520	Oligopeptide transporter 8 [Source:UniProtKB/Swiss-Prot;Acc:Q9FJD1]	0	0	0	0	No	No	Oligopeptide transporter 8	GO:0016021^cellular_component^integral component of membrane`GO:0007275^biological_process^multicellular organismal development`GO:0015833^biological_process^peptide transport`GO:0015031^biological_process^protein transport`GO:0055085^biological_process^transmembrane transport	.	.	.		.	.	.	Transport	OPT8_ARATH^OPT8_ARATH^Q:663-124,H:529-712^42.27%ID^E:8e-32^RecName: Full=Oligopeptide transporter 8;^Eukaryota; Viridiplantae; Streptophyta; Embryophyta; Tracheophyta; Spermatophyta; Magnoliophyta; eudicotyledons; Gunneridae; Pentapetalae; rosids; malvids; Brassicales; Brassicaceae; Camelineae; Arabidopsis`OPT8_ARATH^OPT8_ARATH^Q:1329-907,H:257-347^31.21%ID^E:8e-09^RecName: Full=Oligopeptide tran…	.	.	.	.		3CvL_up	TR75408|c0_g1	-0.693611	-1.01011	1.70372	2.45	1.21	13.57	-1.71899	0.688688	2.76433	0.0205257	4.4118	8.76727e-05	4	15	TR75408|c0_g1			3CvL_up
TR75479|c0_g1									Coactosin	GO:0015629^cellular_component^actin cytoskeleton`GO:0045335^cellular_component^phagocytic vesicle`GO:0051015^molecular_function^actin filament binding`GO:0030833^biological_process^regulation of actin filament polymerization`GO:0009617^biological_process^response to bacterium	.	.	.		.	.	.	Cytoskeleton	COAA_DICDI^COAA_DICDI^Q:21-154,H:13-141^34.56%ID^E:3e-22^RecName: Full=Coactosin;^Eukaryota; Amoebozoa; Mycetozoa; Dictyosteliida; Dictyostelium	PF00241.15^Cofilin_ADF^Cofilin/tropomyosin-type actin-binding protein^18-143^E:1e-13	.	.	.		0v3C_up;3CvL_dn	TR75479|c0_g1	-1.27985	2.5597	-1.27985	0	21.17	0	8.24201	0.000419035			-8.87981	3.42444e-05	2	9	TR75479|c0_g1	0v3C_up		3CvL_dn
TR75887|c0_g1										.	.	.	.		.	.	.	Unannotated	.	.	.	.	.		0v3C_up;3CvL_dn	TR75887|c0_g1	-1.30434	2.60869	-1.30434	0	22.36	0	8.27432	0.000360192			-8.91217	3.05486e-05	2	9	TR75887|c0_g1	0v3C_up		3CvL_dn
TR76808|c0_g1										.	.	.	.		.	.	.	Unannotated	.	.	.	.	.		0v3C_dn;0v3L_dn	TR76808|c0_g1	3.18375	-1.59188	-1.59188	54.5	0	0	-10.2752	2.31489e-08	-10.6937	3.67038e-09			3	2	TR76808|c0_g1	0v3C_dn	0v3L_dn
TR77036|c0_g1										GO:0046872^molecular_function^metal ion binding`GO:0030001^biological_process^metal ion transport	.	.	.		.	.	.	Transport	.	PF00403.21^HMA^Heavy-metal-associated domain^37-96^E:1.4e-11`PF00403.21^HMA^Heavy-metal-associated domain^127-184^E:1.6e-12	.	.	ExpAA=21.08^PredHel=1^Topology=o15-37i		0v3C_up	TR77036|c0_g1	-2.04796	1.8708	0.177167	1.11	35.47	8	4.80119	3.02676e-05	2.66682	0.112008	-2.22654	0.0461686	6	6	TR77036|c0_g1	0v3C_up
TR77078|c0_g1										.	.	.	.		.	.	.	Unannotated	.	.	.	.	.		3CvL_dn	TR77078|c0_g1	0.0913093	1.23152	-1.32283	3.44	7.74	0	1.05654	0.843668	-7.39063	0.0211689	-8.66879	9.14321e-05	2	14	TR77078|c0_g1			3CvL_dn
TR77098|c0_g1	ATCG00360	Tetratricopeptide repeat (TPR)-like superfamily protein [Source:TAIR;Acc:ATCG00360]	0	0	0	0	No	Yes	Photosystem I assembly protein Ycf3 {ECO:0000255|HAMAP-Rule:MF_00439}	GO:0009535^cellular_component^chloroplast thylakoid membrane`GO:0015979^biological_process^photosynthesis	.	.	.		.	.	.	Photosynthesis	YCF3_TOBAC^YCF3_TOBAC^Q:1-168,H:1-168^98.21%ID^E:1e-121^RecName: Full=Photosystem I assembly protein Ycf3 {ECO:0000255|HAMAP-Rule:MF_00439};^Eukaryota; Viridiplantae; Streptophyta; Embryophyta; Tracheophyta; Spermatophyta; Magnoliophyta; eudicotyledons; Gunneridae; Pentapetalae; asterids; lamiids; Solanales; Solanaceae; Nicotianoideae; Nicotianeae; Nicotiana	PF13414.1^TPR_11^TPR repeat^34-103^E:4.5e-12`PF00515.23^TPR_1^Tetratricopeptide repeat^35-64^E:4.9e-05`PF13424.1^TPR_12^Tetratricopeptide repeat^35-101^E:2.3e-08`PF08238.7^Sel1^Sel1 repeat^39-58^E:800`PF13414.1^TPR_11^TPR repeat^71-122^E:4.9e-07`PF00515.23^TPR_1^Tetratricopeptide repeat^73-103^E:3.9e-09`PF07719.12^TPR_2^Tetratricopeptide repeat^73-103^E:0.00054`PF13181.1^TPR_8^Tetratricopeptide r…	.	.	.		0v3L_dn	TR77098|c0_g1	1.13126	0.19618	-1.32744	22.39	8.25	1.48	-1.59295	0.274675	-4.09211	2.43779e-05	-2.58235	0.0204119	1	10	TR77098|c0_g1		0v3L_dn
TR77117|c0_g1										.	.	.	.		.	.	.	Unannotated	.	.	.	.	.		3CvL_up	TR77117|c0_g1	-0.599419	-0.599419	1.19884	0	0	3.2			8.12911	0.00490273	8.26636	0.000362675	4	15	TR77117|c0_g1			3CvL_up
TR77291|c0_g1	AT1G78170	unknown protein; BEST Arabidopsis thaliana protein match is: unknown protein (TAIR:AT1G22250.1); Has 66 Blast hits to 66 proteins in 11 species: Archae - 0; Bacteria - 0; Metazoa - 0; Fungi - 0; Plants - 66; Viruses - 0; Other Eukaryotes - 0 (source /.../ BLink). [Source:TAIR;Acc:AT1G78170]	0	0	0	0	No	No	unknown protein; BEST Arabidopsis thaliana protein match is: unknown protein (TAIR:AT1G22250.1); Has 66 Blast hits to 66 proteins in 11 species: Archae - 0; Bacteria - 0; Metazoa - 0; Fungi - 0; Plants - 66; Viruses - 0; Other Eukaryotes - 0 (source /.../ BLink). [Source:TAIR;Acc:AT1G78170]	.	.	.	.		.	.	.	Unknown	.	.	.	.	.		0v3C_dn;3CvL_up	TR77291|c0_g1	0.774591	-1.58043	0.805834	8.5	0	5.45	-8.17465	0.000671338	-0.725093	0.880925	8.00426	0.000993207	3	5	TR77291|c0_g1	0v3C_dn		3CvL_up
TR77345|c0_g1										.	.	.	.		.	.	.	Unannotated	.	.	.	.	.		3CvL_up	TR77345|c0_g1	-1.45943	-1.45943	2.91887	0	0	25.53			8.45001	0.00146045	8.58735	0.000104624	4	15	TR77345|c0_g1			3CvL_up
TR77349|c0_g5										.	.	.	.		.	.	.	Unannotated	.	.	.	.	.		0v3L_up	TR77349|c0_g5	-0.971026	-0.517904	1.48893	0	0.59	5.81	4.82946	0.843668	8.54286	0.000958569	3.22954	0.0230652	4	12	TR77349|c0_g5		0v3L_up
TR77378|c0_g3										.	.	.	.		.	.	.	Unannotated	.	.	.	.	.		3CvL_up	TR77378|c0_g3	-1.22617	-1.22617	2.45235	0	0	15.22			8.15875	0.00420585	8.29601	0.000309191	4	15	TR77378|c0_g3			3CvL_up
TR7746|c0_g1	AT1G68725	Lysine-rich arabinogalactan protein 19 [Source:UniProtKB/Swiss-Prot;Acc:Q9S740]	0	0	0	0	No	No	Lysine-rich arabinogalactan protein 19 [Source:UniProtKB/Swiss-Prot;Acc:Q9S740]	.	.	.	.		.	.	.	Others	.	.	.	.	.	D3C;D3L	0v3C_up	TR7746|c0_g1	-2.57494	1.91512	0.659821	15.92	309.68	104.45	4.12102	1.22427e-05	2.55599	0.0166497	-1.64874	0.17767	6	6	TR7746|c0_g1	0v3C_up
TR77616|c0_g1										.	.	.	.		.	.	.	Unannotated	.	.	.	.	.		3CvL_dn	TR77616|c0_g1	0.0749072	1.72714	-1.80205	5.51	16.77	0	1.43986	0.52602	-7.68857	0.00830889	-9.35027	3.47448e-06	2	14	TR77616|c0_g1			3CvL_dn
TR77676|c0_g1									Protein TAR1	GO:0005739^cellular_component^mitochondrion`GO:0043457^biological_process^regulation of cellular respiration	NOG79861^Cytochrome c oxidase polypeptide VIa	.	.		.	.	.	Energy metabolism	TAR1_YEAST^TAR1_YEAST^Q:332-550,H:7-75^45.21%ID^E:4e-07^RecName: Full=Protein TAR1;^Eukaryota; Fungi; Dikarya; Ascomycota; Saccharomycotina; Saccharomycetes; Saccharomycetales; Saccharomycetaceae; Saccharomyces	.	S	.	.		0v3L_dn	TR77676|c0_g1	1.78119	-0.771812	-1.00938	12.22	0.29	0	-5.38046	0.00161734	-8.77233	0.000111229			3	10	TR77676|c0_g1		0v3L_dn
TR77861|c0_g2										.	.	.	.		.	.	.	Unannotated	.	.	.	.	.		3CvL_up	TR77861|c0_g2	-1.00054	-1.00054	2.00108	0	0	9.03			8.1878	0.0035994	8.32507	0.000309191	4	15	TR77861|c0_g2			3CvL_up
TR78240|c0_g1										.	.	.	.		.	.	.	Unannotated	.	.	.	.	.		0v3C_up;3CvL_dn	TR78240|c0_g1	-0.833176	1.66635	-0.833176	0	7.4	0	8.14048	0.000671338			-8.77816	5.51101e-05	2	9	TR78240|c0_g1	0v3C_up		3CvL_dn
TR78249|c0_g1										.	.	.	.		.	.	.	Unannotated	.	.	.	.	.		0v3C_dn;0v3L_dn	TR78249|c0_g1	2.56954	-1.1926	-1.37694	61.71	2.03	1.29	-5.04166	9.90677e-06	-5.69163	6.66888e-07	-0.722932	1	3	2	TR78249|c0_g1	0v3C_dn	0v3L_dn
TR78250|c0_g3	AT1G18970	Germin-like protein subfamily T member 1 [Source:UniProtKB/Swiss-Prot;Acc:P92995]	0	0	IAA	0	No	No	Germin-like protein subfamily 2 member 1	GO:0048046^cellular_component^apoplast`GO:0005618^cellular_component^cell wall`GO:0005634^cellular_component^nucleus`GO:0009506^cellular_component^plasmodesma`GO:0030145^molecular_function^manganese ion binding`GO:0045735^molecular_function^nutrient reservoir activity`GO:0010497^biological_process^plasmodesmata-mediated intercellular transport`GO:2000280^biological_process^regulation of root deve…	.	.	.		.	.	.	Defence	GL21_ARATH^GL21_ARATH^Q:890-309,H:22-215^57.73%ID^E:5e-73^RecName: Full=Germin-like protein subfamily 2 member 1;^Eukaryota; Viridiplantae; Streptophyta; Embryophyta; Tracheophyta; Spermatophyta; Magnoliophyta; eudicotyledons; Gunneridae; Pentapetalae; rosids; malvids; Brassicales; Brassicaceae; Camelineae; Arabidopsis	.	.	.	.	D3C;D3L	0v3C_up	TR78250|c0_g3	-2.77934	2.65644	0.122898	42.61	1487.06	207.21	4.95847	8.10061e-08	2.124	0.0559577	-2.91772	0.00196432	6	6	TR78250|c0_g3	0v3C_up
TR78293|c0_g2									Non-specific lipid-transfer protein	GO:0008289^molecular_function^lipid binding`GO:0006869^biological_process^lipid transport	.	.	.		.	.	.	Lipid metabolism	NLTP_DAUCA^NLTP_DAUCA^Q:164-460,H:22-119^45%ID^E:4e-15^RecName: Full=Non-specific lipid-transfer protein;^Eukaryota; Viridiplantae; Streptophyta; Embryophyta; Tracheophyta; Spermatophyta; Magnoliophyta; eudicotyledons; Gunneridae; Pentapetalae; asterids; campanulids; Apiales; Apiaceae; Apioideae; Scandiceae; Daucinae; Daucus	.	.	.	.		0v3L_dn	TR78293|c0_g2	1.5169	-0.725752	-0.791147	18.23	1.71	1.26	-3.54072	0.00590894	-3.97482	0.000840197	-0.508671	0.906246	3	10	TR78293|c0_g2		0v3L_dn
TR78328|c0_g2	AT1G52155	unknown protein; Has 37 Blast hits to 37 proteins in 13 species: Archae - 0; Bacteria - 0; Metazoa - 0; Fungi - 0; Plants - 35; Viruses - 0; Other Eukaryotes - 2 (source: NCBI BLink). [Source:TAIR;Acc:AT1G52155]	0	0	0	0	No	No	unknown protein; Has 37 Blast hits to 37 proteins in 13 species: Archae - 0; Bacteria - 0; Metazoa - 0; Fungi - 0; Plants - 35; Viruses - 0; Other Eukaryotes - 2 (source: NCBI BLink). [Source:TAIR;Acc:AT1G52155]	GO:0016021^cellular_component^integral component of membrane	.	.	.		.	.	.	Unknown	.	PF06814.8^Lung_7-TM_R^Lung seven transmembrane receptor^22-267^E:2.9e-06	.	.	ExpAA=111.76^PredHel=5^Topology=o10-32i56-78o82-104i116-133o137-154i		0v3C_up	TR78328|c0_g2	-1.38744	1.75973	-0.372283	1.15	20.41	2.78	3.98362	0.000647764	1.12035	0.730267	-2.95268	0.00485341	6	6	TR78328|c0_g2	0v3C_up
TR78496|c0_g1									Light-regulated protein	GO:0009507^cellular_component^chloroplast`GO:0030003^biological_process^cellular cation homeostasis`GO:0070838^biological_process^divalent metal ion transport	.	.	.		.	.	.	Transport	LIRP1_ORYSJ^LIRP1_ORYSJ^Q:66-142,H:51-127^58.44%ID^E:5e-23^RecName: Full=Light-regulated protein;^Eukaryota; Viridiplantae; Streptophyta; Embryophyta; Tracheophyta; Spermatophyta; Magnoliophyta; Liliopsida; Poales; Poaceae; BEP clade; Ehrhartoideae; Oryzeae; Oryza	PF07207.6^Lir1^Light regulated protein Lir1^1-141^E:1.8e-43	.	.	.	D0;D3C	3CvL_dn	TR78496|c0_g1	0.0996582	1.86689	-1.96655	505.68	1329	74.4	1.23665	0.502084	-2.91946	0.00243272	-4.23915	3.27581e-06	2	14	TR78496|c0_g1			3CvL_dn
TR78550|c0_g2										.	.	.	.		.	.	.	Unannotated	.	.	.	.	.		0v3C_up;3CvL_dn	TR78550|c0_g2	-1.98741	3.51224	-1.52483	0	70.34	0.49	9.28791	3.67901e-06			-7.04025	1.77017e-07	2	9	TR78550|c0_g2	0v3C_up		3CvL_dn
TR78604|c1_g1										.	.	.	.		.	.	.	Unannotated	.	.	.	.	.		3CvL_up	TR78604|c1_g1	-0.816401	-0.934096	1.7505	0.17	0	7			4.77533	0.00281937	8.70254	0.000329954	4	15	TR78604|c1_g1			3CvL_up
TR78796|c0_g2										.	.	.	.		.	.	.	Unannotated	.	.	.	.	.		0v3L_up	TR78796|c0_g2	-1.02012	-0.446741	1.46686	0	0.78	5.94	5.39741	0.591508	8.71235	0.000431069	2.82515	0.0331166	4	12	TR78796|c0_g2		0v3L_up
TR78798|c0_g2	AT3G10405	unknown protein; FUNCTIONS IN: molecular_function unknown; INVOLVED IN: pollen development; LOCATED IN: chloroplast; Has 44 Blast hits to 44 proteins in 20 species: Archae - 0; Bacteria - 4; Metazoa - 0; Fungi - 0; Plants - 39; Viruses - 0; Other Eu /.../es - 1 (source: NCBI BLink). [Source:TAIR;Acc:AT3G10405]	0	0	0	0	No	No	unknown protein; FUNCTIONS IN: molecular_function unknown; INVOLVED IN: pollen development; LOCATED IN: chloroplast; Has 44 Blast hits to 44 proteins in 20 species: Archae - 0; Bacteria - 4; Metazoa - 0; Fungi - 0; Plants - 39; Viruses - 0; Other Eu /.../es - 1 (source: NCBI BLink). [Source:TAIR;Acc:AT3G10405]	.	.	.	.		.	.	.	Unknown	.	.	.	.	.		3CvL_dn	TR78798|c0_g2	0.153657	1.88298	-2.03664	7.36	22.48	0	1.36159	0.803352	-6.69555	0.112008	-8.27995	0.000497991	2	14	TR78798|c0_g2			3CvL_dn
TR78814|c1_g3	AT3G48420	Haloacid dehalogenase-like hydrolase domain-containing protein At3g48420 [Source:UniProtKB/Swiss-Prot;Acc:Q94K71]	0	0	0	0	No	No	Haloacid dehalogenase-like hydrolase domain-containing protein At3g48420	GO:0009507^cellular_component^chloroplast`GO:0009941^cellular_component^chloroplast envelope`GO:0009570^cellular_component^chloroplast stroma`GO:0016787^molecular_function^hydrolase activity`GO:0046872^molecular_function^metal ion binding	COG0637^HAD-superfamily hydrolase subfamily IA variant 3	.	.		.	.	.	Others	GPPL2_ARATH^GPPL2_ARATH^Q:505-299,H:251-319^81.16%ID^E:5e-27^RecName: Full=Haloacid dehalogenase-like hydrolase domain-containing protein At3g48420;^Eukaryota; Viridiplantae; Streptophyta; Embryophyta; Tracheophyta; Spermatophyta; Magnoliophyta; eudicotyledons; Gunneridae; Pentapetalae; rosids; malvids; Brassicales; Brassicaceae; Camelineae; Arabidopsis	.	R	.	.		0v3L_dn	TR78814|c1_g3	1.84218	0.0914232	-1.93361	26.22	4.88	0	-2.60499	0.0538026	-9.14355	1.7325e-05	-6.75269	0.0773651	1	10	TR78814|c1_g3		0v3L_dn
TR78828|c1_g4										.	.	.	.		.	.	.	Unannotated	.	.	.	.	.		3CvL_up	TR78828|c1_g4	-0.643545	-1.82856	2.47211	5.68	1.03	40.58	-2.64026	0.843668	2.58297	0.0879365	5.19976	0.000913788	4	15	TR78828|c1_g4			3CvL_up
TR78835|c0_g1										.	.	.	.		.	.	.	Unannotated	.	.	.	.	.		0v3C_up;3CvL_dn	TR78835|c0_g1	-1.67124	3.34249	-1.67124	0	49.78	0	8.6882	6.51914e-05			-9.32646	4.20179e-06	2	9	TR78835|c0_g1	0v3C_up		3CvL_dn
TR78835|c0_g2										.	.	.	.		.	.	.	Unannotated	.	.	.	.	.		0v3C_dn;0v3L_dn	TR78835|c0_g2	3.22567	-1.61283	-1.61283	57.02	0	0	-9.04685	1.46943e-05	-9.46497	3.46002e-06			3	2	TR78835|c0_g2	0v3C_dn	0v3L_dn
TR78837|c0_g1										.	.	.	.		.	.	.	Unannotated	.	.	.	.	.		0v3L_dn	TR78837|c0_g1	1.42384	-0.711399	-0.712438	10.53	0.62	0.49	-4.02139	0.00195667	-4.35914	0.000559863	-0.407617	1	3	10	TR78837|c0_g1		0v3L_dn
TR78848|c0_g1										.	.	.	.		.	.	.	Unannotated	.	.	.	.	.		3CvL_up	TR78848|c0_g1	-1.50825	-1.50825	3.0165	0	0	28.39			8.06793	0.00571508	8.20517	0.000497991	4	15	TR78848|c0_g1			3CvL_up
TR79077|c0_g1										.	.	.	.		.	.	.	Unannotated	.	.	.	.	.	D3C	3CvL_dn	TR79077|c0_g1	-0.328571	3.24379	-2.91522	10.35	112.02	0	3.24085	0.00371867	-7.27587	0.0342113	-10.7401	2.21682e-09	2	14	TR79077|c0_g1			3CvL_dn
TR79094|c0_g1	AT5G03610	GDSL esterase/lipase At5g03610 [Source:UniProtKB/Swiss-Prot;Acc:Q9LZS7]	0	0	0	0	No	No	GDSL esterase/lipase At5g03610	GO:0005576^cellular_component^extracellular region`GO:0016788^molecular_function^hydrolase activity, acting on ester bonds`GO:0016042^biological_process^lipid catabolic process	COG3240^GDSL esterase lipase	.	.		.	.	.	Lipid metabolism	GDL71_ARATH^GDL71_ARATH^Q:27-366,H:11-353^47.01%ID^E:2e-107^RecName: Full=GDSL esterase/lipase At5g03610;^Eukaryota; Viridiplantae; Streptophyta; Embryophyta; Tracheophyta; Spermatophyta; Magnoliophyta; eudicotyledons; Gunneridae; Pentapetalae; rosids; malvids; Brassicales; Brassicaceae; Camelineae; Arabidopsis	PF00657.17^Lipase_GDSL^GDSL-like Lipase/Acylhydrolase^52-357^E:1.5e-17	I;R	.	ExpAA=18.29^PredHel=1^Topology=i21-43o		0v3L_dn	TR79094|c0_g1	1.16833	-0.500165	-0.668168	5.94	0.35	0.11	-4.14387	0.00656275	-5.67257	0.000420368	-1.59696	1	3	10	TR79094|c0_g1		0v3L_dn
TR79099|c0_g1										.	.	.	.		.	.	.	Unannotated	.	.	.	.	.		0v3C_dn;0v3L_dn	TR79099|c0_g1	1.38737	-0.852336	-0.535032	7.7	0	0.32	-8.88053	3.1439e-05	-4.69882	0.000162365	4.73204	0.782603	3	2	TR79099|c0_g1	0v3C_dn	0v3L_dn
TR79108|c0_g1									CASP-like protein 1E1	GO:0016021^cellular_component^integral component of membrane`GO:0005886^cellular_component^plasma membrane	.	.	.		9.B.56.1.5	9.B	9.B.56	Others	CSPL6_SOYBN^CSPL6_SOYBN^Q:62-221,H:26-186^51.85%ID^E:7e-42^RecName: Full=CASP-like protein 1E1;^Eukaryota; Viridiplantae; Streptophyta; Embryophyta; Tracheophyta; Spermatophyta; Magnoliophyta; eudicotyledons; Gunneridae; Pentapetalae; rosids; fabids; Fabales; Fabaceae; Papilionoideae; Phaseoleae; Glycine; Soja	PF04535.7^DUF588^Domain of unknown function (DUF588)^56-207^E:3.5e-33	.	.	ExpAA=91.64^PredHel=4^Topology=o58-80i110-132o152-174i195-217o		0v3C_up	TR79108|c0_g1	-2.23272	1.30612	0.926602	2.82	42.17	25.99	3.7266	0.000899115	3.03496	0.0130769	-0.778959	0.782603	6	6	TR79108|c0_g1	0v3C_up
TR79116|c0_g3									Putative uncharacterized protein YLR154W-B	.	.	.	.		.	.	.	Unknown	YL54B_YEAST^YL54B_YEAST^Q:152-51,H:19-52^67.65%ID^E:9e-07^RecName: Full=Putative uncharacterized protein YLR154W-B;^Eukaryota; Fungi; Dikarya; Ascomycota; Saccharomycotina; Saccharomycetes; Saccharomycetales; Saccharomycetaceae; Saccharomyces	.	.	.	.		0v3L_dn	TR79116|c0_g3	2.77744	-1.024	-1.75344	45.68	1.05	0	-5.42215	0.00142571	-8.81406	8.47604e-05			3	10	TR79116|c0_g3		0v3L_dn
TR79116|c0_g4									Putative uncharacterized protein YLR154W-B	.	.	.	.		.	.	.	Unknown	YL54B_YEAST^YL54B_YEAST^Q:110-12,H:21-53^72.73%ID^E:2e-08^RecName: Full=Putative uncharacterized protein YLR154W-B;^Eukaryota; Fungi; Dikarya; Ascomycota; Saccharomycotina; Saccharomycetes; Saccharomycetales; Saccharomycetaceae; Saccharomyces	.	.	.	.		0v3L_dn	TR79116|c0_g4	2.59655	-1.29827	-1.29827	28.67	0	0	-7.85397	0.0023425	-8.2712	0.000970479			3	10	TR79116|c0_g4		0v3L_dn
TR79170|c3_g3									Alpha-latroinsectotoxin-Lt1a	GO:0016021^cellular_component^integral component of membrane`GO:0072556^cellular_component^other organism presynaptic membrane`GO:0006887^biological_process^exocytosis	.	.	.		8.A.28.1.1	8.A	8.A.28	Transport	LITA_LATTR^LITA_LATTR^Q:4-97,H:551-642^32.98%ID^E:8e-07^RecName: Full=Alpha-latroinsectotoxin-Lt1a;^Eukaryota; Metazoa; Ecdysozoa; Arthropoda; Chelicerata; Arachnida; Araneae; Araneomorphae; Entelegynae; Araneoidea; Theridiidae; Latrodectus	PF12796.2^Ank_2^Ankyrin repeats (3 copies)^21-79^E:2.1e-10`PF00023.25^Ank^Ankyrin repeat^22-48^E:0.00064`PF13606.1^Ank_3^Ankyrin repeat^22-45^E:0.0002`PF12796.2^Ank_2^Ankyrin repeats (3 copies)^25-98^E:4.2e-11`PF13857.1^Ank_5^Ankyrin repeats (many copies)^40-97^E:1e-08`PF00023.25^Ank^Ankyrin repeat^56-77^E:0.00056	.	.	.		0v3L_dn	TR79170|c3_g3	2.45471	-1.47366	-0.981042	29.37	0	0.52	-8.07547	0.00113545	-5.72489	0.000307236			3	10	TR79170|c3_g3		0v3L_dn
TR79181|c1_g1									BAG family molecular chaperone regulator 5, mitochondrial	GO:0005739^cellular_component^mitochondrion	.	.	.		.	.	.	Others	BAG5_ARATH^BAG5_ARATH^Q:20-141,H:25-148^37.9%ID^E:5e-19^RecName: Full=BAG family molecular chaperone regulator 5, mitochondrial;^Eukaryota; Viridiplantae; Streptophyta; Embryophyta; Tracheophyta; Spermatophyta; Magnoliophyta; eudicotyledons; Gunneridae; Pentapetalae; rosids; malvids; Brassicales; Brassicaceae; Camelineae; Arabidopsis	PF00612.22^IQ^IQ calmodulin-binding motif^45-64^E:5.3e-05`PF02179.11^BAG^BAG domain^69-141^E:1.3e-08	.	.	.		0v3L_dn	TR79181|c1_g1	1.56916	-0.496555	-1.0726	38.39	5.84	2.75	-2.86902	0.00493026	-3.94919	5.21803e-05	-1.16235	0.646465	3	10	TR79181|c1_g1		0v3L_dn
TR79198|c3_g7										.	.	.	.		.	.	.	Unannotated	.	.	.	.	.		3CvL_dn	TR79198|c3_g7	-0.973304	1.94661	-0.973304	0	10.45	0	7.64302	0.00423105			-8.27995	0.000497991	2	14	TR79198|c3_g7			3CvL_dn
TR79202|c1_g3										.	.	.	.		.	.	.	Unannotated	.	.	.	.	.		0v3C_dn;0v3L_dn	TR79202|c1_g3	2.46674	-1.23337	-1.23337	24.79	0	0	-8.26745	0.000488842	-8.68507	0.000169031			3	2	TR79202|c1_g3	0v3C_dn	0v3L_dn
TR79520|c0_g1										.	.	.	.		.	.	.	Unannotated	.	.	.	.	.		3CvL_up	TR79520|c0_g1	-0.757933	-1.70129	2.45922	1.9	0	21.77	-4.33602	0.857685	3.29963	0.0777017	8.17357	0.000497991	4	15	TR79520|c0_g1			3CvL_up
TR80077|c0_g1										.	.	.	.		.	.	.	Unannotated	.	.	.	.	.		0v3C_up;3CvL_dn	TR80077|c0_g1	-1.53028	3.35098	-1.8207	0.47	55.72	0	6.47601	1.24961e-07	-4.73672	0.730267	-11.4513	3.41111e-11	2	9	TR80077|c0_g1	0v3C_up		3CvL_dn
TR80112|c1_g2	AT3G41768	rRNA [Source:TAIR;Acc:AT3G41768]	0	0	0	0	Yes	No	rRNA [Source:TAIR;Acc:AT3G41768]	.	.	.	.		.	.	.	Translation/Protein synthesis	.	.	.	.	.		0v3L_dn	TR80112|c1_g2	2.60748	-0.930368	-1.67711	38.18	1.07	0	-5.20047	0.00343142	-8.5922	0.000226093			3	10	TR80112|c1_g2		0v3L_dn
TR80115|c0_g1										.	.	.	.		.	.	.	Unannotated	.	.	.	.	.	D3C	0v3C_up	TR80115|c0_g1	-1.75257	2.16127	-0.4087	9.06	127.6	16.36	3.61602	0.00028087	0.691883	0.903042	-3.009	0.00193538	6	6	TR80115|c0_g1	0v3C_up
TR80259|c0_g1										.	.	.	.		.	.	.	Unannotated	.	.	.	.	.		0v3L_up;3CvL_up	TR80259|c0_g1	-1.71498	-1.71498	3.42996	0	0	44.33			10.9148	6.34298e-09	11.0524	2.38268e-09	4	13	TR80259|c0_g1		0v3L_up	3CvL_up
TR80306|c0_g1										.	.	.	.		.	.	.	Unannotated	.	.	.	.	.		0v3L_dn	TR80306|c0_g1	1.12204	0.443135	-1.56518	15.77	6.99	0.44	-1.32664	0.65806	-5.19656	0.000379232	-3.96065	0.0165339	1	10	TR80306|c0_g1		0v3L_dn
TR80681|c0_g1										.	.	.	.		.	.	.	Unannotated	.	.	.	.	.		0v3C_dn;0v3L_dn	TR80681|c0_g1	1.71033	-1.03233	-0.678004	14.37	0.3	0.67	-6.26825	3.27998e-05	-5.06088	2.90997e-05	1.18564	0.896605	3	2	TR80681|c0_g1	0v3C_dn	0v3L_dn
TR80710|c0_g1	AT1G15750	Protein TOPLESS [Source:UniProtKB/Swiss-Prot;Acc:Q94AI7]	0	0	IAA	0	No	No	Protein TOPLESS [Source:UniProtKB/Swiss-Prot;Acc:Q94AI7]	.	.	.	.		.	.	.	Transcription regulation	.	.	.	.	.		3CvL_dn	TR80710|c0_g1	-0.814677	1.85586	-1.04119	0.36	10.26	0	4.54782	0.0197527			-8.59099	0.00013781	2	14	TR80710|c0_g1			3CvL_dn
TR80729|c0_g2	AT3G19010	2-oxoglutarate (2OG) and Fe(II)-dependent oxygenase superfamily protein [Source:TAIR;Acc:AT3G19010]	0	0	0	0	No	No	Protein SRG1	GO:0046872^molecular_function^metal ion binding`GO:0016682^molecular_function^oxidoreductase activity, acting on diphenols and related substances as donors, oxygen as acceptor`GO:0016706^molecular_function^oxidoreductase activity, acting on paired donors, with incorporation or reduction of molecular oxygen, 2-oxoglutarate as one donor, and incorporation of one atom each of oxygen into both donors…	COG3491^2OGFe(II) oxygenase	.	.		.	.	.	Secondary metabolism	SRG1_ARATH^SRG1_ARATH^Q:8-276,H:83-346^38.43%ID^E:2e-47^RecName: Full=Protein SRG1;^Eukaryota; Viridiplantae; Streptophyta; Embryophyta; Tracheophyta; Spermatophyta; Magnoliophyta; eudicotyledons; Gunneridae; Pentapetalae; rosids; malvids; Brassicales; Brassicaceae; Camelineae; Arabidopsis	PF14226.1^DIOX_N^non-haem dioxygenase in morphine synthesis N-terminal^8-98^E:7.7e-21`PF03171.15^2OG-FeII_Oxy^2OG-Fe(II) oxygenase superfamily^147-241^E:3.1e-15	R	.	.		0v3C_up;0v3L_up	TR80729|c0_g2	-2.38423	1.77878	0.605451	0	26.89	8.95	10.2947	1.98502e-08	9.52962	1.02482e-05	-1.26659	0.453147	6	7	TR80729|c0_g2	0v3C_up	0v3L_up
TR80736|c1_g3	AT3G41768	rRNA [Source:TAIR;Acc:AT3G41768]	0	0	0	0	Yes	No	rRNA [Source:TAIR;Acc:AT3G41768]	.	.	.	.		.	.	.	Translation/Protein synthesis	.	.	.	.	.		0v3C_dn;0v3L_dn	TR80736|c1_g3	2.18403	-1.09202	-1.09202	17.94	0	0	-8.35464	0.000306383	-8.77233	0.000111229			3	2	TR80736|c1_g3	0v3C_dn	0v3L_dn
TR80736|c1_g5	AT3G41768	rRNA [Source:TAIR;Acc:AT3G41768]	0	0	0	0	Yes	No	rRNA [Source:TAIR;Acc:AT3G41768]	.	.	.	.		.	.	.	Translation/Protein synthesis	.	.	.	.	.		3CvL_dn	TR80736|c1_g5	-1.01698	2.68748	-1.6705	1.17	31.01	0	4.42282	0.0316777			-8.4658	0.000235751	2	14	TR80736|c1_g5			3CvL_dn
TR80736|c1_g8	AT3G41768	rRNA [Source:TAIR;Acc:AT3G41768]	0	0	0	0	Yes	No	rRNA [Source:TAIR;Acc:AT3G41768]	.	.	.	.		.	.	.	Translation/Protein synthesis	.	.	.	.	.	D0	0v3C_dn;0v3L_dn	TR80736|c1_g8	3.32716	-1.35776	-1.9694	79.1	0.83	0	-6.53849	1.37486e-06	-9.93097	2.66958e-07			3	2	TR80736|c1_g8	0v3C_dn	0v3L_dn
TR80792|c2_g15										.	.	.	.		.	.	.	Unannotated	.	.	.	.	.		3CvL_dn	TR80792|c2_g15	0.781769	1.69664	-2.47841	17.71	27.14	0	0.406374	0.962212	-8.07923	0.00245721	-8.70618	8.19537e-05	1	14	TR80792|c2_g15			3CvL_dn
TR80811|c1_g1										.	.	.	.		.	.	.	Unannotated	.	.	.	.	.		0v3L_up;3CvL_up	TR80811|c1_g1	-1.98595	-1.36489	3.35084	0	0.86	50.81	3.87933	0.857685	9.94983	1.24087e-06	5.60412	6.09894e-06	4	13	TR80811|c1_g1		0v3L_up	3CvL_up
TR80813|c1_g2										.	.	.	.		.	.	.	Unannotated	.	.	.	.	.		0v3L_dn	TR80813|c1_g2	2.15993	-0.850604	-1.30932	56.72	4.02	2.03	-3.96013	0.00241855	-5.00316	7.21708e-05	-1.1157	0.782603	3	10	TR80813|c1_g2		0v3L_dn
TR80828|c0_g11	AT3G57280	Protein FATTY ACID EXPORT 1, chloroplastic [Source:UniProtKB/Swiss-Prot;Acc:Q93V66]	0	0	0	0	No	No	Protein FATTY ACID EXPORT 1, chloroplastic [Source:UniProtKB/Swiss-Prot;Acc:Q93V66]	.	.	.	.		.	.	.	Transport	.	.	.	.	.		3CvL_dn	TR80828|c0_g11	-0.90506	2.27688	-1.37182	0.78	18.35	0	4.28595	0.0160117			-8.3287	0.000362675	2	14	TR80828|c0_g11			3CvL_dn
TR80836|c0_g2									Squamosa promoter-binding-like protein 7	GO:0005634^cellular_component^nucleus`GO:0003677^molecular_function^DNA binding`GO:0046872^molecular_function^metal ion binding`GO:0006355^biological_process^regulation of transcription, DNA-templated`GO:0006351^biological_process^transcription, DNA-templated	.	.	.		.	.	.	Transcription regulation	SPL7_ARATH^SPL7_ARATH^Q:268-68,H:728-794^52.24%ID^E:7e-16^RecName: Full=Squamosa promoter-binding-like protein 7;^Eukaryota; Viridiplantae; Streptophyta; Embryophyta; Tracheophyta; Spermatophyta; Magnoliophyta; eudicotyledons; Gunneridae; Pentapetalae; rosids; malvids; Brassicales; Brassicaceae; Camelineae; Arabidopsis	.	.	.	.		3CvL_up	TR80836|c0_g2	-1.49219	-1.49219	2.98438	0	0	27.41			8.00405	0.00678837	8.14126	0.000589188	4	15	TR80836|c0_g2			3CvL_up
TR80847|c1_g3										.	.	.	.		.	.	.	Unannotated	.	.	.	.	.		0v3L_dn;3CvL_dn	TR80847|c1_g3	0.920403	1.75934	-2.67975	22.98	32.91	0	0.378877	0.962212	-8.49293	0.000355952	-9.09239	1.2117e-05	1	11	TR80847|c1_g3		0v3L_dn	3CvL_dn
TR80847|c1_g5	AT3G45980	Histone H2B.6 [Source:UniProtKB/Swiss-Prot;Acc:O23629]	0	0	0	0	No	No	Histone H2B.6 [Source:UniProtKB/Swiss-Prot;Acc:O23629]	.	.	.	.		.	.	.	Transcription regulation	.	.	.	.	.		0v3L_dn	TR80847|c1_g5	0.708781	1.08458	-1.79336	14.5	14.97	0.54	-0.670411	0.857685	-4.83745	0.000148332	-4.256	0.00245316	1	10	TR80847|c1_g5		0v3L_dn
TR80847|c1_g7										.	.	.	.		.	.	.	Unannotated	.	.	.	.	.		0v3L_up;3CvL_up	TR80847|c1_g7	-1.84477	-1.84477	3.68954	0	0	58.47			9.69048	4.7394e-06	9.82804	1.75899e-06	4	13	TR80847|c1_g7		0v3L_up	3CvL_up
TR80859|c2_g1										.	.	.	.		.	.	.	Unannotated	.	.	.	.	.		0v3C_up;3CvL_dn	TR80859|c2_g1	-1.83617	3.67235	-1.83617	0	70.8	0	9.27199	3.98593e-06			-9.91067	1.90293e-07	2	9	TR80859|c2_g1	0v3C_up		3CvL_dn
TR80859|c2_g5										.	.	.	.		.	.	.	Unannotated	.	.	.	.	.		0v3C_dn;3CvL_up	TR80859|c2_g5	1.02128	-2.9171	1.89581	29.61	0	34.95	-8.17465	0.000671338	0.0796113	1	8.80921	0.000212799	5	5	TR80859|c2_g5	0v3C_dn		3CvL_up
TR80929|c0_g3	AT3G41768	rRNA [Source:TAIR;Acc:AT3G41768]	0	0	0	0	Yes	No	rRNA [Source:TAIR;Acc:AT3G41768]	.	.	.	.		.	.	.	Translation/Protein synthesis	.	.	.	.	.		3CvL_dn	TR80929|c0_g3	-1.1366	2.2732	-1.1366	0	15.31	0	7.82856	0.0023425			-8.4658	0.000235751	2	14	TR80929|c0_g3			3CvL_dn
TR80929|c0_g4	AT3G41768	rRNA [Source:TAIR;Acc:AT3G41768]	0	0	0	0	Yes	No	rRNA [Source:TAIR;Acc:AT3G41768]	.	.	.	.		.	.	.	Translation/Protein synthesis	.	.	.	.	.		3CvL_dn	TR80929|c0_g4	-1.04437	3.01625	-1.97189	1.86	48.88	0	4.48936	0.00195667	-4.73672	0.730267	-9.46375	2.04941e-06	2	14	TR80929|c0_g4			3CvL_dn
TR80940|c0_g2	AT1G32580	Multiple organellar RNA editing factor 5, mitochondrial [Source:UniProtKB/Swiss-Prot;Acc:Q9C7Y2]	0	0	0	0	No	No	DAG protein, chloroplastic	GO:0009507^cellular_component^chloroplast	.	.	.		.	.	.	Others	DAG_ANTMA^DAG_ANTMA^Q:7-70,H:121-184^59.38%ID^E:6e-20^RecName: Full=DAG protein, chloroplastic;^Eukaryota; Viridiplantae; Streptophyta; Embryophyta; Tracheophyta; Spermatophyta; Magnoliophyta; eudicotyledons; Gunneridae; Pentapetalae; asterids; lamiids; Lamiales; Plantaginaceae; Antirrhineae; Antirrhinum	.	.	.	.		0v3C_up;3CvL_dn	TR80940|c0_g2	-1.30844	2.61689	-1.30844	0	22.57	0	8.58891	9.57228e-05			-9.22708	6.64969e-06	2	9	TR80940|c0_g2	0v3C_up		3CvL_dn
TR81294|c1_g1										.	.	.	.		.	.	.	Unannotated	.	.	.	.	.		0v3L_dn	TR81294|c1_g1	1.25449	-0.362946	-0.891546	9.06	1.2	0.29	-3.04699	0.0154366	-5.06446	5.21803e-05	-2.09911	0.540077	3	10	TR81294|c1_g1		0v3L_dn
TR81496|c0_g2										.	.	.	.		.	.	.	Unannotated	.	.	.	.	.		0v3C_dn;0v3L_dn	TR81496|c0_g2	2.72624	-2.12666	-0.599586	57.62	0	2.42	-9.49358	1.47804e-06	-4.53051	6.4059e-05	5.51594	0.40277	3	2	TR81496|c0_g2	0v3C_dn	0v3L_dn
TR81499|c0_g1										.	.	.	.		.	.	.	Unannotated	.	.	.	.	.	D3C	0v3C_up	TR81499|c0_g1	-2.04583	1.9435	0.10233	6.75	106.15	23.1	3.80906	0.000153443	1.61403	0.351974	-2.28008	0.031565	6	6	TR81499|c0_g1	0v3C_up
TR81551|c0_g1	AT3G24420	alpha/beta-Hydrolases superfamily protein [Source:TAIR;Acc:AT3G24420]	0	0	0	0	No	No	Probable strigolactone esterase D14	GO:0016787^molecular_function^hydrolase activity`GO:0009805^biological_process^coumarin biosynthetic process`GO:0015824^biological_process^proline transport`GO:0009611^biological_process^response to wounding`GO:0010223^biological_process^secondary shoot formation`GO:1901601^biological_process^strigolactone biosynthetic process	COG0596^Alpha beta hydrolase	.	.		.	.	.	Hormonal regulation	D14_ORYSJ^D14_ORYSJ^Q:1-260,H:60-316^42.69%ID^E:3e-79^RecName: Full=Probable strigolactone esterase D14;^Eukaryota; Viridiplantae; Streptophyta; Embryophyta; Tracheophyta; Spermatophyta; Magnoliophyta; Liliopsida; Poales; Poaceae; BEP clade; Ehrhartoideae; Oryzeae; Oryza	PF12697.2^Abhydrolase_6^Alpha/beta hydrolase family^13-253^E:2.7e-33`PF12695.2^Abhydrolase_5^Alpha/beta hydrolase family^13-242^E:4.1e-16`PF00561.15^Abhydrolase_1^alpha/beta hydrolase fold^37-250^E:1.5e-13	R	.	.	D3C	3CvL_dn	TR81551|c0_g1	-0.624974	1.92735	-1.30237	32.51	154.54	12.21	2.14531	0.053906	-1.44063	0.365854	-3.66935	8.60397e-05	2	14	TR81551|c0_g1			3CvL_dn
TR81701|c0_g1										.	.	.	.		.	.	.	Unannotated	.	.	.	.	.	D0;D3C;D3L	0v3C_up;0v3L_up	TR81701|c0_g1	-3.04233	1.7987	1.24364	64.67	1470.9	811.46	4.34765	2.25797e-06	3.49051	0.000179814	-0.940369	0.646465	6	7	TR81701|c0_g1	0v3C_up	0v3L_up
TR81788|c0_g2										.	.	.	.		.	.	.	Unannotated	.	.	.	.	.		3CvL_up	TR81788|c0_g2	-0.741968	-1.39549	2.13745	1.18	0	13.64	-4.33602	0.857685	3.63951	0.0312369	8.51355	0.00013781	4	15	TR81788|c0_g2			3CvL_up
TR82139|c0_g3										.	.	.	.		.	.	.	Unannotated	.	.	.	.	.		0v3L_dn;3CvL_dn	TR82139|c0_g3	0.937143	1.97241	-2.90955	27.65	45.28	0	0.562283	0.857685	-8.54342	0.000307236	-9.32646	4.20179e-06	1	11	TR82139|c0_g3		0v3L_dn	3CvL_dn
TR82139|c1_g15										.	.	.	.		.	.	.	Unannotated	.	.	.	.	.		0v3L_dn	TR82139|c1_g15	2.35198	-0.855538	-1.49645	44.58	2.31	0.73	-4.34247	0.00288024	-5.87135	0.000169031	-1.59696	1	3	10	TR82139|c1_g15		0v3L_dn
TR82139|c1_g9										.	.	.	.		.	.	.	Unannotated	.	.	.	.	.		0v3C_dn;0v3L_dn	TR82139|c1_g9	3.26205	-1.63102	-1.63102	59.3	0	0	-8.75795	5.78922e-05	-9.17591	1.38837e-05			3	2	TR82139|c1_g9	0v3C_dn	0v3L_dn
TR82142|c0_g1										.	.	.	.		.	.	.	Unannotated	.	.	.	.	.	D0	0v3L_dn;3CvL_dn	TR82142|c0_g1	1.65984	1.8147	-3.47454	70.47	60.59	0	-0.384139	0.924136	-10.477	1.26363e-08	-10.3133	2.25051e-08	1	11	TR82142|c0_g1		0v3L_dn	3CvL_dn
[truncated: 1,079 more rows]

## Sheet: Cluster Summary
Summary of cluster enrichment analysis based on Perseus (v1.6.5.0) with Benjamini-Hochberg correction. Background of 158,756 unigenes or based on annotated unigenes as highlighted.
[truncated: 245 more rows]

[truncated: 7 more sheets: Cluster_Enrichment, DEG_Enrichment, Functional Categories, DEG_WEGO, WEGO_Summary, EnrichmentMap_Ath, EnrichmentMap_Nam]
