# Supplementary material for: Transcriptome-wide shift from photosynthesis and energy metabolism upon endogenous fluid protein depletion in young Nepenthes ampullaria pitchers
Source: Sci Rep. 2020 Apr 20;10:6575. doi: 10.1038/s41598-020-63696-z (PMC7170878; doi:10.1038/s41598-020-63696-z)
Supplement: Supplementary file 4 [file 41598_2020_63696_MOESM4_ESM.xlsx]

## Sheet: List
Supplementary File 4. KEGG analysis.
List of KEGG Orthology
Unigene_id	KAAS	DEG_all	D0_TPM	D3C_TPM	D3L_TPM
TR1500|c0_g1	K06831		0	0.72	0
TR61830|c0_g1	K05719		0	0.49	0
TR91811|c0_g1	K05719		0	0.79	0
TR44778|c0_g1	K05719		0	1.22	0
TR44613|c0_g1	K05719		0	2.23	0
TR21709|c0_g1	K05719		0	3.25	0
TR108684|c0_g1	K15692		22.6	98.02	44.07
TR46425|c0_g1	K03857		3.49	3.35	7.21
TR89417|c0_g1	K21919		8.76	19.74	25.52
TR108731|c0_g1	K13484		20.86	30.59	37.9
TR112734|c0_g4	K15442		11.81	4.84	18.12
TR71661|c0_g1	K05283		7.02	21.53	22.42
TR53180|c0_g2	K00827		40.43	43.03	81.91
TR85369|c0_g1	K00819		23.13	30.7	38.84
TR110523|c3_g1	K10268		27.15	24.51	25.36
TR61747|c0_g1	K01872		70.66	45.26	47.03
TR117721|c0_g1	K04710		77.17	121.2	140.13
TR87947|c0_g1	K04710		9.96	17.77	14.04
TR94239|c0_g1	K03798		10.73	10.82	12.75
TR38817|c0_g1	K08956		14.77	17.44	21.89
TR60736|c0_g1	K03061		120.94	125.84	169.36
TR97425|c0_g2	K03798	0v3C_dn	27.32	2.47	3.22
TR68212|c0_g1	K03798		112.22	114.95	191
TR82842|c0_g1	K03798		10.25	12.83	20.34
TR96658|c0_g1	K08955		12.47	5.27	21.34
TR51406|c2_g1	K03798		63.27	67.13	80.9
TR107125|c0_g2	K08956		6.85	8.42	12.34
TR88540|c0_g1	K08956		11.14	11.19	15.1
TR89452|c0_g1	K08956		5.55	4.51	4.82
TR89151|c0_g1	K03066		0	3.13	0
TR89151|c0_g2	K03066		0	0	5.9
TR89151|c0_g3	K03066		9.6	5.49	5.34
TR10788|c0_g1	K03066		28.78	52.33	62.92
TR75246|c0_g1	K22399		0.34	0.93	0.59
TR80778|c0_g1	K08956		6.08	6.37	10.7
TR116501|c0_g2	K01183	0v3L_dn	15.11	1.6	0.91
TR35053|c0_g1	K09013		13.42	26.47	17.68
TR88496|c2_g3	K11826		244.84	490.74	647.31
TR92524|c0_g1	K12394		34.48	110.1	51.95
TR57974|c1_g1	K12393		39.88	64.31	94.97
TR93722|c0_g1	K12391		16.92	21.17	30.06
TR36930|c1_g1	K12402		27.59	38.3	42.67
TR109896|c0_g1	K12397		12.05	13.62	16.48
TR78574|c0_g1	K11825		6.68	12.52	18.82
TR32068|c0_g1	K12396		9.23	7.35	16.01
TR79166|c0_g1	K12399		8.54	15.23	5.72
TR42938|c0_g6	K11824		19.58	19.84	34.58
TR57745|c0_g1	K12400		7.02	10.08	21.6
TR72624|c0_g1	K12403		39.69	82.86	53.46
TR69162|c0_g1	K12392		28.33	47.4	45.48
TR88907|c1_g1	K11827		22.06	59.52	29.79
TR71678|c0_g1	K12393		27	53.6	73.62
TR50853|c0_g2	K12398		10.19	19.95	10.53
TR17661|c0_g1	K11826		0	1.07	0
TR88967|c0_g1	K00981		6.35	7.75	17.15
TR80703|c0_g1	K00981		14.18	15.32	35.57
TR115602|c0_g1	K00981		22.51	28.32	31.03
TR87873|c0_g2	K00254		31.95	36.29	42.97
TR73629|c0_g6	K15503	0v3C_up;3CvL_dn	0	25.04	0.63
TR73629|c0_g7	K15503		3.25	0	0
TR73629|c0_g2	K15503		0	0	5.46
TR23592|c0_g1	K10396		0	0	0.32
TR72802|c0_g1	K10396		0.88	0.7	0
TR18286|c0_g1	K10401		0	0	0.28
TR71346|c1_g1	K10393		23.25	68.06	69.75
TR45548|c0_g1	K11498		17.52	29.56	32.14
TR101040|c0_g1	K21141		6.36	4.41	7.18
TR70226|c0_g1	K06564		0	1.23	0
TR13724|c0_g1	K06564		0	0	0
TR99407|c0_g1	K04040		73.71	104.7	92.38
TR5628|c0_g1	K04040		0	0.59	1.51
TR112494|c0_g10	K14509	3CvL_dn	0	13.09	0
TR112494|c0_g4	K14509	0v3C_dn	26.32	0	10.8
TR112494|c0_g7	K14509	3CvL_up	0	0	17.73
TR112494|c0_g3	K14509		13.1	5.65	14.23
TR47644|c3_g1	K14489		3.78	5.74	8.27
TR87404|c0_g1	K14489		17.6	29.53	27.72
TR41163|c0_g1	K14489		8.52	9.01	9.03
TR78822|c0_g1	K12121		11.39	21	19.17
TR112494|c0_g1	K14509		0	0.43	0
TR112494|c0_g11	K14509		0	0	0
TR112494|c0_g5	K14509		0	6.49	0
TR112494|c0_g6	K14509		2.18	4.9	4.13
TR112494|c0_g8	K14509		0	0	1.51
TR112494|c0_g9	K14509		0	1.37	2.73
TR108747|c0_g2	K03850		7.38	7.34	10.82
TR32226|c0_g1	K19363		75.62	170.58	98.34
TR72709|c0_g1	K01301		1.56	1.24	3.46
TR69216|c0_g1	K01301		3.38	19.06	11.32
TR69216|c0_g2	K01301		0	0	0
TR67018|c0_g1	K22145		15.5	24.16	13.02
TR68697|c0_g1	K20369		0	0	0.76
TR115083|c0_g1	K19054	0v3L_up;3CvL_up	0	0	67.07
TR115083|c0_g2	K19054	0v3L_dn;3CvL_dn	62.79	71.43	0
TR50679|c1_g1	K07052		7.91	25.02	22.8
TR52701|c0_g1	K07052		9	8.58	11.09
TR72979|c0_g1	K07052		9.22	13.84	11.34
TR75223|c0_g1	K08472		33.24	19.44	30.01
TR68828|c2_g1	K08472		22.69	30.91	46.74
TR87829|c0_g1	K08472		5.66	9.05	6.76
TR53067|c1_g1	K08472		0	0	0
TR53067|c1_g2	K08472		5.69	5.59	7.19
TR35001|c1_g1	K08472		2.43	1.45	4.6
TR59202|c0_g1	K08472		1.09	0	1.42
TR59202|c0_g2	K08472		0	0.87	3.56
TR57334|c1_g1	K08472		42.05	52.29	48.22
TR104059|c0_g1	K08472		3.16	3.02	2.24
TR92521|c0_g1	K13348	3CvL_up	6.01	2.85	48.52
TR36939|c0_g1	K13347		4.81	9.32	16.91
TR101025|c0_g1	K13348		11.04	20.92	28.18
TR80776|c0_g1	K13347		6.72	18.8	14.66
TR78237|c0_g1	K13347		16.75	24.16	22.93
TR31435|c0_g2	K13348		15.1	17.13	17.92
TR49973|c0_g1	K13348		9.56	17.58	9.21
TR57505|c1_g1	K10949		20.77	36.77	36.7
TR63865|c0_g1	K10949		11.49	15.05	25.53
TR110919|c0_g1	K10949		35.29	42.84	26.57
TR67049|c1_g1	K10949		24.63	23.59	19.95
TR101965|c0_g3	K10949		95.15	130.55	108.63
TR47543|c1_g1	K20347		147.42	98.57	91.1
TR73638|c0_g1	K20352		68.39	46.94	26.67
TR88476|c0_g1	K20352		26.87	25.55	27.78
TR52326|c0_g1	K20352		34.38	25.12	19.95
TR72877|c0_g1	K20352		17.26	22.69	28.39
TR102794|c0_g1	K20347		29.47	66.88	31.51
TR101950|c0_g1	K00555		13.1	18.43	19.66
TR100367|c0_g1	K03797		0	0.83	2.61
TR100367|c0_g2	K03797		13.74	26.46	20.11
TR109232|c0_g2	K03797		3.42	3.63	3.07
TR67859|c0_g1	K03797		8.59	14.9	33.84
TR58133|c0_g1	K10532		42.94	61.8	50.79
TR38970|c0_g1	K10532		9.58	35.64	19.64
TR84798|c0_g2	K10532		9.63	16.36	15.28
TR70055|c0_g2	K08784		11.59	8.72	10.69
TR82290|c0_g1	K08669		4.87	12.14	23.83
TR50696|c1_g1	K08784		8.96	9.74	7.94
TR50840|c0_g1	K08669		16.4	10.49	13.63
TR51937|c1_g1	K08784		44.2	31.93	36.99
TR97449|c1_g1	K15305		29.41	47.8	59.93
TR98029|c0_g5	K01001		22.46	13.74	13.81
TR29700|c0_g2	K05286		7.56	11.85	13.63
TR51995|c0_g2	K07151		33.09	22.81	39.95
TR101217|c2_g1	K07151		22.63	17.96	29.39
TR72625|c0_g1	K12668		65.84	81.78	79.15
TR41210|c0_g1	K12670		63.89	78.69	107.12
TR116515|c0_g1	K12666		39.55	37.07	52.02
TR111221|c0_g1	K12666		35.64	41.54	72.08
TR42936|c0_g1	K07542		6.7	8.45	9.88
TR38968|c1_g1	K20362		13.57	36.1	26.92
TR57744|c0_g1	K22940		19.34	21.25	33.88
TR87233|c0_g1	K22940		21.89	50.62	76.49
TR108437|c0_g1	K22943		57.17	85.12	96.19
TR118122|c0_g1	K20363		7.06	7.44	8.58
TR94371|c0_g1	K11000		2.31	2.95	1.87
TR39885|c0_g1	K11000		0	2.31	0
TR39885|c0_g2	K11000		0	0	0.73
TR39885|c0_g3	K11000		5.07	4.63	0
TR12826|c0_g1	K11000		0	0	0
TR107972|c0_g2	K11000		0	0	0
TR20465|c0_g1	K11000		0.96	0	0.97
TR8889|c0_g1	K11000		0	0	0
TR107972|c0_g1	K11000		2.2	2.84	2.87
TR8643|c0_g1	K11000		0.96	0.38	0
TR19728|c0_g1	K11000		0	0	0.53
TR99476|c0_g1	K11000		0.78	0	0.4
TR42833|c0_g1	K11000		10.28	10.92	8.47
TR29358|c0_g1	K11000		0.61	0.25	0.62
TR104579|c0_g1	K11000		5.54	2.24	4.83
TR70998|c0_g1	K11000		2.15	0	0.55
TR45122|c0_g1	K11000		9.31	7.04	13.95
TR70200|c0_g1	K11000		4.25	0	0.54
TR68144|c0_g1	K12199		33.55	34.54	39.65
TR100114|c0_g1	K11000		5.19	2.91	2.38
TR52577|c0_g3	K11000		4.97	1.71	5.22
TR52577|c0_g2	K11000		0	0	0
TR109338|c0_g1	K11000		3.13	2.08	1.4
TR52577|c0_g1	K11000		3.42	2.26	8.09
TR59722|c0_g1	K11000		39.7	42.35	80.83
TR83813|c0_g1	K11000		0	0.44	1.4
TR79178|c0_g1	K11000		3.66	1.66	8.3
TR58390|c0_g1	K11000		17.08	17.88	32.99
TR94915|c0_g1	K11000		0.87	0.43	0.55
TR87939|c0_g1	K11000		3.49	0.98	3.31
TR2303|c0_g1	K11000		0.76	1.21	0.38
TR116168|c0_g1	K11000		0	0	0.46
TR108542|c0_g1	K11000		1.02	0	0.52
TR34583|c0_g1	K11000		0	0.95	0
TR50858|c0_g3	K11000		29.25	36.58	54.79
TR100114|c0_g2	K11000		0	1.44	0
TR118113|c0_g1	K11000		32.2	46.69	46.28
TR50858|c0_g2	K11000		0	5.04	4.05
TR16454|c0_g1	K11000		1.17	0	0
TR71909|c0_g2	K00587		14.4	17.31	14.23
TR99423|c0_g1	K04567		22.08	30.17	32.29
TR110800|c0_g1	K01876		35.32	41.13	36.34
TR90423|c0_g1	K04567		18.74	28.26	31.62
TR112740|c2_g1	K01876		16.44	16.5	43.75
TR80711|c0_g1	K20604		23.52	26.5	40.13
TR73640|c0_g1	K04368		7.26	10.62	4.49
TR29956|c0_g1	K20606		0.81	0.65	0.41
TR45341|c2_g2	K08286		4.36	4.11	13.61
TR101967|c0_g1	K08960		26.58	49.44	44.59
TR71262|c0_g1	K08960		19.32	22.34	28.05
TR95341|c0_g1	K20607		5.19	10.6	18.55
TR53485|c0_g1	K13412		6.72	16.44	15.34
TR58144|c0_g1	K08790		23.88	18.41	18.91
TR106493|c1_g1	K04515		24.41	32.99	44.91
TR39726|c0_g1	K13412		2.22	2.42	8.22
TR91615|c0_g1	K13412		9.12	4.05	13.92
TR53288|c0_g1	K13412		14.07	14.38	11.62
TR108405|c0_g2	K13412		3.2	3.6	0.54
TR55074|c0_g1	K13412		13.58	10.87	17.55
TR58625|c0_g1	K08804		0	2.27	0
TR115822|c0_g1	K13412		0	0	0
TR44174|c0_g2	K08789	0v3C_dn;0v3L_dn	8.45	0.07	0.04
TR104131|c0_g1	K07198		74.71	118.51	110.43
TR95915|c0_g1	K07198		102.1	220.91	314.06
TR35620|c0_g1	K07198		73.81	100.99	131.18
TR70636|c0_g3	K08799		254.69	271.06	283.13
TR70636|c0_g6	K08798		63.92	42.52	104.67
TR50896|c1_g3	K07198	0v3C_up;0v3L_up	0	49.28	19.76
TR68813|c0_g2	K00924		17.09	19.82	23.86
TR94274|c0_g1	K08790		15.45	27.01	78.86
TR30359|c0_g1	K06276		6.39	2.19	3.71
TR52042|c0_g1	K12761		52.61	81.86	69.42
TR68166|c1_g1	K07198		8.01	11.82	13.42
TR111165|c0_g1	K07198		19.59	18.73	24.23
TR25865|c0_g1	K08850		0	0.94	0.95
TR85151|c0_g1	K12761		2.95	9.61	16.34
TR62463|c0_g1	K07198		0	1.31	0.42
TR115974|c0_g1	K13303		10.42	6.3	7.45
TR110671|c0_g1	K07198		3.9	2.29	3.79
TR37997|c0_g1	K13412		4.16	2.97	2.02
TR112529|c2_g1	K13412		6.55	2.29	6.23
TR115678|c0_g1	K07198		22.73	27.46	35.32
TR84239|c0_g1	K07198		20.43	39.96	65.68
TR31419|c1_g1	K07198		18.89	20.15	17.59
TR89504|c0_g1	K07198		3.99	2.02	5.49
TR86766|c0_g1	K14498		18.38	32.33	20.63
TR115718|c0_g1	K04515		1.84	6.47	29.23
TR89408|c0_g3	K07359		13.31	24.57	16.85
TR98622|c0_g1	K08805		16.6	18.26	22.43
TR70636|c0_g1	K07198		8.25	13.36	19.64
TR70636|c0_g5	K07198		29.47	50.23	57.52
TR30449|c0_g1	K07198		14.59	57.84	43.18
TR8883|c0_g1	K07198		0	0.12	1.54
TR104279|c0_g3	K08790		21.32	19.1	21.78
TR71262|c0_g3	K08790		3.65	1.74	4.14
TR112652|c1_g1	K07198		28.35	28.36	57.17
TR60261|c0_g1	K08835		16.94	33.03	28.54
TR94753|c0_g1	K08790		10.68	17.27	22.84
TR57417|c0_g1	K06276		28.43	39.83	53.83
TR85401|c0_g1	K14498		53.92	55.45	35.49
TR82185|c0_g1	K04688		13.15	24.14	69.68
TR111144|c0_g1	K13412		36.63	32.12	40.39
TR44486|c0_g1	K13412		1.65	0.66	0.42
TR73800|c0_g1	K07198		3.64	4.05	3.17
TR100165|c0_g1	K08790		25.93	18.71	38.25
TR67236|c0_g1	K07198		15.27	27.63	16.74
TR103750|c2_g1	K13412		14.65	12.83	16.69
TR110913|c1_g4	K14498		38.86	48.91	60
TR39075|c0_g2	K14498		0.67	0	0.34
TR67068|c0_g2	K14498		26.32	27.59	35.84
TR55121|c0_g1	K08850		0.23	0.19	1.54
TR110657|c0_g1	K12761		37.83	48.75	66.64
TR116543|c0_g2	K08789		6.64	7.17	14.94
TR85984|c0_g1	K08789		2.98	5.68	2.68
TR86613|c0_g1	K14498		16.15	12.94	17.16
TR56647|c0_g1	K14498		8.53	6.18	15.86
TR35735|c0_g1	K16308		16.42	18.25	8.31
TR79073|c0_g1	K18693		95.91	163.24	125.69
TR110647|c0_g1	K18693		19.27	23.64	24.13
TR47634|c0_g1	K09651		19.35	51.65	43.23
TR113346|c0_g1	K09651		13.53	18.45	24.91
TR40757|c0_g1	K09651		10.8	6.68	6.56
TR36966|c0_g1	K09650		10.37	6.63	10.82
TR57338|c0_g1	K19225		47.26	60.16	121.49
TR100313|c0_g2	K02857		0.79	1.94	5.55
TR52327|c0_g1	K15414		10.81	12.49	7.3
TR94898|c0_g1	K15414		25.89	28.84	12.05
TR98673|c0_g1	K15414		11.66	12.49	9.64
TR102738|c0_g1	K15414		13.33	3.74	1.48
TR81556|c0_g3	K15414		23.51	49.01	52.07
TR109239|c0_g1	K01011		65.28	85.14	80.68
TR77799|c0_g1	K03969		19.05	26.94	38.1
TR92457|c0_g2	K08658		4.19	15.36	11.4
TR92457|c0_g4	K08658		0.71	0.6	2.51
TR92457|c0_g5	K08658		1.02	3.26	2.07
TR92457|c0_g3	K08658		0	0	0
TR92457|c0_g1	K08658		1.05	0.84	0
TR99357|c0_g1	K06013		53.22	72.84	83.82
TR82306|c0_g1	K06013		0.8	1.28	0.61
TR102023|c0_g1	K03595		16.59	16.08	12.29
TR112653|c0_g1	K03977		4.61	4.38	3.95
TR50711|c0_g1	K03977		10.81	21.34	9.7
TR102740|c0_g1	K06944		11.06	19.72	24.27
TR42991|c0_g1	K14538		23.64	17.92	26.4
TR57937|c0_g1	K03978		5.29	5.95	9.44
TR69166|c0_g1	K00811		46.22	98.76	89.81
TR110930|c0_g1	K14454		6.54	1.32	6.74
TR45559|c0_g1	K14455		10.14	17.24	38.59
TR54958|c0_g1	K00811		0	2.5	0
TR54958|c0_g2	K00811		0	0	9.16
TR54958|c0_g4	K00811		0	0	0
TR54958|c0_g5	K00811		1.06	0	1.04
TR54958|c0_g3	K00811		0	0	2.06
TR90653|c0_g1	K14454		19.83	32.42	43.68
TR27383|c0_g1	K14454		0	0	0.56
TR87266|c0_g3	K07874		82.07	112.87	95.62
TR67770|c0_g1	K07904	0v3C_up;0v3L_up	2.82	64.45	40.04
TR35030|c0_g1	K04392		48.35	93.29	54.01
TR80854|c0_g2	K04392		71.99	151.67	131.75
TR95334|c0_g1	K07901		301.14	439.45	347.14
TR85639|c0_g1	K04392		72.45	86.71	140.65
TR112735|c0_g1	K07874		140.4	293.46	269.78
TR87704|c0_g1	K07874		61.01	187.05	105
TR31356|c1_g2	K07901		56.72	132.77	110.06
TR64163|c0_g1	K07904		1.55	6.87	3.2
TR87555|c0_g1	K07893		29.09	23	31.18
TR77358|c0_g1	K07933		19.71	36.91	40.93
TR45282|c0_g1	K17065		0.95	0.38	1.2
TR51611|c0_g1	K04392		6.97	3.86	3.67
TR98260|c0_g1	K04392		0.48	0.77	0
TR65801|c0_g1	K07904		26.12	20.09	22.87
TR44019|c0_g1	K07874		0	0	5.37
TR83907|c0_g1	K04392		0	0.86	0
TR48979|c0_g1	K07901		0	2.41	0
TR85223|c0_g1	K07904		34.81	21.26	24.87
TR29667|c0_g1	K04392		2.29	2.02	1.15
TR100093|c0_g1	K07910		19.52	42.2	17.97
TR39938|c0_g1	K07910		9.31	7.1	7.15
TR77804|c0_g1	K07910		22.74	32.21	23.52
TR70654|c0_g1	K07910		9.9	15.19	8.42
TR38061|c0_g3	K07910		36.77	70.42	74.32
TR79440|c0_g1	K04392		0	1.88	0
TR16563|c0_g1	K18467		0	0	0.63
TR41186|c0_g1	K00430		108.09	26.83	157.08
TR113532|c1_g1	K00430		340.84	102.7	246.3
TR33955|c0_g1	K00430	0v3C_up;0v3L_up	2.4	190.58	71.54
TR67797|c0_g1	K00430	0v3C_dn;3CvL_up	162.54	19.54	238.21
TR111318|c1_g6	K00430	3CvL_dn	4.38	7.9	0
TR57495|c0_g1	K00430		446.91	247.55	416.02
TR44945|c0_g1	K00430		110.19	374.51	740.43
TR93756|c0_g1	K00434		112.09	226.62	113.6
TR63140|c1_g1	K00434		1162.56	1228.66	1196.23
TR85389|c0_g1	K00430	0v3C_dn;3CvL_up	107.47	4.92	51.87
TR34537|c0_g1	K00430		446.91	1239.6	1668.73
TR89760|c0_g1	K00430	0v3C_up	3.85	78.43	25.78
TR118037|c0_g1	K00430		199.7	113.05	256.69
TR35389|c0_g1	K00430		257.87	174.98	241.55
TR110929|c0_g1	K00430		15.87	18.49	24.35
TR99300|c0_g1	K00430		14.49	53.53	35.99
TR36082|c0_g1	K00430		4.43	13.31	10.65
TR95802|c0_g1	K00430		1.09	0	0
TR52404|c0_g1	K00430		0.5	4.98	0.38
TR84882|c0_g3	K07203		2.24	4.12	1.84
TR93335|c0_g1	K00430		7.69	2.98	5.76
TR69177|c0_g1	K00430		29.14	10.51	20.35
TR115086|c0_g1	K00430		2.09	4.18	1.32
TR49419|c0_g1	K00430		1.42	6.52	1.26
TR38531|c0_g1	K00430		0.88	0.7	0.89
TR97731|c0_g1	K00430		1.09	0.87	0
TR17199|c0_g1	K00430		1.1	0	0.56
TR69214|c0_g1	K00430		10.21	15.02	19.07
TR67227|c0_g1	K00430		2.82	0.52	6.67
TR75172|c0_g1	K00434		58.93	88.99	83.15
TR35114|c0_g3	K00434		10.8	2.04	10.25
TR80804|c1_g1	K00430		64.36	22.19	68.21
TR66599|c0_g1	K00430		0.34	1.07	3.38
TR35551|c0_g1	K00430		25.35	29.88	35.82
TR67195|c0_g1	K00430		3.02	4.53	0.81
TR42001|c1_g1	K00430		0.24	5.78	1.83
TR47700|c2_g2	K00430		6.05	15.52	7.84
TR85616|c0_g1	K00430		6.04	3.05	6.2
TR102347|c0_g1	K00430		0.25	0.81	1.79
TR38921|c0_g1	K00430		11.72	7.92	9.91
TR46298|c0_g1	K00430		1.67	0.38	4.08
TR50862|c2_g1	K00430		22.73	41.02	5.96
TR55338|c0_g1	K00430		0	0.37	0.47
TR42001|c0_g1	K00430		2.95	8.05	0.77
TR94891|c0_g1	K10143	0v3L_up	0.31	4.64	23.06
TR104356|c1_g1	K20241		1.47	1.33	1.48
TR115742|c0_g2	K22382		45.63	79.57	75.99
TR107519|c0_g2	K22382		6.57	11.26	15.19
TR35811|c0_g2	K14556		6.03	4.6	7.68
TR53123|c0_g2	K10751		1.28	2.16	5.38
TR94761|c0_g1	K04508		10.33	15.23	12.53
TR86563|c0_g1	K04508		1.46	1.17	1.48
TR85900|c0_g1	K14768		25.62	12.48	19.56
TR117589|c1_g1	K16482		36.21	47.69	82.91
TR45350|c1_g2	K18643		22.63	36.44	49.6
TR110817|c0_g1	K18643		6.31	11.76	26.66
TR112716|c0_g3	K14855		41.29	49.19	21.81
TR110876|c0_g1	K10599		37.26	39.12	46.48
TR111231|c0_g1	K12857		36.86	23.63	35.19
TR47725|c0_g1	K07204		13.74	14.62	22.07
TR100151|c0_g1	K03362		24.5	28.42	59.02
TR87810|c0_g1	K10260		14.9	12.54	24.97
TR101974|c0_g1	K03364		2.26	4.27	4.35
TR77266|c0_g1	K03364		11.14	16.48	12.36
TR77266|c0_g2	K03364		0.37	0.22	0.28
TR80848|c0_g1	K18643		10.9	17.4	22.17
TR87866|c1_g2	K18643		5.79	0.22	0
TR71330|c0_g1	K18643		10.16	13.57	20.16
TR107079|c4_g1	K14555		6.93	13.79	16.62
TR98067|c3_g1	K14818		36.58	35.51	52.39
TR108707|c0_g1	K03130		5.98	7.46	15.66
TR53195|c0_g1	K12602		12.31	23.37	19.85
TR63198|c0_g1	K11293		5.55	8.68	8.26
TR84790|c0_g1	K14549		8.49	6.01	5.9
TR96703|c0_g1	K08266		32.22	48.16	35.11
TR53243|c1_g1	K10999		7.2	20.2	18.7
TR35070|c0_g1	K12862		17.94	28.23	26.95
TR87304|c0_g1	K22382		8.5	17.2	16.82
TR81766|c0_g1	K10570		9.28	6.87	10.39
TR85941|c2_g1	K10143		11.65	15.43	24.13
TR104553|c0_g1	K10143		8.28	29.75	36.19
TR35079|c0_g1	K12816		9.91	9.19	10.31
TR78236|c0_g1	K11801		10.3	16.11	25.75
TR98663|c0_g1	K14554		4.19	6.23	9.01
TR57520|c0_g1	K13126		238.09	249.12	255.1
TR83444|c0_g3	K13126		75.19	87.18	94.4
TR92527|c0_g6	K12890		30.45	47.98	103.95
TR41118|c0_g3	K13195		16.66	10.21	11.71
TR53262|c0_g1	K12882		6.87	6.05	16.29
TR69256|c0_g1	K12883		13.73	22.07	26.44
TR24381|c0_g1	K13126		28.28	12.04	28.64
TR53073|c3_g1	K12890		21.8	27.06	18.75
TR111311|c0_g1	K05288		10.98	7.57	11.52
TR77359|c0_g1	K05310		5.07	6.32	7.62
TR112656|c0_g6	K05285		6.98	3.86	18.79
TR116460|c0_g1	K12486		64.85	61.39	37.71
TR106150|c0_g1	K12486		23.06	21.5	33.82
TR79100|c0_g1	K12486		17.56	39.56	46.55
TR36074|c0_g1	K17630		17.28	23.56	26.9
TR85975|c0_g1	K19916		1.36	4.65	5.13
TR67267|c0_g1	K14617		70.73	40.37	69.69
TR42399|c0_g1	K07936		437.49	593.68	593.04
TR90450|c1_g1	K07976		2.27	18.78	21.6
TR66559|c0_g1	K07976		2.79	0.89	0.56
TR48480|c0_g1	K04392		0	1.6	0
TR69143|c2_g1	K20359		70.82	73.52	99.49
TR56178|c0_g1	K20359		2.58	5.35	10.18
TR63133|c0_g1	K20393		29.53	47.96	58.65
TR99299|c0_g1	K10645	0v3C_dn;0v3L_dn	12.83	0.25	0
TR41746|c0_g1	K10380		0	0	1.24
TR41746|c0_g2	K10380		0	1.95	0
TR42845|c0_g1	K15503		22.11	13.66	19.08
TR52712|c1_g2	K12460		30.66	12.08	16.94
TR101579|c0_g1	K08803		43.26	44.83	40.25
TR85620|c0_g1	K15502		7.7	21.84	15.14
TR109935|c2_g11	K10380		10.02	17.78	23.19
TR115575|c0_g1	K10380		18.58	28.29	39.31
TR40247|c0_g1	K16289		18.68	24.23	26.61
TR39205|c0_g1	K18441		0	0	3.37
TR58940|c0_g1	K18441		0	0	0
TR70091|c0_g1	K16302		1.49	6.31	5.46
TR80104|c0_g1	K02221		28.94	36.33	37.13
TR111446|c0_g2	K02221		10.75	15.17	8.61
TR4741|c0_g1	K16338		0	0.86	0
TR99085|c0_g1	K16338		0	1.79	0
TR102739|c0_g2	K18467		51.47	72.2	79.63
TR111503|c0_g2	K07897		52.18	109.48	128.31
TR111503|c0_g1	K07897		50.86	90.63	138.82
TR108736|c1_g1	K07904		76.64	149.19	109.92
TR63211|c0_g1	K07877		55.4	96.92	119.97
TR117661|c0_g1	K07889		121.67	279.1	206.06
TR79103|c0_g1	K07897		51.6	80.15	96.97
TR94818|c0_g1	K07893		66.15	124.08	149.8
TR79092|c1_g1	K10380		0.52	0.42	1.58
TR97989|c1_g2	K07904		30.85	40.55	34.34
TR110541|c1_g1	K07904		8.81	1.76	3.88
TR97989|c1_g7	K07976		22.63	29.93	30.44
TR99342|c0_g1	K07976		8.61	10.65	7.65
TR38766|c1_g1	K18466		45.07	68.83	64.77
TR45119|c0_g2	K07904		13.31	30.66	19.56
TR51310|c0_g1	K07904		3.11	6.33	11.16
TR72937|c0_g1	K17917		20.83	33.04	35.74
TR79310|c0_g1	K07889		39.6	65.74	65.68
TR48073|c0_g1	K15502		24.95	7.19	12.18
TR89492|c0_g1	K18468		12.68	13.58	25.76
TR19392|c0_g1	K04392		0	1.53	0
TR100097|c0_g1	K07897		21.41	30.11	35.46
TR104350|c0_g1	K07897		0	2.03	0.37
TR112410|c0_g2	K07904		7.63	1.31	10.82
TR38283|c0_g1	K07904		28.82	47.81	45.77
TR67769|c0_g5	K07877		38.55	89.7	74.37
TR105888|c0_g1	K07897		0	0.71	0
TR36063|c0_g1	K07889		4.56	39.39	8.19
TR35084|c1_g1	K07889		20.23	47.73	35.71
TR84187|c0_g2	K07889		2.5	0	0
TR106141|c0_g1	K07874		46.87	84.43	91.24
TR95334|c0_g2	K07901		48.25	65.37	72.04
TR30477|c0_g1	K07904		26.31	27.79	17.04
TR97388|c0_g2	K06694		30.01	21.38	12.57
TR102321|c0_g1	K07904		31.22	52.02	50.11
TR53407|c0_g1	K18468		20.71	16.06	19.48
TR51876|c0_g1	K17917		10.68	14.33	15.11
TR113673|c0_g2	K17917		11.35	12.6	16.2
TR76687|c0_g1	K04353		0	1.64	0
TR13472|c0_g1	K07910		0	0	0
TR58808|c0_g1	K05770		0	0	1.14
TR100603|c0_g1	K13335		8.87	18.77	14.64
TR42906|c1_g1	K13337		27.23	33.23	37.85
TR46245|c0_g1	K13336		17.24	24.89	37.35
TR8858|c0_g1	K13337		0	1.14	0.36
TR85703|c0_g1	K01759		300.97	370.38	195.62
TR45519|c1_g1	K08341		92.3	162.95	88.26
TR54481|c0_g1	K08341		154.84	402.12	253.18
TR33938|c0_g1	K08341		86.09	123.9	107.6
TR75380|c0_g1	K01759		223.82	241.47	273.97
TR85976|c0_g1	K08334		16.74	41.1	35.67
TR107043|c0_g1	K08339		13.85	10.35	18.79
TR53491|c0_g1	K08337		10.43	12.12	12.1
TR98703|c2_g1	K22991		9.66	10.83	7.62
TR104276|c0_g3	K22991		34.04	60.91	83.18
TR68775|c1_g1	K22991		8.76	14.52	18.45
TR104276|c0_g1	K22991		5.8	11.72	8.91
TR68824|c0_g7	K17888		23.69	29.28	22.3
TR36961|c0_g1	K08343		20.38	27.41	23.36
TR64070|c0_g2	K08341		0	1.73	0
TR51989|c3_g1	K20714		0.74	0.65	0.44
TR102766|c0_g1	K13302		17.87	29.37	36.13
TR30471|c0_g1	K20717		0.69	1.67	1.7
TR118138|c0_g1	K08852		14.29	13.27	22.88
TR34305|c0_g1	K01759		4.42	1.35	0.16
TR64073|c0_g1	K01759		47.73	76.01	72.39
TR75336|c0_g1	K17908		3.19	9.97	11.69
TR115135|c1_g1	K08269		5.25	6.48	7.26
TR84427|c0_g1	K18529		3.43	1.57	4.22
TR98048|c1_g1	K17907		3.83	3.92	5.95
TR97363|c0_g1	K08331		23.82	18.29	23.43
TR58244|c0_g1	K08790		6.18	8.02	13.63
TR84863|c0_g2	K08269		6.11	6	6.36
TR85379|c1_g2	K17506		18.66	37.71	28.04
TR112741|c0_g1	K04421		9.15	9.99	10.71
TR27959|c0_g1	K04421		0.45	0.36	2.81
TR53027|c0_g1	K20716		0.2	8.83	2.24
TR102069|c0_g1	K20716		0.73	2.52	4.42
TR98048|c1_g2	K17907		16.88	14.18	17.5
TR88950|c0_g1	K08269		25.08	44.5	49.78
TR45385|c2_g1	K08832		15.84	25.99	21.01
TR38218|c0_g1	K08832		22.26	32.33	41.64
TR45379|c0_g1	K08286		27.66	38.52	43.31
TR74213|c0_g1	K08286		14.27	10.99	20.16
TR64175|c0_g1	K04423		3.34	21.25	7.86
TR57310|c0_g1	K08336		11	21.13	10.61
TR85647|c0_g1	K22991		19.61	47.19	36.41
TR58066|c1_g1	K18669		14.03	12.02	19.63
TR38277|c0_g1	K02218		28.76	20.76	38.48
TR81525|c0_g1	K08960		45.92	49.11	59.78
TR56531|c0_g1	K04417		6.45	0	0
TR56531|c0_g2	K04417		0	3.44	8.9
TR56531|c0_g3	K04417		0	1.72	0
TR35736|c0_g1	K08286		15.8	12.79	24.68
TR71334|c0_g1	K17906		5.78	9.78	16.34
TR113511|c1_g1	K13413		3.91	3.11	5.09
TR79217|c0_g2	K08331		9.77	13.41	16.44
TR98078|c0_g1	K08342		14.53	14.24	20.91
TR106454|c0_g1	K08341		12.01	27.78	11.53
TR38366|c0_g1	K08339		0	0	0.69
TR50922|c0_g1	K22991		4.25	1.27	5.11
TR104276|c0_g2	K22991		1.67	0.67	0.42
TR98703|c0_g1	K22991		0	4.02	5.13
TR68824|c0_g4	K17888		0	7.58	0
TR83045|c0_g1	K08343		1.17	0.31	0
TR45809|c0_g1	K17888		1.49	0	0.83
TR118156|c1_g1	K10260		13.08	14.66	16.59
TR112582|c0_g2	K14553		9.02	9.77	13.11
TR52381|c0_g1	K13111		20.48	28.4	38.95
TR115559|c0_g1	K11797		6.09	6.51	11.31
TR82287|c0_g1	K13175		11.65	5.06	8.08
TR35754|c0_g1	K14406		13.81	19.51	24.46
TR53706|c0_g1	K19525		1.4	0.37	0
TR32129|c0_g1	K17890		10.75	21.02	18.96
TR51989|c3_g2	K20714		0.66	0.35	2.3
TR88510|c0_g2	K04688		5.81	6.18	10.79
TR50887|c0_g1	K18952		3.96	0.97	8.8
TR17741|c0_g1	K08446		0	2.17	0
TR104359|c1_g2	K22987		7.27	8.03	10.48
TR104359|c1_g1	K22987		2.49	4.91	1.71
TR107964|c0_g2	K22985		115.32	100.44	171.68
TR111122|c0_g1	K22985		91.55	92.24	115.17
TR61602|c0_g1	K22985		32.3	20.19	56.49
TR117602|c0_g1	K22985		45.1	58.97	86.16
TR70769|c0_g1	K04255		0	1.65	0
TR90449|c0_g2	K13449	0v3L_dn	16.26	4.56	0.67
TR91190|c0_g1	K07999		1.44	0.92	0.73
TR31359|c0_g1	K07999	0v3C_up;0v3L_up	6.02	119.09	108.79
TR67808|c0_g1	K07999	0v3C_up	0.4	21.61	2.92
TR79076|c0_g1	K06630		123.11	165.65	214.2
TR87267|c1_g2	K06630	0v3L_dn	28.6	0	0
TR95339|c0_g1	K06630		343.38	400.3	518.73
TR87267|c1_g1	K06630		96.84	97.64	158.09
TR34225|c0_g1	K06630		73.57	69.97	85.48
TR46675|c0_g1	K06630		186.15	300.96	228.85
TR87267|c3_g1	K06630		220.46	340.73	288.56
TR41338|c0_g1	K06630		2.56	1.67	2.82
TR41338|c0_g2	K06630		0	0	0
TR37432|c0_g1	K06630		0	0	1.7
TR112673|c2_g1	K06630		4.77	14.93	8.84
TR108353|c0_g1	K06630		2.05	5.74	5.21
TR115789|c0_g1	K06630		1.42	5.66	13.65
TR106628|c0_g2	K06630		0	1.7	3.96
TR106628|c0_g1	K06630		2.71	9.12	13.09
TR96718|c0_g1	K06630		23.77	18.63	32.76
TR106015|c0_g1	K06630		0	7.99	6.58
TR106015|c0_g2	K06630		8.33	0	6.11
TR78306|c0_g1	K06630		14.5	33.33	19.79
TR54270|c0_g1	K06630		0	5.18	0
TR43673|c0_g1	K06630		0	1.13	0
TR96199|c0_g1	K06630		0	0.66	0
TR70343|c0_g1	K06630		0.84	0.67	0
TR64644|c0_g1	K06630		0	1.64	0
TR91265|c0_g1	K06630		0	1.43	0
TR65260|c0_g1	K06630		5.23	4.16	6.89
TR51956|c0_g1	K21248		0.77	0.24	1.46
TR102813|c2_g1	K21248		29.53	39.24	45.08
TR67723|c0_g1	K21248		18.84	39.57	26.15
TR35052|c0_g1	K17966		25.43	28.69	22.73
TR70051|c0_g1	K03353		3.81	4.34	5.49
TR84182|c0_g1	K09667		68.62	79.41	109.02
TR95944|c0_g1	K09667		12.07	11.46	15.47
TR101216|c0_g1	K09667		10.06	8.33	14.59
TR112990|c0_g1	K09667		17.13	19.66	32.59
TR104045|c0_g3	K14753		97.25	175.53	135.85
TR75411|c0_g1	K03362		9.69	7.02	4.79
TR57886|c2_g1	K14963		22	19.81	46.25
TR73070|c0_g1	K14963		9.67	12.24	11.75
TR47668|c0_g2	K16547		6.69	6.09	9.59
TR25835|c0_g1	K14753		0	4.03	0
TR67843|c0_g2	K14963		1.12	0	1.41
TR67843|c0_g3	K14963		0	0.52	0
TR109811|c0_g1	K14753		0.3	2.65	0
TR47717|c0_g1	K14558		17.18	15.79	23.85
TR97434|c2_g4	K11806		22.07	15.25	19.96
TR78525|c0_g1	K14018		6.45	2.75	10.43
TR67075|c0_g1	K14829		4.52	11.41	8.99
TR118528|c0_g1	K14963		0.67	4.27	0.11
TR109916|c0_g2	K20241		21.77	18.26	26.87
TR39017|c0_g1	K13124		12.33	18.29	21.89
TR31406|c0_g1	K03246		24.71	37.65	38.64
TR78525|c0_g2	K14018		45.57	39.4	64.16
TR111297|c0_g1	K14793		4.4	2.87	1.75
TR109938|c2_g1	K19729		19.34	16.26	30.68
TR100624|c0_g1	K04508		17.86	26.04	30.09
TR49046|c1_g1	K04536		51.01	62.01	87.39
TR96633|c0_g1	K19729		11.86	13.8	20.67
TR104587|c0_g1	K04632		12.44	9.87	12.42
TR72973|c0_g1	K04534		15.3	17.68	17.8
TR56778|c0_g1	K19729		0	0	0
TR75263|c1_g1	K03320		14.41	33.55	22.4
TR65236|c0_g1	K18643		2.7	13.4	14
TR104084|c0_g1	K16482		30.95	41.07	39.72
TR57382|c0_g1	K11797		3.71	4.11	5.9
TR43028|c0_g1	K20241		8.95	3.81	2.37
TR73812|c0_g1	K12662		9.33	10.42	10.62
TR14926|c0_g1	K04536		0	1.67	0
TR17894|c0_g1	K04632		0.33	2.63	0
TR111654|c0_g1	K04536		0	1.76	0
TR42920|c0_g1	K08489		9.6	20.43	11.59
TR85208|c0_g1	K08488		75.56	128.42	125.31
TR71327|c0_g1	K08488		37.7	54.14	55.41
TR77809|c0_g2	K08488		21.51	44.27	39.25
TR33908|c0_g1	K08486		0	0.45	2.27
TR38777|c0_g6	K08486		13.34	31.16	20.41
TR37050|c0_g2	K08486		8.23	4.22	3.17
TR46435|c0_g3	K08486		33.83	58.53	71.29
TR51830|c0_g1	K08486		0	0.65	0.21
TR68927|c0_g1	K06519		0	1.53	0
TR73314|c0_g1	K06519		0	1.08	0
TR44013|c0_g1	K03671		142.88	198.72	192.15
TR70655|c0_g1	K09584		99.29	121.55	202
TR94828|c0_g1	K09580		43.93	25.24	26.25
TR104307|c1_g1	K09582		12.62	13.87	29.52
TR51298|c0_g1	K09580		6.34	3.74	8.99
TR61508|c0_g1	K09580		0	1.47	0
TR103721|c0_g1	K20165		10.11	18.62	16.82
TR72948|c0_g1	K19951		13.28	15.89	20.53
TR80821|c0_g1	K20168		5.55	7.58	16.51
TR52361|c0_g1	K20168		6.8	8.64	12.9
TR70630|c0_g1	K20168		27.37	23.04	26.91
TR73644|c0_g2	K00430		6.57	8.67	14.43
TR57370|c4_g3	K20168		9.27	6.73	9.7
TR31392|c0_g1	K19944		7.84	15.77	23.48
TR51865|c0_g1	K18529		9	10.41	21.9
TR104519|c1_g2	K19934		40.9	34.83	43.75
TR71555|c0_g1	K19932		0	0.57	0
TR100161|c1_g1	K06268		23.55	93.79	55.11
TR95941|c2_g1	K06268		29.71	44.44	61.19
TR102796|c1_g1	K06268		15.39	24.2	23.15
TR89441|c0_g1	K06268		2.04	9.24	0.66
TR114430|c0_g1	K06268		0	0.96	0.83
TR111056|c1_g1	K06268		4.01	4.43	1.26
TR86762|c0_g1	K06268		3.28	3.5	6.67
TR77712|c0_g1	K06268		16.68	22.87	19.87
TR100161|c0_g3	K06268		7.64	6.84	9.65
TR61749|c0_g2	K06268		20.06	25.9	40.09
TR38933|c0_g2	K06268		0.33	0.79	0.83
TR69207|c0_g1	K06268		8.18	11.87	5.28
TR47881|c0_g1	K06268		3.05	1.63	0
TR58097|c0_g1	K20891		14.61	12.42	12.11
TR47741|c3_g2	K13412		11.94	20.3	19.96
TR47741|c0_g1	K13412		17.52	24.72	32.83
TR47741|c3_g1	K13412		3.71	6.73	6.98
TR38950|c0_g1	K06268		22.19	48.06	39.59
TR107501|c0_g1	K13448		46.12	96.56	102.93
TR53514|c0_g1	K13448		54.32	311.4	126.55
TR109731|c0_g1	K13448		3.74	4.61	1.03
TR38046|c0_g1	K13448		3.38	14.05	8.98
TR38046|c0_g2	K13448		15.01	28.62	31.3
TR90439|c0_g1	K13448		25.23	66.42	47.69
TR50609|c0_g1	K13448		0.77	0.21	1.43
TR101983|c0_g1	K02183		1.13	3.38	5.29
TR104586|c0_g1	K00951		13.88	20.96	9.38
TR79126|c0_g1	K13448		7.51	10.59	13.76
TR42617|c0_g1	K13448		27.1	92.16	145.58
TR77845|c0_g1	K13448		102.92	103.96	122.55
TR106706|c0_g1	K02183		383.06	556.4	398.21
TR36809|c0_g1	K02183		113.36	211.67	146.92
TR93799|c1_g2	K02183		339.84	480.52	514.26
TR110438|c0_g1	K02183		127.33	326.16	176.75
TR110922|c0_g1	K13448		4.69	0	4.23
TR83259|c0_g1	K13412		0.65	0.78	0
TR92516|c0_g1	K13448		7.66	7.53	14.32
TR65924|c0_g1	K13448		24.45	12.92	26.49
TR101231|c0_g1	K13448		10.61	17.71	10.54
TR73233|c0_g1	K13448		2.08	0	0.52
TR73233|c0_g2	K13448		0	1.65	0
TR38732|c0_g1	K13448		0.89	0.94	9.85
TR57593|c0_g1	K13448		12.25	9.14	8.81
TR57593|c0_g2	K13448		1.1	1.75	0.56
TR67856|c0_g1	K13448		1.97	1.18	0.5
TR95937|c0_g1	K13412		25.85	26.32	32.52
TR103437|c0_g1	K13412		1.36	0	2.25
TR103437|c0_g2	K13412		1.36	2.53	1.11
TR103437|c0_g3	K13412		0	2.53	0
TR81513|c1_g1	K13412		54.14	75.85	89.39
TR70632|c0_g1	K13412		21.64	20.66	27.46
TR71750|c0_g1	K13448		32.16	46.59	19.21
TR71295|c1_g1	K13448		43.58	54.4	54.33
TR96654|c0_g3	K13448		7.15	14.71	9.22
TR94789|c0_g1	K02183		22.36	19.47	31.25
TR116731|c0_g1	K02183		0	2.59	0
TR102|c0_g1	K02183		0	2.42	0
TR86184|c0_g1	K02183		0	0	0.42
TR51632|c0_g1	K13448		2.05	8.18	2.49
TR84179|c0_g1	K13448		4.61	1.47	6.66
TR511|c0_g1	K02183		0	0.7	0
TR111687|c0_g1	K19514		0	1.21	0
TR137|c0_g1	K06834		0	0	0
TR31354|c0_g1	K15688		11.93	17.58	20.62
TR113636|c0_g1	K02142		0	0	0
TR102729|c0_g1	K17087		55.88	54.25	93.4
TR71297|c2_g1	K17087		5.45	11.34	6.27
TR47559|c0_g1	K17087		62.6	72.48	86.5
TR93353|c0_g2	K17087		51.88	84.16	154.88
TR101295|c0_g1	K17087		14.21	14.22	25.14
TR100535|c0_g1	K17085		14.99	8.78	21.89
TR93353|c0_g1	K17087		44.4	50.35	54
TR68146|c0_g1	K17086		172.08	203.52	253.6
TR67672|c0_g2	K17086	0v3L_up;3CvL_up	0	0	35.64
TR109290|c0_g1	K17086		75.92	93.04	131.7
TR93719|c0_g1	K17086		110.67	113.97	179.96
TR78864|c0_g1	K17086		96.32	113.24	146.63
TR67672|c0_g1	K17086		0	3.89	0
TR67672|c0_g3	K17086		18.75	8.75	0
TR80825|c0_g1	K17086		3.58	10.97	14.44
TR113078|c0_g1	K17086		0	0	8.4
TR113078|c0_g2	K17086		9.02	0	0
TR113078|c0_g3	K17086		0	5.61	14.02
TR81716|c0_g1	K17086		5.65	2.06	3.82
TR118170|c0_g1	K17086		57.76	47.78	90.92
TR67865|c0_g1	K17086		7.93	4.49	11.47
TR30877|c0_g2	K17086		1.18	3.79	0
TR30877|c0_g1	K17086		0	0	7.24
TR38459|c0_g1	K17086		1.84	0.74	2.34
TR92426|c0_g1	K17086		0	0.54	2.06
TR112764|c0_g1	K17086		2.54	6.09	9.06
TR115918|c0_g3	K10088		38.1	56.11	45.63
TR116690|c0_g1	K10088		0	0.66	0
TR11946|c0_g1	K10088		0	1.85	0
TR22620|c0_g1	K04437		0	2.37	0
TR107236|c0_g1	K04437		0	1.33	0
TR82885|c0_g1	K04437		0	1.22	0
TR44810|c0_g1	K04437		0	0	0
TR1471|c0_g1	K04437		0	0.92	0
TR58984|c0_g1	K04437		0	0.65	0
TR34018|c0_g1	K04437		0	0.49	0
TR37862|c0_g1	K04437		0	2.27	0
TR1277|c0_g1	K04437		0	1.1	0
TR83525|c0_g1	K04437		0	0	0
TR50359|c0_g1	K04437		0	2.52	0
TR23171|c0_g1	K04437		0	3.7	0
TR23560|c0_g1	K04437		0	0	0
TR6991|c0_g1	K04437		0	1.26	0
TR13284|c0_g1	K05699		0	2.51	0
TR85923|c0_g1	K20368		9.54	18.2	13.56
TR25878|c0_g1	K20368		0	0	0.92
TR48880|c0_g1	K06566		0	3.14	0
TR3649|c0_g1	K06482		0	0.67	0
TR68758|c0_g1	K06482		0	1.54	0
TR92548|c0_g1	K10839		97.32	170.35	180.86
TR57763|c0_g1	K10839		14.14	14.23	20.81
TR116007|c0_g1	K10839		24.69	16.51	23.85
TR53467|c0_g1	K04523		26.01	24.61	48
TR36891|c0_g1	K04523		61.16	75.86	96.23
TR74278|c0_g1	K04523		2.64	4.75	7.7
TR90127|c0_g1	K04523		3.98	3.98	7.59
TR57887|c0_g1	K01278		10.54	14.19	22.92
TR38116|c0_g1	K15303		46.77	126.2	149.64
TR36941|c2_g2	K15303		44.47	118.32	93.36
TR52759|c0_g1	K04883	0v3L_up	1.25	22.64	32.47
TR101097|c0_g1	K17744		75.11	30.22	39.19
TR117642|c0_g1	K04883		30.45	63.35	68.15
TR32084|c0_g3	K04883		3.03	12.72	10.48
TR101236|c0_g1	K19639		4.17	9.14	9.03
TR89641|c0_g1	K00002		2.49	0	0.42
TR87247|c0_g1	K04883		3.88	14.42	16.48
TR117702|c0_g2	K22374		3.36	5.48	7.06
TR75411|c1_g1	K00002		14.16	30.22	37.28
TR35584|c0_g1	K00011		4.55	8.44	8.83
TR90973|c0_g1	K00002		2.82	7.98	14.88
TR115649|c0_g1	K00212		10.41	5.45	8.33
TR100570|c0_g1	K04883		10.15	15.52	18.64
TR55969|c1_g1	K04883		45.34	69.82	56.02
TR75302|c0_g2	K00002		0	1.4	0.99
TR87646|c0_g1	K00011		20.37	20.32	14.1
TR89435|c0_g1	K00002		8.91	30.81	48.48
TR30320|c0_g1	K04883		3.81	2.41	6.67
TR73766|c0_g1	K04883		2.8	0	0.26
TR27437|c0_g1	K00002		0	0	1.44
TR66657|c0_g1	K06607		2.64	0	0
TR102769|c1_g1	K04883		40.68	50.08	83
TR97442|c0_g1	K05275		12.49	13.16	14.84
TR104240|c0_g1	K21362		9.24	15.89	28.58
TR109874|c2_g3	K05350		5.87	54.95	33.49
TR94257|c1_g1	K01188		57.04	223.4	214
TR35760|c0_g1	K05350		10.03	5.1	14.11
TR68855|c0_g4	K01188		12.23	8.81	1.99
TR68855|c0_g2	K01188		3.01	1.7	2.23
TR93140|c0_g1	K01188		1.43	0.57	0.73
TR80894|c0_g1	K01188		32.67	41.94	54.66
TR108340|c0_g1	K01188		2.27	0	1.15
TR108135|c0_g1	K01188		1.19	0.95	1.81
TR81918|c0_g2	K01188		0	0	0
TR81918|c0_g1	K01188		6.55	0.58	15.14
TR71882|c0_g1	K01188		5.43	2.75	3.15
TR42917|c0_g1	K05350	0v3C_dn;3CvL_up	43.51	4.08	82.96
TR38757|c0_g2	K01188	0v3C_up	0.31	12.61	5.76
TR80739|c0_g3	K01188		158.6	165.74	98.91
TR80739|c0_g1	K01188	0v3C_dn;3CvL_up	19.55	0	21.58
TR98341|c0_g1	K01188		0	2.56	2.17
TR79237|c0_g3	K01188		13.58	39.15	70.32
TR109874|c2_g4	K05350		11.94	19.47	20.41
TR95331|c0_g1	K01188		11.48	18.85	20.39
TR56555|c0_g2	K01188		3.25	0	0
TR56555|c0_g1	K01188		0	0	7.17
TR105493|c0_g1	K01188		2.19	0.63	0
TR84801|c0_g1	K01188		6.09	2.4	3.25
TR80842|c0_g3	K01188		4.24	12.55	3.22
TR80842|c0_g2	K01188		1.33	14.22	2.94
TR5523|c0_g1	K01188		1.69	1.35	2.14
TR14695|c0_g1	K01188		6.74	0	11.77
TR14695|c0_g2	K01188		0	0	0
TR101268|c0_g1	K01580		308.4	492.41	837.43
TR89516|c0_g1	K01634		26.08	37.86	45.42
TR100309|c1_g1	K01580		12.71	50.52	21.97
TR84788|c0_g1	K22827		11.3	14.29	5.48
TR111332|c0_g1	K17550		6.94	8.95	14.06
TR78819|c0_g1	K14454		6.58	11.13	7.48
TR78381|c0_g1	K06497		0	1.78	0
TR59798|c0_g1	K06537		0	0.95	0
TR53179|c2_g1	K09338		89.01	159.95	241.12
TR70673|c0_g1	K09338		169.22	172.8	283.37
TR91019|c1_g2	K09338		185.73	401.64	382.41
TR93819|c0_g1	K09338		1.94	4.65	10.84
TR53179|c2_g2	K09338		0	0	0.59
TR53179|c3_g1	K09338		12.16	24.68	73.2
TR82180|c0_g1	K09338		1.8	8.18	4.53
TR69126|c0_g2	K09338		23.43	21.02	56.48
TR106214|c0_g1	K09338		10.91	11.68	15.73
TR58208|c0_g1	K09338		32.54	32.75	33.84
TR107559|c0_g1	K09338		33.17	35.13	35.51
TR40310|c0_g1	K09338		5.3	10.46	13.69
TR51610|c0_g3	K11247		19.38	30.69	55.76
TR45009|c0_g1	K22683	3CvL_up	37.67	4.52	48.52
TR99406|c0_g1	K22683		71.37	80.69	128.83
TR68160|c0_g1	K00924		7.06	7.74	6.21
TR47652|c1_g1	K00924		7.23	8.03	12.51
TR104600|c0_g1	K07747		9.35	16.95	24
TR47652|c1_g2	K00924		7.61	5.49	12.43
TR81724|c0_g1	K04521		14.23	7.47	15.39
TR73058|c0_g1	K22683		31.11	27.37	29.62
TR98614|c0_g3	K01381		10.11	41.02	12.56
TR93136|c0_g1	K01381		3.67	0.17	0.76
TR38706|c0_g1	K01381		1.56	1.56	0.1
TR72982|c2_g1	K22683		4.78	7.69	4.7
TR54730|c1_g1	K22683		2.35	0.37	0.83
TR83195|c0_g1	K22683		2.92	3.43	2.49
TR84218|c0_g1	K01381		7.56	11.63	6.64
TR79200|c1_g1	K06002		10.92	23.16	15.58
TR97377|c0_g1	K01381		5.64	5.02	2.34
TR107037|c0_g3	K08245		14.95	135.32	71.21
TR57494|c0_g4	K08245		22.98	126.72	74.73
TR70075|c0_g3	K08245		526.75	650.85	821.62
TR105242|c0_g1	K08245		58.99	34.4	131.98
TR42940|c0_g1	K08245		19.89	26.51	30.63
TR39786|c0_g1	K01377		0	0	1.01
TR70909|c0_g1	K01379		0	0	0.66
TR20409|c0_g1	K08245		0	2.39	0
TR7357|c0_g1	K08245		0	0	1.27
TR61296|c0_g1	K07747		0	1.29	0
TR87288|c0_g1	K10589		9.57	13.55	33.55
TR118100|c1_g1	K10590		27.04	25.57	42.84
TR34199|c0_g1	K10590		37.73	49.92	60.93
TR56820|c0_g1	K10590		16.21	15.4	26.89
TR79246|c0_g1	K10588		6.66	8.13	17.77
TR103702|c0_g1	K10590		11.34	15.55	17.04
TR103464|c0_g1	K12486		1.26	6.04	3.03
TR96182|c0_g1	K15290		0	1.67	0
TR97357|c1_g6	K15502	0v3C_up;3CvL_dn	0.75	31.27	1.13
TR109934|c2_g3	K15502		0.5	6.95	2.59
TR45492|c0_g1	K15502		7.17	7.77	2.53
TR53141|c0_g2	K15502		0.94	0	0.4
TR33220|c0_g1	K15502		0	0	0
TR109934|c2_g7	K15502		1.14	0	0.19
TR46174|c3_g2	K15502		10.37	6.6	6.44
TR57344|c1_g8	K15502		2.18	1.38	0.88
TR45328|c0_g1	K15502		0.98	0	0
TR53141|c0_g1	K15502		0	1.76	0.4
TR57344|c1_g3	K15502		0	2.25	0
TR57344|c1_g6	K15502		0.4	0.63	3.35
TR53887|c0_g1	K00476		0	0.57	0
TR7516|c0_g1	K00476		0	1.73	0
TR117115|c0_g1	K14508		0	1.15	0.55
TR99872|c0_g1	K21440		2.1	0	0
TR93780|c0_g1	K10380		14.63	15.52	12.23
TR99679|c0_g1	K10380		0	2.43	0.17
TR79170|c3_g10	K04984		3.9	0	8.72
TR36984|c0_g2	K14508		5.04	4.06	7.64
TR91045|c5_g2	K10683		18.11	38.03	27.09
TR93301|c0_g1	K16279		14.93	12.41	16.55
TR50425|c0_g1	K15502		4.67	13.87	2.03
TR109216|c0_g1	K18477		13.65	20.62	24.4
TR38939|c0_g1	K10380		34.74	39.35	43.87
TR115120|c0_g3	K12897		6.51	11.31	11.09
TR36984|c0_g1	K14508		21.52	25.74	33.69
TR91045|c5_g1	K10683		0	0	0
TR46157|c6_g9	K21413		24.14	12.02	22.01
TR14203|c0_g1	K08007		0	1.52	0
TR109914|c0_g1	K00942		12.92	15.43	6.55
TR96618|c0_g1	K00942		11.66	20.4	17.95
TR47299|c0_g3	K04424	3CvL_up	0	0	9.1
TR31410|c0_g1	K04733		6.21	11.27	4.18
TR100619|c0_g1	K04424		14.12	13.92	18.36
TR88940|c0_g2	K04418		54.68	77.35	70.55
TR101082|c1_g1	K04423		11.94	2.76	7.97
TR104537|c3_g1	K08889		26.46	23.75	54.09
TR104537|c2_g1	K04424		7.38	13.88	16.68
TR56491|c0_g1	K04424		5.56	2.96	3.13
TR52479|c0_g1	K04423		2.06	1.65	1.05
TR26493|c1_g1	K01968		0.83	0	0.21
TR89451|c0_g1	K01968		3.83	8.84	10.98
TR47299|c0_g1	K04424		2.92	14.45	8.13
TR47299|c0_g2	K04424		16.04	15.44	24.11
TR41997|c0_g1	K17535		4.01	4.4	3.55
TR103727|c0_g1	K04424		14.47	17.51	25.63
TR94804|c0_g1	K05099		19.19	18.89	37.38
TR45301|c0_g1	K04424		22	26.09	28.81
TR85150|c0_g1	K17535		23.07	30.51	42.64
TR118966|c0_g1	K04424		0.81	2.79	1.63
TR58744|c0_g1	K01968		3.34	6.09	8.2
TR47299|c1_g1	K04419		23.86	23.21	24.57
TR87949|c0_g1	K17535		2	0.5	1.7
TR115176|c0_g1	K04419		12.06	16.09	17.65
TR97061|c0_g1	K04418		22.67	16.6	29.99
TR110553|c1_g9	K04422		5.61	8.59	0.47
TR85942|c0_g1	K14510		19.19	36.06	31.62
TR71885|c1_g1	K04422		11.46	14.2	16.3
TR46403|c1_g1	K08896		10.08	6.47	31.86
TR118114|c0_g1	K04418		12.76	22.46	31.19
TR26493|c0_g1	K01968		0	0	1.26
TR58119|c1_g1	K04366		31.74	90.12	198.57
TR118152|c2_g1	K04422		15.21	11.53	22.22
TR72977|c0_g1	K04366		5.63	10.73	10.4
TR60764|c0_g1	K04424		1.74	1.54	8.58
TR75351|c1_g1	K04424		16.56	23.87	25.12
TR82238|c0_g1	K04418		6.39	11.87	13.94
TR60607|c0_g1	K04365		0.92	0.73	6.07
TR47299|c2_g1	K04365		8	9.59	30.46
TR42981|c2_g1	K07936		37.59	50.47	66.93
TR87642|c1_g1	K04424		52.61	43.33	61.41
TR78257|c0_g1	K17535		14.89	16.81	15.53
TR63190|c0_g1	K04419		9.18	2.64	10.11
TR51590|c0_g1	K04417		11.54	9.7	15.19
TR110553|c1_g2	K04422		6.4	8.59	20.46
TR31411|c0_g1	K02218		9.06	16.46	24.52
TR103241|c0_g1	K04424		0	0.68	0
TR5690|c0_g1	K06535		0	1.72	0
TR115967|c0_g1	K04773		8.37	12.57	11.73
TR83446|c3_g2	K17081		48.62	56.97	46.53
TR1049|c0_g1	K17080		4.79	8.93	10.93
TR100123|c0_g1	K17080		42.1	39.8	25.55
TR8629|c0_g1	K17286		0	0.69	0
TR20377|c0_g1	K17286		0	0	0.64
TR69200|c0_g1	K01517	3CvL_dn	52.17	87.89	7.65
TR36067|c0_g1	K01517		5.78	24.76	9.16
TR72962|c0_g1	K19014		5.29	16.76	33.3
TR54749|c0_g1	K04706		0	0	2.21
TR80835|c1_g1	K22403		27.15	43.97	45.42
TR95356|c0_g1	K04706		5.84	6	9.64
TR100298|c1_g1	K22403		4.61	2.45	9.07
TR35783|c0_g1	K04706		5.4	8.03	15.42
TR111143|c0_g1	K15176		20.55	21.19	24.17
TR41351|c0_g1	K15889		7.39	12.25	14.65
TR104571|c0_g1	K20028		22.42	20.17	15.19
TR30419|c0_g1	K16675		27.56	20.96	36.91
TR60791|c0_g1	K16675		27.9	38.69	61.1
TR53018|c0_g1	K16675		20.15	26.39	21.4
TR54536|c0_g1	K16675		5.88	7.57	6.11
TR109145|c0_g1	K16675		0	0.36	0
TR109655|c0_g1	K16675		3.23	0	2.85
TR115444|c0_g1	K20027		13.93	5.19	8.53
TR53091|c0_g1	K18932		11.61	10.1	15.08
TR49020|c0_g3	K20003		8.53	6.96	15.58
TR93180|c0_g2	K16675		6.23	3.87	10.17
TR66015|c0_g2	K16675		0	2.55	2.27
TR66015|c0_g1	K16675		0	0.86	1.54
TR51425|c0_g1	K16675		51.7	44.75	58.68
TR58768|c0_g1	K18932		31.95	24.49	27.9
TR94249|c0_g1	K20029		7.51	9.81	13.4
TR67885|c0_g1	K20027		15.9	13.59	17.23
TR50689|c0_g1	K20028		8.1	15.49	12.53
TR38920|c0_g1	K20029		18.13	21.4	28.58
TR42870|c0_g1	K20027		51.05	23.99	73.53
TR47830|c0_g1	K20032		13.07	17.52	14.17
TR96702|c0_g1	K20032		36.11	47.95	48.55
TR80805|c0_g2	K20032		7.91	12.82	11.06
TR115642|c1_g2	K19043		63.66	77.96	138.97
TR72843|c0_g1	K16281	3CvL_dn	1.05	9.72	0.35
TR104872|c0_g1	K19041	0v3C_up	3.75	49.71	13.12
TR115986|c0_g1	K15692	0v3C_up	4.83	120.3	48.2
TR60778|c0_g1	K19039	0v3C_up	1.84	46.43	13.2
TR109932|c0_g2	K16271		3.44	2.41	8.67
TR107034|c0_g1	K16271		15.88	19.19	25.24
TR90765|c0_g1	K16281		6.62	23.75	64.43
TR73091|c0_g1	K19041		16.71	25.86	13.06
TR90427|c0_g1	K19041		43.65	84.57	61.83
TR58110|c1_g1	K22753		16.61	11.56	16.82
TR110870|c0_g1	K16283		25.21	35.63	35.41
TR78821|c0_g1	K10663		3.23	7.4	1.93
TR97455|c2_g2	K19045		49.29	63.12	75.46
TR81706|c0_g1	K16271		29.64	48.94	54.6
TR107977|c0_g1	K19040		2.39	3.28	4.26
TR107115|c0_g1	K19041		4.88	10.91	4.55
TR48368|c0_g1	K16271		2.41	1.2	2.28
TR65111|c0_g1	K19041		1.04	0.83	1.05
TR63853|c0_g1	K19041		1.03	0.94	1.78
TR57334|c0_g1	K16271		14.54	25.57	19.17
TR97412|c2_g1	K16271		7.51	29.6	15.66
TR81707|c0_g1	K16271		4.52	10.49	7.57
TR68197|c0_g1	K19041		6.09	12.32	9.47
TR89423|c0_g1	K17821		38.2	37.13	61.67
TR78611|c3_g1	K16271		15.9	25.32	31.08
TR98002|c0_g1	K17821		20.87	16.29	38.76
TR41146|c0_g1	K15692		34.02	25.45	30.87
TR88821|c3_g1	K15692		41.06	45.19	55.67
TR41979|c0_g1	K10664		4.64	0	3.31
TR32731|c0_g1	K10664		5.56	4.71	18.33
TR69158|c0_g1	K10664		5.91	11.78	7.24
TR52745|c0_g1	K16274		22.67	22.62	24.65
TR52343|c0_g1	K11982		16.31	26.97	25.26
TR56327|c0_g1	K11982		26.32	34.54	34.82
TR89387|c0_g1	K15694		22.89	32.72	47.94
TR54379|c0_g1	K10664		8.61	7.99	6.14
TR101687|c0_g1	K15704		53.06	41.73	49.17
TR76783|c0_g1	K16271		2.25	3.14	3.47
TR98986|c0_g1	K19041		0.42	0.34	0.64
TR72905|c2_g1	K16271		6.58	5.24	7.17
TR51111|c0_g1	K19041		0.66	0.52	0.83
TR35817|c1_g1	K16284		11.92	14.29	23.02
TR36951|c0_g1	K13148		26.12	25.16	65.7
TR35994|c0_g1	K15704		32.4	57.51	48.91
TR77847|c0_g1	K19041		23.88	29.32	62.58
TR52015|c0_g1	K19041		10.7	18.04	28.39
TR99367|c1_g1	K19040		6.77	2.16	2.26
TR99367|c1_g2	K19040		0	1.08	5.27
TR118154|c0_g1	K16271		5.92	2.56	5.18
TR67023|c0_g1	K10664		3.22	7.86	2.58
TR47368|c0_g1	K19041		1.59	2.37	2.71
TR35113|c0_g1	K19041		1.82	2.12	5.86
TR94815|c0_g1	K15692		14.83	17.28	18.13
TR73076|c0_g1	K16271		3.31	2.94	7.06
TR92452|c0_g1	K19041		5.26	3.84	4.42
TR39953|c0_g1	K16271		1.36	0.93	1.47
TR47369|c0_g1	K11982		9.67	12.52	14.94
TR98681|c0_g1	K11982		3.42	2.49	3.72
TR41318|c0_g1	K11982		10.04	9.42	14.6
TR104910|c0_g1	K11982		0	0	1.08
TR78615|c0_g1	K16271		1.31	1.94	5.48
TR32803|c0_g1	K15706		8.48	43.16	19.24
TR94936|c0_g1	K19039		16.73	24.58	15.43
TR116523|c0_g1	K19038		8.92	14.91	11.47
TR115589|c0_g1	K16285		14.87	12.93	13.64
TR97455|c1_g1	K19045		6.1	37.01	52.98
TR80299|c0_g1	K17821		1.35	2.58	0.54
TR118511|c1_g1	K19041		4.91	2.26	1.56
TR41966|c0_g1	K19041		2.46	2.54	1.28
TR60234|c0_g1	K11982		30.58	10.57	37.29
TR47562|c0_g1	K15701		13.37	14.69	19.35
TR35023|c0_g1	K10664		0.65	2.07	9.72
TR78432|c0_g1	K19041		0.42	2.36	0.85
TR49392|c0_g1	K10664		7.21	12.43	11.38
TR92743|c0_g1	K10635		7.16	7.68	13.14
TR67898|c0_g1	K19037		1.61	3	4.08
TR87686|c0_g2	K19045		3.68	30.65	7.8
TR88890|c0_g1	K16273		18.05	43.65	12.05
TR93359|c0_g1	K16271		7.33	0.91	6.43
TR116940|c0_g1	K16271		2.52	0	2.12
TR47701|c5_g1	K08235		16.42	121.72	52.12
TR84845|c1_g1	K00889		4.45	5.21	5.34
TR110498|c0_g2	K00889		9.27	0.81	11.3
TR108456|c0_g1	K00889		15.61	12.92	20.53
TR51658|c0_g1	K00889		3.88	2.83	2.45
TR111508|c0_g1	K00889		22.29	15.62	33.02
TR112413|c0_g2	K00889		4.27	1.21	3.34
TR32136|c1_g1	K00889		12.09	16.74	11.52
TR32136|c1_g3	K00889		12.07	7.6	10.22
TR112413|c0_g1	K00889		1.11	0.27	0.4
TR110498|c0_g3	K00889		1.03	0.54	0.3
TR78855|c0_g1	K00889		23.35	39.73	48.94
TR89099|c0_g1	K00889		0	1.73	0
TR17600|c0_g1	K00889		2.33	0	0
TR70703|c0_g2	K09569		76.63	75.92	116.29
TR110809|c0_g1	K09571	0v3C_dn	411.41	48.39	56.75
TR109241|c0_g1	K01802		39.23	191.72	156.62
TR88569|c0_g1	K01802		16.93	46.17	45.37
TR39007|c0_g1	K14826		11.38	10.77	12.29
TR19589|c0_g1	K09571		0	0	0.98
TR41186|c2_g1	K09571	0v3C_dn;0v3L_dn	1368.86	101.77	58.14
TR95661|c0_g1	K09571		773.08	144.83	123.59
TR101714|c0_g1	K09574		44.5	59.49	40.32
TR104321|c0_g1	K09571		10.77	13.05	24.4
TR95349|c0_g1	K09571		7.48	12.82	16.96
TR107047|c4_g2	K17766		25.52	31.66	45.02
TR76859|c0_g1	K17279		2.79	0.28	2.29
TR105945|c0_g1	K17279		0	0	0
TR27666|c0_g1	K03662		0	1.97	0
TR78233|c0_g1	K13624		0	1.85	0
TR14424|c0_g1	K14735		0	1.95	0
TR29922|c0_g1	K13412		3.82	4.64	13.87
TR36059|c1_g1	K13412		4.19	17.6	17.07
TR45341|c2_g1	K08791		10.71	5.27	15.11
TR50887|c0_g2	K08789		1.9	1.45	2.27
TR10826|c0_g1	K08835		0	0.76	0.96
TR69221|c0_g3	K13412	0v3L_up	0	5.3	16.08
TR51894|c0_g1	K20603		35.19	43.92	55.39
TR44174|c0_g1	K08789		0.6	0	0
TR95667|c0_g1	K04421		9.59	1.15	14.87
TR35790|c0_g1	K13412		2.95	4.72	6.45
TR71859|c0_g1	K08852		14.03	16.57	27.71
TR113511|c0_g1	K13413		17.92	13.27	21.11
TR65184|c0_g1	K13412		0.89	2.12	1.64
TR51344|c0_g1	K13412		18.61	13.22	12.05
TR60758|c0_g1	K07359		24.54	44.41	30
TR38330|c0_g1	K07359		7.26	13.85	12.89
TR90483|c0_g1	K08835		12.21	13.45	21.35
TR47741|c4_g2	K13412		27.35	28.94	29.82
TR69221|c0_g1	K13412		2.42	0	0
TR69221|c0_g2	K13412		5.62	0	0
TR36428|c0_g1	K08841		2.41	0.64	2.85
TR38954|c1_g1	K00924		28.13	25.92	25.8
TR101206|c0_g1	K08960		15.52	27.52	25.89
TR45688|c0_g1	K04688		0	2.13	0
TR93788|c0_g1	K00924		17.8	49.06	35.37
TR115637|c0_g1	K19584		15.77	25.15	35.34
TR112689|c0_g1	K08790		4.74	3.85	5.19
TR110913|c0_g1	K14498		46.5	58.29	54.36
TR101735|c0_g1	K14498		1.09	1.02	4.16
TR74332|c0_g1	K14498		32.4	39.77	52.63
TR38330|c0_g2	K07359		0	1.6	0
TR36954|c0_g1	K04515		28.66	24.36	28.28
TR93334|c0_g1	K19584		5.95	7.36	11.65
TR45341|c3_g1	K08286		9.26	8.16	14.48
TR38959|c1_g2	K07198		14.21	13.22	34.01
TR38959|c1_g1	K07198		38.06	56.42	71.35
TR40339|c0_g1	K07198		25.52	36.45	48.28
TR103750|c2_g2	K13412		6.9	3.77	7.24
TR101082|c0_g1	K17535		1.89	9.39	12.44
TR45563|c0_g1	K18669		8.07	41.29	28.69
TR94489|c0_g1	K07198		2.54	12.19	16.06
TR94489|c0_g2	K07198		5.08	0	0
TR54807|c0_g1	K07198		0	0	0.69
TR109351|c0_g1	K12761		0	0	1.22
TR87595|c1_g1	K19995		56.29	89.98	158.49
TR53801|c0_g1	K19995		0	0.76	6.27
TR104050|c0_g2	K19995		28.81	29.16	66.55
TR68516|c0_g1	K19995		39.17	46.22	77.48
TR76853|c0_g1	K19995		22.31	41.36	43.98
TR87624|c0_g2	K20720		28.46	13.97	39.29
TR18154|c0_g1	K20720		0	1.11	0
TR70706|c0_g1	K20721		60.73	25.12	93.61
TR77384|c0_g1	K20721		68.78	98.16	171.82
TR68196|c1_g2	K20721		51.51	88.32	96.62
TR52718|c0_g1	K20721		44.07	73	82.43
TR71706|c0_g1	K20723		14.36	30.08	13.51
TR115686|c0_g1	K20723		29.49	43.62	50.46
TR104425|c0_g1	K20723		7.83	12.31	11.22
TR47337|c0_g1	K07748		12.74	16.78	17.36
TR50880|c0_g1	K20721		21.78	13.35	15.31
TR95926|c0_g2	K02698		248.4	583.1	458.48
TR104066|c0_g1	K08910		329.04	199.03	359.39
TR32223|c0_g1	K08916		787.11	618.6	1098.3
TR77355|c1_g1	K08915		593.97	843.12	1080.32
TR70053|c2_g3	K16732		104.52	34.68	71
TR110914|c2_g1	K11210		418.62	197.68	757.49
TR110478|c0_g1	K02693		402.88	460.51	451.99
TR107491|c0_g1	K02692		609.14	760.51	817.65
TR101763|c0_g1	K08917		250.97	178.36	223.33
TR88770|c0_g1	K08917		443.28	465.87	800.07
TR116017|c2_g1	K08909		594.09	624.95	989.8
TR117657|c0_g1	K08912		3235.15	3081.72	7567.77
TR113520|c0_g1	K08912		6562.63	7520.55	13272.5
TR35540|c1_g3	K08912		2042.61	2478.81	3538.39
TR38701|c0_g1	K08914		329.68	477.18	1265.92
TR80289|c0_g1	K02695		832.37	977.54	829.03
TR35540|c0_g1	K08913		1585.8	1173.61	2968.54
TR77663|c0_g1	K08908		874.67	1160.85	1309.49
TR107513|c0_g1	K08907		1146.96	2311.62	2289.18
TR71938|c0_g1	K08913		1022.71	680.47	1991.48
TR111066|c0_g3	K02698		143.85	293.21	177.49
TR111066|c0_g1	K02698	0v3C_dn;3CvL_up	60.84	0.27	273.02
TR111066|c0_g2	K02698	0v3C_dn;3CvL_up	131.67	0	189.48
TR111066|c0_g4	K02698	0v3C_up;3CvL_dn	0	222.42	0
TR71851|c4_g1	K08905		809.2	737.86	572.48
TR111066|c0_g5	K02698	0v3C_up	13.25	194.65	76.33
TR111066|c0_g6	K02698		243.9	153.93	304.15
TR81259|c0_g1	K14172		23.69	30.81	22.38
TR71684|c0_g1	K08908		35.24	32.26	19.38
TR93368|c1_g1	K08911		18.99	16.38	23.67
TR47302|c0_g1	K08906		4.59	18.8	9.99
TR63193|c0_g1	K03189		5.66	2.35	13.56
TR117703|c0_g1	K08360		90.99	116.57	261.04
TR33886|c0_g1	K08360	0v3C_dn;3CvL_up	10.09	0	7.91
TR53507|c0_g1	K08360		25.54	33.69	22.94
TR89429|c0_g1	K08360		43.23	43.66	68.22
TR80911|c0_g1	K13789		72.56	92.44	107.64
TR57373|c0_g1	K17871		55.23	38.7	115.76
TR47585|c0_g1	K13789		43.07	31.67	54.38
TR43980|c0_g1	K13789		2.06	0.55	3.03
TR77362|c0_g1	K17871		30.28	34.19	47.82
TR87885|c0_g1	K05356		9.02	17.8	16.94
TR75331|c0_g1	K17871		4.86	5.52	6.96
TR81772|c0_g1	K14066		13.1	20.43	25.56
TR97428|c0_g1	K17871		17.92	24.2	50.37
TR82233|c0_g1	K00521		2.45	2.56	6.56
TR85202|c0_g1	K00521		8.37	10.37	45.83
TR35565|c0_g1	K02639		33.9	57.99	32.87
TR110831|c0_g1	K02639		997.8	1117.88	912.26
TR77416|c0_g1	K02639		60.42	82.25	131.44
TR113751|c3_g3	K02639		46.93	54.3	44.33
TR32757|c0_g1	K00326		44.02	84.72	113.46
TR63191|c0_g1	K00326		8.95	11.88	10.92
TR115151|c0_g1	K00326		43.25	58	46.83
TR29737|c0_g1	K13447		6.25	21.45	12.49
TR104521|c0_g1	K13447		7.39	17.55	10.7
TR108717|c0_g2	K13447		0	0	0
TR108717|c0_g1	K13447		7.05	3.01	6.89
TR93843|c0_g1	K21424		0	1.05	0
TR114605|c0_g1	K07306		0	1.11	0
TR108236|c0_g1	K07306		0	1.18	0
TR81564|c1_g1	K06196		10.43	24.43	24.62
TR112082|c0_g1	K06196		0	0	1.42
TR48997|c0_g1	K06171		7.08	15.32	10.58
TR42973|c0_g4	K00995		3.01	4.72	5.01
TR42973|c0_g2	K00995		8.51	9.84	11.22
TR92507|c0_g1	K08744		5.14	11.45	10.84
TR87848|c2_g1	K00993		26.74	36.76	56.37
TR70066|c0_g1	K00993		6.09	2.72	3.43
TR78946|c0_g1	K00993		0.76	0.6	1.34
TR94493|c0_g1	K00993		3.54	15.76	20.23
TR71959|c0_g2	K00993		0	0	0.2
TR55073|c0_g1	K00993		1.17	0.94	0
TR85876|c0_g1	K20924		13.18	11.06	15.07
TR72994|c1_g1	K20924		1.95	0.78	3.96
TR72994|c1_g2	K20924		3.89	9.58	11.4
TR72994|c2_g1	K20924		6.49	7.96	13.61
TR46850|c0_g1	K00770		0	0	1.03
TR70408|c0_g1	K20924		0.76	0	0.77
TR45137|c2_g1	K20924		8.46	6.6	15.61
TR45137|c1_g1	K20924		1.72	0.27	2.77
TR24039|c0_g1	K00770		0.49	0.39	1.48
TR112671|c1_g1	K20924		2.22	3.53	5.81
TR112671|c0_g1	K20924		2.46	3.76	3.52
TR38553|c0_g1	K20924		1.47	0	0.99
TR112671|c1_g3	K20924		1.34	1.08	0.69
TR113496|c0_g1	K10999		28.88	257.73	126.48
TR34193|c0_g1	K10999		34.93	304.98	229.64
TR118961|c0_g1	K10999	0v3C_up;0v3L_up	15.73	389.3	177.04
TR70578|c0_g1	K10999		0	0	0.75
TR51607|c0_g1	K10999		1.23	0.56	1.06
TR115153|c6_g4	K10999		1.87	1.49	1.89
TR115153|c6_g3	K10999		0	0	0
TR115153|c6_g6	K10999		0	1.18	2.25
TR105784|c0_g1	K10999		0.99	0	0
TR41477|c0_g1	K10999		0	0.75	0.48
TR39061|c0_g1	K10999		3.47	9.27	8.26
TR50668|c1_g1	K10999		117.71	135.26	200.64
TR42594|c0_g1	K10999		57.01	38.56	192.38
TR100149|c0_g1	K10999		137.79	119.51	352.34
TR84329|c0_g1	K10999		68.93	91.24	268.14
TR32092|c2_g1	K10999		248.39	274.62	423.83
TR58250|c0_g1	K10999		146.77	199.21	300.67
TR65389|c0_g1	K10999		11.16	5.24	9.97
TR63148|c0_g1	K10999		18.82	7.72	52.1
TR106354|c0_g1	K10999		37.35	19.88	71.73
TR38671|c0_g1	K10999		4.46	0.79	4.77
TR49992|c0_g1	K10999		5.04	9.47	4.85
TR111837|c0_g1	K10999		3.23	1.29	0.41
TR46402|c1_g14	K10891		6.08	7.01	17.46
TR83892|c0_g1	K10999		2.07	1.65	1.83
TR42003|c0_g1	K10999		3.07	6.13	9.33
TR21616|c0_g1	K10999		2.13	0	1.07
TR34358|c0_g1	K10999		0	0	0
TR34358|c0_g2	K10999		15.24	13.67	22.58
TR113307|c0_g1	K10999		0	3.61	3.37
TR94829|c0_g1	K13680		74.07	168.01	151.27
TR95337|c0_g1	K20887		10.7	24.94	30.64
TR56363|c0_g1	K20887		12.86	5.14	7.97
TR75886|c0_g1	K13680		1.04	0.42	0.26
TR111055|c0_g1	K13680		9.81	6.66	24.05
TR57705|c0_g1	K13680		44.84	21.79	72.77
TR109224|c0_g1	K00729		20.36	29.89	18.67
TR77872|c0_g1	K00721		13.52	27.69	20.8
TR92344|c0_g1	K00720		0	0	0
TR102725|c0_g1	K10526		49.65	52.25	96.54
TR74423|c0_g1	K01904		38.16	238.44	110.34
TR38974|c0_g1	K01904		36.36	23.03	86.72
TR70109|c0_g2	K01904		3.13	4.78	4.05
TR52039|c0_g2	K01897		11.25	16.7	31.8
TR88522|c2_g1	K00666		8.72	6.44	31.59
TR21832|c0_g1	K01904		1.17	0	0
TR88574|c2_g2	K01904		16.71	19.53	13.08
TR111306|c0_g1	K00142		1.8	4.57	7.25
TR71345|c0_g1	K01895		12.14	20.02	24.45
TR57489|c0_g1	K22133		110.29	106.08	157.63
TR68232|c0_g3	K00666		19.57	30.73	43.26
TR77121|c0_g1	K22133		13.57	17.31	29.36
TR109240|c0_g1	K00666		9.09	22.52	20.43
TR85961|c0_g1	K00666		1.81	4.95	3.46
TR85961|c0_g2	K00666		4.6	7.21	8.44
TR67037|c0_g3	K00666		1.53	2.54	0.25
TR32096|c1_g1	K14760		11.53	5.64	12.32
TR49023|c0_g1	K00666		10.83	5.59	9.38
TR36898|c0_g1	K18660		32.29	52.98	113.79
TR112681|c1_g1	K01897		79.97	44.41	125.33
TR89383|c0_g2	K01897	0v3C_up	1.57	35.18	11.54
TR36759|c0_g2	K01897		38.68	48.83	117.38
TR98691|c0_g1	K01897		35.52	38.6	47.91
TR94824|c0_g1	K01897		43.56	45.27	56.47
TR50832|c0_g1	K01897		8.49	13.64	14.49
TR95951|c0_g1	K01897		44.65	29.38	45.76
TR53230|c0_g1	K01897		18.96	38.65	32.16
TR36759|c0_g1	K01897		1.72	7.03	6.47
TR36759|c0_g3	K01897		7.72	13.25	29.63
TR51227|c0_g1	K01897		0	0	3.71
TR51227|c0_g2	K01897		5.42	0.87	5.51
TR46241|c0_g1	K01897		10.14	1.74	3.67
TR38944|c0_g2	K01006		9.84	16.01	15.39
TR71821|c0_g1	K02705	0v3L_dn;3CvL_dn	107.64	28.73	1.88
TR86592|c0_g1	K02703	0v3L_dn	985.26	265.29	35.12
TR110589|c0_g1	K14007		2.01	0.44	4.24
TR87543|c0_g1	K02256	0v3L_dn;3CvL_dn	25.56	11.82	1
TR69537|c0_g1	K02264		0	0	0.91
TR97999|c0_g1	K14998		10.62	13.48	11.5
TR112965|c0_g1	K02267		26.12	44.29	60.88
TR93791|c0_g1	K02258		4.83	8.31	4.78
TR29549|c0_g1	K02263		0.51	0	0.77
TR14741|c0_g1	K02266		0	0	0.84
TR5036|c0_g1	K02266		0	1.14	0
TR3962|c0_g1	K02264		1.36	0	0
TR35017|c0_g1	K19045		130.43	110.21	195.24
TR110548|c3_g2	K02262	0v3L_dn;3CvL_dn	37.37	18.01	1.57
TR63022|c0_g1	K08738		0	0	1.75
TR63704|c0_g1	K02262	0v3C_up;3CvL_dn	0	5.29	0
TR12949|c0_g1	K02256	3CvL_dn	0.18	5.04	0
TR29307|c0_g1	K02263		0	2.1	0
TR35732|c2_g1	K09580		90.18	84.19	75.8
TR57941|c1_g1	K03671		578.93	1208.71	1313.42
TR35194|c0_g1	K02636		166.47	277.8	364.03
TR57130|c0_g2	K09580		14.15	0.4	2.36
TR78320|c0_g1	K03671		24.49	34.33	16.7
TR67223|c2_g1	K03671		16.09	19.46	36.06
TR83320|c0_g1	K03671		43.11	60.55	57.09
TR35732|c2_g2	K09580		5.8	2.27	2.44
TR68841|c6_g3	K09580		2.52	4.91	4.27
TR68171|c0_g1	K03671		18.63	13.33	56.23
TR63204|c0_g1	K03671		40.19	69.69	78.19
TR59154|c0_g1	K09580		0	1.05	0
TR36550|c0_g1	K09580		0	1.69	0
TR58150|c1_g3	K03671		4.17	15.13	18.62
TR26383|c0_g1	K03671		0.52	0	1.05
TR76733|c0_g1	K09580		0	0	0
TR71846|c4_g4	K02634	0v3L_dn	25.44	7.54	1.54
TR111119|c0_g1	K00411		98.4	60.95	116.53
TR87820|c2_g8	K00412	0v3L_dn;3CvL_dn	27.19	12.46	0.99
TR85823|c0_g1	K00411		17.95	59.54	32.54
TR88567|c0_g1	K00413		36.15	60.08	73.74
TR44242|c0_g1	K00411		0	0	0.37
TR107699|c0_g1	K00411		0	0	0
TR41482|c0_g2	K00413		0	1.17	0
TR59746|c0_g1	K00413		0	0	0
TR92518|c1_g2	K00413		23.59	42.28	42.32
TR30352|c0_g1	K00235		2.61	0.52	5.61
TR43898|c1_g1	K00234		38.41	38.92	49.04
TR89649|c0_g1	K18561		0	2.12	0
TR86485|c1_g1	K00278		17.59	35.59	47.16
TR93305|c3_g1	K00345		6.81	11.31	10.59
TR108392|c0_g1	K01802		453.94	221.52	322.76
TR109885|c1_g5	K05573	0v3L_dn	18.46	7.53	1.8
TR111125|c2_g1	K05577	0v3L_dn	10.83	2.98	0.54
TR88523|c1_g2	K05582	0v3L_dn	26.31	10.65	2.91
TR38746|c0_g1	K08901		4.25	2.18	10.41
TR63217|c0_g2	K02717		12.37	31.47	10.66
TR81688|c0_g1	K09567		20.17	37.37	12.29
TR68233|c0_g1	K12733		26.1	38.48	42.91
TR104118|c0_g1	K01802		7.72	18.99	3.23
TR64194|c0_g1	K01802		6.21	13.55	11.57
TR75358|c0_g1	K09566		22.76	27.05	56.78
TR81516|c0_g1	K12734		19.16	35.95	20.23
TR78884|c0_g1	K10598		9.82	8.85	12.7
TR30456|c1_g2	K12736		43.36	67.08	91.19
TR78501|c0_g1	K05864		19.09	16.39	18.78
TR77852|c0_g1	K05864		4.22	12.96	10.89
TR58225|c0_g1	K03768		32.09	39.63	32.29
TR108692|c0_g1	K12736		6.65	8.04	25.97
TR111277|c0_g1	K20642		14.8	20.54	14.47
TR31404|c0_g1	K12737		8.01	12.86	18.77
TR67004|c0_g1	K12735		6.81	7.98	8.49
TR117684|c0_g1	K03768		19.39	20.6	8.85
TR73453|c0_g1	K01802		48.48	63.94	34.46
TR43792|c0_g1	K05583		4.36	4.15	4.85
TR51414|c0_g1	K02717		21.82	44.99	22.83
TR48406|c0_g1	K01802		0	0	2.03
TR80784|c0_g1	K01802		22.26	22.19	34.58
TR73774|c0_g1	K01802		11.44	20.34	5.8
TR111195|c0_g1	K14826		4.24	7.54	6.19
TR95358|c0_g1	K03768		3.55	5.75	2.18
TR63217|c0_g7	K02717		1.58	1.68	0
TR63217|c0_g5	K02717		0	0.35	0.99
TR63217|c0_g3	K02717		0.7	3.02	3.02
TR63217|c0_g1	K02717		0.71	5.28	6.46
TR63217|c0_g6	K02717		0.28	0.67	1.27
TR88947|c0_g1	K03955		4.78	12.51	8.66
TR81301|c0_g1	K03950		85.56	123.02	85.47
TR68139|c0_g1	K03965		77.05	164.56	108.49
TR52685|c0_g1	K11353		110.89	149.92	102.62
TR102017|c1_g3	K03935	0v3L_dn	36.89	15.87	2.67
TR69139|c0_g1	K03943		48.7	136.76	110.36
TR35591|c0_g1	K03941		63.09	113.75	100.48
TR54479|c0_g1	K03938		70.63	140.23	69.44
TR102017|c0_g1	K03936	0v3L_dn;3CvL_dn	79.22	15.27	1.55
TR82178|c1_g5	K03953		39.24	48.39	64.34
TR75043|c0_g1	K11352		40.91	60.78	51.45
TR81301|c0_g2	K03950		0	6.98	6.03
TR87248|c0_g1	K03942		53.74	65.6	63.78
TR51301|c0_g1	K03949		41.43	57.42	63.34
TR80896|c0_g1	K03937		38.1	61.05	45.6
TR51367|c0_g1	K03952		43.58	76.04	31.64
TR69188|c0_g1	K03955		31.39	50.03	26.34
TR71891|c0_g1	K03963		64.31	76.32	42.01
TR107076|c0_g1	K03934		31.97	28	71.46
TR102752|c0_g4	K03955		27.74	76.59	34.26
TR72574|c0_g1	K11352		0	0	0.99
TR77352|c0_g1	K03939		47.31	71.09	56.28
TR30331|c0_g1	K03938		3.37	1.15	0.97
TR49567|c0_g2	K03941		0.84	0	0
TR65041|c0_g1	K03949		0	1.94	1.23
TR79909|c0_g1	K03937		0	0	0
TR87410|c0_g1	K03965		61.16	71.96	62.24
TR99484|c0_g1	K03935		0	0	0
TR85192|c0_g1	K03955		4.39	2.87	2.82
TR93266|c0_g1	K03937		0.93	1.49	0
TR36912|c3_g1	K03937		1.21	1.76	6
TR43780|c0_g1	K03946		31.26	65.84	56
TR61561|c0_g1	K03955		0	1.84	0
TR87820|c2_g6	K03883	0v3L_dn;3CvL_dn	108.49	35.84	3.59
TR45842|c0_g2	K03966		46.31	168.07	115.64
TR42925|c2_g1	K03878	0v3L_dn	21.98	9.16	1.1
TR45842|c0_g1	K03966		43.81	68.35	27.9
TR11618|c0_g1	K03941		0	0	1.47
TR58822|c0_g1	K03936		0	0	0.8
TR105035|c0_g1	K03955		0	0	0
TR78080|c0_g1	K03955		0	0.78	0
TR11125|c0_g1	K03934		0	0	1.45
TR110548|c4_g1	K03878	0v3L_dn;3CvL_dn	110.48	40.06	1.16
TR960|c0_g1	K03948		0	0	5.5
TR33069|c0_g1	K03951		0	0	0
TR102017|c1_g2	K03879	0v3L_dn	86.71	31.95	4.11
TR85925|c0_g4	K03881	0v3L_dn	21.19	2.24	0.45
TR85925|c0_g5	K03881	0v3L_dn	67.78	9.17	2.22
TR86763|c0_g1	K01969		14.83	16.49	26.34
TR38106|c0_g1	K01962		36.65	41.72	51.84
TR70050|c1_g4	K14435		15.06	13.36	20.06
TR38938|c1_g1	K01968		14.39	18.5	23.71
TR49364|c0_g1	K03695	0v3C_dn;0v3L_dn	206.31	19.17	15.39
TR87609|c0_g1	K03695	0v3C_dn;0v3L_dn	244.26	3.08	5.56
TR109911|c1_g1	K03696		77.88	51.49	139.36
TR50849|c0_g2	K05579	0v3L_dn	12.58	4.42	0.53
TR32107|c0_g1	K03695		26.81	3.71	8.18
TR32065|c0_g1	K03695		2.97	2.99	9.76
TR54546|c0_g1	K03695		8.66	9.49	16.84
TR109911|c0_g1	K03696		42.88	48.91	87.97
TR100924|c0_g1	K03696		31.41	42.74	47.88
TR37950|c0_g1	K03695		14.66	21.43	19.17
TR107096|c0_g2	K03695		9.11	9.38	5.29
TR92752|c0_g1	K03696		6.83	0	15.66
TR92752|c0_g2	K03696		0	10.03	0
TR111151|c0_g2	K03283		43.61	58.94	116.44
TR111151|c0_g1	K03283		180.64	43.17	54.72
TR70637|c0_g2	K13600	0v3L_up	3.41	7.15	37.65
TR72870|c1_g1	K02433		52.63	76.09	150.04
TR90426|c0_g1	K01426		14.09	26.44	25.14
TR32131|c1_g1	K01426		4.77	10.52	19.6
TR77606|c0_g1	K03283		14.63	8.95	51.3
TR112548|c0_g1	K09561		33.69	34.96	25.6
TR54537|c0_g1	K17968		10.24	9.91	8.72
TR57526|c2_g1	K13071		25.65	37.76	38.06
TR35195|c0_g1	K01426		31.26	43.53	37.59
TR46408|c0_g1	K02433		2.97	3.56	9.83
TR71836|c0_g1	K02433		15.55	17.26	26.97
TR84879|c0_g1	K23002		15.88	22.59	20.07
TR36919|c0_g1	K09553		14.16	21.25	26.96
TR45312|c0_g1	K19073		5.36	4.49	5.53
TR98042|c0_g1	K01426		16.65	16.41	16.6
TR36050|c0_g2	K08235		12.78	26.49	10.49
TR72933|c0_g5	K02433		11.81	12.93	10.83
TR104327|c0_g2	K09527		5.48	3.23	1.49
TR115653|c0_g1	K17795		31.7	37.56	30.55
TR38809|c0_g1	K17795		42.65	50.23	28.92
TR113773|c0_g1	K15731		1.36	1.09	0.28
TR50728|c0_g1	K09527		4.44	6.36	7.15
TR87837|c0_g1	K04460		11.31	7.33	13.17
TR82203|c0_g1	K17496		9.49	12.43	7.94
TR117717|c0_g1	K09539		17.29	39.01	22.56
TR40303|c0_g1	K09539		48.32	88	44.86
TR58154|c0_g1	K03687		14.36	17.4	8.25
TR36075|c0_g1	K03687		42.52	26.12	28.55
TR30446|c0_g1	K17805		33.66	48.25	35.36
TR93354|c0_g1	K17804		9.97	9.99	8.97
TR36011|c0_g1	K15731		37.95	43.57	67.71
TR32077|c2_g1	K17616		11.02	13.85	17.35
TR78845|c0_g3	K17782		15.3	25.55	11.24
TR115129|c0_g1	K03687		16.87	16.25	21.85
TR111493|c0_g2	K17616		22.14	30.65	33.91
TR111493|c0_g1	K17616		12.69	21.85	36.68
TR83627|c0_g1	K15731		0.52	2.08	0
TR40745|c0_g1	K03687		21.65	23.1	8.29
TR81692|c0_g1	K17790		8.99	9.95	6.2
TR91145|c0_g1	K09527		0.79	0.32	1
TR93749|c0_g1	K03165		8.81	8.61	7.12
TR89444|c0_g1	K13448		96.84	68.53	93.44
TR87935|c0_g1	K13448		98.69	200.68	227.39
TR92483|c1_g3	K14009		55.67	100.69	94.69
TR106197|c0_g1	K10956		184.11	212.44	265.31
TR45173|c0_g1	K03108		23.79	19.55	30.81
TR109235|c0_g1	K03109		52.65	49.28	47.28
TR46225|c0_g1	K13448		52.16	47.22	52.58
TR85189|c0_g1	K14005		22.56	30.91	46.5
TR75257|c0_g1	K03107		21.25	23.32	22.89
TR57487|c0_g1	K14009		10.78	10.19	12.38
TR71318|c2_g1	K09540		10.25	17.38	31.05
TR71318|c1_g2	K09540		12.72	6.43	12.69
TR98075|c3_g2	K03106		19.65	21.12	33.3
TR88496|c2_g2	K03106		10	22.53	20.02
TR32739|c0_g1	K12854		19.19	16.13	23.72
TR31345|c0_g3	K03104		9.47	20.33	10.05
TR118096|c0_g3	K03105		7.35	20.63	14.48
TR116422|c0_g1	K14009		0	1.13	0
TR110504|c2_g3	K13431		119.1	100.58	117.7
TR110504|c2_g7	K13431		83.42	91.43	131.44
TR110504|c2_g6	K13431		39.94	75.17	43.49
TR71312|c0_g1	K03070		4.12	3.28	3.45
TR51391|c0_g1	K10956		21.59	25.98	27.09
TR47365|c0_g3	K03070		8.19	9.84	14.24
TR77408|c0_g1	K03070		11.94	13.65	9.66
TR104108|c0_g1	K03106		28.44	20.14	16.63
TR115137|c0_g1	K03110		13.45	17.25	17.6
TR108718|c0_g1	K12271		25.71	23.36	37.1
TR105818|c0_g1	K03070		0	2.29	0
TR67230|c2_g4	K12196		67.3	115.25	119.42
TR109893|c0_g3	K03363		18.32	99.96	77.73
TR45036|c1_g1	K12191		59.41	105.98	117.42
TR56231|c0_g2	K12191		32.99	91.05	39.74
TR56231|c0_g1	K12191		32.81	90.79	31.12
TR112662|c1_g2	K17302		51.17	104.07	107.28
TR108333|c0_g2	K17302	0v3L_up;3CvL_up	0	0	36.98
TR108333|c0_g3	K17302	0v3L_dn;3CvL_dn	9.58	7.46	0
TR108333|c0_g4	K17302	0v3L_up;3CvL_up	0	0	8.3
TR104235|c1_g4	K10592		51.6	63.13	112.53
TR51871|c0_g1	K13137		30	101.65	70.6
TR52387|c0_g1	K12198		60.42	98.09	80.45
TR49987|c0_g1	K12197		65.59	121.74	61.2
TR92534|c0_g1	K12197		30.9	76.39	102.57
TR118116|c0_g1	K12194		26	52.84	106.48
TR87682|c0_g1	K11835		19.66	22.85	30.84
TR67076|c0_g1	K12196		26.9	54.15	60.57
TR103782|c0_g1	K14963		25.65	43.36	24.98
TR58151|c0_g1	K20523		19.61	24.89	25.95
TR100602|c0_g1	K20523		19.56	31.94	37.59
TR46396|c4_g1	K16240		10.9	8.37	23.5
TR71817|c0_g1	K10591		15.06	13.98	20.4
TR73034|c0_g1	K12191		1.39	0	3.81
TR42797|c0_g1	K05236		7.47	2.65	9.69
TR66300|c0_g1	K05236		5.9	3.37	3
TR66300|c0_g2	K05236		0	0	3
TR101586|c0_g2	K05236		0	0.8	3.06
TR72636|c0_g1	K11855		15.95	19.73	21.27
TR112572|c1_g1	K07767		20.62	20.77	28.05
TR50640|c0_g2	K11855		9.13	11.05	15.07
TR50640|c0_g1	K11855		5.53	2.5	6.62
TR52162|c0_g1	K12184		34.16	57.56	40.38
TR45305|c0_g1	K00921		8.26	13.24	17.89
TR50822|c0_g2	K10143		4.76	4.08	11.1
TR117729|c0_g1	K12183		15.09	18.12	21.17
TR115595|c0_g1	K11366		14.38	19.42	19.48
TR67181|c0_g1	K12195		21.86	46.05	50.32
TR45350|c1_g4	K19760		31.11	41.21	40.28
TR45350|c1_g3	K18643		7.44	7.79	10.27
TR60984|c0_g1	K11838		8.99	3.92	11.62
TR100173|c0_g1	K11855		11.8	15.56	19.87
TR35210|c0_g1	K11855		6.16	6.38	14.79
TR35756|c0_g2	K11851		12.69	15.85	9.5
TR38023|c0_g1	K12193		42.33	68.42	82.19
TR16756|c0_g1	K17302		7.04	4.83	10.74
TR59393|c0_g1	K17302		3.18	0.64	3.23
TR74309|c0_g1	K17302		5.31	7.08	6.75
TR42935|c0_g2	K21343		7.68	6.32	8.7
TR42935|c1_g1	K21343		6.1	11.97	14.21
TR50822|c0_g3	K10143		8.17	3.54	11.7
TR71759|c0_g1	K05236		50.21	61.42	71.38
TR58201|c0_g1	K05236		11.23	13.16	15.19
TR56164|c0_g1	K05236		3.27	0.21	0.95
TR56164|c0_g2	K05236		0	0.21	0
TR56164|c0_g3	K05236		2.18	0.21	3.8
TR49058|c1_g1	K05236		31.84	30.51	59.98
TR94689|c0_g1	K05236		6.55	2.62	7.78
TR101586|c0_g1	K05236		0	0	0
TR70709|c1_g1	K12192		44.55	64.98	42.68
TR104232|c0_g1	K11844		6.78	6.28	7.71
TR112707|c0_g4	K12189		18.03	22.74	29.51
TR108333|c0_g1	K17302		0	0	0
TR75390|c1_g2	K11836		13.79	15.44	18.35
TR38969|c0_g1	K10592		15.09	12.05	22.36
TR99254|c0_g1	K12482		10.84	12.22	13.72
TR75255|c0_g1	K11807		9.31	13.26	18.24
TR72987|c0_g1	K01099		8.24	9.73	12.62
TR98052|c5_g1	K14962		11.06	14.55	22.78
TR88897|c1_g1	K14962		16.2	38.13	36.97
TR76851|c0_g1	K20523		9.29	6.85	10.14
TR106836|c0_g1	K17302		3.17	2.54	7.24
TR34731|c0_g2	K17302		10.7	2.33	1.84
TR34731|c0_g1	K17302		0	0	3.27
TR87467|c0_g1	K17302		1.7	0	1.72
TR71942|c0_g1	K12182		28.42	50.19	43.52
TR70625|c0_g1	K12188		8.75	15.34	13.02
TR49011|c0_g1	K15443		6.41	25.08	21.14
TR86616|c0_g1	K19476		14.72	16.52	24.73
TR64068|c0_g1	K19476		19.02	27.78	31.84
TR110659|c0_g1	K00921		5.76	1.79	4.72
TR74281|c0_g1	K12191		7.87	8.86	7.94
TR58201|c1_g1	K05236		2.14	1.71	2.82
TR107104|c3_g5	K15361		10.9	12.73	15.72
TR101246|c0_g1	K12197		3.95	0.53	0.33
TR49987|c2_g2	K12197		2.02	25.74	4.08
TR70648|c0_g1	K11842		23.4	27.64	31.56
TR102765|c0_g1	K21343		22.3	18.34	26.65
TR52411|c0_g1	K12482		33.79	43.49	54.04
TR99383|c0_g1	K07767		10.55	15.06	34.83
TR41913|c0_g1	K12182		26.53	49.44	59.89
TR38327|c0_g1	K05236		0	0	0.82
TR4889|c0_g1	K16794		0	0.84	0
TR51387|c0_g1	K12493		50.94	97.48	98.76
TR79058|c0_g1	K09517		45.86	82.51	93.23
TR30502|c0_g1	K07977		54.17	116.25	93.88
TR57540|c1_g1	K07937		222.07	428	404.52
TR57787|c0_g4	K07937		387.77	681.73	692.2
TR57787|c0_g1	K07937		62.39	85.03	147.41
TR72839|c0_g1	K07953		214.5	313.15	311.42
TR108475|c0_g1	K07943		20.11	24.45	43.41
TR58397|c0_g1	K12486		23.17	44.71	36.3
TR103734|c3_g2	K12486		1.8	3.17	10.32
TR42961|c4_g3	K12486		15.16	22.77	28.59
TR100362|c0_g2	K12486		21.54	16.97	37.76
TR49054|c0_g1	K09529		12.73	14.52	10.99
TR57951|c0_g1	K12489		11.09	8.31	11.61
TR47324|c0_g1	K07942		35.95	46.8	46.73
TR46462|c0_g6	K09537		19.89	27.57	27.74
TR64038|c0_g1	K15044		12.4	14.13	24.47
TR57946|c0_g1	K15044		44.04	34.45	62.12
TR95075|c0_g1	K09502		35.84	45.25	54.88
TR50859|c2_g1	K19371		12.92	19.59	17.24
TR49057|c0_g1	K09511		4.6	1.51	3.24
TR57961|c1_g1	K07955		23.84	26.65	23.27
TR101110|c0_g1	K07955		34.73	68.16	54.1
TR106379|c0_g1	K12489		9.71	7.02	14.05
TR51421|c0_g1	K07952		20.59	41.93	41.41
TR108161|c0_g1	K07950		26.21	58.65	57.05
TR47838|c0_g2	K03686		7.42	11.77	16.23
TR99174|c0_g1	K03686		3.45	4.8	6.44
TR34690|c0_g1	K07937		3.49	0	0.93
TR51958|c0_g1	K07937		3.43	4.15	5.15
TR81492|c0_g2	K07937		8.41	12.17	7.75
TR80869|c2_g1	K12492		30.41	38.47	47.36
TR80869|c2_g2	K12492		51.43	33.86	40.43
TR57787|c0_g3	K07937		6.11	10.88	18.03
TR83393|c0_g1	K07953		20.83	39.92	27.43
TR4681|c0_g1	K01537		1.55	1.25	0
TR38928|c0_g1	K01530		15.44	21.56	22.61
TR88552|c2_g2	K14802		23.49	17.69	30.54
TR47720|c1_g1	K14802		16.21	12.26	28.73
TR65122|c0_g1	K14802		4.4	3.53	10.65
TR108413|c0_g1	K14802		6.27	5	6.83
TR44272|c0_g1	K14802		2.66	1.06	0.68
TR113064|c0_g1	K14802		0	1.12	0
TR113064|c0_g2	K14802		0	0	1.78
TR113064|c0_g3	K14802		3.73	1.12	0.59
TR86733|c0_g1	K14802		4.2	0.84	0.53
TR101151|c0_g1	K14802		3.52	1.88	1.79
TR86530|c0_g1	K14802		5.32	0	6.35
TR38678|c0_g1	K14802		6.95	11.56	6.74
TR99605|c0_g1	K01530		0.91	2.92	4.17
TR31002|c0_g1	K01530		3.98	1.19	2.01
TR111518|c0_g1	K01530		10.24	9.76	16.77
TR102438|c0_g1	K01530		0	3.83	0
TR102438|c0_g2	K01530		6.71	0	10.72
TR65057|c0_g1	K01530		2.53	1.01	1.92
TR115617|c0_g1	K14802		17.49	28.48	32.22
TR94418|c0_g1	K01530		2.07	0	0.12
TR115640|c0_g1	K01530		25.9	32.79	39.05
TR101973|c2_g3	K01530		3.51	0.88	4.18
TR115640|c0_g2	K01530		18.17	28.02	35.47
TR72113|c0_g1	K01530		4.76	2.66	8.18
TR40954|c0_g1	K01530		0	1.41	0
TR73635|c1_g1	K01530		15.21	13.46	19.56
TR92592|c0_g2	K14802		0.97	0	0.49
TR80789|c0_g2	K01534		1.55	4.97	0
TR38260|c1_g1	K17686		14.9	18.03	21.83
TR38260|c1_g2	K01534		3.99	1.61	1.01
TR80789|c0_g1	K01534		11.54	13.44	29.69
TR73699|c0_g1	K01534		0.8	2.52	2.15
TR80827|c0_g2	K17686	0v3C_up	0	4.32	1.24
TR101989|c0_g1	K17686		18.62	13.36	19.61
TR64210|c0_g1	K17686		0.98	0.69	2.19
TR45864|c0_g1	K17686		0	0	0.3
TR80827|c0_g1	K17686		17.28	44.52	39.73
TR98015|c0_g1	K01533		13.72	14.5	18.81
TR110550|c0_g3	K17964		6.1	2.03	8.58
TR111450|c0_g8	K01533		28.16	56.3	37.31
TR111450|c0_g5	K01533		3.55	25.57	14.44
TR111450|c0_g4	K01533		3.7	0.99	0
TR111450|c0_g1	K01533		0	0	0.65
TR86607|c0_g1	K01531		15.8	15.47	13.65
TR108139|c0_g1	K01535		107.21	123.18	179.41
TR35256|c1_g1	K01535		51.46	69.88	146.92
TR39347|c0_g1	K01535		3.81	4.57	11.13
TR38028|c0_g1	K01535		18.71	27.16	22.42
TR47629|c0_g1	K01535		27.84	11.96	40.24
TR91235|c0_g1	K01535		10.7	6.93	22.25
TR49265|c0_g1	K01535		2.66	0.53	3.7
TR81278|c0_g1	K01535		19.96	9.41	37.7
TR45799|c0_g1	K01535		12.39	8.26	11.04
TR71867|c0_g2	K01535		19.68	9.29	19.73
TR50704|c4_g1	K01535		3.84	5.41	4.59
TR100643|c0_g2	K01535		1.96	0.9	3.25
TR87118|c0_g1	K01535		3.29	1.31	8.35
TR78238|c0_g2	K01535		0.41	0.33	1.45
TR78238|c0_g1	K01535		12.01	7.12	16.89
TR22735|c0_g1	K01535		1.08	0	0
TR43730|c0_g1	K01535		41.42	51.15	48.28
TR71867|c0_g1	K01535		2.22	4.61	2.92
TR2499|c0_g1	K01535		0.85	0	0
TR47153|c0_g1	K01535		0.7	0.56	0
TR42443|c0_g1	K01535		46.26	59.45	76.2
TR35256|c0_g1	K01535		12.8	22.38	17.87
TR72542|c0_g1	K01535		2.81	2.25	4.29
TR40178|c0_g1	K01535		6.44	7.9	10.77
TR100643|c0_g1	K01535		2.98	0.8	4.05
TR39157|c0_g1	K01535		0	0	0.38
TR33231|c0_g1	K01535		0	0	0
TR90304|c0_g1	K01535		0	0.16	1.3
TR83202|c0_g1	K01537		0.74	0.15	0.65
TR88384|c0_g1	K01537		0	0	1.42
TR54846|c0_g1	K01537		0	2.12	0
TR60679|c0_g1	K05853		0	0.69	0
TR93768|c0_g1	K05853		17	18.37	24.69
TR64394|c0_g1	K01537		0.62	0	1.25
TR41149|c2_g1	K01537		20.06	19.58	45.03
TR95606|c0_g1	K01537		1.84	1.59	0.53
TR12980|c0_g1	K01537		2.82	0	0
TR40728|c0_g1	K01537		195.14	132.41	123.51
TR57318|c0_g1	K01537		6.3	8.05	8.54
TR45116|c1_g1	K01537		20.48	19.92	24.24
TR95383|c0_g1	K01537		36.3	31.68	57.17
TR56157|c0_g1	K01537		0	0.92	1.76
TR51966|c1_g1	K01537		2.2	1.74	3.99
TR40734|c1_g1	K01537		8.52	8.06	15.96
TR102114|c0_g1	K01537		0.5	0.2	0.5
TR41149|c2_g3	K01537		70.05	102.53	118.62
TR74237|c0_g3	K01537		0	0	0
TR83090|c0_g1	K01537		0.81	1.93	0.82
TR74250|c0_g1	K01537		2.94	3.91	4.71
TR113603|c0_g1	K01537		4.19	0	0
TR113603|c0_g2	K01537		0	3.82	2.73
TR56258|c0_g2	K01537		13.19	41.01	12.52
TR74237|c0_g2	K01537		4.58	9.73	5.39
TR66572|c0_g1	K01537		1.04	8.7	0.79
TR77938|c0_g1	K01537		2.25	0.9	1.14
TR74237|c0_g1	K01537		0.47	0.93	0.7
TR78393|c0_g1	K01537		0	0	0.83
TR12174|c0_g1	K14951		0	1.39	0
TR111496|c0_g1	K14950		27.57	20.94	48.74
TR36194|c0_g1	K01539		0	1.62	0
TR79469|c0_g1	K01540		0	1.63	0
TR103153|c0_g1	K01537		0	0.8	0
TR98580|c0_g1	K01540		0	2.25	0
TR16202|c0_g1	K01540		0	1.09	0
TR24694|c0_g1	K01539		0	0	0
TR12842|c0_g1	K01539		0	3.27	0
TR15772|c0_g1	K01537		10.32	3.16	2.81
TR54357|c0_g1	K01535		0	0	0
TR54357|c0_g2	K01535		0	0.61	2.07
TR54357|c0_g3	K01535		2.33	0.62	1.05
TR92554|c0_g1	K17686		1.6	4.48	1.62
TR45827|c0_g1	K17686		0	1.34	1.95
TR45827|c0_g2	K17686		0	0	1.46
TR44369|c0_g1	K01535		0	0	0
TR34840|c0_g1	K01535		0	0	0
TR33099|c0_g1	K01535		1.24	0	0
TR33099|c0_g2	K01535		0	0	1.9
TR33099|c0_g3	K01535		0	0.99	3.16
TR45813|c0_g2	K01535		0	0	1.6
TR81367|c0_g1	K14802		2.28	0	1.16
TR78907|c0_g1	K14802		0	0	0.56
TR47720|c0_g1	K14802		1.43	8.03	4.39
TR64235|c0_g1	K01537		3.4	5.45	11.55
TR38149|c0_g1	K01537		1.15	0	0.59
TR28407|c0_g1	K01533		0	0	0
TR113730|c0_g1	K08955		27.32	56.23	67.82
TR113664|c0_g1	K08956		29.51	42.92	57.12
TR42403|c0_g1	K08955		3.44	1.58	6.1
TR100138|c0_g1	K08955		24.75	33.47	34.58
TR112727|c0_g1	K08900		3.29	3.15	6.3
TR40694|c0_g7	K08900		11.69	17.73	13.42
TR40694|c0_g10	K08900		5.42	0	2.21
TR93787|c0_g1	K08900		18.2	6.1	11.63
TR40694|c0_g8	K08900		7.82	10.87	6.05
TR40694|c0_g2	K08900		3.58	0.29	3.8
TR40694|c0_g9	K08900		10.28	15.31	14.73
TR100353|c0_g1	K08900		15.48	17.92	42.85
TR40694|c0_g6	K08900		0	3.49	5.51
TR118983|c2_g1	K08900		3.19	0	1.13
TR63169|c0_g1	K08900		61.84	10.62	18.52
TR118983|c0_g1	K08900		2.44	0.52	0.66
TR82330|c0_g3	K02704	0v3L_dn	152.08	38.94	3.2
TR108670|c0_g1	K01358		34.12	72.92	72.13
TR78275|c1_g1	K01358		28.39	35.2	32.34
TR52373|c0_g1	K01358		33.69	46.12	45.56
TR94255|c0_g3	K01358		29.6	49.55	17.75
TR94255|c0_g1	K01358		14.74	32.46	37.04
TR110934|c0_g1	K01358		23.05	14.11	15.33
TR72663|c0_g1	K01358		28.04	34.17	27.53
TR58094|c0_g2	K09560		29.67	35.5	30.66
TR115977|c0_g1	K03671		16.42	37.55	17.02
TR52733|c1_g4	K10688	0v3C_up	1.23	39.7	16.67
TR51477|c0_g1	K03066		59.3	71.86	96.55
TR57905|c0_g3	K11996		26.77	34.49	28.34
TR52733|c0_g1	K10688		12.95	35.9	38.67
TR50828|c1_g2	K10688		17.31	18.26	26.92
TR104582|c0_g1	K07478		2.31	3.49	5.33
TR92494|c0_g1	K17681		9.91	10.6	10.62
TR67237|c0_g2	K14575		3.48	4.41	11.22
TR74404|c0_g1	K02977		179.88	368.14	267.16
TR53458|c0_g1	K08770	0v3L_up;3CvL_up	2.19	4.39	1044.1
TR108841|c0_g1	K02977		1.41	0	0
TR107505|c1_g1	K08770		0	0.84	0
TR98823|c0_g1	K08770		23.13	34.94	80.51
TR70246|c0_g1	K08770		0	0	1.45
TR30085|c0_g2	K08770		0	15.27	0
TR107505|c4_g2	K08770		0	1.53	0
TR70246|c0_g2	K08770		0	0	0.45
TR107505|c1_g2	K08770		0	0	0
TR113073|c1_g1	K08770		0	0	2.77
TR107040|c4_g4	K12158		55.88	89.07	76.53
TR63179|c0_g1	K10686		3.26	2.5	3.25
TR57410|c3_g1	K12164		9.31	10.25	17.12
TR98651|c0_g1	K10380		11.87	19.11	27.28
TR30672|c0_g1	K10330		180.42	225.31	240.48
TR31352|c0_g1	K21442	3CvL_dn	34.41	47.08	5.74
TR57768|c0_g1	K00134		682.01	699.77	1154.07
TR73687|c0_g1	K00134		170.74	106.27	327.62
TR51360|c0_g1	K05298		79.96	95.26	181.21
TR95014|c0_g1	K05298		66.2	89.19	326.17
TR61620|c0_g2	K00134	0v3C_up;3CvL_dn	0	8.64	0
TR110670|c1_g1	K00951		24.4	19.79	24.84
TR66262|c0_g1	K00134		0	0	0.93
TR57314|c0_g1	K21435		7.74	2.44	5.11
TR65282|c0_g1	K01139		7.47	2.98	7.83
TR80786|c0_g1	K00134		20.81	50.88	40.04
TR28521|c0_g1	K00134		1.55	0.62	0
TR102333|c0_g1	K00134		13.97	20.54	26.75
TR38720|c1_g1	K01139		10.19	9.93	9.48
TR92082|c0_g1	K00134		1.56	0	0.4
TR72718|c0_g1	K00134		0	0	1.01
TR85232|c0_g1	K00951		7.64	8.06	23.65
TR63007|c0_g1	K00134		0.99	0	0
TR85366|c0_g1	K03697		10.81	3.92	4.96
TR87238|c0_g4	K12614		0	0	0
TR47550|c0_g1	K12879		3.61	1.5	4.73
TR85697|c0_g1	K12795		143.41	194.61	205.25
TR41942|c2_g1	K09553		271.26	48.45	42.21
TR109301|c0_g1	K09553		154.54	57.28	25.53
TR111098|c0_g1	K09560		358.59	122.05	104.92
TR41996|c0_g1	K17766		12.28	14.92	18.82
TR81741|c0_g1	K04460		32.6	37.9	52.34
TR49962|c0_g1	K16365		11.76	18.81	23.03
TR41942|c2_g2	K09553		0	0.83	0
TR100141|c0_g1	K10689		51.76	77.86	62.06
TR25158|c0_g1	K13341		0	1.06	0
TR65417|c0_g1	K10666		121.83	166.5	117.75
TR68207|c0_g3	K22651		15.24	20.31	22.53
TR90983|c1_g1	K10666		9.6	6.05	7.83
TR98043|c1_g1	K10666		9.6	13.03	15.04
TR84206|c0_g1	K10666		4.19	2.37	5.02
TR44695|c0_g1	K10666		14.23	17.82	17.44
TR116527|c0_g1	K10666		37.2	38.16	31.6
TR38050|c0_g1	K10666		55.64	59.7	44.15
TR36897|c0_g1	K10666		54.94	23.86	48.23
TR44925|c0_g1	K22651		4.83	16.13	8.08
TR58389|c0_g1	K13344		47.16	96.91	89.56
TR90992|c0_g2	K13346		10.4	8.55	5.9
TR40755|c0_g5	K13345		25.23	23.59	20.58
TR40755|c0_g6	K13345		12.71	4.19	8.92
TR103422|c0_g1	K13342		19.34	22.52	35.53
TR97447|c0_g1	K13339		20.01	20.17	19.91
TR111303|c1_g1	K13339		4.18	2.12	4.47
TR80684|c0_g1	K13341		13.63	17.55	25.52
TR115982|c0_g1	K12796		13.52	3.59	13.96
TR103785|c0_g1	K12796		4.89	0.43	8.8
TR51950|c0_g1	K13343		59.5	69.41	64.44
TR92471|c0_g1	K12880		11.59	17.83	18.48
TR115570|c0_g1	K14848		18.33	31.6	19.91
TR37071|c0_g1	K04508		0	0.78	0.99
TR60807|c0_g1	K10752		14.03	22.04	34.22
TR40758|c0_g3	K01872		8.87	7.97	14.08
TR72134|c0_g1	K00924		2.04	0.41	1.55
TR40755|c0_g3	K13345		1.16	5.56	1.77
TR40755|c0_g2	K13345		0	4.72	0.74
TR40755|c0_g4	K13345		0	7.54	5.49
TR40755|c0_g1	K13345		0	7.23	2.95
TR59651|c0_g1	K10704		71.33	159.5	169.26
TR99413|c0_g2	K10704		350.39	661.88	592.43
TR38110|c1_g1	K10579		138.42	261.29	264.23
TR63552|c0_g1	K10704	0v3C_up;0v3L_up	0	53.22	51.65
TR63552|c0_g2	K10704	0v3C_dn;0v3L_dn	43.53	0	0
TR60716|c1_g2	K10580		72.22	117.76	73.17
TR111214|c0_g1	K06689		18.58	109.33	150.75
TR103497|c0_g1	K10577		113.47	192.09	148.97
TR86726|c0_g1	K10577		81.99	181.71	113.58
TR53538|c0_g1	K10576	0v3C_up;3CvL_dn	0	20.75	0
TR85943|c0_g2	K10573		274.55	353.68	388.63
TR85643|c1_g7	K06689		318.15	573.82	573.35
TR73677|c1_g2	K06689		178.35	340.82	427.66
TR42424|c0_g2	K06689		111.17	115.8	159.53
TR73677|c2_g1	K06689		428.86	619.63	860.9
TR90436|c1_g1	K06689		480.46	1172.51	998.31
TR60794|c0_g1	K10573		222.97	328.98	526.81
TR59075|c0_g1	K13886	3CvL_dn	0	5.33	0
TR35737|c0_g1	K10581		10.87	7.99	9.47
TR99413|c0_g1	K10704		0	0	0
TR93364|c0_g1	K10752		16.42	15.53	19.3
TR36453|c0_g1	K10579		37.63	52.08	50.19
TR64043|c0_g1	K06688		15.58	26.75	24.79
TR108208|c1_g1	K06688		0.82	10.64	12.78
TR43566|c0_g1	K06688		1.14	1.52	1.54
TR32162|c0_g1	K14571		6.51	3.53	7.94
TR89405|c0_g1	K13338		4.69	7.93	11.21
TR51297|c0_g1	K10583		6.67	7.23	14.49
TR32250|c0_g1	K10583		55.01	70.5	62.94
TR118115|c0_g4	K10581		7.85	8.56	12.74
TR57563|c0_g1	K06664		9.67	18.81	22.3
TR113685|c0_g1	K13960		2.58	4.77	1.36
TR88589|c0_g1	K10581		5.47	8.95	18.78
TR53545|c0_g1	K19041		6.46	6.81	21.15
TR97387|c0_g2	K14863		13.12	9.66	17.78
TR92476|c0_g1	K15542		5.45	7.41	16.05
[truncated: 23,515 more rows]

## Sheet: KEGGmap
Enrichment analysis of KEGG Pathway mapping using KEGG mapper based on KAAS annotation. (3/5/2019)
		Total unique KO	4796	403	145	99	137	152	143	160		4224	4249	4424	4260		934	678	676	726
		Can't map	1850	131	46	31	48	41	43	45		1633	1641	1711	1651		230	147	153	172
		Total mapped	2946	272	99	68	89	111	100	115		2591	2608	2713	2609		704	531	523	554			Enrichment Factor																P-value
				DEG								TPM>1					Top 1%						DEG							TPM>1				Top 1%					DEG							TPM>1
Map ID	KEGG Pathway	Total KO entry (3/5/19)	All	DEG	0v3C_up	0v3C_dn	0v3L_up	0v3L_dn	3CvL_up	3CvL_dn	%DEG/All	Mean	D0	D3C	D3L	%MeanTPM/All	All_top	D0	D3C	D3L	%All_top/All		DEG	0v3C_up	0v3C_dn	0v3L_up	0v3L_dn	3CvL_up	3CvL_dn	Mean	D0	D3C	D3L	All	D0	D3C	D3L		DEG	0v3C_up	0v3C_dn	0v3L_up	0v3L_dn	3CvL_up	3CvL_dn	Mean	D0	D3C	D3L
map00940	Phenylpropanoid biosynthesis	36	22	11	8	5	4	2	6	6	50	20	20	21	20	90.9091	13	8	13	13	59.0909		5.41544	10.8209	9.84626	6.01839	2.41278	8.03455	6.98656	1.03365	1.02691	1.03652	1.02652	2.47275	2.01746	3.32852	3.14227		8.7215e-07	2.52582e-07	0.000102976	0.00335892	0.152487	5.84618e-05	0.000126777	0.257799	0.266445	0.308702	0.266915
map00190	Oxidative phosphorylation	215	106	25	4	0	1	21	3	11	23.5849	83	86	91	84	78.3019	44	35	33	29	41.5094		2.55445	1.12293	0	0.312275	5.25803	0.833774	2.65841	0.890302	0.916469	0.93222	0.894813	1.73703	1.83189	1.75363	1.45484		4.32278e-06	0.197697	0.0803689	0.124931	9.58823e-11	0.218132	0.00170075	0.00166958	0.00788794	0.00988392	0.00190854
map03010	Ribosome	143	131	24	11	4	7	11	8	13	18.3206	127	130	128	129	96.9466	91	82	77	70	69.4656		1.98428	2.49873	1.32286	1.76876	2.2286	1.79908	2.54218	1.10229	1.12098	1.06102	1.11193	2.9069	3.47281	3.31093	2.84151		0.000397893	0.00268912	0.17525	0.0561865	0.00601555	0.0423771	0.00101378	0.000163672	1.41548e-06	0.00421133	1.30802e-05
map04626	Plant-pathogen interaction	78	33	9	3	3	5	4	4	3	27.2727	33	32	32	33	100	9	9	8	9	27.2727		2.95388	2.70523	3.9385	5.01532	3.21704	3.57091	2.32885	1.13701	1.09537	1.05298	1.12917	1.14127	1.5131	1.36555	1.45028		0.00173623	0.0739585	0.0327569	0.00236569	0.0265815	0.0194833	0.098227	0.0140927	0.0758206	0.186208	0.017735
map00073	Cutin, suberine and wax biosynthesis	14	11	5	4	1	1	0	0	0	45.4545	11	9	11	10	100	5	3	4	4	45.4545		4.92313	10.8209	3.9385	3.00919	0	0	0	1.13701	0.924219	1.08588	1.02652	1.90212	1.5131	2.04832	1.93371		0.00169246	0.000315124	0.201636	0.245242	0.654946	0.683499	0.644834	0.242922	0.242233	0.403357	0.373956
map00195	Photosynthesis	63	47	11	2	2	3	9	3	4	23.4043	42	43	42	43	89.3617	27	27	25	23	57.4468		2.53489	1.26628	1.84355	2.11284	5.08223	1.88043	2.1802	1.01605	1.03346	0.970363	1.03307	2.40395	3.18716	2.99622	2.60227		0.00205857	0.264592	0.203045	0.116168	3.91571e-05	0.139406	0.0744156	0.178429	0.164262	0.150123	0.165038
map00909	Sesquiterpenoid and triterpenoid biosynthesis	73	9	4	2	1	2	0	1	2	44.4444	8	8	9	9	88.8889	3	2	2	3	33.3333		4.81373	6.61279	4.81373	7.35581	0	3.27333	5.69275	1.01068	1.00409	1.08588	1.12917	1.39489	1.23289	1.25175	1.77256		0.00556448	0.0318337	0.172769	0.0263372	0.707416	0.232307	0.0413502	0.388803	0.390095	0.475879	0.334569
map01100	Metabolic pathways	4080	1104	115	39	25	35	54	43	44	10.4167	978	1002	1012	994	88.587	310	224	226	248	28.0797		1.12822	1.05122	0.981058	1.0494	1.29818	1.14745	1.02098	1.00724	1.02524	0.995393	1.01666	1.17504	1.12569	1.15311	1.19455		0.0120013	0.0768731	0.10034	0.0820161	0.00390111	0.0421717	0.0766948	0.0334969	0.000579483	0.0448435	0.00712322
map01110	Biosynthesis of secondary metabolites	1171	461	54	23	11	21	10	25	25	11.7137	435	443	444	434	94.3601	143	102	112	123	31.0195		1.26869	1.48465	1.03375	1.50786	0.575717	1.59761	1.38923	1.07289	1.0855	1.04584	1.06303	1.29806	1.22755	1.36851	1.41882		0.00969613	0.013052	0.130973	0.0142444	0.0146672	0.00461201	0.0197936	3.20243e-07	4.22415e-10	3.62767e-05	4.88638e-06
map00053	Ascorbate and aldarate metabolism	50	18	5	2	1	1	4	1	1	27.7778	18	18	17	18	100	11	9	7	10	61.1111		3.00858	3.3064	2.40686	1.83895	5.8979	1.63667	1.42319	1.13701	1.1296	1.02556	1.12917	2.55729	2.77401	2.19057	2.95427		0.0160875	0.0999595	0.280655	0.324215	0.00347919	0.341101	0.358471	0.0984284	0.110767	0.351455	0.111537
map00980	Metabolism of xenobiotics by cytochrome P450	33	14	4	2	1	2	3	3	1	28.5714	14	14	14	14	100	4	3	4	3	28.5714		3.09454	4.25108	3.09454	4.72873	5.68726	6.31286	1.82981	1.13701	1.1296	1.08588	1.12917	1.19562	1.18886	1.6094	1.1395		0.0273881	0.0680218	0.239446	0.0572754	0.0125623	0.00955698	0.326767	0.164984	0.180844	0.31469	0.181819
map04621	NOD-like receptor signaling pathway	139	33	6	3	4	4	5	1	3	18.1818	21	20	26	20	63.6364	7	7	7	7	21.2121		1.96925	2.70523	5.25134	4.01226	4.02129	0.892727	2.32885	0.723554	0.684607	0.855544	0.684344	0.887655	1.17685	1.19485	1.12799		0.0498054	0.0739585	0.00560511	0.0135751	0.00587691	0.372825	0.098227	0.000205156	2.63387e-05	0.00940948	2.55213e-05
map01120	Microbial metabolism in diverse environments	1163	191	12	5	3	4	6	5	8	6.28272	168	172	173	168	87.9581	57	48	42	51	29.8429		0.680474	0.778994	0.680474	0.693217	0.833734	0.771204	1.07298	1.00009	1.01723	0.983548	0.993195	1.24882	1.39427	1.23865	1.41991		0.037391	0.151477	0.175485	0.144962	0.149374	0.149033	0.144651	0.0913788	0.0775596	0.0753522	0.0882814
map03013	RNA transport	138	101	5	4	1	2	2	2	4	4.9505	100	100	100	100	99.0099	18	14	13	15	17.8218		0.536182	1.17852	0.428946	0.655468	0.525555	0.583366	1.01455	1.12576	1.11842	1.07513	1.11799	0.745781	0.769033	0.725025	0.789756		0.0472108	0.192583	0.224262	0.222238	0.159017	0.190461	0.202809	2.63832e-05	4.8931e-05	0.0018835	5.07307e-05
map04075	Plant hormone signal transduction	45	42	7	2	3	0	3	2	2	16.6667	42	41	41	42	100	10	8	6	8	23.8095		1.80515	1.41703	3.09454	0	1.89575	1.40286	1.21988	1.13701	1.10271	1.06003	1.12917	0.996347	1.05677	0.804698	1.01289		0.0515874	0.249791	0.0562397	0.273189	0.13784	0.251307	0.268989	0.00436806	0.0318616	0.11217	0.00585565
map01230	Biosynthesis of amino acids	230	110	6	4	2	3	2	4	4	5.45455	104	106	105	102	94.5455	31	23	27	26	28.1818		0.590775	1.08209	0.787701	0.902758	0.482555	1.07127	0.931542	1.07499	1.08852	1.03652	1.04705	1.17931	1.16004	1.38262	1.25691		0.0545596	0.200505	0.259738	0.227112	0.132748	0.201083	0.200334	0.00963165	0.0021768	0.0648415	0.0487602
map03040	Spliceosome	122	109	6	2	1	1	1	0	5	5.50459	105	105	107	105	96.3303	24	16	14	12	22.0183		0.596195	0.546011	0.397464	0.30368	0.243491	0	1.17511	1.09529	1.08815	1.06596	1.08773	0.921393	0.814389	0.72349	0.585434		0.0569205	0.170709	0.199966	0.116887	0.0622487	0.0215756	0.171735	0.00143681	0.00237755	0.00494373	0.00244794
map01200	Carbon metabolism	352	105	13	5	3	4	6	4	8	12.381	99	101	102	97	94.2857	43	34	33	41	40.9524		1.34097	1.41703	1.23782	1.261	1.5166	1.12229	1.9518	1.07204	1.08657	1.05486	1.04314	1.71372	1.7965	1.77034	2.07643		0.066695	0.137493	0.217198	0.183068	0.103497	0.197746	0.0304503	0.0139441	0.00337008	0.0195593	0.061429
map00520	Amino sugar and nucleotide sugar metabolism	156	47	7	1	1	3	5	2	2	14.8936	43	41	43	45	91.4894	25	16	17	23	53.1915		1.61311	0.63314	0.921777	2.11284	2.82346	1.25362	1.0901	1.04025	0.985397	0.993467	1.08112	2.22588	1.88869	2.03743	2.60227		0.0745048	0.32892	0.373281	0.116168	0.0225791	0.265724	0.276894	0.150671	0.166971	0.203605	0.0588374
map00010	Glycolysis / Gluconeogenesis	103	38	6	4	1	2	2	3	3	15.7895	37	38	38	37	97.3684	19	15	14	18	50		1.71014	3.13238	1.14009	1.74216	1.39687	2.32579	2.02243	1.10709	1.1296	1.08588	1.09945	2.09233	2.19001	2.07527	2.51891		0.0768846	0.0288763	0.372355	0.214123	0.25229	0.0984663	0.124824	0.0388489	0.00944692	0.0427827	0.0477315
map00052	Galactose metabolism	78	21	4	0	3	0	2	1	0	19.0476	20	20	20	20	95.2381	10	7	4	9	47.619		2.06303	0	6.18908	0	2.52767	1.40286	0	1.08287	1.07581	1.03417	1.0754	1.99269	1.84934	1.07293	2.27901		0.0836509	0.486595	0.0104622	0.523912	0.14399	0.358921	0.432102	0.193647	0.210238	0.320055	0.211235
map01130	Biosynthesis of antibiotics	1012	222	21	6	5	8	7	9	11	9.45946	209	213	210	206	94.1441	68	47	50	61	30.6306		1.02454	0.804259	0.975755	1.19283	0.836864	1.19432	1.26933	1.07043	1.08381	1.02719	1.04779	1.28179	1.17458	1.26867	1.46117		0.0941581	0.141741	0.184061	0.130579	0.137155	0.121204	0.0926106	0.000660004	3.52998e-05	0.0385444	0.00975502
map04014	Ras signaling pathway	180	29	4	2	2	4	2	1	0	13.7931	16	15	21	15	55.1724	6	4	3	6	20.6897		1.49391	2.05225	2.98783	4.56567	1.83038	1.01586	0	0.627317	0.584276	0.786329	0.584053	0.865792	0.765244	0.582712	1.10021		0.153742	0.182993	0.115273	0.00886932	0.205368	0.376186	0.313371	8.62314e-06	7.1671e-07	0.00109598	6.90996e-07
map00500	Starch and sucrose metabolism	112	41	5	1	3	1	0	5	0	12.1951	36	36	36	37	87.8049	11	5	4	11	26.8293		1.32084	0.725795	3.17001	0.807344	0	3.59268	0	0.998353	0.991845	0.953458	1.01901	1.12271	0.676588	0.54955	1.4267		0.15468	0.352596	0.0534178	0.365059	0.204812	0.00932035	0.193213	0.188456	0.186626	0.11982	0.194669
map04141	Protein processing in endoplasmic reticulum	140	86	10	2	4	3	5	4	5	11.6279	80	80	84	80	93.0233	38	33	25	25	44.186		1.2594	0.692037	2.01505	1.15469	1.54305	1.37023	1.48938	1.05769	1.05079	1.06063	1.05039	1.84904	2.12889	1.63747	1.54584		0.102131	0.235146	0.0886532	0.224766	0.118752	0.168407	0.126628	0.048694	0.061576	0.021466	0.0623962
map03008	Ribosome biogenesis in eukaryotes	82	59	3	1	0	1	1	0	1	5.08475	59	59	59	59	100	6	3	3	4	10.1695		0.550723	0.504366	0	0.561036	0.44984	0	0.434193	1.13701	1.1296	1.08588	1.12917	0.425559	0.282103	0.286418	0.360521		0.112012	0.273072	0.248647	0.301472	0.239049	0.127686	0.227999	0.000472922	0.000698647	0.00735935	0.000714812
map00941	Flavonoid biosynthesis	26	15	3	3	1	2	1	1	2	20	15	15	15	15	100	13	9	10	12	86.6667		2.16618	5.95152	2.88824	4.41348	1.76937	1.964	3.41565	1.13701	1.1296	1.08588	1.12917	3.6267	3.32881	3.75526	4.25415		0.111977	0.0112519	0.250686	0.064126	0.33129	0.315126	0.0952884	0.145008	0.159996	0.289682	0.160921
map00710	Carbon fixation in photosynthetic organisms	36	28	4	2	2	1	3	2	3	14.2857	26	27	26	26	92.8571	13	12	10	12	46.4286		1.54727	2.12554	3.09454	1.18218	2.84363	2.10429	2.74472	1.0558	1.08926	1.00832	1.04851	1.94288	2.37772	2.01175	2.27901		0.14594	0.176231	0.109807	0.371522	0.0667735	0.178186	0.0717378	0.194806	0.118881	0.278755	0.210325
map04120	Ubiquitin mediated proteolysis	127	71	6	3	2	2	1	3	2	8.4507	70	70	69	70	98.5915	14	11	12	10	19.7183		0.915286	1.25736	1.22038	0.932426	0.37381	1.24479	0.721617	1.121	1.11369	1.05529	1.11326	0.825144	0.859553	0.952037	0.74897		0.165192	0.215044	0.267969	0.27623	0.180322	0.216399	0.244184	0.000976137	0.00147808	0.0514312	0.00151434
map00480	Glutathione metabolism	50	20	3	2	1	2	3	2	1	15	19	20	20	19	95	10	8	8	9	50		1.62463	2.97576	2.16618	3.31011	3.98108	2.946	1.28087	1.08016	1.1296	1.08588	1.07271	2.09233	2.21921	2.25315	2.39296		0.173314	0.116043	0.297729	0.099798	0.0314045	0.117662	0.367885	0.209809	0.0866662	0.191392	0.227275
map00630	Glyoxylate and dicarboxylate metabolism	101	33	4	1	1	0	2	0	3	12.1212	30	33	31	29	90.9091	17	14	15	15	51.5152		1.31283	0.901745	1.31283	0	1.60852	0	2.32885	1.03365	1.1296	1.02007	0.992299	2.15573	2.35371	2.5604	2.41713		0.180111	0.373293	0.363288	0.361339	0.229323	0.317918	0.098227	0.203309	0.0175107	0.25772	0.207998
map04146	Peroxisome	73	47	5	1	1	0	1	1	2	10.6383	45	47	45	45	95.7447	14	11	13	12	29.7872		1.15222	0.63314	0.921777	0	0.564692	0.626809	1.0901	1.08863	1.1296	1.03968	1.08112	1.24649	1.29847	1.55803	1.35771		0.177449	0.32892	0.373281	0.233789	0.303194	0.326874	0.276894	0.0476933	0.00310192	0.16551	0.0588374
map03015	mRNA surveillance pathway	59	51	4	0	1	2	2	3	1	7.84314	51	51	51	51	100	8	3	3	7	15.6863		0.849481	0	0.849481	1.29808	1.04081	1.73294	0.502302	1.13701	1.1296	1.08588	1.12917	0.656417	0.326354	0.331346	0.729879		0.192567	0.172297	0.368865	0.26144	0.27817	0.156242	0.271897	0.00134864	0.00188867	0.0144123	0.00192633
map00270	Cysteine and methionine metabolism	110	44	3	1	1	0	1	2	0	6.81818	42	43	43	44	95.4545	16	13	13	13	36.3636		0.738469	0.676309	0.984626	0	0.603194	1.33909	0	1.08533	1.10393	1.0612	1.12917	1.52169	1.63919	1.66426	1.57114		0.197056	0.341365	0.37483	0.256698	0.318742	0.257792	0.171156	0.0615982	0.0260801	0.0994824	0.00457524
map00051	Fructose and mannose metabolism	109	27	2	0	1	0	1	0	1	7.40741	24	25	25	23	88.8889	12	10	9	9	44.4444		0.802288	0	1.60458	0	0.982983	0	0.948792	1.01068	1.04593	1.00545	0.961884	1.85985	2.05482	1.87763	1.77256		0.266454	0.395701	0.341712	0.435182	0.376483	0.391948	0.375929	0.23581	0.219809	0.281088	0.184638
map00030	Pentose phosphate pathway	83	22	1	0	0	1	0	0	0	4.54545	20	21	20	20	90.9091	11	8	6	11	50		0.492313	0	0	1.5046	0	0	0	1.03365	1.07826	0.987166	1.02652	2.09233	2.01746	1.53624	2.65884		0.265585	0.470126	0.597129	0.350708	0.42826	0.466493	0.415113	0.257799	0.194874	0.279242	0.266915
map00592	alpha-Linolenic acid metabolism	25	17	2	1	0	1	0	1	2	11.7647	15	15	15	15	88.2353	10	8	7	10	58.8235		1.27422	1.75045	0	1.94712	0	1.73294	3.01381	1.00325	0.996707	0.958132	0.996325	2.46156	2.61083	2.31942	3.12805		0.271984	0.331952	0.671601	0.315688	0.519586	0.33342	0.114086	0.288588	0.28861	0.247983	0.288561
map00360	Phenylalanine metabolism	79	20	1	1	1	1	1	1	1	5	19	19	20	20	95	9	5	9	6	45		0.541544	1.48788	2.16618	1.65506	1.32703	1.473	1.28087	1.08016	1.07312	1.08588	1.12917	1.8831	1.38701	2.5348	1.59531		0.293255	0.352616	0.297729	0.338907	0.364775	0.353801	0.367885	0.209809	0.226289	0.191392	0.0873357
map00196	Photosynthesis - antenna proteins	42	12	0	0	0	0	0	0	0	0	12	12	12	12	100	10	10	10	10	83.3333		0	0	0	0	0	0	0	1.13701	1.1296	1.08588	1.12917	3.48722	4.62335	4.69407	4.43141		0.311998	0.663006	0.755207	0.691554	0.630176	0.660211	0.619568	0.21354	0.231012	0.371336	0.232079
map00945	Stilbenoid, diarylheptanoid and gingerol biosynthesis	12	5	1	1	1	1	1	1	1	20	5	5	5	5	100	4	2	4	4	80		2.16618	5.95152	8.66471	6.62022	5.30811	5.892	5.12348	1.13701	1.1296	1.08588	1.12917	3.34773	2.21921	4.50631	4.25415		0.313705	0.146741	0.105256	0.133783	0.16177	0.148015	0.166655	0.525982	0.543479	0.662153	0.544523
map02010	ABC transporters	501	23	3	1	1	2	1	2	0	13.0435	19	19	21	18	82.6087	5	3	0	4	21.7391		1.41272	1.29381	1.88363	2.87836	1.15394	2.56174	0	0.939271	0.933149	0.991458	0.883697	0.909708	0.723655	0	0.924816		0.201583	0.3661	0.319395	0.12138	0.373922	0.141451	0.398787	0.163278	0.151866	0.281675	0.0738285
map02020	Two-component system	482	14	2	0	0	0	1	1	1	14.2857	8	9	11	8	57.1429	4	4	2	3	28.5714		1.54727	0	0	0	1.89575	2.10429	1.82981	0.649722	0.726172	0.853194	0.645239	1.19562	1.58515	0.804698	1.1395		0.243197	0.619011	0.720601	0.650228	0.321256	0.304396	0.326767	0.00321883	0.0131246	0.0725883	0.00248429
map02024	Quorum sensing	282	15	3	2	1	1	0	1	1	20	13	13	13	13	86.6667	5	4	3	5	33.3333		2.16618	3.96768	2.88824	2.20674	0	1.964	1.70783	0.985411	0.978988	0.941098	0.978612	1.39489	1.47947	1.12658	1.77256		0.111977	0.0758901	0.250686	0.296062	0.561302	0.315126	0.336495	0.288015	0.284275	0.225626	0.284008
map04010	MAPK signaling pathway	235	40	4	2	3	2	3	2	1	10	27	25	31	26	67.5	7	4	4	6	17.5		1.08309	1.48788	3.24926	1.65506	1.99054	1.473	0.640435	0.767484	0.706001	0.841559	0.733959	0.732315	0.554802	0.563289	0.797653		0.204541	0.242193	0.0506419	0.223571	0.127965	0.243837	0.331447	0.000386872	1.2739e-05	0.00241853	5.67295e-05
map01220	Degradation of aromatic compounds	215	9	1	0	0	1	0	1	0	11.1111	6	6	8	6	66.6667	2	2	2	2	22.2222		1.20343	0	0	3.6779	0	3.27333	0	0.758008	0.753067	0.965229	0.752779	0.929924	1.23289	1.25175	1.18171		0.383503	0.734865	0.810208	0.213242	0.707416	0.232307	0.698471	0.0678878	0.0609156	0.368916	0.0605141
map00230	Purine metabolism	208	58	3	0	0	0	1	0	3	5.17241	54	55	55	54	93.1034	8	7	7	8	13.7931		0.560218	0	0	0	0.457596	0	1.32504	1.0586	1.07117	1.02972	1.05129	0.577194	0.669589	0.679831	0.733474		0.117237	0.135016	0.254643	0.165807	0.244302	0.132266	0.207593	0.0864348	0.056221	0.164435	0.102315
map04714	Thermogenesis	187	102	20	6	1	1	13	2	12	19.6078	88	88	95	87	86.2745	33	26	23	20	32.3529		2.1237	1.75045	0.42474	0.324521	3.38262	0.577647	3.01381	0.980952	0.974558	1.01136	0.963114	1.35386	1.4142	1.27016	1.04268		0.000488702	0.0724681	0.221149	0.136331	6.61147e-05	0.187578	0.000364025	0.101691	0.0906531	0.144342	0.0675711
map00680	Methane metabolism	186	24	3	0	0	2	1	1	1	12.5	21	22	24	21	87.5	11	10	9	10	45.8333		1.35386	0	0	2.75843	1.10586	1.2275	1.06739	0.994886	1.03547	1.08588	0.988022	1.91797	2.31168	2.11233	2.2157		0.209179	0.438824	0.569674	0.128474	0.375496	0.369926	0.376549	0.239856	0.249379	0.137308	0.237324
map04144	Endocytosis	164	83	5	2	1	3	1	1	2	6.0241	70	69	74	70	84.3373	18	10	16	15	21.6867		0.652463	0.71705	0.52197	1.19643	0.319766	0.35494	0.617287	0.958926	0.939066	0.968136	0.952311	0.907516	0.668436	1.08586	0.961028		0.101363	0.242792	0.282609	0.221137	0.131873	0.163964	0.206478	0.0748477	0.0398014	0.0899729	0.0614449
map04015	Rap1 signaling pathway	159	25	3	3	2	3	1	1	1	12	14	13	18	12	56	4	3	3	4	16		1.29971	3.57091	3.46588	3.97213	1.06162	1.1784	1.0247	0.636727	0.587393	0.781836	0.542001	0.669545	0.665763	0.675946	0.85083		0.21582	0.0407463	0.0933351	0.0318766	0.376417	0.372284	0.376935	5.25326e-05	4.89515e-06	0.00201807	5.93811e-07
map04020	Calcium signaling pathway	146	14	4	2	2	2	2	0	1	28.5714	10	12	13	10	71.4286	5	4	5	4	35.7143		3.09454	4.25108	6.18908	4.72873	3.79151	0	1.82981	0.812152	0.96823	1.00832	0.806549	1.49452	1.58515	2.01175	1.51934		0.0273881	0.0680218	0.0363847	0.0572754	0.0813667	0.615967	0.326767	0.0582482	0.278259	0.380192	0.0506539
map00860	Porphyrin and chlorophyll metabolism	129	41	5	0	0	2	2	2	2	12.1951	36	37	40	36	87.8049	8	5	7	5	19.5122		1.32084	0	0	1.61469	1.29466	1.43707	1.24963	0.998353	1.0194	1.0594	0.991465	0.816519	0.676588	0.961712	0.648499		0.15468	0.243838	0.381327	0.228	0.262401	0.247696	0.266549	0.188456	0.194207	0.119003	0.186438
map04218	Cellular senescence	116	41	6	4	2	3	2	0	2	14.6341	33	29	40	29	80.4878	6	4	4	5	14.6341		1.58501	2.90318	2.11334	2.42203	1.29466	0	1.24963	0.915157	0.798986	1.0594	0.79868	0.612389	0.54127	0.54955	0.648499		0.0938982	0.0358582	0.176814	0.091475	0.262401	0.240326	0.266549	0.0610943	0.00111361	0.119003	0.00108615
map00564	Glycerophospholipid metabolism	110	41	5	1	0	2	0	1	3	12.1951	39	40	39	40	95.122	7	5	6	7	17.0732		1.32084	0.725795	0	1.61469	0	0.718537	1.87444	1.08155	1.10205	1.03291	1.10163	0.714454	0.676588	0.824325	0.907898		0.15468	0.352596	0.381327	0.228	0.204812	0.351153	0.140193	0.0787679	0.0351846	0.206497	0.0356267
map04110	Cell cycle	109	60	2	1	0	1	1	0	0	3.33333	48	45	52	51	80	7	5	4	5	11.6667		0.361029	0.49596	0	0.551685	0.442342	0	0	0.90961	0.847201	0.941098	0.959793	0.48821	0.462335	0.375526	0.443141		0.0536041	0.268273	0.242791	0.297237	0.233838	0.123263	0.0894706	0.0270383	0.00158309	0.0535307	0.101612
map04210	Apoptosis	109	25	5	3	2	3	3	3	3	20	19	19	23	18	76	9	8	6	8	36		2.16618	3.57091	3.46588	3.97213	3.18486	3.5352	3.07409	0.86413	0.858497	0.999012	0.813001	1.50648	1.77537	1.35189	1.70166		0.051045	0.0407463	0.0933351	0.0318766	0.0524917	0.0416819	0.0566356	0.0469702	0.0395522	0.283288	0.0135701
map00330	Arginine and proline metabolism	106	29	2	1	0	0	0	1	0	6.89655	24	25	27	24	82.7586	4	2	3	2	13.7931		0.746957	1.02612	0	0	0	1.01586	0	0.940976	0.973794	1.01099	0.934484	0.577194	0.382622	0.582712	0.366737		0.253818	0.376123	0.506361	0.409045	0.326535	0.376186	0.313371	0.138874	0.196555	0.275701	0.126313
map00920	Sulfur metabolism	104	17	0	0	0	0	0	0	0	0	14	15	15	14	82.3529	6	5	2	4	35.2941		0	0	0	0	0	0	0	0.936363	0.996707	0.958132	0.929903	1.47694	1.63177	0.662693	1.25122		0.191752	0.558381	0.671601	0.592776	0.519586	0.555047	0.507228	0.197656	0.28861	0.247983	0.186258
map00620	Pyruvate metabolism	103	36	3	1	0	0	1	0	1	8.33333	31	34	31	30	86.1111	12	11	11	12	33.3333		0.902574	0.826599	0	0	0.737237	0	0.711594	0.979094	1.06685	0.935066	0.940974	1.39489	1.69523	1.72116	1.77256		0.231043	0.367482	0.429217	0.32921	0.355085	0.286278	0.350039	0.180011	0.131037	0.0906667	0.114365
map04142	Lysosome	103	51	3	1	0	2	2	2	2	5.88235	41	42	48	41	80.3922	18	12	14	16	35.2941		0.637111	0.583482	0	1.29808	1.04081	1.15529	1.0046	0.914069	0.93026	1.02201	0.907763	1.47694	1.30542	1.54628	1.66829		0.156714	0.311022	0.300793	0.26144	0.27817	0.273114	0.278543	0.0422042	0.0624816	0.198231	0.0331595
map00240	Pyrimidine metabolism	99	36	1	0	0	0	1	0	1	2.77778	33	32	34	33	91.6667	4	4	4	3	11.1111		0.300858	0	0	0	0.737237	0	0.711594	1.04226	1.00409	1.02556	1.03507	0.464962	0.616447	0.625876	0.443141		0.111003	0.289944	0.429217	0.32921	0.355085	0.286278	0.350039	0.18077	0.207905	0.239978	0.194522
map00260	Glycine, serine and threonine metabolism	98	37	3	1	0	1	1	0	1	8.10811	34	35	35	34	91.8919	10	7	9	7	27.027		0.87818	0.804259	0	0.894625	0.717312	0	0.692362	1.04482	1.06854	1.02719	1.03761	1.13099	1.04963	1.37016	1.00605		0.228187	0.364971	0.419188	0.372539	0.351153	0.27644	0.345668	0.172924	0.12253	0.233553	0.187389
map04217	Necroptosis	96	25	6	3	3	2	3	1	4	24	23	23	24	23	92	12	8	11	11	48		2.59941	3.57091	5.19882	2.64809	3.18486	1.1784	4.09878	1.04605	1.03923	1.04245	1.03883	2.00864	1.77537	2.47847	2.33978		0.0171111	0.0407463	0.0165363	0.135488	0.0524917	0.372284	0.0124155	0.227564	0.239894	0.273723	0.240596
map04145	Phagosome	95	38	6	3	0	1	1	3	5	15.7895	34	32	36	31	89.4737	21	18	19	19	55.2632		1.71014	2.34928	0	0.871082	0.698435	2.32579	3.37071	1.01733	0.951243	1.02873	0.921164	2.31257	2.62801	2.81644	2.65884		0.0768846	0.0967011	0.409389	0.371033	0.347007	0.0984663	0.0117982	0.198783	0.128022	0.226951	0.0747242
map00561	Glycerolipid metabolism	86	35	3	2	0	0	0	1	1	8.57143	33	33	33	33	94.2857	10	8	7	8	28.5714		0.928361	1.70043	0	0	0	0.841714	0.731925	1.07204	1.06505	1.02383	1.06464	1.19562	1.26812	1.12658	1.21547		0.233353	0.21889	0.439484	0.339593	0.258672	0.368996	0.354186	0.124226	0.139905	0.246181	0.140859
map00310	Lysine degradation	85	25	1	1	0	0	0	0	0	4	21	21	22	21	84	2	2	2	2	8		0.433235	1.1903	0	0	0	0	0	0.955091	0.948865	0.955577	0.948501	0.334773	0.443842	0.450631	0.425415		0.2254	0.371694	0.556417	0.462969	0.3813	0.420234	0.36802	0.18059	0.170196	0.186437	0.169546
map01210	2-Oxocarboxylic acid metabolism	82	32	0	0	0	0	0	0	0	0	28	30	28	28	87.5	4	3	4	3	12.5		0	0	0	0	0	0	0	0.994886	1.059	0.950147	0.988022	0.523082	0.520127	0.704111	0.498533		0.0442816	0.332958	0.471756	0.372722	0.290647	0.329216	0.277738	0.209318	0.168452	0.140545	0.206369
map00040	Pentose and glucuronate interconversions	79	22	4	0	2	0	2	2	0	18.1818	16	19	17	16	72.7273	8	6	4	5	36.3636		1.96925	0	3.9385	0	2.41278	2.67818	0	0.826918	0.975565	0.839091	0.821213	1.52169	1.5131	1.02416	1.20857		0.0928724	0.470126	0.0769647	0.507971	0.152487	0.133629	0.415113	0.0289787	0.230528	0.0197872	0.0236453
map01212	Fatty acid metabolism	79	36	2	2	1	1	0	1	1	5.55556	29	32	33	31	80.5556	14	10	12	11	38.8889		0.601716	1.6532	1.20343	0.919476	0	0.818333	0.711594	0.915927	1.00409	0.995393	0.972339	1.62737	1.54112	1.87763	1.62485		0.199407	0.224043	0.369583	0.373773	0.248808	0.366631	0.350039	0.0742057	0.207905	0.234426	0.171948
map03018	RNA degradation	79	53	5	0	2	2	3	1	1	9.43396	51	51	53	51	96.2264	10	9	7	7	18.8679		1.02178	0	1.63485	1.2491	1.50229	0.555849	0.483347	1.09411	1.08697	1.08588	1.08656	0.789558	0.942117	0.743966	0.702336		0.185822	0.160713	0.2254	0.265829	0.18525	0.299184	0.260741	0.027876	0.0353839	0.0121854	0.0358758
map04713	Circadian entrainment	79	12	2	2	1	2	1	0	0	16.6667	7	9	9	8	58.3333	1	1	1	1	8.33333		1.80515	4.9596	3.61029	5.51685	2.21171	0	0	0.663257	0.847201	0.814412	0.752779	0.348722	0.462335	0.469407	0.443141		0.213958	0.0527664	0.214946	0.0441185	0.297236	0.660211	0.619568	0.00807755	0.110924	0.0516544	0.0318744
map00380	Tryptophan metabolism	77	19	3	2	1	0	1	1	2	15.7895	15	15	16	17	78.9474	4	4	4	4	21.0526		1.71014	3.13238	2.28019	0	1.39687	1.55053	2.69657	0.897642	0.89179	0.914428	1.01031	0.880981	1.168	1.18587	1.11951		0.162226	0.108018	0.289468	0.557293	0.360068	0.347877	0.13259	0.119166	0.107957	0.128401	0.284562
map00350	Tyrosine metabolism	76	20	1	0	0	1	0	1	0	5	20	20	20	20	100	8	4	6	5	40		0.541544	0	0	1.65506	0	1.473	0	1.13701	1.1296	1.08588	1.12917	1.67386	1.1096	1.68987	1.32942		0.293255	0.503635	0.625887	0.338907	0.462706	0.353801	0.449779	0.0760042	0.0866662	0.191392	0.0873357
map00562	Inositol phosphate metabolism	74	31	3	2	1	1	2	0	1	9.67742	30	30	30	30	96.7742	9	4	6	7	29.0323		1.04815	1.91984	1.39753	1.06778	1.71229	0	0.826367	1.10033	1.09316	1.05085	1.09274	1.2149	0.715874	1.09024	1.20077		0.236113	0.195876	0.357519	0.375213	0.217959	0.340911	0.368013	0.0785223	0.091068	0.206488	0.0918548
map00400	Phenylalanine, tyrosine and tryptophan biosynthesis	72	25	1	1	1	1	1	1	1	4	25	25	25	25	100	7	0	7	3	28		0.433235	1.1903	1.73294	1.32404	1.06162	1.1784	1.0247	1.13701	1.1296	1.08588	1.12917	1.1717	0	1.57721	0.638123		0.2254	0.371694	0.331433	0.36361	0.376417	0.372284	0.376935	0.0397897	0.0468927	0.126359	0.0473464
map03440	Homologous recombination	72	37	0	0	0	0	0	0	0	0	32	32	31	31	86.4865	2	1	2	1	5.40541		0	0	0	0	0	0	0	0.983362	0.976952	0.909794	0.94606	0.226198	0.149947	0.30448	0.143721		0.0271198	0.28008	0.419188	0.319141	0.239318	0.27644	0.22706	0.183104	0.176584	0.0438067	0.120974
map00250	Alanine, aspartate and glutamate metabolism	70	34	2	0	0	0	2	0	1	5.88235	30	30	31	31	88.2353	9	6	9	8	26.4706		0.637111	0	0	0	1.56121	0	0.753453	1.00325	0.996707	0.99007	1.02954	1.1077	0.979063	1.49106	1.25122		0.215722	0.310715	0.449992	0.350299	0.234539	0.307004	0.358085	0.208822	0.208854	0.231621	0.208017
map00280	Valine, leucine and isoleucine degradation	69	27	4	2	0	1	0	0	1	14.8148	23	23	24	23	85.1852	7	4	4	7	25.9259		1.60458	2.20426	0	1.22597	0	0	0.948792	0.968566	0.962253	0.965229	0.961884	1.08491	0.821929	0.834502	1.37866		0.137738	0.169268	0.530808	0.36939	0.352866	0.391948	0.375929	0.193938	0.185202	0.201225	0.184638
map04211	Longevity regulating pathway	68	17	2	1	0	1	0	0	1	11.7647	16	15	17	15	94.1176	5	3	3	5	29.4118		1.27422	1.75045	0	1.94712	0	0	1.50691	1.07013	0.996707	1.08588	0.996325	1.23078	0.979063	0.994039	1.56403		0.271984	0.331952	0.671601	0.315688	0.519586	0.555047	0.352267	0.262501	0.28861	0.245449	0.288561
map00904	Diterpenoid biosynthesis	66	9	0	0	0	0	0	0	0	0	7	7	8	7	77.7778	1	1	1	1	11.1111		0	0	0	0	0	0	0	0.884343	0.878579	0.965229	0.878242	0.464962	0.616447	0.625876	0.590854		0.417654	0.734865	0.810208	0.758459	0.707416	0.732542	0.698471	0.213059	0.202171	0.368916	0.201516
map00910	Nitrogen metabolism	65	15	2	1	1	2	0	1	1	13.3333	12	13	12	12	80	5	4	4	5	33.3333		1.44412	1.98384	2.88824	4.41348	0	1.964	1.70783	0.90961	0.978988	0.868706	0.903335	1.39489	1.47947	1.5021	1.77256		0.254772	0.313517	0.250686	0.064126	0.561302	0.315126	0.336495	0.170829	0.284275	0.0836176	0.158754
map00970	Aminoacyl-tRNA biosynthesis	65	26	0	0	0	0	0	0	0	0	26	26	26	26	100	2	1	0	1	7.69231		0	0	0	0	0	0	0	1.13701	1.1296	1.08588	1.12917	0.321897	0.213385	0	0.204527		0.0796603	0.409588	0.543464	0.448863	0.36681	0.405847	0.353531	0.034954	0.0414666	0.11628	0.041884
map00950	Isoquinoline alkaloid biosynthesis	62	13	2	0	0	2	0	2	0	15.3846	13	13	13	13	100	5	1	4	2	38.4615		1.66629	0	0	5.09248	0	4.53231	0	1.13701	1.1296	1.08588	1.12917	1.60948	0.426771	1.7332	0.818106		0.22959	0.640635	0.737704	0.0505939	0.606335	0.0612914	0.595284	0.187703	0.204399	0.341847	0.205422
map00999	Biosynthesis of secondary metabolites - unclassified	62	4	0	0	0	0	0	0	0	0	3	3	3	3	75	1	0	1	1	25		0	0	0	0	0	0	0	0.85276	0.847201	0.814412	0.846876	1.04616	0	1.40822	1.32942		0.678617	0.872144	0.910775	0.884469	0.857525	0.870918	0.852693	0.328202	0.318679	0.247308	0.318102
map03030	DNA replication	60	37	1	1	0	1	0	0	0	2.7027	25	26	28	27	67.5676	1	0	1	0	2.7027		0.292727	0.804259	0	0.894625	0	0	0	0.768252	0.793774	0.821749	0.823988	0.113099	0	0.15224	0		0.103462	0.364971	0.419188	0.372539	0.239318	0.27644	0.22706	0.000648761	0.00153218	0.00139946	0.00481833
map00220	Arginine biosynthesis	59	24	0	0	0	0	0	0	0	0	21	22	21	21	87.5	2	1	2	1	8.33333		0	0	0	0	0	0	0	0.994886	1.03547	0.950147	0.988022	0.348722	0.231168	0.469407	0.22157		0.0968558	0.438824	0.569674	0.477513	0.396356	0.435125	0.383097	0.239856	0.249379	0.178082	0.237324
map00020	Citrate cycle	58	21	1	1	0	0	0	1	1	4.7619	19	19	19	19	90.4762	7	7	7	7	33.3333		0.515756	1.41703	0	0	0	1.40286	1.21988	1.02873	1.02202	0.982465	1.02163	1.39489	1.84934	1.87763	1.77256		0.279399	0.357846	0.611342	0.523912	0.445153	0.358921	0.371229	0.266528	0.273659	0.275623	0.274035
map00071	Fatty acid degradation	58	23	4	3	0	1	0	1	0	17.3913	19	18	21	17	82.6087	8	8	6	8	34.7826		1.88363	3.88142	0	1.43918	0	1.28087	0	0.939271	0.884036	0.991458	0.834603	1.45553	1.92975	1.46945	1.84963		0.10212	0.0335421	0.583243	0.355614	0.412002	0.36694	0.398787	0.163278	0.07442	0.281675	0.0283693
map00130	Ubiquinone and other terpenoid-quinone biosynthesis	58	25	1	1	0	0	0	0	0	4	22	22	23	22	88	7	5	7	5	28		0.433235	1.1903	0	0	0	0	0	1.00057	0.994049	0.999012	0.993668	1.1717	1.1096	1.57721	1.06354		0.2254	0.371694	0.556417	0.462969	0.3813	0.420234	0.36802	0.239729	0.238967	0.283288	0.23886
map00900	Terpenoid backbone biosynthesis	58	29	1	0	0	0	0	1	0	3.44828	29	29	29	29	100	8	5	5	8	27.5862		0.373479	0	0	0	0	1.01586	0	1.13701	1.1296	1.08588	1.12917	1.15439	0.956556	0.971187	1.46695		0.177084	0.369311	0.506361	0.409045	0.326535	0.376186	0.313371	0.0236891	0.0286655	0.0905982	0.0289877
map04213	Longevity regulating pathway - multiple species	58	16	4	1	2	1	2	0	1	25	14	13	14	14	87.5	7	6	5	6	43.75		2.70772	1.85985	5.41544	2.06882	3.31757	0	1.60109	0.994886	0.917801	0.950147	0.988022	1.83079	2.08051	1.76028	1.99413		0.0411079	0.323236	0.0458437	0.306318	0.099466	0.57466	0.344967	0.289517	0.173804	0.237535	0.287482
map04974	Protein digestion and absorption	56	11	0	0	0	0	0	0	0	0	5	6	7	4	45.4545	0	0	0	0	0		0	0	0	0	0	0	0	0.516824	0.616146	0.691016	0.410607	0	0	0	0		0.343865	0.68615	0.773119	0.71318	0.654946	0.683499	0.644834	0.000724075	0.00434733	0.00714561	4.96752e-05
map04212	Longevity regulating pathway - worm	55	22	5	0	2	1	2	1	2	22.7273	18	19	21	19	81.8182	6	6	5	5	27.2727		2.46156	0	3.9385	1.5046	2.41278	1.33909	2.32885	0.930283	0.975565	1.03652	0.975191	1.14127	1.5131	1.2802	1.20857		0.0337235	0.470126	0.0769647	0.350708	0.152487	0.363286	0.159153	0.153282	0.230528	0.308702	0.230158
map04016	MAPK signaling pathway - plant	54	43	8	2	1	1	4	2	3	18.6047	42	39	41	42	97.6744	6	6	4	5	13.9535		2.01505	1.38407	1.00752	0.769794	2.46889	1.37023	1.78726	1.11057	1.02452	1.03538	1.10291	0.583906	0.774143	0.52399	0.618336		0.025303	0.253225	0.374965	0.360018	0.0551074	0.254672	0.150025	0.0229609	0.185365	0.192666	0.0292198
map00906	Carotenoid biosynthesis	49	20	0	0	0	0	0	0	0	0	20	20	20	20	100	2	2	0	1	10		0	0	0	0	0	0	0	1.13701	1.1296	1.08588	1.12917	0.418466	0.554802	0	0.265884		0.143123	0.503635	0.625887	0.540348	0.462706	0.500097	0.449779	0.0760042	0.0866662	0.191392	0.0873357
map04979	Cholesterol metabolism	49	9	3	3	2	2	2	0	0	33.3333	7	7	8	7	77.7778	3	1	2	3	33.3333		3.61029	9.91919	9.62745	7.35581	5.8979	0	0	0.884343	0.878579	0.965229	0.878242	1.39489	0.616447	1.25175	1.77256		0.0368069	0.00253609	0.0161275	0.0263372	0.0388945	0.732542	0.698471	0.213059	0.202171	0.368916	0.201516
map00830	Retinol metabolism	48	16	5	3	1	1	2	2	1	31.25	15	15	15	14	93.75	2	1	2	2	12.5		3.38465	5.57955	2.70772	2.06882	3.31757	3.6825	1.60109	1.06595	1.059	1.01802	0.988022	0.523082	0.346751	0.704111	0.664711		0.00992888	0.0133949	0.261286	0.306318	0.099466	0.0851518	0.344967	0.281012	0.29521	0.368453	0.287482
map03050	Proteasome	48	37	1	1	0	1	0	0	0	2.7027	36	37	36	36	97.2973	24	16	18	22	64.8649		0.292727	0.804259	0	0.894625	0	0	0	1.10628	1.1296	1.05653	1.09865	2.71437	2.39914	2.74032	3.16187		0.103462	0.364971	0.419188	0.372539	0.239318	0.27644	0.22706	0.0430675	0.0106889	0.149773	0.0525444
map03420	Nucleotide excision repair	47	40	0	0	0	0	0	0	0	0	39	38	38	39	97.5	3	2	3	1	7.5		0	0	0	0	0	0	0	1.10859	1.07312	1.03159	1.10094	0.313849	0.277401	0.422467	0.132942		0.0201994	0.252437	0.390463	0.290727	0.212946	0.248891	0.201174	0.0315419	0.0992869	0.213387	0.039302
map00340	Histidine metabolism	46	16	1	1	0	0	0	0	0	6.25	14	14	15	14	87.5	2	1	2	1	12.5		0.67693	1.85985	0	0	0	0	0	0.994886	0.988401	1.01802	0.988022	0.523082	0.346751	0.704111	0.332356		0.345958	0.323236	0.687558	0.611346	0.540045	0.57466	0.52795	0.289517	0.287642	0.368453	0.287482
map00740	Riboflavin metabolism	46	13	0	0	0	0	0	0	0	0	12	12	13	13	92.3077	0	0	0	0	0		0	0	0	0	0	0	0	1.04955	1.04271	1.08588	1.12917	0	0	0	0		0.283074	0.640635	0.737704	0.670576	0.606335	0.637709	0.595284	0.335885	0.345966	0.341847	0.205422
map00300	Lysine biosynthesis	45	12	0	0	0	0	0	0	0	0	11	11	11	10	91.6667	0	0	0	0	0		0	0	0	0	0	0	0	1.04226	1.03547	0.995393	0.940974	0	0	0	0		0.311998	0.663006	0.755207	0.691554	0.630176	0.660211	0.619568	0.352589	0.360794	0.384254	0.256864
map00590	Arachidonic acid metabolism	44	12	2	1	2	1	2	1	1	16.6667	12	12	12	11	100	4	3	3	2	33.3333		1.80515	2.4798	7.22059	2.75843	4.42342	2.455	2.13478	1.13701	1.1296	1.08588	1.03507	1.39489	1.38701	1.40822	0.886282		0.213958	0.277733	0.0276177	0.259515	0.0636559	0.279455	0.303193	0.21354	0.231012	0.371336	0.36125
map03430	Mismatch repair	44	23	0	0	0	0	0	0	0	0	21	21	21	21	91.3043	1	0	1	0	4.34783		0	0	0	0	0	0	0	1.03814	1.03138	0.991458	1.03098	0.181942	0	0.244908	0		0.106794	0.454208	0.583243	0.492509	0.412002	0.450539	0.398787	0.248264	0.258288	0.281675	0.258843
map03410	Base excision repair	42	31	2	2	0	1	0	0	1	6.45161	28	26	27	28	90.3226	2	1	2	2	6.45161		0.698767	1.91984	0	1.06778	0	0	0.826367	1.02698	0.947407	0.945769	1.01989	0.269978	0.178968	0.363412	0.343077		0.239369	0.195876	0.483024	0.375213	0.302153	0.340911	0.368013	0.216676	0.142617	0.133462	0.225137
map00061	Fatty acid biosynthesis	39	22	1	1	0	0	0	0	0	4.54545	18	20	19	20	81.8182	5	4	3	5	22.7273		0.492313	1.35262	0	0	0	0	0	0.930283	1.02691	0.937808	1.02652	0.951059	1.00873	0.768121	1.20857		0.265585	0.362326	0.597129	0.507971	0.42826	0.466493	0.415113	0.153282	0.266445	0.159626	0.266915
map03060	Protein export	39	27	4	0	2	2	2	2	3	14.8148	27	27	27	27	100	10	9	9	6	37.037		1.60458	0	3.20915	2.45194	1.96597	2.18222	2.84638	1.13701	1.1296	1.08588	1.12917	1.54987	1.84934	1.87763	1.18171		0.137738	0.395701	0.104322	0.149217	0.191591	0.171206	0.0666073	0.0307044	0.0366667	0.107001	0.0370501
map00902	Monoterpenoid biosynthesis	38	5	0	0	0	0	0	0	0	0	4	5	4	4	80	0	0	0	0	0		0	0	0	0	0	0	0	0.90961	1.1296	0.868706	0.903335	0	0	0	0		0.615876	0.842796	0.889724	0.857712	0.825171	0.841316	0.819362	0.360889	0.543479	0.284758	0.352215
map04130	SNARE interactions in vesicular transport	35	19	1	0	0	0	1	1	1	5.26316	18	18	18	19	94.7368	2	2	2	2	10.5263		0.570046	0	0	0	1.39687	1.55053	1.34828	1.07717	1.07015	1.02873	1.12917	0.44049	0.584002	0.592935	0.559757		0.307018	0.521266	0.640774	0.557293	0.360068	0.347877	0.363654	0.226742	0.242947	0.341586	0.0986994
map01040	Biosynthesis of unsaturated fatty acids	32	12	1	1	1	1	0	1	1	8.33333	11	12	12	12	91.6667	8	5	7	6	66.6667		0.902574	2.4798	3.61029	2.75843	0	2.455	2.13478	1.04226	1.1296	1.08588	1.12917	2.78977	2.31168	3.28585	2.65884		0.382411	0.277733	0.214946	0.259515	0.630176	0.279455	0.303193	0.352589	0.231012	0.371336	0.232079
map00100	Steroid biosynthesis	31	20	3	0	1	3	0	3	0	15	18	19	18	18	90	5	5	2	5	25		1.62463	0	2.16618	4.96517	0	4.419	0	1.02331	1.07312	0.977295	1.01625	1.04616	1.38701	0.563289	1.32942		0.173314	0.503635	0.297729	0.0183432	0.462706	0.0244558	0.449779	0.274228	0.226289	0.270748	0.279993
map04978	Mineral absorption	31	10	1	0	0	0	0	0	1	10	7	6	10	6	70	3	1	2	2	30		1.08309	0	0	0	0	0	2.56174	0.795909	0.677761	1.08588	0.677501	1.2554	0.554802	1.12658	1.06354		0.386796	0.710094	0.79145	0.735475	0.68068	0.7076	0.27349	0.0853592	0.0173704	0.438126	0.0172044
map00565	Ether lipid metabolism	30	10	2	1	0	2	0	0	1	20	9	9	9	9	90	3	3	2	3	30		2.16618	2.97576	0	6.62022	0	0	2.56174	1.02331	1.01664	0.977295	1.01625	1.2554	1.66441	1.12658	1.59531		0.176931	0.247707	0.79145	0.0319463	0.68068	0.7076	0.27349	0.379934	0.383705	0.377528	0.383894
map00626	Naphthalene degradation	29	3	1	0	0	1	0	1	0	33.3333	3	3	3	3	100	1	1	1	1	33.3333		3.61029	0	0	11.0337	0	9.82	0	1.13701	1.1296	1.08588	1.12917	1.39489	1.84934	1.87763	1.77256		0.228347	0.902503	0.932317	0.0852951	0.891135	0.0951005	0.887367	0.680211	0.693693	0.780932	0.694491
map00901	Indole alkaloid biosynthesis	28	3	0	0	0	0	0	0	0	0	3	3	3	3	100	2	1	1	2	66.6667		0	0	0	0	0	0	0	1.13701	1.1296	1.08588	1.12917	2.78977	1.84934	1.87763	3.54513		0.747723	0.902503	0.932317	0.91205	0.891135	0.901552	0.887367	0.680211	0.693693	0.780932	0.694491
map04712	Circadian rhythm - plant	27	22	4	0	1	2	0	2	1	18.1818	21	22	21	22	95.4545	4	2	0	3	18.1818		1.96925	0	1.96925	3.00919	0	2.67818	1.16443	1.08533	1.1296	1.03652	1.12917	0.760847	0.504366	0	0.725139		0.0928724	0.470126	0.312673	0.114224	0.42826	0.133629	0.37375	0.178316	0.067797	0.308702	0.0683735
map00563	Glycosylphosphatidylinositol	26	23	0	0	0	0	0	0	0	0	23	23	23	23	100	0	0	0	0	0		0	0	0	0	0	0	0	1.13701	1.1296	1.08588	1.12917	0	0	0	0		0.106794	0.454208	0.583243	0.492509	0.412002	0.450539	0.398787	0.0515536	0.05996	0.149201	0.0604932
map00960	Tropane, piperidine and pyridine alkaloid biosynthesis	26	10	0	0	0	0	0	0	0	0	10	10	10	10	100	4	1	3	0	40		0	0	0	0	0	0	0	1.13701	1.1296	1.08588	1.12917	1.67386	0.554802	1.68987	0		0.378975	0.710094	0.79145	0.735475	0.68068	0.7076	0.671122	0.276335	0.295044	0.438126	0.296179
map01523	Antifolate resistance	26	10	3	2	1	3	1	3	1	30	10	9	10	9	100	6	2	4	6	60		3.24926	5.95152	4.33235	9.93034	2.65405	8.838	2.56174	1.13701	1.01664	1.08588	1.01625	2.5108	1.1096	2.25315	3.19061		0.0477654	0.038478	0.187587	0.00260054	0.267358	0.00360407	0.27349	0.276335	0.383705	0.438126	0.383894
map04975	Fat digestion and absorption	26	7	0	0	0	0	0	0	0	0	6	6	6	5	85.7143	1	1	0	0	14.2857		0	0	0	0	0	0	0	0.974582	0.96823	0.930757	0.806549	0.597808	0.792575	0	0		0.507207	0.787001	0.84905	0.806577	0.764048	0.785066	0.756526	0.390916	0.387106	0.338235	0.149748
map00591	Linoleic acid metabolism	25	6	0	0	0	0	0	0	0	0	6	6	6	6	100	1	1	1	1	16.6667		0	0	0	0	0	0	0	1.13701	1.1296	1.08588	1.12917	0.697443	0.92467	0.938815	0.886282		0.558916	0.814425	0.869152	0.831756	0.794027	0.812709	0.787323	0.462492	0.481019	0.609694	0.482128
map00062	Fatty acid elongation	24	9	2	1	2	1	0	2	1	22.2222	9	9	9	9	100	5	2	5	3	55.5556		2.40686	3.3064	9.62745	3.6779	0	6.54667	2.84638	1.13701	1.1296	1.08588	1.12917	2.32481	1.23289	3.12938	1.77256		0.155874	0.230632	0.0161275	0.213242	0.707416	0.0324035	0.256081	0.314328	0.333414	0.475879	0.334569
map04973	Carbohydrate digestion and absorption	21	6	0	0	0	0	0	0	0	0	5	4	6	4	83.3333	0	0	0	0	0		0	0	0	0	0	0	0	0.947511	0.753067	1.08588	0.752779	0	0	0	0		0.558916	0.814425	0.869152	0.831756	0.794027	0.812709	0.787323	0.380939	0.121251	0.609694	0.120718
map04977	Vitamin digestion and absorption	21	2	0	0	0	0	0	0	0	0	2	2	2	2	100	1	1	0	0	50		0	0	0	0	0	0	0	1.13701	1.1296	1.08588	1.12917	2.09233	2.77401	0	0		0.823839	0.933908	0.954361	0.940482	0.926051	0.933252	0.923439	0.77348	0.783665	0.84805	0.784266
map00966	Glucosinolate biosynthesis	20	3	0	0	0	0	0	0	0	0	1	2	2	2	33.3333	0	0	0	0	0		0	0	0	0	0	0	0	0.379004	0.753067	0.723922	0.752779	0	0	0	0		0.747723	0.902503	0.932317	0.91205	0.891135	0.901552	0.887367	0.0382441	0.269917	0.201354	0.269325
map00290	Valine, leucine and isoleucine biosynthesis	19	10	0	0	0	0	0	0	0	0	10	10	10	10	100	1	1	1	1	10		0	0	0	0	0	0	0	1.13701	1.1296	1.08588	1.12917	0.418466	0.554802	0.563289	0.531769		0.378975	0.710094	0.79145	0.735475	0.68068	0.7076	0.671122	0.276335	0.295044	0.438126	0.296179
map03450	Non-homologous end-joining	19	8	0	0	0	0	0	0	0	0	8	8	8	8	100	0	0	0	0	0		0	0	0	0	0	0	0	1.13701	1.1296	1.08588	1.12917	0	0	0	0		0.460266	0.760491	0.829405	0.782152	0.735192	0.758354	0.726924	0.357529	0.376758	0.51687	0.377917
map00943	Isoflavonoid biosynthesis	17	2	1	1	0	0	0	1	0	50	2	2	2	2	100	0	0	0	0	0		5.41544	14.8788	0	0	0	14.73	0	1.13701	1.1296	1.08588	1.12917	0	0	0	0		0.167665	0.0649733	0.954361	0.940482	0.926051	0.0656065	0.923439	0.77348	0.783665	0.84805	0.784266
map00232	Caffeine metabolism	16	3	0	0	0	0	0	0	0	0	3	3	3	3	100	1	0	1	1	33.3333		0	0	0	0	0	0	0	1.13701	1.1296	1.08588	1.12917	1.39489	0	1.87763	1.77256		0.747723	0.902503	0.932317	0.91205	0.891135	0.901552	0.887367	0.680211	0.693693	0.780932	0.694491
map00942	Anthocyanin biosynthesis	16	3	1	0	0	0	0	0	1	33.3333	3	3	2	3	100	0	0	0	0	0		3.61029	0	0	0	0	0	8.53913	1.13701	1.1296	0.723922	1.12917	0	0	0	0		0.228347	0.902503	0.932317	0.91205	0.891135	0.901552	0.108216	0.680211	0.693693	0.201354	0.694491
map00944	Flavone and flavonol biosynthesis	15	4	0	0	0	0	0	0	0	0	2	4	3	2	50	1	0	0	1	25		0	0	0	0	0	0	0	0.568506	1.1296	0.814412	0.564584	1.04616	0	0	1.32942		0.678617	0.872144	0.910775	0.884469	0.857525	0.870918	0.852693	0.0673138	0.614023	0.247308	0.0614973
map00903	Limonene and pinene degradation	12	1	1	1	0	0	0	0	0	100	1	1	1	1	100	1	1	1	1	100		10.8309	29.7576	0	0	0	0	0	1.13701	1.1296	1.08588	1.12917	4.18466	5.54802	5.63289	5.31769		0.0923286	0.0336049	0.976918	0.96979	0.962322	0.966056	0.960964	0.879498	0.885268	0.92091	0.885608
map00905	Brassinosteroid biosynthesis	11	9	0	0	0	0	0	0	0	0	9	9	9	8	100	0	0	0	0	0		0	0	0	0	0	0	0	1.13701	1.1296	1.08588	1.00371	0	0	0	0		0.417654	0.734865	0.810208	0.758459	0.707416	0.732542	0.698471	0.314328	0.333414	0.475879	0.390137
map00072	Synthesis and degradation of ketone bodies	8	5	0	0	0	0	0	0	0	0	4	4	4	4	80	2	1	1	2	40		0	0	0	0	0	0	0	0.90961	0.903681	0.868706	0.903335	1.67386	1.1096	1.12658	2.12708		0.615876	0.842796	0.889724	0.857712	0.825171	0.841316	0.819362	0.360889	0.352719	0.284758	0.352215
map00908	Zeatin biosynthesis	8	6	1	0	0	0	0	1	0	16.6667	5	6	5	5	83.3333	0	0	0	0	0		1.80515	0	0	0	0	4.91	0	0.947511	1.1296	0.904902	0.940974	0	0	0	0		0.341758	0.814425	0.869152	0.831756	0.794027	0.171639	0.787323	0.380939	0.481019	0.314754	0.374371
map00965	Betalain biosynthesis	7	1	0	0	0	0	0	0	0	0	1	1	1	1	100	1	1	1	1	100		0	0	0	0	0	0	0	1.13701	1.1296	1.08588	1.12917	4.18466	5.54802	5.63289	5.31769		0.907671	0.966395	0.976918	0.96979	0.962322	0.966056	0.960964	0.879498	0.885268	0.92091	0.885608
map00120	Primary bile acid biosynthesis		3	0	0	0	0	0	0	0	0	3	3	2	2	100	1	0	1	0	33.3333		0	0	0	0	0	0	0	1.13701	1.1296	0.723922	0.752779	1.39489	0	1.87763	0		0.747723	0.902503	0.932317	0.91205	0.891135	0.901552	0.887367	0.680211	0.693693	0.201354	0.269325
map00140	Steroid hormone biosynthesis		12	3	1	2	0	2	1	1	25	12	12	12	12	100	2	0	2	1	16.6667		2.70772	2.4798	7.22059	0	4.42342	2.455	2.13478	1.13701	1.1296	1.08588	1.12917	0.697443	0	0.938815	0.443141		0.0722559	0.277733	0.0276177	0.691554	0.0636559	0.279455	0.303193	0.21354	0.231012	0.371336	0.232079
map00254	Aflatoxin biosynthesis		1	0	0	0	0	0	0	0	0	1	1	1	1	100	1	1	1	1	100		0	0	0	0	0	0	0	1.13701	1.1296	1.08588	1.12917	4.18466	5.54802	5.63289	5.31769		0.907671	0.966395	0.976918	0.96979	0.962322	0.966056	0.960964	0.879498	0.885268	0.92091	0.885608
map00261	Monobactam biosynthesis		7	0	0	0	0	0	0	0	0	6	7	6	6	85.7143	1	1	0	1	14.2857		0	0	0	0	0	0	0	0.974582	1.1296	0.930757	0.967859	0.597808	0.792575	0	0.75967		0.507207	0.787001	0.84905	0.806577	0.764048	0.785066	0.756526	0.390916	0.425718	0.338235	0.38685
map00281	Geraniol degradation		2	0	0	0	0	0	0	0	0	1	1	1	1	50	0	0	0	0	0		0	0	0	0	0	0	0	0.568506	0.564801	0.542941	0.564584	0	0	0	0		0.823839	0.933908	0.954361	0.940482	0.926051	0.933252	0.923439	0.212035	0.203206	0.145719	0.202682
map00332	Carbapenem biosynthesis		1	0	0	0	0	0	0	0	0	0	0	1	0	0	0	0	0	0	0		0	0	0	0	0	0	0	0	0	1.08588	0	0	0	0	0		0.907671	0.966395	0.976918	0.96979	0.962322	0.966056	0.960964	0.120502	0.114732	0.92091	0.114392
map00333	Prodigiosin biosynthesis		3	0	0	0	0	0	0	0	0	3	3	3	3	100	0	0	0	0	0		0	0	0	0	0	0	0	1.13701	1.1296	1.08588	1.12917	0	0	0	0		0.747723	0.902503	0.932317	0.91205	0.891135	0.901552	0.887367	0.680211	0.693693	0.780932	0.694491
map00361	Chlorocyclohexane and chlorobenzene degradation		2	0	0	0	0	0	0	0	0	1	1	2	1	50	1	1	1	1	50		0	0	0	0	0	0	0	0.568506	0.564801	1.08588	0.564584	2.09233	2.77401	2.81644	2.65884		0.823839	0.933908	0.954361	0.940482	0.926051	0.933252	0.923439	0.212035	0.203206	0.84805	0.202682
map00362	Benzoate degradation		5	0	0	0	0	0	0	0	0	2	2	3	2	40	1	1	1	1	20		0	0	0	0	0	0	0	0.454805	0.45184	0.65153	0.451667	0.836932	1.1096	1.12658	1.06354		0.615876	0.842796	0.889724	0.857712	0.825171	0.841316	0.819362	0.0134612	0.0117665	0.0487556	0.011671
map00364	Fluorobenzoate degradation		2	0	0	0	0	0	0	0	0	1	1	2	1	50	1	1	1	1	50		0	0	0	0	0	0	0	0.568506	0.564801	1.08588	0.564584	2.09233	2.77401	2.81644	2.65884		0.823839	0.933908	0.954361	0.940482	0.926051	0.933252	0.923439	0.212035	0.203206	0.84805	0.202682
map00401	Novobiocin biosynthesis		3	0	0	0	0	0	0	0	0	3	3	3	3	100	0	0	0	0	0		0	0	0	0	0	0	0	1.13701	1.1296	1.08588	1.12917	0	0	0	0		0.747723	0.902503	0.932317	0.91205	0.891135	0.901552	0.887367	0.680211	0.693693	0.780932	0.694491
map00402	Benzoxazinoid biosynthesis		1	0	0	0	0	0	0	0	0	1	1	1	1	100	0	0	0	0	0		0	0	0	0	0	0	0	1.13701	1.1296	1.08588	1.12917	0	0	0	0		0.907671	0.966395	0.976918	0.96979	0.962322	0.966056	0.960964	0.879498	0.885268	0.92091	0.885608
map00404	Staurosporine biosynthesis		1	0	0	0	0	0	0	0	0	0	0	0	0	0	0	0	0	0	0		0	0	0	0	0	0	0	0	0	0	0	0	0	0	0		0.907671	0.966395	0.976918	0.96979	0.962322	0.966056	0.960964	0.120502	0.114732	0.0790903	0.114392
map00405	Phenazine biosynthesis		3	0	0	0	0	0	0	0	0	3	3	3	3	100	0	0	0	0	0		0	0	0	0	0	0	0	1.13701	1.1296	1.08588	1.12917	0	0	0	0		0.747723	0.902503	0.932317	0.91205	0.891135	0.901552	0.887367	0.680211	0.693693	0.780932	0.694491
map00410	beta-Alanine metabolism		21	2	2	0	0	0	0	0	9.52381	17	17	18	18	80.9524	6	3	5	4	28.5714		1.03151	2.83405	0	0	0	0	0	0.920439	0.914439	0.930757	0.967859	1.19562	0.792575	1.34116	1.01289		0.285187	0.124006	0.611342	0.523912	0.445153	0.483006	0.432102	0.142514	0.130819	0.149624	0.224396
map00430	Taurine and hypotaurine metabolism		5	0	0	0	0	0	0	0	0	3	3	4	3	60	1	1	1	1	20		0	0	0	0	0	0	0	0.682208	0.677761	0.868706	0.677501	0.836932	1.1096	1.12658	1.06354		0.615876	0.842796	0.889724	0.857712	0.825171	0.841316	0.819362	0.0987284	0.0912601	0.284758	0.0908245
map00440	Phosphonate and phosphinate metabolism		3	0	0	0	0	0	0	0	0	3	3	3	3	100	0	0	0	0	0		0	0	0	0	0	0	0	1.13701	1.1296	1.08588	1.12917	0	0	0	0		0.747723	0.902503	0.932317	0.91205	0.891135	0.901552	0.887367	0.680211	0.693693	0.780932	0.694491
map00450	Selenocompound metabolism		12	0	0	0	0	0	0	0	0	10	12	10	10	83.3333	5	5	3	4	41.6667		0	0	0	0	0	0	0	0.947511	1.1296	0.904902	0.940974	1.74361	2.31168	1.40822	1.77256		0.311998	0.663006	0.755207	0.691554	0.630176	0.660211	0.619568	0.265979	0.231012	0.181394	0.256864
map00460	Cyanoamino acid metabolism		11	3	1	2	0	1	2	0	27.2727	10	11	11	11	90.9091	5	2	3	5	45.4545		2.95388	2.70523	7.87701	0	2.41278	5.35636	0	1.03365	1.1296	1.08588	1.12917	1.90212	1.00873	1.53624	2.41713		0.0596599	0.263383	0.0235442	0.71318	0.283076	0.0462563	0.644834	0.367537	0.261078	0.403357	0.262183
map00471	D-Glutamine and D-glutamate metabolism		1	0	0	0	0	0	0	0	0	1	1	1	1	100	0	0	0	0	0		0	0	0	0	0	0	0	1.13701	1.1296	1.08588	1.12917	0	0	0	0		0.907671	0.966395	0.976918	0.96979	0.962322	0.966056	0.960964	0.879498	0.885268	0.92091	0.885608
map00510	N-Glycan biosynthesis		32	0	0	0	0	0	0	0	0	32	32	32	32	100	2	1	0	1	6.25		0	0	0	0	0	0	0	1.13701	1.1296	1.08588	1.12917	0.261541	0.173376	0	0.166178		0.0442816	0.332958	0.471756	0.372722	0.290647	0.329216	0.277738	0.0160478	0.0198082	0.0705698	0.0200542
map00511	Other glycan degradation		10	0	0	0	0	0	0	0	0	9	9	9	9	90	2	1	1	2	20		0	0	0	0	0	0	0	1.02331	1.01664	0.977295	1.01625	0.836932	0.554802	0.563289	1.06354		0.378975	0.710094	0.79145	0.735475	0.68068	0.7076	0.671122	0.379934	0.383705	0.377528	0.383894
map00512	Mucin type O-glycan biosynthesis		1	0	0	0	0	0	0	0	0	1	1	1	1	100	0	0	0	0	0		0	0	0	0	0	0	0	1.13701	1.1296	1.08588	1.12917	0	0	0	0		0.907671	0.966395	0.976918	0.96979	0.962322	0.966056	0.960964	0.879498	0.885268	0.92091	0.885608
map00513	Various types of N-glycan biosynthesis		25	0	0	0	0	0	0	0	0	23	23	23	25	92	3	1	0	2	12		0	0	0	0	0	0	0	1.04605	1.03923	0.999012	1.12917	0.502159	0.221921	0	0.425415		0.0878398	0.423957	0.556417	0.462969	0.3813	0.420234	0.36802	0.227564	0.239894	0.283288	0.0473464
map00514	Other types of O-glycan biosynthesis		12	1	1	1	1	1	1	1	8.33333	8	8	10	8	66.6667	1	1	0	1	8.33333		0.902574	2.4798	3.61029	2.75843	2.21171	2.455	2.13478	0.758008	0.753067	0.904902	0.752779	0.348722	0.462335	0	0.443141		0.382411	0.277733	0.214946	0.259515	0.297236	0.279455	0.303193	0.0371659	0.0321572	0.181394	0.0318744
map00515	Mannose type O-glycan biosynthesis		2	0	0	0	0	0	0	0	0	2	1	2	2	100	0	0	0	0	0		0	0	0	0	0	0	0	1.13701	0.564801	1.08588	1.12917	0	0	0	0		0.823839	0.933908	0.954361	0.940482	0.926051	0.933252	0.923439	0.77348	0.203206	0.84805	0.784266
map00521	Streptomycin biosynthesis		5	0	0	0	0	0	0	0	0	5	5	5	5	100	2	1	1	2	40		0	0	0	0	0	0	0	1.13701	1.1296	1.08588	1.12917	1.67386	1.1096	1.12658	2.12708		0.615876	0.842796	0.889724	0.857712	0.825171	0.841316	0.819362	0.525982	0.543479	0.662153	0.544523
map00523	Polyketide sugar unit biosynthesis		1	0	0	0	0	0	0	0	0	1	1	1	1	100	0	0	0	0	0		0	0	0	0	0	0	0	1.13701	1.1296	1.08588	1.12917	0	0	0	0		0.907671	0.966395	0.976918	0.96979	0.962322	0.966056	0.960964	0.879498	0.885268	0.92091	0.885608
map00524	Neomycin, kanamycin and gentamicin biosynthesis		1	0	0	0	0	0	0	0	0	1	1	1	1	100	0	0	0	0	0		0	0	0	0	0	0	0	1.13701	1.1296	1.08588	1.12917	0	0	0	0		0.907671	0.966395	0.976918	0.96979	0.962322	0.966056	0.960964	0.879498	0.885268	0.92091	0.885608
map00531	Glycosaminoglycan degradation		6	0	0	0	0	0	0	0	0	5	6	6	5	83.3333	3	2	2	2	50		0	0	0	0	0	0	0	0.947511	1.1296	1.08588	0.940974	2.09233	1.84934	1.87763	1.77256		0.558916	0.814425	0.869152	0.831756	0.794027	0.812709	0.787323	0.380939	0.481019	0.609694	0.374371
map00532	Glycosaminoglycan biosynthesis - chondroitin sulfate / dermatan sulfate		2	0	0	0	0	0	0	0	0	2	2	2	2	100	0	0	0	0	0		0	0	0	0	0	0	0	1.13701	1.1296	1.08588	1.12917	0	0	0	0		0.823839	0.933908	0.954361	0.940482	0.926051	0.933252	0.923439	0.77348	0.783665	0.84805	0.784266
map00533	Glycosaminoglycan biosynthesis - keratan sulfate		1	0	0	0	0	0	0	0	0	1	1	1	1	100	0	0	0	0	0		0	0	0	0	0	0	0	1.13701	1.1296	1.08588	1.12917	0	0	0	0		0.907671	0.966395	0.976918	0.96979	0.962322	0.966056	0.960964	0.879498	0.885268	0.92091	0.885608
map00534	Glycosaminoglycan biosynthesis - heparan sulfate / heparin		5	0	0	0	0	0	0	0	0	5	5	5	5	100	1	1	1	1	20		0	0	0	0	0	0	0	1.13701	1.1296	1.08588	1.12917	0.836932	1.1096	1.12658	1.06354		0.615876	0.842796	0.889724	0.857712	0.825171	0.841316	0.819362	0.525982	0.543479	0.662153	0.544523
map00540	Lipopolysaccharide biosynthesis		9	0	0	0	0	0	0	0	0	9	9	9	9	100	1	0	0	1	11.1111		0	0	0	0	0	0	0	1.13701	1.1296	1.08588	1.12917	0.464962	0	0	0.590854		0.417654	0.734865	0.810208	0.758459	0.707416	0.732542	0.698471	0.314328	0.333414	0.475879	0.334569
map00550	Peptidoglycan biosynthesis		3	0	0	0	0	0	0	0	0	3	3	3	3	100	0	0	0	0	0		0	0	0	0	0	0	0	1.13701	1.1296	1.08588	1.12917	0	0	0	0		0.747723	0.902503	0.932317	0.91205	0.891135	0.901552	0.887367	0.680211	0.693693	0.780932	0.694491
map00600	Sphingolipid metabolism		21	0	0	0	0	0	0	0	0	18	18	18	18	85.7143	4	3	3	3	19.0476		0	0	0	0	0	0	0	0.974582	0.96823	0.930757	0.967859	0.797078	0.792575	0.804698	0.75967		0.129819	0.486595	0.611342	0.523912	0.445153	0.483006	0.432102	0.231585	0.224844	0.149624	0.224396
map00601	Glycosphingolipid biosynthesis - lacto and neolacto series		1	0	0	0	0	0	0	0	0	1	1	1	1	100	0	0	0	0	0		0	0	0	0	0	0	0	1.13701	1.1296	1.08588	1.12917	0	0	0	0		0.907671	0.966395	0.976918	0.96979	0.962322	0.966056	0.960964	0.879498	0.885268	0.92091	0.885608
map00603	Glycosphingolipid biosynthesis - globo and isoglobo series		5	0	0	0	0	0	0	0	0	5	5	5	5	100	2	1	0	1	40		0	0	0	0	0	0	0	1.13701	1.1296	1.08588	1.12917	1.67386	1.1096	0	1.06354		0.615876	0.842796	0.889724	0.857712	0.825171	0.841316	0.819362	0.525982	0.543479	0.662153	0.544523
map00604	Glycosphingolipid biosynthesis - ganglio series		3	0	0	0	0	0	0	0	0	3	3	3	3	100	2	1	1	2	66.6667		0	0	0	0	0	0	0	1.13701	1.1296	1.08588	1.12917	2.78977	1.84934	1.87763	3.54513		0.747723	0.902503	0.932317	0.91205	0.891135	0.901552	0.887367	0.680211	0.693693	0.780932	0.694491
map00622	Xylene degradation		1	0	0	0	0	0	0	0	0	0	0	0	0	0	0	0	0	0	0		0	0	0	0	0	0	0	0	0	0	0	0	0	0	0		0.907671	0.966395	0.976918	0.96979	0.962322	0.966056	0.960964	0.120502	0.114732	0.0790903	0.114392
map00623	Toluene degradation		2	0	0	0	0	0	0	0	0	1	1	2	1	50	1	1	1	1	50		0	0	0	0	0	0	0	0.568506	0.564801	1.08588	0.564584	2.09233	2.77401	2.81644	2.65884		0.823839	0.933908	0.954361	0.940482	0.926051	0.933252	0.923439	0.212035	0.203206	0.84805	0.202682
map00625	Chloroalkane and chloroalkene degradation		6	2	1	0	1	0	1	0	33.3333	5	5	6	5	83.3333	3	3	3	3	50		3.61029	4.9596	0	5.51685	0	4.91	0	0.947511	0.941334	1.08588	0.940974	2.09233	2.77401	2.81644	2.65884		0.0867194	0.170221	0.869152	0.155736	0.794027	0.171639	0.787323	0.380939	0.374762	0.609694	0.374371
map00627	Aminobenzoate degradation		7	0	0	0	0	0	0	0	0	5	5	6	6	71.4286	0	0	0	0	0		0	0	0	0	0	0	0	0.812152	0.806858	0.930757	0.967859	0	0	0	0		0.507207	0.787001	0.84905	0.806577	0.764048	0.785066	0.756526	0.160539	0.150351	0.338235	0.38685
map00640	Propanoate metabolism		23	2	1	0	1	0	0	0	8.69565	19	19	19	20	82.6087	3	2	2	3	13.0435		0.941816	1.29381	0	1.43918	0	0	0	0.939271	0.933149	0.897034	0.981885	0.545825	0.482437	0.489816	0.693612		0.283069	0.3661	0.583243	0.355614	0.412002	0.450539	0.398787	0.163278	0.151866	0.0721974	0.234448
map00642	Ethylbenzene degradation		1	0	0	0	0	0	0	0	0	0	0	0	0	0	0	0	0	0	0		0	0	0	0	0	0	0	0	0	0	0	0	0	0	0		0.907671	0.966395	0.976918	0.96979	0.962322	0.966056	0.960964	0.120502	0.114732	0.0790903	0.114392
map00643	Styrene degradation		5	0	0	0	0	0	0	0	0	4	4	4	4	80	1	0	0	1	20		0	0	0	0	0	0	0	0.90961	0.903681	0.868706	0.903335	0.836932	0	0	1.06354		0.615876	0.842796	0.889724	0.857712	0.825171	0.841316	0.819362	0.360889	0.352719	0.284758	0.352215
map00650	Butanoate metabolism		17	0	0	0	0	0	0	0	0	13	13	13	14	76.4706	4	3	3	4	23.5294		0	0	0	0	0	0	0	0.86948	0.863813	0.830381	0.929903	0.984626	0.979063	0.994039	1.25122		0.191752	0.558381	0.671601	0.592776	0.519586	0.555047	0.507228	0.0944576	0.0844552	0.0316397	0.186258
map00660	C5-Branched dibasic acid metabolism		5	0	0	0	0	0	0	0	0	5	5	5	5	100	0	0	0	0	0		0	0	0	0	0	0	0	1.13701	1.1296	1.08588	1.12917	0	0	0	0		0.615876	0.842796	0.889724	0.857712	0.825171	0.841316	0.819362	0.525982	0.543479	0.662153	0.544523
map00670	One carbon pool by folate		15	2	1	1	1	2	1	2	13.3333	14	14	14	14	93.3333	4	3	4	4	26.6667		1.44412	1.98384	2.88824	2.20674	3.53874	1.964	3.41565	1.06121	1.05429	1.01349	1.05389	1.11591	1.1096	1.5021	1.41805		0.254772	0.313517	0.250686	0.296062	0.0903944	0.315126	0.0952884	0.299638	0.312714	0.375116	0.313471
map00720	Carbon fixation pathways in prokaryotes		18	3	2	1	1	2	2	3	16.6667	16	16	16	16	88.8889	6	6	6	6	33.3333		1.80515	3.3064	2.40686	1.83895	2.94895	3.27333	4.26957	1.01068	1.00409	0.965229	1.00371	1.39489	1.84934	1.87763	1.77256		0.150432	0.0999595	0.280655	0.324215	0.117557	0.101426	0.0264085	0.285534	0.28744	0.256978	0.287502
map00730	Thiamine metabolism		16	1	0	0	0	1	0	0	6.25	13	13	15	15	81.25	2	1	1	2	12.5		0.67693	0	0	0	1.65878	0	0	0.923823	0.917801	1.01802	1.0586	0.523082	0.346751	0.352055	0.664711		0.345958	0.577907	0.687558	0.611346	0.340113	0.57466	0.52795	0.185001	0.173804	0.368453	0.296038
map00750	Vitamin B6 metabolism		8	2	0	1	1	1	1	0	25	8	8	8	8	100	2	1	0	1	25		2.70772	0	5.41544	4.13764	3.31757	3.6825	0	1.13701	1.1296	1.08588	1.12917	1.04616	0.693503	0	0.664711		0.133505	0.760491	0.157157	0.195401	0.230852	0.213696	0.726924	0.357529	0.376758	0.51687	0.377917
map00760	Nicotinate and nicotinamide metabolism		17	0	0	0	0	0	0	0	0	15	15	17	15	88.2353	1	1	1	1	5.88235		0	0	0	0	0	0	0	1.00325	0.996707	1.08588	0.996325	0.246156	0.326354	0.331346	0.312805		0.191752	0.558381	0.671601	0.592776	0.519586	0.555047	0.507228	0.288588	0.28861	0.245449	0.288561
map00770	Pantothenate and CoA biosynthesis		17	0	0	0	0	0	0	0	0	17	17	17	17	100	4	2	3	3	23.5294		0	0	0	0	0	0	0	1.13701	1.1296	1.08588	1.12917	0.984626	0.652709	0.994039	0.938416		0.191752	0.558381	0.671601	0.592776	0.519586	0.555047	0.507228	0.112003	0.125217	0.245449	0.126038
map00780	Biotin metabolism		8	0	0	0	0	0	0	0	0	8	8	8	8	100	0	0	0	0	0		0	0	0	0	0	0	0	1.13701	1.1296	1.08588	1.12917	0	0	0	0		0.460266	0.760491	0.829405	0.782152	0.735192	0.758354	0.726924	0.357529	0.376758	0.51687	0.377917
map00785	Lipoic acid metabolism		3	0	0	0	0	0	0	0	0	3	3	3	3	100	0	0	0	0	0		0	0	0	0	0	0	0	1.13701	1.1296	1.08588	1.12917	0	0	0	0		0.747723	0.902503	0.932317	0.91205	0.891135	0.901552	0.887367	0.680211	0.693693	0.780932	0.694491
map00790	Folate biosynthesis		21	1	1	0	1	0	1	0	4.7619	19	19	20	19	90.4762	3	1	2	2	14.2857		0.515756	1.41703	0	1.57624	0	1.40286	0	1.02873	1.02202	1.03417	1.02163	0.597808	0.264192	0.536465	0.506447		0.279399	0.357846	0.611342	0.34515	0.445153	0.358921	0.432102	0.266528	0.273659	0.320055	0.274035
map00791	Atrazine degradation		1	0	0	0	0	0	0	0	0	1	1	1	1	100	0	0	0	0	0		0	0	0	0	0	0	0	1.13701	1.1296	1.08588	1.12917	0	0	0	0		0.907671	0.966395	0.976918	0.96979	0.962322	0.966056	0.960964	0.879498	0.885268	0.92091	0.885608
map00930	Caprolactam degradation		2	0	0	0	0	0	0	0	0	2	2	2	2	100	0	0	0	0	0		0	0	0	0	0	0	0	1.13701	1.1296	1.08588	1.12917	0	0	0	0		0.823839	0.933908	0.954361	0.940482	0.926051	0.933252	0.923439	0.77348	0.783665	0.84805	0.784266
map00981	Insect hormone biosynthesis		3	1	1	0	0	0	0	0	33.3333	1	1	2	1	33.3333	1	1	1	1	33.3333		3.61029	9.91919	0	0	0	0	0	0.379004	0.376534	0.723922	0.376389	1.39489	1.84934	1.87763	1.77256		0.228347	0.0942156	0.932317	0.91205	0.891135	0.901552	0.887367	0.0382441	0.0348915	0.201354	0.0346983
map00982	Drug metabolism - cytochrome P450		9	3	1	0	2	2	2	0	33.3333	9	9	9	9	100	2	2	2	2	22.2222		3.61029	3.3064	0	7.35581	5.8979	6.54667	0	1.13701	1.1296	1.08588	1.12917	0.929924	1.23289	1.25175	1.18171		0.0368069	0.230632	0.810208	0.0263372	0.0388945	0.0324035	0.698471	0.314328	0.333414	0.475879	0.334569
map00983	Drug metabolism - other enzymes		20	3	1	0	1	3	1	1	15	18	18	20	19	90	4	4	4	3	20		1.62463	1.48788	0	1.65506	3.98108	1.473	1.28087	1.02331	1.01664	1.08588	1.07271	0.836932	1.1096	1.12658	0.797653		0.173314	0.352616	0.625887	0.338907	0.0314045	0.353801	0.367885	0.274228	0.279716	0.191392	0.227275
map01051	Biosynthesis of ansamycins		1	0	0	0	0	0	0	0	0	1	1	1	1	100	1	1	0	1	100		0	0	0	0	0	0	0	1.13701	1.1296	1.08588	1.12917	4.18466	5.54802	0	5.31769		0.907671	0.966395	0.976918	0.96979	0.962322	0.966056	0.960964	0.879498	0.885268	0.92091	0.885608
map01053	Biosynthesis of siderophore group nonribosomal peptides		1	0	0	0	0	0	0	0	0	1	1	1	1	100	0	0	0	0	0		0	0	0	0	0	0	0	1.13701	1.1296	1.08588	1.12917	0	0	0	0		0.907671	0.966395	0.976918	0.96979	0.962322	0.966056	0.960964	0.879498	0.885268	0.92091	0.885608
map01054	Nonribosomal peptide structures		1	0	0	0	0	0	0	0	0	1	1	1	1	100	0	0	0	0	0		0	0	0	0	0	0	0	1.13701	1.1296	1.08588	1.12917	0	0	0	0		0.907671	0.966395	0.976918	0.96979	0.962322	0.966056	0.960964	0.879498	0.885268	0.92091	0.885608
map01502	Vancomycin resistance		2	0	0	0	0	0	0	0	0	2	2	2	2	100	0	0	0	0	0		0	0	0	0	0	0	0	1.13701	1.1296	1.08588	1.12917	0	0	0	0		0.823839	0.933908	0.954361	0.940482	0.926051	0.933252	0.923439	0.77348	0.783665	0.84805	0.784266
map01503	Cationic antimicrobial peptide		1	0	0	0	0	0	0	0	0	1	1	1	1	100	0	0	0	0	0		0	0	0	0	0	0	0	1.13701	1.1296	1.08588	1.12917	0	0	0	0		0.907671	0.966395	0.976918	0.96979	0.962322	0.966056	0.960964	0.879498	0.885268	0.92091	0.885608
map01521	EGFR tyrosine kinase inhibitor resistance		16	1	1	1	1	1	0	0	6.25	13	11	14	11	81.25	4	2	2	4	25		0.67693	1.85985	2.70772	2.06882	1.65878	0	0	0.923823	0.776601	0.950147	0.776303	1.04616	0.693503	0.704111	1.32942		0.345958	0.323236	0.261286	0.306318	0.340113	0.57466	0.52795	0.185001	0.0224993	0.237535	0.0222604
map01522	Endocrine resistance		14	1	1	1	1	1	0	0	7.14286	11	10	13	10	78.5714	1	0	0	1	7.14286		0.773634	2.12554	3.09454	2.36437	1.89575	0	0	0.893367	0.806858	1.00832	0.806549	0.298904	0	0	0.379835		0.367523	0.302734	0.239446	0.284875	0.321256	0.615967	0.571943	0.155308	0.051064	0.380192	0.0506539
map01524	Platinum drug resistance		16	4	3	2	2	2	2	0	25	15	15	15	16	93.75	4	2	2	2	25		2.70772	5.57955	5.41544	4.13764	3.31757	3.6825	0	1.06595	1.059	1.01802	1.12917	1.04616	0.693503	0.704111	0.664711		0.0411079	0.0133949	0.0458437	0.0711115	0.099466	0.0851518	0.52795	0.281012	0.29521	0.368453	0.142419
map02025	Biofilm formation - Pseudomonas aeruginosa		3	0	0	0	0	0	0	0	0	3	3	3	3	100	0	0	0	0	0		0	0	0	0	0	0	0	1.13701	1.1296	1.08588	1.12917	0	0	0	0		0.747723	0.902503	0.932317	0.91205	0.891135	0.901552	0.887367	0.680211	0.693693	0.780932	0.694491
map02026	Biofilm formation - Escherichia coli		4	0	0	0	0	0	0	0	0	3	3	3	3	75	0	0	0	0	0		0	0	0	0	0	0	0	0.85276	0.847201	0.814412	0.846876	0	0	0	0		0.678617	0.872144	0.910775	0.884469	0.857525	0.870918	0.852693	0.328202	0.318679	0.247308	0.318102
map03020	RNA polymerase		31	3	1	1	0	3	1	3	9.67742	31	31	31	30	100	5	5	3	3	16.129		1.04815	0.959922	1.39753	0	2.56844	0.950323	2.4791	1.13701	1.1296	1.08588	1.09274	0.674945	0.894842	0.545118	0.514615		0.236113	0.375497	0.357519	0.384461	0.0818156	0.375293	0.0875232	0.0182731	0.0224063	0.0767006	0.0918548
map03022	Basal transcription factors		31	0	0	0	0	0	0	0	0	31	31	31	31	100	1	1	1	0	3.22581		0	0	0	0	0	0	0	1.13701	1.1296	1.08588	1.12917	0.134989	0.178968	0.181706	0		0.0488388	0.344664	0.483024	0.384461	0.302153	0.340911	0.289146	0.0182731	0.0224063	0.0767006	0.0226757
map03070	Bacterial secretion system		7	0	0	0	0	0	0	0	0	7	7	7	7	100	0	0	0	0	0		0	0	0	0	0	0	0	1.13701	1.1296	1.08588	1.12917	0	0	0	0		0.507207	0.787001	0.84905	0.806577	0.764048	0.785066	0.756526	0.406647	0.425718	0.561375	0.426863
map03320	PPAR signaling pathway		13	3	1	1	1	1	2	1	23.0769	11	12	13	11	84.6154	5	5	4	5	38.4615		2.49943	2.28904	3.33258	2.54624	2.04158	4.53231	1.97057	0.962088	1.04271	1.08588	0.95545	1.60948	2.13385	1.7332	2.04527		0.0853206	0.290828	0.22754	0.272709	0.309933	0.0612914	0.315697	0.276519	0.345966	0.341847	0.268906
map03460	Fanconi anemia pathway		33	1	0	0	0	0	1	0	3.0303	31	30	32	30	93.9394	1	0	1	0	3.0303		0.328209	0	0	0	0	0.892727	0	1.0681	1.02691	1.05298	1.02652	0.126808	0	0.170694	0		0.136401	0.321647	0.460747	0.361339	0.279576	0.372825	0.266778	0.142741	0.213658	0.186208	0.214225
map04011	MAPK signaling pathway - yeast		22	4	1	2	1	2	1	1	18.1818	14	14	16	17	63.6364	4	3	2	3	18.1818		1.96925	1.35262	3.9385	1.5046	2.41278	1.33909	1.16443	0.723554	0.718837	0.789733	0.872539	0.760847	0.756549	0.512081	0.725139		0.0928724	0.362326	0.0769647	0.350708	0.152487	0.363286	0.37375	0.0022722	0.0016752	0.00473953	0.0651795
map04012	ErbB signaling pathway		12	1	1	1	1	1	0	0	8.33333	9	8	11	8	75	2	1	1	2	16.6667		0.902574	2.4798	3.61029	2.75843	2.21171	0	0	0.85276	0.753067	0.995393	0.752779	0.697443	0.462335	0.469407	0.886282		0.382411	0.277733	0.214946	0.259515	0.297236	0.660211	0.619568	0.121212	0.0321572	0.384254	0.0318744
map04013	MAPK signaling pathway - fly		27	3	3	2	3	2	2	2	11.1111	21	20	22	20	77.7778	7	6	7	7	25.9259		1.20343	3.3064	3.20915	3.6779	1.96597	2.18222	1.89758	0.884343	0.836742	0.884793	0.836421	1.08491	1.23289	1.46038	1.37866		0.226235	0.048468	0.104322	0.0381864	0.191591	0.171206	0.198549	0.0608652	0.0199865	0.04041	0.0197237
map04022	cGMP-PKG signaling pathway		20	4	3	2	3	2	0	1	20	14	14	17	14	70	6	4	5	5	30		2.16618	4.46364	4.33235	4.96517	2.65405	0	1.28087	0.795909	0.790721	0.923	0.790418	1.2554	1.1096	1.40822	1.32942		0.0745452	0.0238647	0.0662603	0.0183432	0.135318	0.500097	0.367885	0.0194084	0.0158142	0.13919	0.0156173
map04024	cAMP signaling pathway		23	3	2	1	3	1	0	0	13.0435	15	15	20	15	65.2174	5	4	3	5	21.7391		1.41272	2.58762	1.88363	4.31754	1.15394	0	0	0.74153	0.736696	0.944246	0.736414	0.909708	0.964873	0.734724	1.15602		0.201583	0.139652	0.319395	0.0260559	0.373922	0.450539	0.398787	0.00307058	0.00227875	0.16913	0.00223768
map04060	Cytokine-cytokine receptor interaction		9	0	0	0	0	0	0	0	0	1	0	9	0	11.1111	0	0	0	0	0		0	0	0	0	0	0	0	0.126335	0	1.08588	0	0	0	0	0		0.417654	0.734865	0.810208	0.758459	0.707416	0.732542	0.698471	3.29046e-07	3.13198e-09	0.475879	3.04858e-09
map04062	Chemokine signaling pathway		24	1	1	1	1	1	0	0	4.16667	12	11	18	12	50	3	2	2	3	12.5		0.451287	1.2399	1.80515	1.37921	1.10586	0	0	0.568506	0.517734	0.814412	0.564584	0.523082	0.462335	0.469407	0.664711		0.238504	0.369209	0.325642	0.359904	0.375496	0.435125	0.383097	4.81819e-06	3.31993e-07	0.00727357	2.77618e-06
map04064	NF-kappa B signaling pathway		13	1	1	1	1	1	1	1	7.69231	9	10	12	9	69.2308	4	3	2	4	30.7692		0.833145	2.28904	3.33258	2.54624	2.04158	2.26615	1.97057	0.787163	0.868924	1.00235	0.781732	1.28759	1.28031	0.866598	1.63621		0.376014	0.290828	0.22754	0.272709	0.309933	0.292527	0.315697	0.0472618	0.127736	0.383359	0.0408153
map04066	HIF-1 signaling pathway		24	2	2	1	1	1	1	1	8.33333	20	19	22	18	83.3333	6	5	5	6	25		0.902574	2.4798	1.80515	1.37921	1.10586	1.2275	1.06739	0.947511	0.894268	0.995393	0.846876	1.04616	1.15584	1.17352	1.32942		0.280279	0.147292	0.325642	0.359904	0.375496	0.369926	0.376549	0.172405	0.0832949	0.282997	0.0335423
map04068	FoxO signaling pathway		29	5	2	2	2	1	1	2	17.2414	25	22	28	23	86.2069	7	5	4	7	24.1379		1.86739	2.05225	2.98783	2.28284	0.915191	1.01586	1.76672	0.980183	0.856939	1.04844	0.895547	1.01009	0.956556	0.77695	1.28358		0.0777415	0.182993	0.115273	0.162461	0.374463	0.376186	0.21222	0.203127	0.0276116	0.227997	0.0648662
map04070	Phosphatidylinositol signaling system		27	2	1	1	1	1	0	0	7.40741	25	25	26	25	92.5926	4	3	3	3	14.8148		0.802288	1.10213	1.60458	1.22597	0.982983	0	0	1.05279	1.04593	1.04566	1.04553	0.619949	0.616447	0.625876	0.590854		0.266454	0.374941	0.341712	0.36939	0.376483	0.391948	0.339608	0.205776	0.219809	0.250519	0.220622
map04071	Sphingolipid signaling pathway		28	4	1	2	3	1	2	0	14.2857	23	23	22	23	82.1429	7	3	4	7	25		1.54727	1.06277	3.09454	3.54655	0.947876	2.10429	0	0.933975	0.927887	0.853194	0.927531	1.04616	0.594431	0.804698	1.32942		0.14594	0.375774	0.109807	0.0415087	0.375714	0.178186	0.326228	0.130594	0.118671	0.0147298	0.117956
map04072	Phospholipase D signaling pathway		20	3	2	1	3	1	1	1	15	14	13	16	13	70	4	2	2	4	20		1.62463	2.97576	2.16618	4.96517	1.32703	1.473	1.28087	0.795909	0.734241	0.868706	0.733959	0.836932	0.554802	0.563289	1.06354		0.173314	0.116043	0.297729	0.0183432	0.364775	0.353801	0.367885	0.0194084	0.00404649	0.0504481	0.00398253
map04080	Neuroactive ligand-receptor interaction		3	0	0	0	0	0	0	0	0	1	1	1	1	33.3333	0	0	0	0	0		0	0	0	0	0	0	0	0.379004	0.376534	0.361961	0.376389	0	0	0	0		0.747723	0.902503	0.932317	0.91205	0.891135	0.901552	0.887367	0.0382441	0.0348915	0.017225	0.0346983
map04111	Cell cycle - yeast		55	1	1	0	1	0	0	0	1.81818	42	39	44	46	76.3636	7	3	5	4	12.7273		0.196925	0.541047	0	0.601839	0	0	0	0.868264	0.80099	0.868706	0.944395	0.532593	0.302619	0.512081	0.386741		0.0263115	0.292232	0.273498	0.318043	0.11856	0.147004	0.109619	0.00709811	0.000201378	0.00222212	0.0798395
map04112	Cell cycle - Caulobacter		5	2	0	0	1	1	1	1	40	5	5	5	5	100	0	0	0	0	0		4.33235	0	0	6.62022	5.30811	5.892	5.12348	1.13701	1.1296	1.08588	1.12917	0	0	0	0		0.063657	0.842796	0.889724	0.133783	0.16177	0.148015	0.166655	0.525982	0.543479	0.662153	0.544523
map04113	Meiosis - yeast		43	1	1	0	1	0	0	0	2.32558	30	28	34	35	69.7674	3	0	2	2	6.97674		0.251881	0.692037	0	0.769794	0	0	0	0.793265	0.735554	0.858605	0.91909	0.291953	0	0.261995	0.247334		0.0668351	0.345262	0.36368	0.360018	0.189457	0.224062	0.178215	0.000807605	3.36954e-05	0.00392069	0.0602481
map04114	Oocyte meiosis		34	3	2	1	2	2	0	0	8.82353	31	31	33	32	91.1765	9	5	6	6	26.4706		0.955666	1.75045	1.27422	1.94712	1.56121	0	0	1.03669	1.02993	1.05395	1.06275	1.1077	0.815886	0.994039	0.938416		0.235066	0.213493	0.365687	0.192926	0.234539	0.307004	0.256246	0.196039	0.207386	0.176571	0.150075
map04115	p53 signaling pathway		18	1	0	0	1	0	1	0	5.55556	15	15	18	14	83.3333	6	6	3	3	33.3333		0.601716	0	0	1.83895	0	1.63667	0	0.947511	0.941334	1.08588	0.878242	1.39489	1.84934	0.938815	0.886282		0.320525	0.539508	0.656009	0.324215	0.499895	0.341101	0.487313	0.208682	0.198647	0.225924	0.0955774
map04122	Sulfur relay system		10	0	0	0	0	0	0	0	0	10	10	10	10	100	2	1	1	0	20		0	0	0	0	0	0	0	1.13701	1.1296	1.08588	1.12917	0.836932	0.554802	0.563289	0		0.378975	0.710094	0.79145	0.735475	0.68068	0.7076	0.671122	0.276335	0.295044	0.438126	0.296179
map04136	Autophagy - other		23	0	0	0	0	0	0	0	0	23	23	23	23	100	2	1	2	2	8.69565		0	0	0	0	0	0	0	1.13701	1.1296	1.08588	1.12917	0.363883	0.241218	0.489816	0.462408		0.106794	0.454208	0.583243	0.492509	0.412002	0.450539	0.398787	0.0515536	0.05996	0.149201	0.0604932
map04137	Mitophagy - animal		21	0	0	0	0	0	0	0	0	17	16	19	16	80.9524	4	2	3	4	19.0476		0	0	0	0	0	0	0	0.920439	0.860649	0.982465	0.860319	0.797078	0.528383	0.804698	1.01289		0.129819	0.486595	0.611342	0.523912	0.445153	0.483006	0.432102	0.142514	0.0573141	0.275623	0.0568147
map04138	Autophagy - yeast		52	0	0	0	0	0	0	0	0	50	49	50	50	96.1538	8	4	5	8	15.3846		0	0	0	0	0	0	0	1.09328	1.06443	1.04412	1.08574	0.643794	0.426771	0.541624	0.818106		0.00619669	0.166405	0.293728	0.200017	0.133325	0.163366	0.123804	0.0305505	0.0842977	0.133998	0.0390413
map04139	Mitophagy - yeast		15	0	0	0	0	0	0	0	0	15	15	15	15	100	4	1	2	4	26.6667		0	0	0	0	0	0	0	1.13701	1.1296	1.08588	1.12917	1.11591	0.369868	0.751052	1.41805		0.232997	0.59811	0.703888	0.630491	0.561302	0.594958	0.549511	0.145008	0.159996	0.289682	0.160921
map04140	Autophagy - animal		48	5	3	2	3	2	1	2	10.4167	45	44	44	44	93.75	8	5	6	8	16.6667		1.12822	1.85985	1.80515	2.06882	1.10586	0.61375	1.06739	1.06595	1.03547	0.995393	1.03507	0.697443	0.577919	0.704111	0.886282		0.179839	0.141651	0.207049	0.120237	0.276106	0.322429	0.27767	0.0929189	0.15855	0.204569	0.159361
map04150	mTOR signaling pathway		35	3	2	2	2	1	1	0	8.57143	31	30	33	30	88.5714	12	8	8	11	34.2857		0.928361	1.70043	2.47563	1.89149	0.758301	0.841714	0	1.00707	0.96823	1.02383	0.967859	1.43474	1.26812	1.28752	1.67127		0.233353	0.21889	0.147242	0.198505	0.358779	0.368996	0.246126	0.207349	0.167686	0.246181	0.167127
map04151	PI3K-Akt signaling pathway		51	6	2	3	3	3	2	0	11.7647	34	30	46	30	66.6667	12	8	8	12	23.5294		1.27422	1.16696	2.54844	1.94712	1.56121	1.15529	0	0.758008	0.664471	0.979424	0.664217	0.984626	0.870278	0.88359	1.25122		0.14373	0.272339	0.0831919	0.132256	0.177695	0.273114	0.128925	3.76617e-05	3.67387e-08	0.165638	3.48569e-08
map04152	AMPK signaling pathway		29	4	1	1	2	0	3	0	13.7931	27	27	27	28	93.1034	10	5	6	10	34.4828		1.49391	1.02612	1.49391	2.28284	0	3.04759	0	1.0586	1.0517	1.01099	1.09023	1.44299	0.956556	1.16542	1.83369		0.153742	0.376123	0.350366	0.162461	0.326535	0.0578482	0.313371	0.183924	0.199079	0.275701	0.109763
map04214	Apoptosis - fly		19	1	1	1	1	1	0	0	5.26316	16	15	17	16	84.2105	4	4	3	3	21.0526		0.570046	1.56619	2.28019	1.74216	1.39687	0	0	0.957484	0.89179	0.971579	0.950879	0.880981	1.168	0.889403	0.839635		0.307018	0.346589	0.289468	0.331942	0.360068	0.517787	0.468174	0.218019	0.107957	0.264552	0.208328
map04215	Apoptosis - multiple species		3	0	0	0	0	0	0	0	0	3	3	3	3	100	1	1	0	0	33.3333		0	0	0	0	0	0	0	1.13701	1.1296	1.08588	1.12917	1.39489	1.84934	0	0		0.747723	0.902503	0.932317	0.91205	0.891135	0.901552	0.887367	0.680211	0.693693	0.780932	0.694491
map04216	Ferroptosis		14	3	2	1	1	1	0	1	21.4286	10	10	13	10	71.4286	3	2	1	3	21.4286		2.3209	4.25108	3.09454	2.36437	1.89575	0	1.82981	0.812152	0.806858	1.00832	0.806549	0.896713	0.792575	0.402349	1.1395		0.0986306	0.0680218	0.239446	0.284875	0.321256	0.615967	0.326767	0.0582482	0.051064	0.380192	0.0506539
map04260	Cardiac muscle contraction		25	5	1	0	0	4	1	3	20	14	16	20	13	56	6	4	5	4	24		2.16618	1.1903	0	0	4.24649	1.1784	3.07409	0.636727	0.722945	0.868706	0.587167	1.00432	0.887684	1.12658	0.85083		0.051045	0.371694	0.556417	0.462969	0.0110803	0.372284	0.0566356	5.25326e-05	0.000951247	0.0312894	4.745e-06
map04261	Adrenergic signaling in cardiomyocytes		21	3	2	1	3	1	1	0	14.2857	13	15	17	13	61.9048	3	1	2	3	14.2857		1.54727	2.83405	2.06303	4.72873	1.26384	1.40286	0	0.703865	0.806858	0.879048	0.699009	0.597808	0.264192	0.536465	0.75967		0.18361	0.124006	0.305457	0.0207714	0.368615	0.358921	0.432102	0.00164057	0.0196278	0.057441	0.00117904
map04270	Vascular smooth muscle contraction		14	2	2	1	2	1	0	0	14.2857	9	10	10	9	64.2857	2	1	1	2	14.2857		1.54727	4.25108	3.09454	4.72873	1.89575	0	0	0.730937	0.806858	0.775631	0.725894	0.597808	0.396287	0.402349	0.75967		0.243197	0.0680218	0.239446	0.0572754	0.321256	0.615967	0.571943	0.0158366	0.051064	0.0169856	0.0129752
map04310	Wnt signaling pathway		29	1	0	0	0	1	0	0	3.44828	25	25	24	26	86.2069	9	7	7	6	31.0345		0.373479	0	0	0	0.915191	0	0	0.980183	0.973794	0.898662	1.01236	1.29869	1.33918	1.35966	1.10021		0.177084	0.369311	0.506361	0.409045	0.374463	0.365549	0.313371	0.203127	0.196555	0.0505187	0.233415
map04320	Dorso-ventral axis formation		7	1	1	1	1	1	0	0	14.2857	5	4	6	4	71.4286	0	0	0	0	0		1.54727	4.25108	6.18908	4.72873	3.79151	0	0	0.812152	0.645486	0.930757	0.645239	0	0	0	0		0.361965	0.191972	0.14072	0.176253	0.20985	0.785066	0.756526	0.160539	0.0323336	0.338235	0.0320958
map04330	Notch signaling pathway		11	0	0	0	0	0	0	0	0	9	9	10	9	81.8182	1	0	0	1	9.09091		0	0	0	0	0	0	0	0.930283	0.924219	0.987166	0.923865	0.380424	0	0	0.483426		0.343865	0.68615	0.773119	0.71318	0.654946	0.683499	0.644834	0.251952	0.242233	0.382465	0.241633
map04340	Hedgehog signaling pathway		9	1	1	1	0	1	1	0	11.1111	9	9	9	9	100	4	4	3	2	44.4444		1.20343	3.3064	4.81373	0	2.94895	3.27333	0	1.13701	1.1296	1.08588	1.12917	1.85985	2.46579	1.87763	1.18171		0.383503	0.230632	0.172769	0.758459	0.249985	0.232307	0.698471	0.314328	0.333414	0.475879	0.334569
map04341	Hedgehog signaling pathway - fly		11	1	1	1	0	1	1	0	9.09091	10	10	10	10	90.9091	4	4	3	2	36.3636		0.984626	2.70523	3.9385	0	2.41278	2.67818	0	1.03365	1.02691	0.987166	1.02652	1.52169	2.01746	1.53624	0.966853		0.386203	0.263383	0.201636	0.71318	0.283076	0.265109	0.644834	0.367537	0.373629	0.382465	0.373956
map04350	TGF-beta signaling pathway		16	1	1	1	1	1	0	0	6.25	13	12	14	12	81.25	4	2	2	3	25		0.67693	1.85985	2.70772	2.06882	1.65878	0	0	0.923823	0.847201	0.950147	0.846876	1.04616	0.693503	0.704111	0.997067		0.345958	0.323236	0.261286	0.306318	0.340113	0.57466	0.52795	0.185001	0.0728927	0.237535	0.0723629
map04360	Axon guidance		22	1	1	1	1	1	0	0	4.54545	13	11	16	12	59.0909	5	3	4	4	22.7273		0.492313	1.35262	1.96925	1.5046	1.20639	0	0	0.671871	0.564801	0.789733	0.61591	0.951059	0.756549	1.02416	0.966853		0.265585	0.362326	0.312673	0.350708	0.371645	0.466493	0.415113	0.00047575	7.52238e-06	0.00473953	5.3226e-05
map04370	VEGF signaling pathway		10	1	1	1	1	1	0	0	10	7	6	8	6	70	3	1	2	2	30		1.08309	2.97576	4.33235	3.31011	2.65405	0	0	0.795909	0.677761	0.868706	0.677501	1.2554	0.554802	1.12658	1.06354		0.386796	0.247707	0.187587	0.229836	0.267358	0.7076	0.671122	0.0853592	0.0173704	0.145708	0.0172044
map04371	Apelin signaling pathway		33	3	3	1	3	1	0	0	9.09091	24	24	30	22	72.7273	6	5	5	6	18.1818		0.984626	2.70523	1.31283	3.00919	0.804259	0	0	0.826918	0.821528	0.987166	0.752779	0.760847	0.840609	0.853468	0.966853		0.23613	0.0739585	0.363288	0.0595202	0.365354	0.317918	0.266778	0.00920735	0.00689518	0.229287	0.000544981
map04380	Osteoclast differentiation		12	1	1	1	1	1	0	0	8.33333	8	8	10	8	66.6667	3	2	3	2	25		0.902574	2.4798	3.61029	2.75843	2.21171	0	0	0.758008	0.753067	0.904902	0.752779	1.04616	0.92467	1.40822	0.886282		0.382411	0.277733	0.214946	0.259515	0.297236	0.660211	0.619568	0.0371659	0.0321572	0.181394	0.0318744
map04390	Hippo signaling pathway		17	1	0	0	0	1	0	0	5.88235	15	14	14	14	88.2353	6	3	5	6	35.2941		0.637111	0	0	0	1.56121	0	0	1.00325	0.93026	0.894256	0.929903	1.47694	0.979063	1.65673	1.87683		0.333582	0.558381	0.671601	0.592776	0.347804	0.555047	0.507228	0.288588	0.186918	0.106121	0.186258
map04391	Hippo signaling pathway - fly		11	1	0	0	0	1	0	0	9.09091	9	9	10	9	81.8182	4	1	3	4	36.3636		0.984626	0	0	0	2.41278	0	0	0.930283	0.924219	0.987166	0.923865	1.52169	0.504366	1.53624	1.93371		0.386203	0.68615	0.773119	0.71318	0.283076	0.683499	0.644834	0.251952	0.242233	0.382465	0.241633
map04392	Hippo signaling pathway - multiple species		6	0	0	0	0	0	0	0	0	4	4	6	4	66.6667	2	1	1	1	33.3333		0	0	0	0	0	0	0	0.758008	0.753067	1.08588	0.752779	1.39489	0.92467	0.938815	0.886282		0.558916	0.814425	0.869152	0.831756	0.794027	0.812709	0.787323	0.130317	0.121251	0.609694	0.120718
map04510	Focal adhesion		36	2	1	2	1	1	1	0	5.55556	16	13	27	14	44.4444	3	2	2	3	8.33333		0.601716	0.826599	2.40686	0.919476	0.737237	0.818333	0	0.505339	0.407912	0.814412	0.439121	0.348722	0.308223	0.312938	0.443141		0.199407	0.367482	0.152368	0.373773	0.355085	0.366631	0.236403	2.67754e-10	6.25406e-14	0.00114737	7.93084e-13
map04512	ECM-receptor interaction		12	0	0	0	0	0	0	0	0	3	1	11	1	25	0	0	0	0	0		0	0	0	0	0	0	0	0.284253	0.0941334	0.995393	0.0940974	0	0	0	0		0.311998	0.663006	0.755207	0.691554	0.630176	0.660211	0.619568	7.39485e-07	4.17936e-10	0.384254	4.04489e-10
map04514	Cell adhesion molecules		7	1	0	0	0	0	0	1	14.2857	2	0	5	0	28.5714	0	0	0	0	0		1.54727	0	0	0	0	0	3.65963	0.324861	0	0.775631	0	0	0	0	0		0.361965	0.787001	0.84905	0.806577	0.764048	0.785066	0.215576	0.000403935	2.47587e-07	0.0869319	2.4246e-07
map04520	Adherens junction		17	1	1	1	1	1	0	0	5.88235	9	9	13	9	52.9412	2	1	1	2	11.7647		0.637111	1.75045	2.54844	1.94712	1.56121	0	0	0.601948	0.598024	0.830381	0.597795	0.492313	0.326354	0.331346	0.625611		0.333582	0.331952	0.271269	0.315688	0.347804	0.555047	0.507228	0.000324646	0.000231616	0.0316397	0.000226917
map04530	Tight junction		31	3	2	1	1	1	1	1	9.67742	21	20	24	21	67.7419	7	5	5	7	22.5806		1.04815	1.91984	1.39753	1.06778	0.856146	0.950323	0.826367	0.770234	0.728775	0.840683	0.76492	0.944923	0.894842	0.90853	1.20077		0.236113	0.195876	0.357519	0.375213	0.370663	0.375293	0.368013	0.00183546	0.00031004	0.00680649	0.00125357
map04540	Gap junction		15	3	3	1	2	1	1	1	20	11	11	13	10	73.3333	5	3	3	5	33.3333		2.16618	5.95152	2.88824	4.41348	1.76937	1.964	1.70783	0.833809	0.828374	0.941098	0.752779	1.39489	1.1096	1.12658	1.77256		0.111977	0.0112519	0.250686	0.064126	0.33129	0.315126	0.336495	0.0699206	0.0617005	0.225626	0.0172589
map04550	Signaling pathways regulating pluripotency of stem cells		14	1	1	1	1	1	0	0	7.14286	10	9	12	9	71.4286	2	1	1	2	14.2857		0.773634	2.12554	3.09454	2.36437	1.89575	0	0	0.812152	0.726172	0.930757	0.725894	0.597808	0.396287	0.402349	0.75967		0.367523	0.302734	0.239446	0.284875	0.321256	0.615967	0.571943	0.0582482	0.0131246	0.212266	0.0129752
map04610	Complement and coagulation cascades		7	0	0	0	0	0	0	0	0	2	0	6	0	28.5714	0	0	0	0	0		0	0	0	0	0	0	0	0.324861	0	0.930757	0	0	0	0	0		0.507207	0.787001	0.84905	0.806577	0.764048	0.785066	0.756526	0.000403935	2.47587e-07	0.338235	2.4246e-07
map04611	Platelet activation		13	1	1	1	1	1	0	0	7.69231	7	7	8	7	53.8462	0	0	0	0	0		0.833145	2.28904	3.33258	2.54624	2.04158	0	0	0.612238	0.608247	0.668236	0.608014	0	0	0	0		0.376014	0.290828	0.22754	0.272709	0.309933	0.637709	0.595284	0.00208776	0.00162473	0.00200539	0.00160018
map04612	Antigen processing and presentation		17	5	0	3	1	4	0	2	29.4118	15	13	16	13	88.2353	10	9	9	9	58.8235		3.18555	0	7.64533	1.94712	6.24483	0	3.01381	1.00325	0.863813	1.02201	0.863482	2.46156	2.93719	2.98212	2.81525		0.0127841	0.558381	0.00585172	0.315688	0.00280864	0.555047	0.114086	0.288588	0.0844552	0.360483	0.0838737
map04614	Renin-angiotensin system		5	0	0	0	0	0	0	0	0	3	3	5	3	60	0	0	0	0	0		0	0	0	0	0	0	0	0.682208	0.677761	1.08588	0.677501	0	0	0	0		0.615876	0.842796	0.889724	0.857712	0.825171	0.841316	0.819362	0.0987284	0.0912601	0.662153	0.0908245
map04620	Toll-like receptor signaling pathway		11	2	2	2	2	2	1	1	18.1818	10	9	10	9	90.9091	4	4	3	4	36.3636		1.96925	5.41047	7.87701	6.01839	4.82555	2.67818	2.32885	1.03365	0.924219	0.987166	0.923865	1.52169	2.01746	1.53624	1.93371		0.196362	0.0454749	0.0235442	0.0378885	0.0550926	0.265109	0.289158	0.367537	0.242233	0.382465	0.241633
map04622	RIG-I-like receptor signaling pathway		10	0	0	0	0	0	0	0	0	9	9	8	9	90	0	0	0	0	0		0	0	0	0	0	0	0	1.02331	1.01664	0.868706	1.01625	0	0	0	0		0.378975	0.710094	0.79145	0.735475	0.68068	0.7076	0.671122	0.379934	0.383705	0.145708	0.383894
map04623	Cytosolic DNA-sensing pathway		17	1	1	1	0	1	1	1	5.88235	17	16	17	16	100	4	4	3	2	23.5294		0.637111	1.75045	2.54844	0	1.56121	1.73294	1.50691	1.13701	1.06315	1.08588	1.06275	0.984626	1.30542	0.994039	0.625611		0.333582	0.331952	0.271269	0.592776	0.347804	0.33342	0.352267	0.112003	0.277584	0.245449	0.27847
map04624	Toll and Imd signaling pathway		14	3	3	2	3	3	3	3	21.4286	11	11	11	12	78.5714	5	5	4	5	35.7143		2.3209	6.37662	6.18908	7.0931	5.68726	6.31286	5.48944	0.893367	0.887544	0.853194	0.967859	1.49452	1.98144	1.6094	1.89917		0.0986306	0.00930622	0.0363847	0.00700345	0.0125623	0.00955698	0.0137674	0.155308	0.144005	0.0725883	0.277891
map04625	C-type lectin receptor signaling pathway		11	2	2	1	2	1	0	0	18.1818	6	4	8	4	54.5455	3	1	2	2	27.2727		1.96925	5.41047	3.9385	6.01839	2.41278	0	0	0.620189	0.410764	0.789733	0.410607	1.14127	0.504366	1.02416	0.966853		0.196362	0.0454749	0.201636	0.0378885	0.283076	0.683499	0.644834	0.00534988	5.06479e-05	0.0420348	4.96752e-05
map04630	JAK-STAT signaling pathway		12	0	0	0	0	0	0	0	0	5	4	10	4	41.6667	1	0	0	1	8.33333		0	0	0	0	0	0	0	0.473755	0.376534	0.904902	0.376389	0.348722	0	0	0.443141		0.311998	0.663006	0.755207	0.691554	0.630176	0.660211	0.619568	0.000147599	8.56787e-06	0.181394	8.37792e-06
map04640	Hematopoietic cell lineage		6	0	0	0	0	0	0	0	0	1	0	5	0	16.6667	0	0	0	0	0		0	0	0	0	0	0	0	0.189502	0	0.904902	0	0	0	0	0		0.558916	0.814425	0.869152	0.831756	0.794027	0.812709	0.787323	0.000131006	2.19249e-06	0.314754	2.15357e-06
map04650	Natural killer cell mediated cytotoxicity		12	1	1	1	1	1	0	0	8.33333	7	6	10	6	58.3333	3	1	2	2	25		0.902574	2.4798	3.61029	2.75843	2.21171	0	0	0.663257	0.564801	0.904902	0.564584	1.04616	0.462335	0.938815	0.886282		0.382411	0.277733	0.214946	0.259515	0.297236	0.660211	0.619568	0.00807755	0.000986481	0.181394	0.000971203
map04657	IL-17 signaling pathway		15	2	1	2	1	2	0	0	13.3333	11	9	14	9	73.3333	5	3	3	5	33.3333		1.44412	1.98384	5.77647	2.20674	3.53874	0	0	0.833809	0.677761	1.01349	0.677501	1.39489	1.1096	1.12658	1.77256		0.254772	0.313517	0.0410373	0.296062	0.0903944	0.594958	0.549511	0.0699206	0.00372654	0.375116	0.00367306
map04658	Th1 and Th2 cell differentiation		4	1	1	1	1	1	0	0	25	2	2	3	2	50	1	0	1	0	25		2.70772	7.43939	10.8309	8.27528	6.63514	0	0	0.568506	0.564801	0.814412	0.564584	1.04616	0	1.40822	0		0.276426	0.121438	0.0861673	0.110326	0.134442	0.870918	0.852693	0.0673138	0.0618159	0.247308	0.0614973
map04659	Th17 cell differentiation		9	2	1	2	1	2	0	0	22.2222	5	4	7	4	55.5556	2	1	2	1	22.2222		2.40686	3.3064	9.62745	3.6779	5.8979	0	0	0.631674	0.502045	0.844576	0.501853	0.929924	0.616447	1.25175	0.590854		0.155874	0.230632	0.0161275	0.213242	0.0388945	0.732542	0.698471	0.0138611	0.00150833	0.126517	0.0014883
map04660	T cell receptor signaling pathway		13	2	1	2	1	1	1	0	15.3846	8	7	10	7	61.5385	3	1	2	2	23.0769		1.66629	2.28904	6.66516	2.54624	2.04158	2.26615	0	0.6997	0.608247	0.835294	0.608014	0.965691	0.426771	0.866598	0.818106		0.22959	0.290828	0.0319048	0.272709	0.309933	0.292527	0.595284	0.0115602	0.00162473	0.0618867	0.00160018
map04662	B cell receptor signaling pathway		8	1	1	1	1	1	0	0	12.5	7	6	7	6	87.5	4	2	3	3	50		1.35386	3.7197	5.41544	4.13764	3.31757	0	0	0.994886	0.847201	0.950147	0.846876	2.09233	1.38701	2.11233	1.99413		0.37553	0.212081	0.157157	0.195401	0.230852	0.758354	0.726924	0.392949	0.17755	0.35604	0.176906
map04664	Fc epsilon RI signaling pathway		8	2	1	2	1	1	1	0	25	6	5	7	5	75	2	1	1	2	25		2.70772	3.7197	10.8309	4.13764	3.31757	3.6825	0	0.85276	0.706001	0.950147	0.70573	1.04616	0.693503	0.704111	1.32942		0.133505	0.212081	0.0128319	0.195401	0.230852	0.213696	0.726924	0.188342	0.0458369	0.35604	0.0455173
map04666	Fc gamma R-mediated phagocytosis		20	2	1	1	2	1	0	0	10	16	16	19	16	80	5	3	2	5	25		1.08309	1.48788	2.16618	3.31011	1.32703	0	0	0.90961	0.903681	1.03159	0.903335	1.04616	0.832203	0.563289	1.32942		0.284256	0.352616	0.297729	0.099798	0.364775	0.500097	0.449779	0.131094	0.119547	0.331065	0.118862
map04668	TNF signaling pathway		15	1	1	1	1	1	0	0	6.66667	5	4	11	5	33.3333	0	0	0	0	0		0.722059	1.98384	2.88824	2.20674	1.76937	0	0	0.379004	0.301227	0.796314	0.376389	0	0	0	0		0.357379	0.313517	0.250686	0.296062	0.33129	0.594958	0.549511	9.26751e-07	3.33463e-08	0.0213531	5.66276e-07
map04670	Leukocyte transendothelial migration		17	0	0	0	0	0	0	0	0	5	4	11	5	29.4118	1	1	1	1	5.88235		0	0	0	0	0	0	0	0.334416	0.265789	0.70263	0.332108	0.246156	0.326354	0.331346	0.312805		0.191752	0.558381	0.671601	0.592776	0.519586	0.555047	0.507228	2.63908e-08	7.21729e-10	0.00117705	1.44845e-08
map04672	Intestinal immune network for IgA production		2	0	0	0	0	0	0	0	0	1	0	1	0	50	0	0	0	0	0		0	0	0	0	0	0	0	0.568506	0	0.542941	0	0	0	0	0		0.823839	0.933908	0.954361	0.940482	0.926051	0.933252	0.923439	0.212035	0.0131289	0.145719	0.0130512
map04710	Circadian rhythm		10	1	1	0	1	0	0	0	10	10	10	10	10	100	5	5	4	4	50		1.08309	2.97576	0	3.31011	0	0	0	1.13701	1.1296	1.08588	1.12917	2.09233	2.77401	2.25315	2.12708		0.386796	0.247707	0.79145	0.229836	0.68068	0.7076	0.671122	0.276335	0.295044	0.438126	0.296179
map04711	Circadian rhythm - fly		2	0	0	0	0	0	0	0	0	2	2	2	2	100	1	1	1	1	50		0	0	0	0	0	0	0	1.13701	1.1296	1.08588	1.12917	2.09233	2.77401	2.81644	2.65884		0.823839	0.933908	0.954361	0.940482	0.926051	0.933252	0.923439	0.77348	0.783665	0.84805	0.784266
map04720	Long-term potentiation		14	2	2	1	2	1	0	0	14.2857	10	10	13	9	71.4286	3	1	2	2	21.4286		1.54727	4.25108	3.09454	4.72873	1.89575	0	0	0.812152	0.806858	1.00832	0.725894	0.896713	0.396287	0.804698	0.75967		0.243197	0.0680218	0.239446	0.0572754	0.321256	0.615967	0.571943	0.0582482	0.051064	0.380192	0.0129752
map04721	Synaptic vesicle cycle		26	1	1	0	0	0	1	1	3.84615	25	25	26	25	96.1538	13	9	10	12	50		0.416572	1.14452	0	0	0	1.13308	0.985284	1.09328	1.08616	1.08588	1.08574	2.09233	1.92047	2.1665	2.45432		0.212668	0.373593	0.543464	0.448863	0.36681	0.374053	0.376713	0.125731	0.141079	0.11628	0.142023
map04722	Neurotrophin signaling pathway		31	5	3	3	3	3	2	1	16.129	23	22	24	23	74.1935	8	6	5	8	25.8065		1.74692	2.87977	4.1926	3.20333	2.56844	1.90065	0.826367	0.84359	0.801652	0.840683	0.83777	1.07991	1.07381	0.90853	1.37231		0.0917965	0.0651532	0.0282324	0.0520637	0.0818156	0.197838	0.368013	0.0179526	0.00457994	0.00680649	0.0138335
map04723	Retrograde endocannabinoid signaling		41	10	3	1	1	9	0	5	24.3902	37	37	37	36	90.2439	16	11	9	6	39.0244		2.64168	2.17738	1.05667	0.807344	5.82597	0	3.12407	1.02608	1.0194	0.979943	0.991465	1.63304	1.48849	1.23649	0.778198		0.00235354	0.110484	0.374608	0.365059	1.24779e-05	0.240326	0.0156897	0.18538	0.194207	0.189283	0.186438
map04724	Glutamatergic synapse		13	2	1	1	2	1	0	0	15.3846	10	11	11	10	76.9231	3	2	2	2	23.0769		1.66629	2.28904	3.33258	5.09248	2.04158	0	0	0.874625	0.955816	0.918824	0.868591	0.965691	0.853542	0.866598	0.818106		0.22959	0.290828	0.22754	0.0505939	0.309933	0.637709	0.595284	0.13867	0.269366	0.197497	0.12709
map04725	Cholinergic synapse		11	1	1	1	1	1	0	0	9.09091	7	7	9	6	63.6364	0	0	0	0	0		0.984626	2.70523	3.9385	3.00919	2.41278	0	0	0.723554	0.718837	0.88845	0.61591	0	0	0	0		0.386203	0.263383	0.201636	0.245242	0.283076	0.683499	0.644834	0.0281429	0.0241911	0.164075	0.00429289
map04726	Serotonergic synapse		15	2	1	1	1	1	0	1	13.3333	11	11	13	10	73.3333	1	0	0	1	6.66667		1.44412	1.98384	2.88824	2.20674	1.76937	0	1.70783	0.833809	0.828374	0.941098	0.752779	0.278977	0	0	0.354513		0.254772	0.313517	0.250686	0.296062	0.33129	0.594958	0.336495	0.0699206	0.0617005	0.225626	0.0172589
map04727	GABAergic synapse		13	0	0	0	0	0	0	0	0	11	11	11	11	84.6154	3	3	3	3	23.0769		0	0	0	0	0	0	0	0.962088	0.955816	0.918824	0.95545	0.965691	1.28031	1.2999	1.22716		0.283074	0.640635	0.737704	0.670576	0.606335	0.637709	0.595284	0.276519	0.269366	0.197497	0.268906
map04728	Dopaminergic synapse		19	2	1	0	2	0	1	0	10.5263	15	16	17	15	78.9474	4	2	3	4	21.0526		1.14009	1.56619	0	3.48433	0	1.55053	0	0.897642	0.951243	0.971579	0.891449	0.880981	0.584002	0.889403	1.11951		0.281828	0.346589	0.640774	0.0925697	0.480944	0.347877	0.468174	0.119166	0.208905	0.264552	0.107296
map04730	Long-term depression		12	1	1	1	1	1	0	0	8.33333	10	10	11	9	83.3333	3	0	1	3	25		0.902574	2.4798	3.61029	2.75843	2.21171	0	0	0.947511	0.941334	0.995393	0.846876	1.04616	0	0.469407	1.32942		0.382411	0.277733	0.214946	0.259515	0.297236	0.660211	0.619568	0.265979	0.257403	0.384254	0.11032
map04740	Olfactory transduction		5	1	1	0	1	0	0	0	20	4	4	4	4	80	1	1	1	1	20		2.16618	5.95152	0	6.62022	0	0	0	0.90961	0.903681	0.868706	0.903335	0.836932	1.1096	1.12658	1.06354		0.313705	0.146741	0.889724	0.133783	0.825171	0.841316	0.819362	0.360889	0.352719	0.284758	0.352215
map04742	Taste transduction		3	0	0	0	0	0	0	0	0	1	1	2	1	33.3333	0	0	0	0	0		0	0	0	0	0	0	0	0.379004	0.376534	0.723922	0.376389	0	0	0	0		0.747723	0.902503	0.932317	0.91205	0.891135	0.901552	0.887367	0.0382441	0.0348915	0.201354	0.0346983
map04744	Phototransduction		2	1	1	0	1	0	0	0	50	2	2	2	2	100	1	1	1	1	50		5.41544	14.8788	0	16.5506	0	0	0	1.13701	1.1296	1.08588	1.12917	2.09233	2.77401	2.81644	2.65884		0.167665	0.0649733	0.954361	0.0586155	0.926051	0.933252	0.923439	0.77348	0.783665	0.84805	0.784266
map04745	Phototransduction - fly		5	1	1	0	1	0	0	0	20	3	4	3	3	60	1	1	1	1	20		2.16618	5.95152	0	6.62022	0	0	0	0.682208	0.903681	0.65153	0.677501	0.836932	1.1096	1.12658	1.06354		0.313705	0.146741	0.889724	0.133783	0.825171	0.841316	0.819362	0.0987284	0.352719	0.0487556	0.0908245
map04750	Inflammatory mediator regulation of TRP channels		9	1	1	0	1	0	0	0	11.1111	7	8	7	6	77.7778	1	1	1	1	11.1111		1.20343	3.3064	0	3.6779	0	0	0	0.884343	1.00409	0.844576	0.752779	0.464962	0.616447	0.625876	0.590854		0.383503	0.230632	0.810208	0.213242	0.707416	0.732542	0.698471	0.213059	0.390095	0.126517	0.0605141
map04810	Regulation of actin cytoskeleton		44	2	2	2	2	1	1	1	4.54545	28	25	37	26	63.6364	5	3	3	5	11.3636		0.492313	1.35262	1.96925	1.5046	0.603194	0.669545	0.582213	0.723554	0.641819	0.913129	0.667236	0.475529	0.378274	0.38406	0.604283		0.137262	0.256419	0.190389	0.240095	0.318742	0.339605	0.310634	1.91389e-05	6.69763e-08	0.0346632	3.77797e-07
map04910	Insulin signaling pathway		28	4	3	2	3	1	1	0	14.2857	25	23	24	24	89.2857	8	6	5	8	28.5714		1.54727	3.18831	3.09454	3.54655	0.947876	1.05214	0	1.01519	0.927887	0.930757	0.967859	1.19562	1.18886	1.00587	1.51934		0.14594	0.0524989	0.109807	0.0415087	0.375714	0.37597	0.326228	0.232259	0.118671	0.110988	0.190837
map04911	Insulin secretion		11	0	0	0	0	0	0	0	0	5	7	9	4	45.4545	0	0	0	0	0		0	0	0	0	0	0	0	0.516824	0.718837	0.88845	0.410607	0	0	0	0		0.343865	0.68615	0.773119	0.71318	0.654946	0.683499	0.644834	0.000724075	0.0241911	0.164075	4.96752e-05
map04912	GnRH signaling pathway		20	3	2	1	3	1	0	0	15	13	13	16	12	65	4	2	1	4	20		1.62463	2.97576	2.16618	4.96517	1.32703	0	0	0.739058	0.734241	0.868706	0.677501	0.836932	0.554802	0.281644	1.06354		0.173314	0.116043	0.297729	0.0183432	0.364775	0.500097	0.449779	0.00525486	0.00404649	0.0504481	0.000822347
map04913	Ovarian steroidogenesis		4	2	1	2	0	1	1	1	50	4	4	4	4	100	0	0	0	0	0		5.41544	7.43939	21.6618	0	6.63514	7.365	6.40435	1.13701	1.1296	1.08588	1.12917	0	0	0	0		0.0420537	0.121438	0.00301106	0.884469	0.134442	0.122535	0.138698	0.59816	0.614023	0.719105	0.614966
map04914	Progesterone-mediated oocyte maturation		25	2	1	2	1	2	0	0	8	24	22	25	23	96	3	2	1	3	12		0.866471	1.1903	3.46588	1.32404	2.12324	0	0	1.09153	0.994049	1.08588	1.03883	0.502159	0.443842	0.225315	0.638123		0.2765	0.371694	0.0933351	0.36361	0.176696	0.420234	0.36802	0.137567	0.238967	0.126359	0.240596
map04915	Estrogen signaling pathway		20	5	2	4	2	4	0	0	25	13	13	17	12	65	6	5	5	6	30		2.70772	2.97576	8.66471	3.31011	5.30811	0	0	0.739058	0.734241	0.923	0.677501	1.2554	1.38701	1.40822	1.59531		0.0240429	0.116043	0.000885245	0.099798	0.00511339	0.500097	0.449779	0.00525486	0.00404649	0.13919	0.000822347
map04916	Melanogenesis		12	2	2	1	2	1	0	0	16.6667	11	11	11	10	91.6667	3	2	2	3	25		1.80515	4.9596	3.61029	5.51685	2.21171	0	0	1.04226	1.03547	0.995393	0.940974	1.04616	0.92467	0.938815	1.32942		0.213958	0.0527664	0.214946	0.0441185	0.297236	0.660211	0.619568	0.352589	0.360794	0.384254	0.256864
map04917	Prolactin signaling pathway		9	2	1	2	1	1	0	0	22.2222	8	7	8	7	88.8889	2	1	1	2	22.2222		2.40686	3.3064	9.62745	3.6779	2.94895	0	0	1.01068	0.878579	0.965229	0.878242	0.929924	0.616447	0.625876	1.18171		0.155874	0.230632	0.0161275	0.213242	0.249985	0.732542	0.698471	0.388803	0.202171	0.368916	0.201516
map04918	Thyroid hormone synthesis		12	2	1	2	1	2	1	2	16.6667	8	8	11	7	66.6667	5	4	4	5	41.6667		1.80515	2.4798	7.22059	2.75843	4.42342	2.455	4.26957	0.758008	0.753067	0.995393	0.658681	1.74361	1.84934	1.87763	2.2157		0.213958	0.277733	0.0276177	0.259515	0.0636559	0.279455	0.0673882	0.0371659	0.0321572	0.384254	0.00652678
map04919	Thyroid hormone signaling pathway		22	4	2	3	2	2	1	1	18.1818	19	18	21	17	86.3636	5	3	3	5	22.7273		1.96925	2.70523	5.90775	3.00919	2.41278	1.33909	1.16443	0.981966	0.924219	1.03652	0.872539	0.951059	0.756549	0.768121	1.20857		0.0928724	0.131883	0.0118449	0.114224	0.152487	0.363286	0.37375	0.235881	0.141632	0.308702	0.0651795
map04920	Adipocytokine signaling pathway		10	2	2	0	1	0	0	0	20	8	8	8	8	80	3	2	1	3	30		2.16618	5.95152	0	3.31011	0	0	0	0.90961	0.903681	0.868706	0.903335	1.2554	1.1096	0.563289	1.59531		0.176931	0.038478	0.79145	0.229836	0.68068	0.7076	0.671122	0.234315	0.223803	0.145708	0.223163
map04921	Oxytocin signaling pathway		25	3	3	1	3	1	0	0	12	18	19	21	18	72	6	3	4	5	24		1.29971	3.57091	1.73294	3.97213	1.06162	0	0	0.818649	0.858497	0.912142	0.813001	1.00432	0.665763	0.901262	1.06354		0.21582	0.0407463	0.331433	0.0318766	0.376417	0.420234	0.36802	0.0172927	0.0395522	0.0876089	0.0135701
map04922	Glucagon signaling pathway		23	3	2	0	2	0	0	1	13.0435	19	21	21	19	82.6087	7	6	7	6	30.4348		1.41272	2.58762	0	2.87836	0	0	1.1138	0.939271	1.03138	0.991458	0.932791	1.27359	1.44731	1.71436	1.38722		0.201583	0.139652	0.583243	0.12138	0.412002	0.450539	0.375504	0.163278	0.258288	0.281675	0.151169
map04923	Regulation of lipolysis in adipocytes		5	1	1	0	0	0	0	1	20	4	4	5	4	80	1	0	1	0	20		2.16618	5.95152	0	0	0	0	5.12348	0.90961	0.903681	1.08588	0.903335	0.836932	0	1.12658	0		0.313705	0.146741	0.889724	0.857712	0.825171	0.841316	0.166655	0.360889	0.352719	0.662153	0.352215
map04924	Renin secretion		7	2	1	0	2	1	0	1	28.5714	5	6	6	5	71.4286	3	2	3	2	42.8571		3.09454	4.25108	0	9.45746	3.79151	0	3.65963	0.812152	0.96823	0.930757	0.806549	1.79343	1.58515	2.41409	1.51934		0.110258	0.191972	0.84905	0.0163152	0.20985	0.785066	0.215576	0.160539	0.387106	0.338235	0.149748
map04925	Aldosterone synthesis and secretion		11	1	1	0	1	0	0	0	9.09091	6	6	9	5	54.5455	2	1	2	1	18.1818		0.984626	2.70523	0	3.00919	0	0	0	0.620189	0.616146	0.88845	0.513258	0.760847	0.504366	1.02416	0.483426		0.386203	0.263383	0.773119	0.245242	0.654946	0.683499	0.644834	0.00534988	0.00434733	0.164075	0.000547327
map04926	Relaxin signaling pathway		15	1	1	1	1	1	0	0	6.66667	9	8	11	8	60	1	0	0	1	6.66667		0.722059	1.98384	2.88824	2.20674	1.76937	0	0	0.682208	0.602454	0.796314	0.602223	0.278977	0	0	0.354513		0.357379	0.313517	0.250686	0.296062	0.33129	0.594958	0.549511	0.00472615	0.000611808	0.0213531	0.00060098
map04927	Cortisol synthesis and secretion		7	1	0	1	0	0	0	0	14.2857	3	4	6	3	42.8571	1	0	1	0	14.2857		1.54727	0	6.18908	0	0	0	0	0.487291	0.645486	0.930757	0.483929	0.597808	0	0.804698	0		0.361965	0.787001	0.14072	0.806577	0.764048	0.785066	0.756526	0.00496575	0.0323336	0.338235	0.00411358
map04928	Parathyroid hormone synthesis, secretion and action		17	2	1	1	2	1	0	0	11.7647	11	12	14	11	64.7059	4	3	2	4	23.5294		1.27422	1.75045	2.54844	3.89425	1.56121	0	0	0.735714	0.797366	0.894256	0.730638	0.984626	0.979063	0.662693	1.25122		0.271984	0.331952	0.271269	0.0782	0.347804	0.555047	0.507228	0.00906869	0.0282515	0.106121	0.00714661
map04930	Type II diabetes mellitus		7	2	1	1	1	1	0	1	28.5714	7	6	6	7	100	1	1	1	1	14.2857		3.09454	4.25108	6.18908	4.72873	3.79151	0	3.65963	1.13701	0.96823	0.930757	1.12917	0.597808	0.792575	0.804698	0.75967		0.110258	0.191972	0.14072	0.176253	0.20985	0.785066	0.215576	0.406647	0.387106	0.338235	0.426863
map04931	Insulin resistance		20	2	1	1	1	0	1	0	10	18	17	17	17	90	3	3	2	3	15		1.08309	1.48788	2.16618	1.65506	0	1.473	0	1.02331	0.960161	0.923	0.959793	0.627699	0.832203	0.563289	0.797653		0.284256	0.352616	0.297729	0.338907	0.462706	0.353801	0.449779	0.274228	0.217641	0.13919	0.217124
map04932	Non-alcoholic fatty liver disease		61	8	2	0	1	6	1	4	13.1148	49	48	55	48	80.3279	23	15	17	15	37.7049		1.42044	0.975658	0	0.542641	2.61054	0.482951	1.67983	0.913338	0.888867	0.979075	0.888526	1.57782	1.36427	1.56982	1.30763		0.0918757	0.277848	0.23707	0.292976	0.0184778	0.260535	0.125888	0.0296595	0.0108136	0.147674	0.0105926
map04933	AGE-RAGE signaling pathway in diabetic complications		15	2	1	2	1	2	0	0	13.3333	9	5	12	5	60	2	2	2	2	13.3333		1.44412	1.98384	5.77647	2.20674	3.53874	0	0	0.682208	0.376534	0.868706	0.376389	0.557955	0.739736	0.751052	0.709025		0.254772	0.313517	0.0410373	0.296062	0.0903944	0.594958	0.549511	0.00472615	5.82422e-07	0.0836176	5.66276e-07
map04934	Cushing syndrome		23	2	1	2	1	1	0	0	8.69565	16	17	21	16	69.5652	3	2	2	2	13.0435		0.941816	1.29381	3.76726	1.43918	1.15394	0	0	0.790965	0.834923	0.991458	0.785508	0.545825	0.482437	0.489816	0.462408		0.283069	0.3661	0.082392	0.355614	0.373922	0.450539	0.398787	0.0113647	0.0286938	0.281675	0.00879477
map04940	Type I diabetes mellitus		4	2	0	1	0	1	0	1	50	3	2	3	2	75	2	2	2	2	50		5.41544	0	10.8309	0	6.63514	0	6.40435	0.85276	0.564801	0.814412	0.564584	2.09233	2.77401	2.81644	2.65884		0.0420537	0.872144	0.0861673	0.884469	0.134442	0.870918	0.138698	0.328202	0.0618159	0.247308	0.0614973
map04950	Maturity onset diabetes of the young		1	0	0	0	0	0	0	0	0	1	1	1	1	100	0	0	0	0	0		0	0	0	0	0	0	0	1.13701	1.1296	1.08588	1.12917	0	0	0	0		0.907671	0.966395	0.976918	0.96979	0.962322	0.966056	0.960964	0.879498	0.885268	0.92091	0.885608
map04960	Aldosterone-regulated sodium reabsorption		6	2	1	2	1	1	1	0	33.3333	5	3	6	3	83.3333	0	0	0	0	0		3.61029	4.9596	14.4412	5.51685	4.42342	4.91	0	0.947511	0.564801	1.08588	0.564584	0	0	0	0		0.0867194	0.170221	0.00719364	0.155736	0.186863	0.171639	0.787323	0.380939	0.0208524	0.609694	0.0206911
map04961	Endocrine and other factor-regulated calcium reabsorption		11	1	1	0	1	0	0	0	9.09091	9	9	10	8	81.8182	4	2	3	4	36.3636		0.984626	2.70523	0	3.00919	0	0	0	0.930283	0.924219	0.987166	0.821213	1.52169	1.00873	1.53624	1.93371		0.386203	0.263383	0.773119	0.245242	0.654946	0.683499	0.644834	0.251952	0.242233	0.382465	0.0933647
map04962	Vasopressin-regulated water reabsorption		7	1	1	0	1	0	0	0	14.2857	6	7	6	6	85.7143	3	2	2	3	42.8571		1.54727	4.25108	0	4.72873	0	0	0	0.974582	1.1296	0.930757	0.967859	1.79343	1.58515	1.6094	2.27901		0.361965	0.191972	0.84905	0.176253	0.764048	0.785066	0.756526	0.390916	0.425718	0.338235	0.38685
map04964	Proximal tubule bicarbonate reclamation		4	0	0	0	0	0	0	0	0	3	2	4	2	75	1	1	1	1	25		0	0	0	0	0	0	0	0.85276	0.564801	1.08588	0.564584	1.04616	1.38701	1.40822	1.32942		0.678617	0.872144	0.910775	0.884469	0.857525	0.870918	0.852693	0.328202	0.0618159	0.719105	0.0614973
map04966	Collecting duct acid secretion		12	1	1	0	0	0	1	1	8.33333	12	12	12	12	100	8	6	6	7	66.6667		0.902574	2.4798	0	0	0	2.455	2.13478	1.13701	1.1296	1.08588	1.12917	2.78977	2.77401	2.81644	3.10199		0.382411	0.277733	0.755207	0.691554	0.630176	0.279455	0.303193	0.21354	0.231012	0.371336	0.232079
map04970	Salivary secretion		9	1	1	0	1	0	0	0	11.1111	5	5	8	4	55.5556	2	2	2	2	22.2222		1.20343	3.3064	0	3.6779	0	0	0	0.631674	0.627556	0.965229	0.501853	0.929924	1.23289	1.25175	1.18171		0.383503	0.230632	0.810208	0.213242	0.707416	0.732542	0.698471	0.0138611	0.0117595	0.368916	0.0014883
map04971	Gastric acid secretion		11	1	1	0	1	0	0	0	9.09091	6	6	10	5	54.5455	2	2	2	2	18.1818		0.984626	2.70523	0	3.00919	0	0	0	0.620189	0.616146	0.987166	0.513258	0.760847	1.00873	1.02416	0.966853		0.386203	0.263383	0.773119	0.245242	0.654946	0.683499	0.644834	0.00534988	0.00434733	0.382465	0.000547327
map04972	Pancreatic secretion		17	1	1	0	1	0	0	0	5.88235	8	11	13	7	47.0588	4	4	4	4	23.5294		0.637111	1.75045	0	1.94712	0	0	0	0.535065	0.730918	0.830381	0.464952	0.984626	1.30542	1.32539	1.25122		0.333582	0.331952	0.671601	0.315688	0.519586	0.555047	0.507228	4.36129e-05	0.00724509	0.0316397	2.89454e-06
map04976	Bile secretion		13	3	0	1	2	1	3	0	23.0769	9	9	12	7	69.2308	5	2	1	5	38.4615		2.49943	0	3.33258	5.09248	2.04158	6.79846	0	0.787163	0.782032	1.00235	0.608014	1.60948	0.853542	0.433299	2.04527		0.0853206	0.640635	0.22754	0.0505939	0.309933	0.00776589	0.595284	0.0472618	0.0411617	0.383359	0.00160018
map05010	Alzheimer disease		75	13	5	1	2	8	2	8	17.3333	62	65	69	63	82.6667	29	21	24	19	38.6667		1.87735	1.98384	0.577647	0.882697	2.83099	0.7856	2.73252	0.939931	0.978988	0.999012	0.948501	1.61807	1.55345	1.80252	1.34715		0.0104703	0.0670608	0.30854	0.272772	0.0047579	0.259233	0.00579204	0.0494815	0.120274	0.169566	0.0620617
map05012	Parkinson disease		71	18	4	2	1	14	1	10	25.3521	60	62	66	60	84.507	34	27	24	20	47.8873		2.74586	1.67648	1.22038	0.466213	5.23335	0.41493	3.60808	0.960856	0.986412	1.00941	0.954227	2.00392	2.10981	1.90407	1.49794		3.41169e-05	0.126241	0.267969	0.250042	1.76917e-07	0.21375	0.000272831	0.0903067	0.135844	0.176976	0.0769037
map05014	Amyotrophic lateral sclerosis		7	1	0	0	0	0	0	1	14.2857	7	7	7	7	100	5	4	4	3	71.4286		1.54727	0	0	0	0	0	3.65963	1.13701	1.1296	1.08588	1.12917	2.98904	3.1703	3.21879	2.27901		0.361965	0.787001	0.84905	0.806577	0.764048	0.785066	0.215576	0.406647	0.425718	0.561375	0.426863
map05016	Huntington disease		84	12	4	2	1	9	2	8	14.2857	72	75	78	73	85.7143	37	28	28	26	44.0476		1.54727	1.41703	1.03151	0.394061	2.84363	0.701429	2.43975	0.974582	1.00857	1.00832	0.981301	1.84324	1.84934	1.87763	1.64595		0.0399022	0.161819	0.277772	0.19731	0.00278742	0.238129	0.0106282	0.103435	0.137844	0.162927	0.116286
map05020	Prion diseases		7	3	1	3	1	3	0	1	42.8571	6	5	6	5	85.7143	3	3	2	2	42.8571		4.64181	4.25108	18.5672	4.72873	11.3745	0	3.65963	0.974582	0.806858	0.930757	0.806549	1.79343	2.37772	1.6094	1.51934		0.0185827	0.191972	0.00037681	0.176253	0.00157026	0.785066	0.215576	0.390916	0.150351	0.338235	0.149748
map05030	Cocaine addiction		3	0	0	0	0	0	0	0	0	2	2	3	2	66.6667	0	0	0	0	0		0	0	0	0	0	0	0	0.758008	0.753067	1.08588	0.752779	0	0	0	0		0.747723	0.902503	0.932317	0.91205	0.891135	0.901552	0.887367	0.279809	0.269917	0.780932	0.269325
map05031	Amphetamine addiction		6	1	1	0	1	0	0	0	16.6667	5	5	6	5	83.3333	2	1	2	1	33.3333		1.80515	4.9596	0	5.51685	0	0	0	0.947511	0.941334	1.08588	0.940974	1.39489	0.92467	1.87763	0.886282		0.341758	0.170221	0.869152	0.155736	0.794027	0.812709	0.787323	0.380939	0.374762	0.609694	0.374371
map05032	Morphine addiction		7	0	0	0	0	0	0	0	0	5	5	6	5	71.4286	0	0	0	0	0		0	0	0	0	0	0	0	0.812152	0.806858	0.930757	0.806549	0	0	0	0		0.507207	0.787001	0.84905	0.806577	0.764048	0.785066	0.756526	0.160539	0.150351	0.338235	0.149748
map05033	Nicotine addiction		1	0	0	0	0	0	0	0	0	1	1	1	1	100	0	0	0	0	0		0	0	0	0	0	0	0	1.13701	1.1296	1.08588	1.12917	0	0	0	0		0.907671	0.966395	0.976918	0.96979	0.962322	0.966056	0.960964	0.879498	0.885268	0.92091	0.885608
map05034	Alcoholism		24	6	4	3	4	3	2	4	25	21	20	22	20	87.5	7	5	5	7	29.1667		2.70772	4.9596	5.41544	5.51685	3.31757	2.455	4.26957	0.994886	0.941334	0.995393	0.940974	1.22053	1.15584	1.17352	1.55099		0.0143069	0.00660973	0.014883	0.00459968	0.0479656	0.149136	0.0108408	0.239856	0.161415	0.282997	0.160737
map05100	Bacterial invasion of epithelial cells		23	0	0	0	0	0	0	0	0	15	12	18	12	65.2174	3	1	2	3	13.0435		0	0	0	0	0	0	0	0.74153	0.589357	0.849821	0.589131	0.545825	0.241218	0.489816	0.693612		0.106794	0.454208	0.583243	0.492509	0.412002	0.450539	0.398787	0.00307058	1.28055e-05	0.0233121	1.2446e-05
map05110	Vibrio cholerae infection		22	3	2	0	1	0	2	3	13.6364	21	21	22	21	95.4545	14	12	12	12	63.6364		1.47694	2.70523	0	1.5046	0	2.67818	3.49328	1.08533	1.07826	1.08588	1.07784	2.66296	3.02619	3.07248	2.90056		0.19305	0.131883	0.597129	0.350708	0.42826	0.133629	0.0426369	0.178316	0.194874	0.16212	0.195874
map05111	Biofilm formation - Vibrio cholerae		1	0	0	0	0	0	0	0	0	1	1	1	1	100	0	0	0	0	0		0	0	0	0	0	0	0	1.13701	1.1296	1.08588	1.12917	0	0	0	0		0.907671	0.966395	0.976918	0.96979	0.962322	0.966056	0.960964	0.879498	0.885268	0.92091	0.885608
map05120	Epithelial cell signaling in Helicobacter pylori infection		21	1	1	0	0	0	1	1	4.7619	15	15	20	15	71.4286	10	8	8	9	47.619		0.515756	1.41703	0	0	0	1.40286	1.21988	0.812152	0.806858	1.03417	0.806549	1.99269	2.11353	2.14586	2.27901		0.279399	0.357846	0.611342	0.523912	0.445153	0.358921	0.371229	0.0239308	0.0196278	0.320055	0.0193909
map05130	Pathogenic Escherichia coli infection		15	2	2	0	1	0	1	1	13.3333	10	9	13	10	66.6667	3	3	3	3	20		1.44412	3.96768	0	2.20674	0	1.964	1.70783	0.758008	0.677761	0.941098	0.752779	0.836932	1.1096	1.12658	1.06354		0.254772	0.0758901	0.703888	0.296062	0.561302	0.315126	0.336495	0.0209193	0.00372654	0.225626	0.0172589
map05131	Shigellosis		23	2	2	2	2	1	1	1	8.69565	17	16	20	17	73.913	3	3	2	2	13.0435		0.941816	2.58762	3.76726	2.87836	1.15394	1.28087	1.1138	0.840401	0.78581	0.944246	0.834603	0.545825	0.723655	0.489816	0.462408		0.283069	0.139652	0.082392	0.12138	0.373922	0.36694	0.375504	0.034527	0.00892569	0.16913	0.0283693
map05132	Salmonella infection		20	2	2	2	2	1	1	1	10	14	13	18	13	70	3	2	3	3	15		1.08309	2.97576	4.33235	3.31011	1.32703	1.473	1.28087	0.795909	0.734241	0.977295	0.733959	0.627699	0.554802	0.844933	0.797653		0.284256	0.116043	0.0662603	0.099798	0.364775	0.353801	0.367885	0.0194084	0.00404649	0.270748	0.00398253
map05133	Pertussis		12	3	3	2	3	2	1	1	25	10	7	11	7	83.3333	4	4	3	4	33.3333		2.70772	7.43939	7.22059	8.27528	4.42342	2.455	2.13478	0.947511	0.658934	0.995393	0.658681	1.39489	1.84934	1.40822	1.77256		0.0722559	0.00601167	0.0276177	0.0044924	0.0636559	0.279455	0.303193	0.265979	0.00660701	0.384254	0.00652678
map05134	Legionellosis		16	5	2	2	1	2	2	2	31.25	13	11	15	11	81.25	9	9	8	8	56.25		3.38465	3.7197	5.41544	2.06882	3.31757	3.6825	3.20217	0.923823	0.776601	1.01802	0.776303	2.35387	3.12076	2.81644	2.65884		0.00992888	0.0838612	0.0458437	0.306318	0.099466	0.0851518	0.104703	0.185001	0.0224993	0.368453	0.0222604
map05140	Leishmaniasis		9	2	2	2	2	2	1	1	22.2222	8	6	7	6	88.8889	2	2	1	2	22.2222		2.40686	6.61279	9.62745	7.35581	5.8979	3.27333	2.84638	1.01068	0.753067	0.844576	0.752779	0.929924	1.23289	0.625876	1.18171		0.155874	0.0318337	0.0161275	0.0263372	0.0388945	0.232307	0.256081	0.388803	0.0609156	0.126517	0.0605141
map05142	Chagas disease		19	2	2	0	2	2	1	1	10.5263	15	13	18	12	78.9474	5	3	3	5	26.3158		1.14009	3.13238	0	3.48433	2.79374	1.55053	1.34828	0.897642	0.772885	1.02873	0.713159	1.10123	0.876004	0.889403	1.39939		0.281828	0.108018	0.640774	0.0925697	0.126497	0.347877	0.363654	0.119166	0.0124862	0.341586	0.00291759
map05143	African trypanosomiasis		6	0	0	0	0	0	0	0	0	4	4	5	3	66.6667	0	0	0	0	0		0	0	0	0	0	0	0	0.758008	0.753067	0.904902	0.564584	0	0	0	0		0.558916	0.814425	0.869152	0.831756	0.794027	0.812709	0.787323	0.130317	0.121251	0.314754	0.0206911
map05144	Malaria		6	0	0	0	0	0	0	0	0	2	1	6	1	33.3333	0	0	0	0	0		0	0	0	0	0	0	0	0.379004	0.188267	1.08588	0.188195	0	0	0	0		0.558916	0.814425	0.869152	0.831756	0.794027	0.812709	0.787323	0.0024167	0.000103027	0.609694	0.000101542
map05145	Toxoplasmosis		18	5	2	4	3	3	2	1	27.7778	13	12	15	12	72.2222	4	4	2	3	22.2222		3.00858	3.3064	9.62745	5.51685	4.42342	3.27333	1.42319	0.821176	0.753067	0.904902	0.752779	0.929924	1.23289	0.625876	0.886282		0.0160875	0.0999595	0.000584373	0.0139366	0.0242341	0.101426	0.358471	0.04075	0.0096358	0.117345	0.00950848
map05146	Amoebiasis		18	0	0	0	0	0	0	0	0	8	7	15	6	44.4444	2	1	2	2	11.1111		0	0	0	0	0	0	0	0.505339	0.439289	0.904902	0.376389	0.464962	0.308223	0.625876	0.590854		0.173945	0.539508	0.656009	0.574764	0.499895	0.536097	0.487313	9.2735e-06	5.45117e-07	0.117345	3.8632e-08
map05150	Staphylococcus aureus infection		3	0	0	0	0	0	0	0	0	1	0	2	0	33.3333	0	0	0	0	0		0	0	0	0	0	0	0	0.379004	0	0.723922	0	0	0	0	0		0.747723	0.902503	0.932317	0.91205	0.891135	0.901552	0.887367	0.0382441	0.00149841	0.201354	0.00148511
map05152	Tuberculosis		35	5	3	3	3	4	1	1	14.2857	30	28	31	28	85.7143	15	11	11	11	42.8571		1.54727	2.55065	3.71345	2.83724	3.0332	0.841714	0.731925	0.974582	0.903681	0.961782	0.903335	1.79343	1.74366	1.77034	1.67127		0.119405	0.0829681	0.0375607	0.0672459	0.0315597	0.368996	0.354186	0.176194	0.0577135	0.160074	0.0571313
map05160	Hepatitis C		22	2	1	1	1	2	0	0	9.09091	19	18	21	18	86.3636	8	5	3	7	36.3636		0.984626	1.35262	1.96925	1.5046	2.41278	0	0	0.981966	0.924219	1.03652	0.923865	1.52169	1.26091	0.768121	1.69199		0.284748	0.362326	0.312673	0.350708	0.152487	0.466493	0.415113	0.235881	0.141632	0.308702	0.140929
map05161	Hepatitis B		25	2	2	2	2	2	1	1	8	20	18	22	18	80	5	4	1	4	20		0.866471	2.38061	3.46588	2.64809	2.12324	1.1784	1.0247	0.90961	0.813313	0.955577	0.813001	0.836932	0.887684	0.225315	0.85083		0.2765	0.154785	0.0933351	0.135488	0.176696	0.372284	0.376935	0.103549	0.0137615	0.186437	0.0135701
map05162	Measles		19	2	1	2	1	2	1	1	10.5263	17	16	17	16	89.4737	10	9	5	8	52.6316		1.14009	1.56619	4.56037	1.74216	2.79374	1.55053	1.34828	1.01733	0.951243	0.971579	0.950879	2.20245	2.62801	1.48234	2.23903		0.281828	0.346589	0.06101	0.331942	0.126497	0.347877	0.363654	0.280652	0.208905	0.264552	0.208328
map05163	Human cytomegalovirus infection		32	3	2	1	2	1	0	1	9.375	20	17	25	17	62.5	7	5	5	5	21.875		1.0154	1.85985	1.35386	2.06882	0.829392	0	0.800543	0.710633	0.600101	0.848346	0.599871	0.915394	0.866879	0.880139	0.830889		0.236495	0.201982	0.360569	0.181235	0.368181	0.329216	0.365028	0.000147971	4.5913e-07	0.00803684	4.41632e-07
map05164	Influenza A		27	4	3	2	3	2	1	2	14.8148	21	21	25	20	77.7778	8	7	4	6	29.6296		1.60458	3.3064	3.20915	3.6779	1.96597	1.09111	1.89758	0.884343	0.878579	1.00545	0.836421	1.2399	1.43838	0.834502	1.18171		0.137738	0.048468	0.104322	0.0381864	0.191591	0.37527	0.198549	0.0608652	0.0519327	0.281088	0.0197237
map05165	Human papillomavirus infection		67	5	2	1	2	1	2	3	7.46269	52	48	62	48	77.6119	18	10	11	17	26.8657		0.808275	0.888286	0.64662	0.988093	0.396127	0.879403	1.14705	0.882458	0.809267	1.00485	0.808956	1.12424	0.828063	0.924802	1.34926		0.16069	0.273368	0.332841	0.277886	0.198873	0.272578	0.22565	0.00673558	7.80058e-05	0.182635	7.50007e-05
map05166	Human T-cell leukemia virus 1 infection		55	5	3	2	2	2	0	3	9.09091	45	42	49	43	81.8182	9	7	8	7	16.3636		0.984626	1.62314	1.5754	1.20368	0.965111	0	1.39731	0.930283	0.862605	0.967423	0.882804	0.684762	0.706112	0.819329	0.676797		0.185595	0.169682	0.231943	0.269497	0.277857	0.147004	0.198724	0.0581371	0.00489116	0.125988	0.0114142
map05167	Kaposi sarcoma-associated herpesvirus infection		30	3	2	1	2	1	0	1	10	22	18	28	18	73.3333	7	5	5	5	23.3333		1.08309	1.98384	1.44412	2.20674	0.884685	0	0.853913	0.833809	0.677761	1.01349	0.677501	0.97642	0.92467	0.938815	0.886282		0.234936	0.189544	0.354123	0.168874	0.372768	0.353017	0.370631	0.0151188	4.50362e-05	0.272002	4.37391e-05
map05168	Herpes simplex virus 1 infection		32	3	1	1	1	1	1	3	9.375	26	22	28	22	81.25	9	7	4	6	28.125		1.0154	0.929924	1.35386	1.03441	0.829392	0.920625	2.40163	0.923823	0.776601	0.950147	0.776303	1.17694	1.21363	0.704111	0.997067		0.236495	0.374578	0.360569	0.375624	0.368181	0.374242	0.0928666	0.0985317	0.00165412	0.140545	0.00161883
map05169	Epstein-Barr virus infection		48	4	2	1	2	1	1	3	8.33333	43	40	46	40	89.5833	19	11	9	17	39.5833		0.902574	1.2399	0.902574	1.37921	0.552928	0.61375	1.60109	1.01857	0.941334	1.04064	0.940974	1.65643	1.27142	1.05617	1.88335		0.200626	0.266858	0.372413	0.253453	0.297895	0.322429	0.172689	0.17513	0.0866168	0.158944	0.0858834
map05170	Human immunodeficiency virus 1 infection		44	4	3	2	3	2	1	2	9.09091	38	36	40	35	86.3636	13	9	8	9	29.5455		0.984626	2.02893	1.96925	2.25689	1.20639	0.669545	1.16443	0.981966	0.924219	0.987166	0.898202	1.23638	1.13482	1.02416	1.08771		0.206277	0.124097	0.190389	0.103848	0.269898	0.339605	0.272988	0.165552	0.0659513	0.198315	0.0333812
map05200	Pathways in cancer		75	4	3	2	3	3	1	0	5.33333	49	46	61	47	65.3333	13	11	8	10	17.3333		0.577647	1.1903	1.15529	1.32404	1.06162	0.3928	0	0.742848	0.692822	0.883185	0.707612	0.725341	0.81371	0.600841	0.709025		0.0901117	0.221773	0.272681	0.207346	0.230495	0.196247	0.0485428	1.53116e-07	5.08177e-10	0.00121368	2.42032e-09
map05202	Transcriptional misregulation in cancer		29	1	0	0	1	1	1	1	3.44828	23	22	27	22	79.3103	3	2	1	3	10.3448		0.373479	0	0	1.14142	0.915191	1.01586	0.883358	0.901769	0.856939	1.01099	0.85661	0.432896	0.382622	0.194237	0.550106		0.177084	0.369311	0.506361	0.373186	0.374463	0.376186	0.372848	0.0757099	0.0276116	0.275701	0.0272697
map05203	Viral carcinogenesis		54	7	2	2	1	2	0	5	12.963	44	41	50	41	81.4815	13	8	8	12	24.0741		1.404	1.10213	1.60458	0.612984	0.982983	0	2.37198	0.926455	0.85766	1.00545	0.857331	1.00742	0.821929	0.834502	1.18171		0.107169	0.275944	0.228729	0.32206	0.27824	0.152269	0.0400441	0.0540098	0.00420795	0.202806	0.00411071
map05204	Chemical carcinogenesis		11	4	2	1	2	3	3	1	36.3636	11	11	11	11	100	3	3	3	3	27.2727		3.9385	5.41047	3.9385	6.01839	7.23833	8.03455	2.32885	1.13701	1.1296	1.08588	1.12917	1.14127	1.5131	1.53624	1.45028		0.0120349	0.0454749	0.201636	0.0378885	0.00637258	0.00479187	0.289158	0.242922	0.261078	0.403357	0.262183
map05205	Proteoglycans in cancer		45	3	1	2	2	1	1	0	6.66667	23	19	35	20	51.1111	5	3	3	4	11.1111		0.722059	0.661279	1.92549	1.47116	0.58979	0.654667	0	0.58114	0.476943	0.844576	0.501853	0.464962	0.369868	0.375526	0.472684		0.191561	0.337334	0.194713	0.243729	0.313629	0.335475	0.164373	8.50207e-10	4.19698e-14	0.00157992	4.21151e-13
map05206	MicroRNAs in cancer		37	1	0	1	1	1	1	0	2.7027	23	23	32	23	62.1622	4	2	1	4	10.8108		0.292727	0	1.17091	0.894625	0.717312	0.796216	0	0.706792	0.702185	0.939142	0.701915	0.452396	0.299893	0.15224	0.574885		0.103462	0.28008	0.371103	0.372539	0.351153	0.363996	0.22706	3.80595e-05	2.19762e-05	0.0966196	2.12533e-05
map05210	Colorectal cancer		20	1	1	1	1	1	0	0	5	16	15	18	15	80	4	3	2	3	20		0.541544	1.48788	2.16618	1.65506	1.32703	0	0	0.90961	0.847201	0.977295	0.846876	0.836932	0.832203	0.563289	0.797653		0.293255	0.352616	0.297729	0.338907	0.364775	0.500097	0.449779	0.131094	0.0492758	0.270748	0.0488276
map05211	Renal cell carcinoma		21	1	1	1	1	1	0	0	4.7619	13	13	17	12	61.9048	2	1	1	2	9.52381		0.515756	1.41703	2.06303	1.57624	1.26384	0	0	0.703865	0.699277	0.879048	0.645239	0.398539	0.264192	0.268233	0.506447		0.279399	0.357846	0.305457	0.34515	0.368615	0.483006	0.432102	0.00164057	0.00120161	0.057441	0.000215751
map05212	Pancreatic cancer		17	1	1	1	1	1	0	0	5.88235	12	10	15	11	70.5882	2	1	1	2	11.7647		0.637111	1.75045	2.54844	1.94712	1.56121	0	0	0.802597	0.664471	0.958132	0.730638	0.492313	0.326354	0.331346	0.625611		0.333582	0.331952	0.271269	0.315688	0.347804	0.555047	0.507228	0.0334246	0.00145491	0.247983	0.00714661
map05213	Endometrial cancer		14	2	1	2	1	1	1	0	14.2857	11	10	12	10	78.5714	2	1	1	2	14.2857		1.54727	2.12554	6.18908	2.36437	1.89575	2.10429	0	0.893367	0.806858	0.930757	0.806549	0.597808	0.396287	0.402349	0.75967		0.243197	0.302734	0.0363847	0.284875	0.321256	0.304396	0.571943	0.155308	0.051064	0.212266	0.0506539
map05214	Glioma		14	2	2	1	2	1	0	0	14.2857	12	11	13	11	85.7143	2	1	1	2	14.2857		1.54727	4.25108	3.09454	4.72873	1.89575	0	0	0.974582	0.887544	1.00832	0.887204	0.597808	0.396287	0.402349	0.75967		0.243197	0.0680218	0.239446	0.0572754	0.321256	0.615967	0.571943	0.283779	0.144005	0.380192	0.143331
map05215	Prostate cancer		19	3	1	3	1	2	1	0	15.7895	14	13	18	13	73.6842	5	4	3	5	26.3158		1.71014	1.56619	6.84056	1.74216	2.79374	1.55053	0	0.837799	0.772885	1.02873	0.772589	1.10123	1.168	0.889403	1.39939		0.162226	0.346589	0.00797265	0.331942	0.126497	0.347877	0.468174	0.0486928	0.0124862	0.341586	0.012326
map05216	Thyroid cancer		7	1	1	1	1	1	0	0	14.2857	7	6	7	6	100	0	0	0	0	0		1.54727	4.25108	6.18908	4.72873	3.79151	0	0	1.13701	0.96823	1.08588	0.967859	0	0	0	0		0.361965	0.191972	0.14072	0.176253	0.20985	0.785066	0.756526	0.406647	0.387106	0.561375	0.38685
map05217	Basal cell carcinoma		3	0	0	0	0	0	0	0	0	3	3	3	3	100	1	1	1	1	33.3333		0	0	0	0	0	0	0	1.13701	1.1296	1.08588	1.12917	1.39489	1.84934	1.87763	1.77256		0.747723	0.902503	0.932317	0.91205	0.891135	0.901552	0.887367	0.680211	0.693693	0.780932	0.694491
map05218	Melanoma		11	1	1	1	1	1	0	0	9.09091	10	9	11	9	90.9091	1	0	0	1	9.09091		0.984626	2.70523	3.9385	3.00919	2.41278	0	0	1.03365	0.924219	1.08588	0.923865	0.380424	0	0	0.483426		0.386203	0.263383	0.201636	0.245242	0.283076	0.683499	0.644834	0.367537	0.242233	0.403357	0.241633
map05219	Bladder cancer		12	1	1	1	1	1	0	0	8.33333	7	6	10	7	58.3333	1	0	0	1	8.33333		0.902574	2.4798	3.61029	2.75843	2.21171	0	0	0.663257	0.564801	0.904902	0.658681	0.348722	0	0	0.443141		0.382411	0.277733	0.214946	0.259515	0.297236	0.660211	0.619568	0.00807755	0.000986481	0.181394	0.00652678
map05220	Chronic myeloid leukemia		13	1	1	1	1	1	0	0	7.69231	10	9	11	9	76.9231	2	0	0	2	15.3846		0.833145	2.28904	3.33258	2.54624	2.04158	0	0	0.874625	0.782032	0.918824	0.781732	0.643794	0	0	0.818106		0.376014	0.290828	0.22754	0.272709	0.309933	0.637709	0.595284	0.13867	0.0411617	0.197497	0.0408153
map05221	Acute myeloid leukemia		10	1	1	1	1	1	0	0	10	7	6	8	6	70	1	0	0	1	10		1.08309	2.97576	4.33235	3.31011	2.65405	0	0	0.795909	0.677761	0.868706	0.677501	0.418466	0	0	0.531769		0.386796	0.247707	0.187587	0.229836	0.267358	0.7076	0.671122	0.0853592	0.0173704	0.145708	0.0172044
map05222	Small cell lung cancer		18	0	0	0	0	0	0	0	0	13	11	17	11	72.2222	3	3	1	1	16.6667		0	0	0	0	0	0	0	0.821176	0.690312	1.02556	0.690047	0.697443	0.92467	0.312938	0.295427		0.173945	0.539508	0.656009	0.574764	0.499895	0.536097	0.487313	0.04075	0.00211172	0.351455	0.00207675
map05223	Non-small cell lung cancer		12	2	1	2	1	1	1	0	16.6667	10	9	11	9	83.3333	1	0	0	1	8.33333		1.80515	2.4798	7.22059	2.75843	2.21171	2.455	0	0.947511	0.847201	0.995393	0.846876	0.348722	0	0	0.443141		0.213958	0.277733	0.0276177	0.259515	0.297236	0.279455	0.619568	0.265979	0.110924	0.384254	0.11032
map05224	Breast cancer		17	1	1	1	1	1	0	0	5.88235	14	12	16	13	82.3529	2	1	1	2	11.7647		0.637111	1.75045	2.54844	1.94712	1.56121	0	0	0.936363	0.797366	1.02201	0.863482	0.492313	0.326354	0.331346	0.625611		0.333582	0.331952	0.271269	0.315688	0.347804	0.555047	0.507228	0.197656	0.0282515	0.360483	0.0838737
map05225	Hepatocellular carcinoma		28	3	2	1	2	2	1	1	10.7143	23	22	25	22	82.1429	3	2	2	3	10.7143		1.16045	2.12554	1.54727	2.36437	1.89575	1.05214	0.914907	0.933975	0.887544	0.969538	0.887204	0.448356	0.396287	0.402349	0.569752		0.230032	0.176231	0.346234	0.155905	0.198624	0.37597	0.374627	0.130594	0.0585785	0.207614	0.058028
map05226	Gastric cancer		22	2	1	2	2	2	1	0	9.09091	17	16	19	16	77.2727	4	3	1	4	18.1818		0.984626	1.35262	3.9385	3.00919	2.41278	1.33909	0	0.878601	0.821528	0.937808	0.821213	0.760847	0.756549	0.25604	0.966853		0.284748	0.362326	0.0769647	0.114224	0.152487	0.363286	0.415113	0.0752473	0.023925	0.159626	0.0236453
map05230	Central carbon metabolism in cancer		22	2	1	1	1	1	0	1	9.09091	17	17	20	16	77.2727	6	5	4	6	27.2727		0.984626	1.35262	1.96925	1.5046	1.20639	0	1.16443	0.878601	0.872874	0.987166	0.821213	1.14127	1.26091	1.02416	1.45028		0.284748	0.362326	0.312673	0.350708	0.371645	0.466493	0.37375	0.0752473	0.0657271	0.279242	0.0236453
map05231	Choline metabolism in cancer		18	4	1	2	3	1	2	0	22.2222	16	15	17	15	88.8889	3	2	1	3	16.6667		2.40686	1.6532	4.81373	5.51685	1.47447	3.27333	0	1.01068	0.941334	1.02556	0.940974	0.697443	0.616447	0.312938	0.886282		0.0570481	0.339718	0.0558467	0.0139366	0.354433	0.101426	0.487313	0.285534	0.198647	0.351455	0.198023
map05310	Asthma		1	0	0	0	0	0	0	0	0	0	0	0	0	0	0	0	0	0	0		0	0	0	0	0	0	0	0	0	0	0	0	0	0	0		0.907671	0.966395	0.976918	0.96979	0.962322	0.966056	0.960964	0.120502	0.114732	0.0790903	0.114392
map05320	Autoimmune thyroid disease		2	1	0	0	0	0	0	1	50	1	0	1	0	50	0	0	0	0	0		5.41544	0	0	0	0	0	12.8087	0.568506	0	0.542941	0	0	0	0	0		0.167665	0.933908	0.954361	0.940482	0.926051	0.933252	0.0750498	0.212035	0.0131289	0.145719	0.0130512
map05321	Inflammatory bowel disease		3	0	0	0	0	0	0	0	0	1	0	2	0	33.3333	0	0	0	0	0		0	0	0	0	0	0	0	0.379004	0	0.723922	0	0	0	0	0		0.747723	0.902503	0.932317	0.91205	0.891135	0.901552	0.887367	0.0382441	0.00149841	0.201354	0.00148511
map05322	Systemic lupus erythematosus		11	3	2	2	2	2	2	3	27.2727	9	8	10	8	81.8182	5	4	5	5	45.4545		2.95388	5.41047	7.87701	6.01839	4.82555	5.35636	6.98656	0.930283	0.821528	0.987166	0.821213	1.90212	2.01746	2.5604	2.41713		0.0596599	0.0454749	0.0235442	0.0378885	0.0550926	0.0462563	0.00701362	0.251952	0.093912	0.382465	0.0933647
map05323	Rheumatoid arthritis		25	1	1	0	0	0	1	1	4	17	16	23	16	68	10	8	8	9	40		0.433235	1.1903	0	0	0	1.1784	1.0247	0.773169	0.722945	0.999012	0.722668	1.67386	1.77537	1.80252	1.91437		0.2254	0.371694	0.556417	0.462969	0.3813	0.372284	0.376935	0.00526038	0.000951247	0.283288	0.000931631
map05330	Allograft rejection		2	1	0	0	0	0	0	1	50	1	0	1	0	50	0	0	0	0	0		5.41544	0	0	0	0	0	12.8087	0.568506	0	0.542941	0	0	0	0	0		0.167665	0.933908	0.954361	0.940482	0.926051	0.933252	0.0750498	0.212035	0.0131289	0.145719	0.0130512
map05332	Graft-versus-host disease		3	1	0	0	0	0	0	1	33.3333	2	0	2	0	66.6667	0	0	0	0	0		3.61029	0	0	0	0	0	8.53913	0.758008	0	0.723922	0	0	0	0	0		0.228347	0.902503	0.932317	0.91205	0.891135	0.901552	0.108216	0.279809	0.00149841	0.201354	0.00148511
map05340	Primary immunodeficiency		3	0	0	0	0	0	0	0	0	3	3	3	3	100	0	0	0	0	0		0	0	0	0	0	0	0	1.13701	1.1296	1.08588	1.12917	0	0	0	0		0.747723	0.902503	0.932317	0.91205	0.891135	0.901552	0.887367	0.680211	0.693693	0.780932	0.694491
map05410	Hypertrophic cardiomyopathy		11	1	1	0	1	0	0	0	9.09091	6	6	10	4	54.5455	1	1	1	1	9.09091		0.984626	2.70523	0	3.00919	0	0	0	0.620189	0.616146	0.987166	0.410607	0.380424	0.504366	0.512081	0.483426		0.386203	0.263383	0.773119	0.245242	0.654946	0.683499	0.644834	0.00534988	0.00434733	0.382465	4.96752e-05
map05412	Arrhythmogenic right ventricular cardiomyopathy		7	0	0	0	0	0	0	0	0	1	1	5	0	14.2857	0	0	0	0	0		0	0	0	0	0	0	0	0.16243	0.161372	0.775631	0	0	0	0	0		0.507207	0.787001	0.84905	0.806577	0.764048	0.785066	0.756526	1.81953e-05	1.36143e-05	0.0869319	2.4246e-07
map05414	Dilated cardiomyopathy		8	0	0	0	0	0	0	0	0	3	4	7	2	37.5	0	0	0	0	0		0	0	0	0	0	0	0	0.42638	0.564801	0.950147	0.282292	0	0	0	0		0.460266	0.760491	0.829405	0.782152	0.735192	0.758354	0.726924	0.000948883	0.00737104	0.35604	4.74845e-05
map05416	Viral myocarditis		8	1	0	0	0	0	0	1	12.5	4	3	5	3	50	3	3	1	2	37.5		1.35386	0	0	0	0	0	3.20217	0.568506	0.4236	0.678677	0.423438	1.56925	2.08051	0.704111	1.32942		0.37553	0.760491	0.829405	0.782152	0.735192	0.758354	0.236817	0.0087454	0.000756062	0.0182205	0.000745735
map05418	Fluid shear stress and atherosclerosis		27	6	4	1	4	3	2	2	22.2222	17	17	20	17	62.963	10	9	9	10	37.037		2.40686	4.40853	1.60458	4.90387	2.94895	2.18222	1.89758	0.715897	0.71123	0.804358	0.710958	1.54987	1.84934	1.87763	1.96951		0.0236275	0.00988582	0.341712	0.00695278	0.0619098	0.171206	0.198549	0.000577568	0.000392734	0.00317344	0.000383614
[truncated: 19 more columns]

## Sheet: Pathway entry
List of KO entry from significantly enriched pathways
Map	KO	Entry
map00980 Metabolism of xenobiotics by cytochrome P450 (4)	K00121	frmA; S-(hydroxymethyl)glutathione dehydrogenase / alcohol dehydrogenase [EC:1.1.1.284 1.1.1.1]
map00980 Metabolism of xenobiotics by cytochrome P450 (4)	K00699	UGT; glucuronosyltransferase [EC:2.4.1.17]
map00980 Metabolism of xenobiotics by cytochrome P450 (4)	K00799	GST; glutathione S-transferase [EC:2.5.1.18]
map00980 Metabolism of xenobiotics by cytochrome P450 (4)	K07408	CYP1A1; cytochrome P450 family 1 subfamily A polypeptide 1 [EC:1.14.14.1]
map00940 Phenylpropanoid biosynthesis (11)	K00083	CAD; cinnamyl-alcohol dehydrogenase [EC:1.1.1.195]
map00940 Phenylpropanoid biosynthesis (11)	K00430	E1.11.1.7; peroxidase [EC:1.11.1.7]
map00940 Phenylpropanoid biosynthesis (11)	K00588	E2.1.1.104; caffeoyl-CoA O-methyltransferase [EC:2.1.1.104]
map00940 Phenylpropanoid biosynthesis (11)	K01188	E3.2.1.21; beta-glucosidase [EC:3.2.1.21]
map00940 Phenylpropanoid biosynthesis (11)	K05350	bglB; beta-glucosidase [EC:3.2.1.21]
map00940 Phenylpropanoid biosynthesis (11)	K06892	E1.14.11.61; feruloyl-CoA 6-hydroxylase [EC:1.14.11.61]
map00940 Phenylpropanoid biosynthesis (11)	K09753	CCR; cinnamoyl-CoA reductase [EC:1.2.1.44]
map00940 Phenylpropanoid biosynthesis (11)	K09755	CYP84A; ferulate-5-hydroxylase [EC:1.14.-.-]
map00940 Phenylpropanoid biosynthesis (11)	K13066	E2.1.1.68; caffeic acid 3-O-methyltransferase [EC:2.1.1.68]
map00940 Phenylpropanoid biosynthesis (11)	K22395	cinnamyl-alcohol dehydrogenase [EC:1.1.1.195]
map00940 Phenylpropanoid biosynthesis (11)	K23260	TOGT1; scopoletin glucosyltransferase [EC:2.4.1.128]
map00073 Cutin, suberine and wax biosynthesis (5)	K13356	FAR; alcohol-forming fatty acyl-CoA reductase [EC:1.2.1.84]
map00073 Cutin, suberine and wax biosynthesis (5)	K15400	HHT1; omega-hydroxypalmitate O-feruloyl transferase [EC:2.3.1.188]
map00073 Cutin, suberine and wax biosynthesis (5)	K15401	CYP86A1; long-chain fatty acid omega-monooxygenase [EC:1.14.14.80]
map00073 Cutin, suberine and wax biosynthesis (5)	K15402	CYP86B1; fatty acid omega-hydroxylase [EC:1.14.-.-]
map00073 Cutin, suberine and wax biosynthesis (5)	K15406	WSD1; wax-ester synthase / diacylglycerol O-acyltransferase [EC:2.3.1.75 2.3.1.20]
map00909 Sesquiterpenoid and triterpenoid biosynthesis (4)	K15803	GERD; (-)-germacrene D synthase [EC:4.2.3.75]
map00909 Sesquiterpenoid and triterpenoid biosynthesis (4)	K15813	LUP4; beta-amyrin synthase [EC:5.4.99.39]
map00909 Sesquiterpenoid and triterpenoid biosynthesis (4)	K20659	LUS; lupeol synthase [EC:5.4.99.41]
map00909 Sesquiterpenoid and triterpenoid biosynthesis (4)	K22065	TPS1; alpha-copaene/(+)-delta-cadinene synthase [EC:4.2.3.133 4.2.3.13]
map00053 Ascorbate and aldarate metabolism (5)	K00128	ALDH; aldehyde dehydrogenase (NAD+) [EC:1.2.1.3]
map00053 Ascorbate and aldarate metabolism (5)	K00423	E1.10.3.3; L-ascorbate oxidase [EC:1.10.3.3]
map00053 Ascorbate and aldarate metabolism (5)	K00699	UGT; glucuronosyltransferase [EC:2.4.1.17]
map00053 Ascorbate and aldarate metabolism (5)	K12447	USP; UDP-sugar pyrophosphorylase [EC:2.7.7.64]
map00053 Ascorbate and aldarate metabolism (5)	K21888	DHAR; glutathione dehydrogenase/transferase [EC:1.8.5.1 2.5.1.18]
map04626 Plant-pathogen interaction (9)	K02183	CALM; calmodulin
map04626 Plant-pathogen interaction (9)	K04079	HSP90A; molecular chaperone HtpG
map04626 Plant-pathogen interaction (9)	K05391	CNGC; cyclic nucleotide gated channel, plant
map04626 Plant-pathogen interaction (9)	K13412	CPK; calcium-dependent protein kinase [EC:2.7.11.1]
map04626 Plant-pathogen interaction (9)	K13428	EFR; LRR receptor-like serine/threonine-protein kinase EFR [EC:2.7.11.1]
map04626 Plant-pathogen interaction (9)	K13448	CML; calcium-binding protein CML
map04626 Plant-pathogen interaction (9)	K13449	PR1; pathogenesis-related protein 1
map04626 Plant-pathogen interaction (9)	K13457	RPM1; disease resistance protein RPM1
map04626 Plant-pathogen interaction (9)	K13459	RPS2; disease resistance protein RPS2
map00190 Oxidative phosphorylation (25)	K00411	UQCRFS1; ubiquinol-cytochrome c reductase iron-sulfur subunit [EC:7.1.1.8]
map00190 Oxidative phosphorylation (25)	K00412	CYTB; ubiquinol-cytochrome c reductase cytochrome b subunit
map00190 Oxidative phosphorylation (25)	K01507	ppa; inorganic pyrophosphatase [EC:3.6.1.1]
map00190 Oxidative phosphorylation (25)	K02111	ATPF1A; F-type H+/Na+-transporting ATPase subunit alpha [EC:7.1.2.2 7.2.2.1]
map00190 Oxidative phosphorylation (25)	K02112	ATPF1B; F-type H+/Na+-transporting ATPase subunit beta [EC:7.1.2.2 7.2.2.1]
map00190 Oxidative phosphorylation (25)	K02132	ATPeF1A; F-type H+-transporting ATPase subunit alpha
map00190 Oxidative phosphorylation (25)	K02135	ATPeF1E; F-type H+-transporting ATPase subunit epsilon
map00190 Oxidative phosphorylation (25)	K02153	ATPeV0E; V-type H+-transporting ATPase subunit e
map00190 Oxidative phosphorylation (25)	K02256	COX1; cytochrome c oxidase subunit 1 [EC:1.9.3.1]
map00190 Oxidative phosphorylation (25)	K02261	COX2; cytochrome c oxidase subunit 2
map00190 Oxidative phosphorylation (25)	K02262	COX3; cytochrome c oxidase subunit 3
map00190 Oxidative phosphorylation (25)	K03878	ND1; NADH-ubiquinone oxidoreductase chain 1 [EC:7.1.1.2]
map00190 Oxidative phosphorylation (25)	K03879	ND2; NADH-ubiquinone oxidoreductase chain 2 [EC:7.1.1.2]
map00190 Oxidative phosphorylation (25)	K03880	ND3; NADH-ubiquinone oxidoreductase chain 3 [EC:7.1.1.2]
map00190 Oxidative phosphorylation (25)	K03881	ND4; NADH-ubiquinone oxidoreductase chain 4 [EC:7.1.1.2]
map00190 Oxidative phosphorylation (25)	K03883	ND5; NADH-ubiquinone oxidoreductase chain 5 [EC:7.1.1.2]
map00190 Oxidative phosphorylation (25)	K03884	ND6; NADH-ubiquinone oxidoreductase chain 6 [EC:7.1.1.2]
map00190 Oxidative phosphorylation (25)	K03935	NDUFS2; NADH dehydrogenase (ubiquinone) Fe-S protein 2 [EC:7.1.1.2 1.6.99.3]
map00190 Oxidative phosphorylation (25)	K03936	NDUFS3; NADH dehydrogenase (ubiquinone) Fe-S protein 3 [EC:7.1.1.2 1.6.99.3]
map00190 Oxidative phosphorylation (25)	K05572	ndhA; NAD(P)H-quinone oxidoreductase subunit 1 [EC:7.1.1.2]
map00190 Oxidative phosphorylation (25)	K05573	ndhB; NAD(P)H-quinone oxidoreductase subunit 2 [EC:7.1.1.2]
map00190 Oxidative phosphorylation (25)	K05575	ndhD; NAD(P)H-quinone oxidoreductase subunit 4 [EC:7.1.1.2]
map00190 Oxidative phosphorylation (25)	K05577	ndhF; NAD(P)H-quinone oxidoreductase subunit 5 [EC:7.1.1.2]
map00190 Oxidative phosphorylation (25)	K05579	ndhH; NAD(P)H-quinone oxidoreductase subunit H [EC:7.1.1.2]
map00190 Oxidative phosphorylation (25)	K05582	ndhK; NAD(P)H-quinone oxidoreductase subunit K [EC:7.1.1.2]
map03010 Ribosome (24)	K02865	RP-L10Ae; large subunit ribosomal protein L10Ae
map03010 Ribosome (24)	K02882	RP-L18Ae; large subunit ribosomal protein L18Ae
map03010 Ribosome (24)	K02884	RP-L19; large subunit ribosomal protein L19
map03010 Ribosome (24)	K02891	RP-L22e; large subunit ribosomal protein L22e
map03010 Ribosome (24)	K02893	RP-L23Ae; large subunit ribosomal protein L23Ae
map03010 Ribosome (24)	K02894	RP-L23e; large subunit ribosomal protein L23e
map03010 Ribosome (24)	K02901	RP-L27e; large subunit ribosomal protein L27e
map03010 Ribosome (24)	K02915	RP-L34e; large subunit ribosomal protein L34e
map03010 Ribosome (24)	K02927	RP-L40e; large subunit ribosomal protein L40e
map03010 Ribosome (24)	K02930	RP-L4e; large subunit ribosomal protein L4e
map03010 Ribosome (24)	K02934	RP-L6e; large subunit ribosomal protein L6e
map03010 Ribosome (24)	K02941	RP-LP0; large subunit ribosomal protein LP0
map03010 Ribosome (24)	K02946	RP-S10; small subunit ribosomal protein S10
map03010 Ribosome (24)	K02950	RP-S12; small subunit ribosomal protein S12
map03010 Ribosome (24)	K02951	RP-S12e; small subunit ribosomal protein S12e
map03010 Ribosome (24)	K02952	RP-S13; small subunit ribosomal protein S13
map03010 Ribosome (24)	K02958	RP-S15e; small subunit ribosomal protein S15e
map03010 Ribosome (24)	K02959	RP-S16; small subunit ribosomal protein S16
map03010 Ribosome (24)	K02960	RP-S16e; small subunit ribosomal protein S16e
map03010 Ribosome (24)	K02964	RP-S18e; small subunit ribosomal protein S18e
map03010 Ribosome (24)	K02979	RP-S28e; small subunit ribosomal protein S28e
map03010 Ribosome (24)	K02981	RP-S2e; small subunit ribosomal protein S2e
map03010 Ribosome (24)	K02982	RP-S3; small subunit ribosomal protein S3
map03010 Ribosome (24)	K02983	RP-S30e; small subunit ribosomal protein S30e
map00195 Photosynthesis (11)	K02111	ATPF1A; F-type H+/Na+-transporting ATPase subunit alpha [EC:7.1.2.2 7.2.2.1]
map00195 Photosynthesis (11)	K02112	ATPF1B; F-type H+/Na+-transporting ATPase subunit beta [EC:7.1.2.2 7.2.2.1]
map00195 Photosynthesis (11)	K02634	petA; apocytochrome f
map00195 Photosynthesis (11)	K02694	psaF; photosystem I subunit III
map00195 Photosynthesis (11)	K02698	psaK; photosystem I subunit X
map00195 Photosynthesis (11)	K02703	psbA; photosystem II P680 reaction center D1 protein [EC:1.10.3.9]
map00195 Photosynthesis (11)	K02704	psbB; photosystem II CP47 chlorophyll apoprotein
map00195 Photosynthesis (11)	K02705	psbC; photosystem II CP43 chlorophyll apoprotein
map00195 Photosynthesis (11)	K02707	psbE; photosystem II cytochrome b559 subunit alpha
map00195 Photosynthesis (11)	K02724	psbZ; photosystem II PsbZ protein
map00195 Photosynthesis (11)	K14332	psaO; photosystem I subunit PsaO

## Sheet: mapping
K15692	red		All	DEG
K03798	red
K01183	red
K12403	red
K15503	red
K14509	red
K19054	red
K13348	red
K11000	red
K13412	red
K08789	red
K07198	red
K06276	red
K07874	red
K07904	red
K00430	red
K10143	red
K10999	red
K13126	red
K07936	red
K10645	red
K15502	red
K19525	red
K13449	red
K07999	red
K06630	red
K08488	red
K03671	red
K13448	red
K02183	red
K17087	red
K17085	red
K17086	red
K04883	red
K05350	red
K01188	red
K09338	red
K22683	red
K08245	red
K04424	red
K04733	red
K01517	red
K16281	red
K19041	red
K19039	red
K17821	red
K16285	red
K08235	red
K09571	red
K01802	red
K02698	red
K08360	red
K01897	red
K02705	red
K02703	red
K02256	red
K02262	red
K02634	red
K00411	red
K00412	red
K05573	red
K05577	red
K05582	red
K03935	red
K03936	red
K03883	red
K03878	red
K03879	red
K03881	red
K03695	red
K05579	red
K03283	red
K13600	red
K09553	red
K13431	red
K17302	red
K11838	red
K07937	red
K15044	red
K01530	red
K17686	red
K17964	red
K02704	red
K01358	red
K09560	red
K10688	red
K08770	red
K21442	red
K00134	red
K10704	red
K06689	red
K10576	red
K13886	red
K02132	red
K02111	red
K02112	red
K13989	red
K09489	red
K02927	red
K10661	red
K03178	red
K01507	red
K05680	red
K05658	red
K05681	red
K20464	red
K15285	red
K00021	red
K15014	red
K01673	red
K05016	red
K14445	red
K14611	red
K03457	red
K15109	red
K05863	red
K01363	red
K01373	red
K15378	red
K14638	red
K15382	red
K00423	red
K05909	red
K22138	red
K02575	red
K08202	red
K08150	red
K08142	red
K06096	red
K09510	red
K10398	red
K10594	red
K12858	red
K14502	red
K03263	red
K11368	red
K04371	red
K15040	red
K10523	red
K17256	red
K13428	red
K19613	red
K17609	red
K09872	red
K09873	red
K09490	red
K04043	red
K17098	red
K13457	red
K13459	red
K01930	red
K15078	red
K22048	red
K12275	red
K06890	red
K00799	red
K21888	red
K05389	red
K05391	red
K20715	red
K20556	red
K05278	red
K11593	red
K18980	red
K00227	red
K20869	red
K07375	red
K06215	red
K15901	red
K02951	red
K13356	red
K18819	red
K02930	red
K15397	red
K00432	red
K12450	red
K13508	red
K03007	red
K02541	red
K16670	red
K00128	red
K22419	red
K07408	red
K01114	red
K08241	red
K08070	red
K12581	red
K00121	red
K01648	red
K07304	red
K00297	red
K01728	red
K02981	red
K00789	red
K05917	red
K17268	red
K09753	red
K21270	red
K02891	red
K17604	red
K02946	red
K20628	red
K11251	red
K09422	red
K03627	red
K09286	red
K05575	red
K16166	red
K00058	red
K20890	red
K01115	red
K13201	red
K22390	red
K00559	red
K05605	red
K13186	red
K12163	red
K12930	red
K05759	red
K13248	red
K05894	red
K20547	red
K16671	red
K03403	red
K15402	red
K12160	red
K02153	red
K17479	red
K19355	red
K20867	red
K19747	red
K04507	red
K00083	red
K18753	red
K14403	red
K01054	red
K22074	red
K06892	red
K00588	red
K23260	red
K02893	red
K08237	red
K23222	red
K13993	red
K02950	red
K08683	red
K03113	red
K11159	red
K15400	red
K06617	red
K14332	red
K00522	red
K02958	red
K20870	red
K15406	red
K20659	red
K14411	red
K02865	red
K10703	red
K15153	red
K10277	red
K02882	red
K16296	red
K12130	red
K12448	red
K13051	red
K05857	red
K22395	red
K09747	red
K14572	red
K13081	red
K00166	red
K12665	red
K07437	red
K00899	red
K03681	red
K20000	red
K17275	red
K03231	red
K11253	red
K00517	red
K07374	red
K12133	red
K15803	red
K10355	red
K18801	red
K11583	red
K13511	red
K22762	red
K02724	red
K11647	red
K00279	red
K00699	red
K18823	red
K01097	red
K00344	red
K00830	red
K00940	red
K20303	red
K12847	red
K13066	red
K01051	red
K00927	red
K00873	red
K00512	red
K09755	red
K01179	red
K18789	red
K02437	red
K14976	red
K02959	red
K14864	red
K17497	red
K22759	red
K12834	red
K12447	red
K02894	red
K02135	red
K00051	red
K04077	red
K04078	red
K03033	red
K10802	red
K12893	red
K01193	red
K02707	red
K11254	red
K03884	red
K03880	red
K23050	red
K04079	red
K02901	red
K02983	red
K03781	red
K15401	red
K02694	red
K02979	red
K02960	red
K19222	red
K00852	red
K09419	red
K02915	red
K07342	red
K02964	red
K02934	red
K14488	red
K01938	red
K01601	red
K02982	red
K20617	red
K14431	red
K02952	red
K00800	red
K16277	red
K07497	red
K13173	red
K03040	red
K05572	red
K13679	red
K14487	red
K23047	red
K01338	red
K15711	red
K14514	red
K02941	red
K20929	red
K07428	red
K03146	red
K13462	red
K16812	red
K14975	red
K18635	red
K03046	red
K03685	red
K22013	red
K02261	red
K03691	red
K21444	red
K14001	red
K01611	red
K20283	red
K15813	red
K09500	red
K11418	red
K10696	red
K20777	red
K01246	red
K14774	red
K13258	red
K20307	red
K02884	red
K07574	red
K06751	red
K22418	red
K15730	red
K22065	red
K11097	red
K21625	red
K20478	red
K03103	red
K05609	red
K14827	red
K09775	red
K06831	green
K05719	green
K03857	green
K21919	green
K13484	green
K15442	green
K05283	green
K00827	green
K00819	green
K10268	green
K01872	green
K04710	green
K08956	green
K03061	green
K08955	green
K03066	green
K22399	green
K09013	green
K11826	green
K12394	green
K12393	green
K12391	green
K12402	green
K12397	green
K11825	green
K12396	green
K12399	green
K11824	green
K12400	green
K12392	green
K11827	green
K12398	green
K00981	green
K00254	green
K10396	green
K10401	green
K10393	green
K11498	green
K21141	green
K06564	green
K04040	green
K14489	green
K12121	green
K03850	green
K19363	green
K01301	green
K22145	green
K20369	green
K07052	green
K08472	green
K13347	green
K10949	green
K20347	green
K20352	green
K00555	green
K03797	green
K10532	green
K08784	green
K08669	green
K15305	green
K01001	green
K05286	green
K07151	green
K12668	green
K12670	green
K12666	green
K07542	green
K20362	green
K22940	green
K22943	green
K20363	green
K12199	green
K00587	green
K04567	green
K01876	green
K20604	green
K04368	green
K20606	green
K08286	green
K08960	green
K20607	green
K08790	green
K04515	green
K08804	green
K08799	green
K08798	green
K00924	green
K12761	green
K08850	green
K13303	green
K14498	green
K07359	green
K08805	green
K08835	green
K04688	green
K16308	green
K18693	green
K09651	green
K09650	green
K19225	green
K02857	green
K15414	green
K01011	green
K03969	green
K08658	green
K06013	green
K03595	green
K03977	green
K06944	green
K14538	green
K03978	green
K00811	green
K14454	green
K14455	green
K04392	green
K07901	green
K07893	green
K07933	green
K17065	green
K07910	green
K18467	green
K00434	green
K07203	green
K20241	green
K22382	green
K14556	green
K10751	green
K04508	green
K14768	green
K16482	green
K18643	green
K14855	green
K10599	green
K12857	green
K07204	green
K03362	green
K10260	green
K03364	green
K14555	green
K14818	green
K03130	green
K12602	green
K11293	green
K14549	green
K08266	green
K12862	green
K10570	green
K12816	green
K11801	green
K14554	green
K12890	green
K13195	green
K12882	green
K12883	green
K05288	green
K05310	green
K05285	green
K12486	green
K17630	green
K19916	green
K14617	green
K07976	green
K20359	green
K20393	green
K10380	green
K12460	green
K08803	green
K16289	green
K18441	green
K16302	green
K02221	green
K16338	green
K07897	green
K07877	green
K07889	green
K18466	green
K17917	green
K18468	green
K06694	green
K04353	green
K05770	green
K13335	green
K13337	green
K13336	green
K01759	green
K08341	green
K08334	green
K08339	green
K08337	green
K22991	green
K17888	green
K08343	green
K20714	green
K13302	green
K20717	green
K08852	green
K17908	green
K08269	green
K18529	green
K17907	green
K08331	green
K17506	green
K04421	green
K20716	green
K08832	green
K04423	green
K08336	green
K18669	green
K02218	green
K04417	green
K17906	green
K13413	green
K08342	green
K14553	green
K13111	green
K11797	green
K13175	green
K14406	green
K17890	green
K18952	green
K08446	green
K22987	green
K22985	green
K04255	green
K21248	green
K17966	green
K03353	green
K09667	green
K14753	green
K14963	green
K16547	green
K14558	green
K11806	green
K14018	green
K14829	green
K13124	green
K03246	green
K14793	green
K19729	green
K04536	green
K04632	green
K04534	green
K03320	green
K12662	green
K08489	green
K08486	green
K06519	green
K09584	green
K09580	green
K09582	green
K20165	green
K19951	green
K20168	green
K19944	green
K19934	green
K19932	green
K06268	green
K20891	green
K00951	green
K19514	green
K06834	green
K15688	green
K02142	green
K10088	green
K04437	green
K05699	green
K20368	green
K06566	green
K06482	green
K10839	green
K04523	green
K01278	green
K15303	green
K17744	green
K19639	green
K00002	green
K22374	green
K00011	green
K00212	green
K06607	green
K05275	green
K21362	green
K01580	green
K01634	green
K22827	green
K17550	green
K06497	green
K06537	green
K11247	green
K07747	green
K04521	green
K01381	green
K06002	green
K01377	green
K01379	green
K10589	green
K10590	green
K10588	green
K15290	green
K00476	green
K14508	green
K21440	green
K04984	green
K10683	green
K16279	green
K18477	green
K12897	green
K21413	green
K08007	green
K00942	green
K04418	green
K08889	green
K01968	green
K17535	green
K05099	green
K04419	green
K04422	green
K14510	green
K08896	green
K04366	green
K04365	green
K06535	green
K04773	green
K17081	green
K17080	green
K17286	green
K19014	green
K04706	green
K22403	green
K15176	green
K15889	green
K20028	green
K16675	green
K20027	green
K18932	green
K20003	green
K20029	green
K20032	green
K19043	green
K16271	green
K22753	green
K16283	green
K10663	green
K19045	green
K19040	green
K10664	green
K16274	green
K11982	green
K15694	green
K15704	green
K16284	green
K13148	green
K15706	green
K19038	green
K15701	green
K10635	green
K19037	green
K16273	green
K00889	green
K09569	green
K14826	green
K09574	green
K17766	green
K17279	green
K03662	green
K13624	green
K14735	green
K08791	green
K20603	green
K08841	green
K19584	green
K19995	green
K20720	green
K20721	green
K20723	green
K07748	green
K08910	green
K08916	green
K08915	green
K16732	green
K11210	green
K02693	green
K02692	green
K08917	green
K08909	green
K08912	green
K08914	green
K02695	green
K08913	green
K08908	green
K08907	green
K08905	green
K14172	green
K08911	green
K08906	green
K03189	green
K13789	green
K17871	green
K05356	green
K14066	green
K00521	green
K02639	green
K00326	green
K13447	green
K21424	green
K07306	green
K06196	green
K06171	green
K00995	green
K08744	green
K00993	green
K20924	green
K00770	green
K10891	green
K13680	green
K20887	green
K00729	green
K00721	green
K00720	green
K10526	green
K01904	green
K00666	green
K00142	green
K01895	green
K22133	green
K14760	green
K18660	green
K01006	green
K14007	green
K02264	green
K14998	green
K02267	green
K02258	green
K02263	green
K02266	green
K08738	green
K02636	green
K00413	green
K00235	green
K00234	green
K18561	green
K00278	green
K00345	green
K08901	green
K02717	green
K09567	green
K12733	green
K09566	green
K12734	green
K10598	green
K12736	green
K05864	green
K03768	green
K20642	green
K12737	green
K12735	green
K05583	green
K03955	green
K03950	green
K03965	green
K11353	green
K03943	green
K03941	green
K03938	green
K03953	green
K11352	green
K03942	green
K03949	green
K03937	green
K03952	green
K03963	green
K03934	green
K03939	green
K03946	green
K03966	green
K03948	green
K03951	green
K01969	green
K01962	green
K14435	green
K03696	green
K02433	green
K01426	green
K09561	green
K17968	green
K13071	green
K23002	green
K19073	green
K09527	green
K17795	green
K15731	green
K04460	green
K17496	green
K09539	green
K03687	green
K17805	green
K17804	green
K17616	green
K17782	green
K17790	green
K03165	green
K14009	green
K10956	green
K03108	green
K03109	green
K14005	green
K03107	green
K09540	green
K03106	green
K12854	green
K03104	green
K03105	green
K03070	green
K03110	green
K12271	green
K12196	green
K03363	green
K12191	green
K10592	green
K13137	green
K12198	green
K12197	green
K12194	green
K11835	green
K20523	green
K16240	green
K10591	green
K05236	green
K11855	green
K07767	green
K12184	green
K00921	green
K12183	green
K11366	green
K12195	green
K19760	green
K11851	green
K12193	green
K21343	green
K12192	green
K11844	green
K12189	green
K11836	green
K12482	green
K11807	green
K01099	green
K14962	green
K12182	green
K12188	green
K15443	green
K19476	green
K15361	green
K11842	green
K16794	green
K12493	green
K09517	green
K07977	green
K07953	green
K07943	green
K09529	green
K12489	green
K07942	green
K09537	green
K09502	green
K19371	green
K09511	green
K07955	green
K07952	green
K07950	green
K03686	green
K12492	green
K01537	green
K14802	green
K01534	green
K01533	green
K01531	green
K01535	green
K05853	green
K14951	green
K14950	green
K01539	green
K01540	green
K08900	green
K11996	green
K07478	green
K17681	green
K14575	green
K02977	green
K12158	green
K10686	green
K12164	green
K10330	green
K05298	green
K21435	green
K01139	green
K03697	green
K12614	green
K12879	green
K12795	green
K16365	green
K10689	green
K13341	green
K10666	green
K22651	green
K13344	green
K13346	green
K13345	green
K13342	green
K13339	green
K12796	green
K13343	green
K12880	green
K14848	green
K10752	green
K10579	green
K10580	green
K10577	green
K10573	green
K10581	green
K06688	green
K14571	green
K13338	green
K10583	green
K06664	green
K13960	green
K14863	green
K15542	green
K14791	green
K02145	green
K03661	green
K02146	green
K02154	green
K02147	green
K02151	green
K02149	green
K02150	green
K02152	green
K02155	green
K02148	green
K02144	green
K02133	green
K02137	green
K02136	green
K02128	green
K02127	green
K02134	green
K02138	green
K02113	green
K02109	green
K02115	green
K22384	green
K01551	green
K11294	green
K12741	green
K03257	green
K12877	green
K13025	green
K12891	green
K12875	green
K14398	green
K14810	green
K12611	green
K14325	green
K13183	green
K12885	green
K12812	green
K17679	green
K13155	green
K14777	green
K13171	green
K14787	green
K17043	green
K13179	green
K16911	green
K11592	green
K13114	green
K14324	green
K14808	green
K13207	green
K12876	green
K13116	green
K14026	green
K10601	green
K22379	green
K10636	green
K09486	green
K05717	green
K03065	green
K04551	green
K10685	green
K20217	green
K04532	green
K10578	green
K13719	green
K10575	green
K03064	green
K04554	green
K04649	green
K14016	green
K22378	green
K10656	green
K10657	green
K10658	green
K10684	green
K14012	green
K22531	green
K03062	green
K13525	green
K03063	green
K03723	green
K03655	green
K01493	green
K02238	green
K23025	green
K03255	green
K02032	green
K06174	green
K06669	green
K16786	green
K06158	green
K05643	green
K05645	green
K05663	green
K05666	green
K05674	green
K05665	green
K08712	green
K05679	green
K05684	green
K05683	green
K21396	green
K05678	green
K05675	green
K05657	green
K05656	green
K12608	green
K02069	green
K02036	green
K03609	green
K03593	green
K06184	green
K03235	green
K06185	green
K11073	green
K02021	green
K20174	green
K20456	green
K20465	green
K03641	green
K17800	green
K07034	green
K15377	green
K12345	green
K09591	green
K10258	green
K03217	green
K22736	green
K14677	green
K12387	green
K03549	green
K15283	green
K15284	green
K15280	green
K15286	green
K08653	green
K22733	green
K15289	green
K15287	green
K17759	green
K15279	green
K15281	green
K15356	green
K15274	green
K15272	green
K15276	green
K15277	green
K15275	green
K07088	green
K13947	green
K06316	green
K03327	green
K03118	green
K03116	green
K12385	green
K01578	green
K14513	green
K21398	green
K18059	green
K17470	green
K17471	green
K13519	green
K07238	green
K14713	green
K14709	green
K03319	green
K15263	green
K09660	green
K12386	green
K03834	green
K11536	green
K06901	green
K14696	green
K10406	green
K14692	green
K14689	green
K14722	green
K14724	green
K05742	green
K06573	green
K13855	green
K14427	green
K13780	green
K13781	green
K03294	green
K13865	green
K13863	green
K13872	green
K16261	green
K11733	green
K15100	green
K13354	green
K15113	green
K15102	green
K15103	green
K14684	green
K15104	green
K15115	green
K15111	green
K08769	green
K15108	green
K15121	green
K15119	green
K15084	green
K01366	green
K01368	green
K01371	green
K16292	green
K01365	green
K16290	green
K01375	green
K14347	green
K03453	green
K01613	green
K07646	green
K20989	green
K14640	green
K03452	green
K13754	green
K07300	green
K14209	green
K15015	green
K14207	green
K14996	green
K14990	green
K13946	green
K03305	green
K10901	green
K10899	green
K10900	green
K06877	green
K14491	green
K12127	green
K01928	green
K10134	green
K03301	green
K12619	green
K05794	green
K19791	green
K07243	green
K22139	green
K14685	green
K08176	green
K18787	green
K08177	green
K19576	green
K00655	green
K13783	green
K08157	green
K08158	green
K08193	green
K08180	green
K08179	green
K08178	green
K08145	green
K07299	green
K08144	green
K07191	green
K08139	green
K07593	green
K08141	green
K08149	green
K01528	green
K13239	green
K13254	green
K14966	green
K22766	green
K19365	green
K22530	green
K03544	green
K09520	green
K09523	green
K09503	green
K09504	green
K09518	green
K10400	green
K09534	green
K09538	green
K09522	green
K23051	green
K09506	green
K09505	green
K09531	green
K10403	green
K09512	green
K10405	green
K10395	green
K09528	green
K22698	green
K20899	green
K20897	green
K01336	green
K22832	green
K19891	green
K19893	green
K19892	green
K04464	green
K11494	green
K15306	green
K08829	green
K08857	green
K15043	green
K03097	green
K02206	green
K08287	green
K03083	green
K14004	green
K14290	green
K20222	green
K08819	green
K13181	green
K18423	green
K14754	green
K10595	green
K10614	green
K12823	green
K08867	green
K14778	green
K08822	green
K18670	green
K14319	green
K11594	green
K16196	green
K15304	green
K20538	green
K10357	green
K21777	green
K19607	green
K10615	green
K06627	green
K14293	green
K14505	green
K14776	green
K04420	green
K14303	green
K08592	green
K18655	green
K14299	green
K20224	green
K17533	green
K14297	green
K17505	green
K14304	green
K08596	green
K14301	green
K06632	green
K12811	green
K18752	green
K14308	green
K14320	green
K19347	green
K08838	green
K08853	green
K08818	green
K14806	green
K22614	green
K14288	green
K14809	green
K18460	green
K14811	green
K15436	green
K14779	green
K18810	green
K14512	green
K20535	green
K20600	green
K10799	green
K19466	green
K08864	green
K20537	green
K20536	green
K13414	green
K14298	green
K07760	green
K02208	green
K16287	green
K18723	green
K14807	green
K08827	green
K10352	green
K02202	green
K08866	green
K08817	green
K08856	green
K20221	green
K12835	green
K14309	green
K14313	green
K14314	green
K20223	green
K14312	green
K09291	green
K14805	green
K17266	green
K14295	green
K02180	green
K14306	green
K16465	green
K16466	green
K12896	green
K18754	green
K09250	green
K19983	green
K07195	green
K19985	green
K06110	green
K06111	green
K17637	green
K19986	green
K19984	green
K08493	green
K20131	green
K08498	green
K15292	green
K08518	green
K12479	green
K08511	green
K15296	green
K01918	green
K06027	green
K08515	green
K02863	green
K00249	green
K01076	green
K06889	green
K08117	green
K04520	green
K05634	green
K05399	green
K03495	green
K12382	green
K20917	green
K07297	green
K06442	green
K04428	green
K12524	green
K11518	green
K07277	green
K08332	green
K13418	green
K13436	green
K04730	green
K13415	green
K08895	green
K16175	green
K16340	green
K17338	green
K08846	green
K13420	green
K13430	green
K14500	green
K20718	green
K04732	green
K04309	green
K10130	green
K04427	green
K13429	green
K06943	green
K13416	green
K04660	green
K08016	green
K04731	green
K06883	green
K13648	green
K19996	green
K09874	green
K03441	green
K09875	green
K02116	green
K20858	green
K14831	green
K12669	green
K22128	green
K12655	green
K13717	green
K14686	green
K09595	green
K09598	green
K09597	green
K04505	green
K13117	green
K01110	green
K05019	green
K08994	green
K06199	green
K21596	green
K17566	green
K19044	green
K14003	green
K22193	green
K16075	green
K16074	green
K16073	green
K16646	green
K17092	green
K17091	green
K12169	green
K04962	green
K14964	green
K13362	green
K16815	green
K22047	green
K07466	green
K21989	green
K09637	green
K19327	green
K21890	green
K21889	green
K07114	green
K01800	green
K05021	green
K19706	green
K05387	green
K04950	green
K21867	green
K12116	green
K12115	green
K04911	green
K21866	green
K16900	green
K08678	green
K20889	green
K02989	green
K01623	green
K01061	green
K10960	green
K00660	green
K08516	green
K12836	green
K14350	green
K02993	green
K22063	green
K02730	green
K17278	green
K03386	green
K13082	green
K03006	green
K02875	green
K00078	green
K02731	green
K10084	green
K02947	green
K11098	green
K22366	green
K02969	green
K09487	green
K19993	green
K02265	green
K10781	green
K12124	green
K02866	green
K00026	green
K01726	green
K00025	green
K21407	green
K08679	green
K01240	green
K02219	green
K03715	green
K13711	green
K01761	green
K12449	green
K18696	green
K01209	green
K16297	green
K08695	green
K00963	green
K12309	green
K18647	green
K05280	green
K03262	green
K20893	green
K15403	green
K06130	green
K03152	green
K03100	green
K02905	green
K11187	green
K08099	green
K03626	green
K02918	green
K02991	green
K02920	green
K02978	green
K06041	green
K03013	green
K00847	green
K17525	green
K02903	green
K03264	green
K09377	green
K00856	green
K02962	green
K02366	green
K02943	green
K13464	green
K09496	green
K02885	green
K03030	green
K10525	green
K02872	green
K11252	green
K03036	green
K02377	green
K13811	green
K20043	green
K02937	green
K12261	green
K07964	green
K01858	green
K02909	green
K05765	green
K09260	green
K03233	green
K02896	green
K02966	green
K03009	green
K15920	green
K02997	green
K01805	green
K02898	green
K09680	green
K00036	green
K02985	green
K03014	green
K00008	green
K21026	green
K00626	green
K03035	green
K03094	green
K20871	green
K13113	green
K14496	green
K14948	green
K02870	green
K12859	green
K01187	green
K10144	green
K15046	green
K03945	green
K18368	green
K02917	green
K12622	green
K07305	green
K02968	green
K14457	green
K03377	green
K00012	green
K02929	green
K00232	green
K17255	green
K00033	green
K09841	green
K09022	green
K15028	green
K13096	green
K07213	green
K14563	green
K03347	green
K00850	green
K14503	green
K12946	green
K00972	green
K09494	green
K14493	green
K02883	green
K03260	green
K13606	green
K11721	green
K20471	green
K17285	green
K10046	green
K20102	green
K00218	green
K01859	green
K00750	green
K02987	green
K19658	green
K12627	green
K18677	green
K14424	green
K14494	green
K01620	green
K12825	green
K01255	green
K14190	green
K19882	green
K06119	green
K03676	green
K02942	green
K02922	green
K02738	green
K02974	green
K07390	green
K02295	green
K00472	green
K10251	green
K12373	green
K12881	green
K08066	green
K14648	green
K00276	green
K20472	green
K01256	green
K00224	green
K06685	green
K13456	green
K02975	green
K08967	green
K13065	green
K03232	green
K16871	green
K06118	green
K04506	green
K02881	green
K06990	green
K20888	green
K00891	green
K13161	green
K02736	green
K19600	green
K03183	green
K15777	green
K17267	green
K00162	green
K01681	green
K11276	green
K04035	green
K08233	green
K11153	green
K09579	green
K03809	green
K09834	green
K10280	green
K01590	green
K19360	green
K02980	green
K10845	green
K12845	green
K13280	green
K21891	green
K17987	green
K15166	green
K00816	green
K11778	green
K07513	green
K01464	green
K12830	green
K19750	green
K22745	green
K20301	green
K12948	green
K10133	green
K17728	green
K01455	green
K08059	green
K03098	green
K00615	green
K12623	green
K08232	green
K21737	green
K02889	green
K00759	green
K00383	green
K01689	green
K01583	green
K00549	green
K10775	green
K00695	green
K00513	green
K11093	green
K02721	green
K02699	green
K02716	green
K17893	green
K13210	green
K09548	green
K08054	green
K10527	green
K05282	green
K11262	green
K03456	green
K14484	green
K02722	green
K12405	green
K10418	green
K01074	green
K09649	green
K13034	green
K12621	green
K04646	green
K00140	green
K12863	green
K09562	green
K12660	green
K12349	green
K13699	green
K11599	green
K01527	green
K07025	green
K05933	green
K02995	green
K04565	green
K00122	green
K15498	green
K00475	green
K00327	green
K00264	green
K03259	green
K02895	green
K03542	green
K03921	green
K00053	green
K20769	green
K00457	green
K02932	green
K00131	green
K01835	green
K01711	green
K03926	green
K02914	green
K07253	green
K02723	green
K02919	green
K11088	green
K02953	green
K12947	green
K01736	green
K03236	green
K03237	green
K01739	green
K03029	green
K14664	green
K01641	green
K00605	green
K01810	green
K00801	green
K00161	green
K02728	green
K01568	green
K00029	green
K02924	green
K02910	green
K02880	green
K01915	green
K05277	green
K00600	green
K01251	green
K07010	green
K02900	green
K02912	green
K02940	green
K02976	green
K02701	green
K01369	green
K10256	green
K04382	green
K00487	green
K00417	green
K01803	green
K02973	green
K00419	green
K02503	green
K02957	green
K02868	green
K01850	green
K07393	green
K03940	green
K02873	green
K11275	green
K08959	green
K09481	green
K01056	green
K00287	green
K02971	green
K02936	green
K02925	green
K03265	green
K15633	green
K08726	green
K01771	green
K16298	green
K01738	green
K00574	green
K02902	green
K02899	green
K02938	green
K01412	green
K19034	green
K01626	green
K00281	green
K12502	green
K13250	green
K00895	green
K02955	green
K02638	green
K02949	green
K02961	green
K01595	green
K07407	green
K18857	green
K04564	green
K02641	green
K02921	green
K08081	green
K01602	green
K02291	green
K03541	green
K11517	green
K15178	green
K00392	green
K02732	green
K02877	green
K11099	green
K08057	green
K00031	green
K05761	green
K02735	green
K15398	green
K19033	green
K02998	green
K02879	green
K01662	green
K01784	green
K17756	green
K05768	green
K02908	green
K22068	green
K10047	green
K01823	green
K01824	green
K21995	green
K09754	green
K21480	green
K01487	green
K08097	green
K01953	green
K03238	green
K03038	green
K00454	green
K02737	green
K03234	green
K02727	green
K02734	green
K02725	green
K02739	green
K02923	green
K13691	green
K08238	green
K06067	green
K00966	green
K22524	green
K01304	green
K13800	green
K00365	green
K17292	green
K08762	green
K19650	green
K17729	green
K02836	green
K19042	green
K15849	green
K01262	green
K22746	green
K11279	green
K01725	green
K10528	green
K12161	green
[truncated: 2,796 more rows]

## Sheet: Energy
https://www.genome.jp/dbget-bin/get_linkdb?-t+orthology+path:map00190
map00190 Oxidative phosphorylation					All	DEG																			Non-DEG	dn	up	mx	0v3C	0v3L	3Cv3L
KO	Description	All	DEG
K03878	ND1; NADH-ubiquinone oxidoreductase chain 1 [EC:7.1.1.2]	5	5
K03881	ND4; NADH-ubiquinone oxidoreductase chain 4 [EC:7.1.1.2]	10	4
K01507	ppa; inorganic pyrophosphatase [EC:3.6.1.1]	51	3
K03879	ND2; NADH-ubiquinone oxidoreductase chain 2 [EC:7.1.1.2]	9	3
K03883	ND5; NADH-ubiquinone oxidoreductase chain 5 [EC:7.1.1.2]	9	3
K02111	ATPF1A, atpA; F-type H+/Na+-transporting ATPase subunit alpha [EC:7.1.2.2 7.2.2.1]	22	2
K00411	UQCRFS1, RIP1, petA; ubiquinol-cytochrome c reductase iron-sulfur subunit [EC:7.1.1.8]	12	2
K02256	COX1; cytochrome c oxidase subunit 1 [EC:1.9.3.1]	8	2
K02153	ATPeV0E, ATP6H; V-type H+-transporting ATPase subunit e	5	2
K03935	NDUFS2; NADH dehydrogenase (ubiquinone) Fe-S protein 2 [EC:7.1.1.2 1.6.99.3]	4	2
K02262	COX3; cytochrome c oxidase subunit 3	3	2
K02135	ATPeF1E, ATP5E, ATP15; F-type H+-transporting ATPase subunit epsilon	8	1
K02112	ATPF1B, atpD; F-type H+/Na+-transporting ATPase subunit beta [EC:7.1.2.2 7.2.2.1]	7	1
K03880	ND3; NADH-ubiquinone oxidoreductase chain 3 [EC:7.1.1.2]	7	1
K02132	ATPeF1A, ATP5A1, ATP1; F-type H+-transporting ATPase subunit alpha	6	1
K05573	ndhB; NAD(P)H-quinone oxidoreductase subunit 2 [EC:7.1.1.2]	6	1
K05582	ndhK; NAD(P)H-quinone oxidoreductase subunit K [EC:7.1.1.2]	6	1
K00412	CYTB, petB; ubiquinol-cytochrome c reductase cytochrome b subunit	5	1
K05572	ndhA; NAD(P)H-quinone oxidoreductase subunit 1 [EC:7.1.1.2]	5	1
K05579	ndhH; NAD(P)H-quinone oxidoreductase subunit H [EC:7.1.1.2]	5	1
K02261	COX2; cytochrome c oxidase subunit 2	3	1
K03936	NDUFS3; NADH dehydrogenase (ubiquinone) Fe-S protein 3 [EC:7.1.1.2 1.6.99.3]	3	1
K05575	ndhD; NAD(P)H-quinone oxidoreductase subunit 4 [EC:7.1.1.2]	3	1
K03884	ND6; NADH-ubiquinone oxidoreductase chain 6 [EC:7.1.1.2]	2	1
K05577	ndhF; NAD(P)H-quinone oxidoreductase subunit 5 [EC:7.1.1.2]	2	1
K01535	PMA1, PMA2; H+-transporting ATPase [EC:7.1.2.1]	49	0
K02133	ATPeF1B, ATP5B, ATP2; F-type H+-transporting ATPase subunit beta [EC:7.1.2.2]	18	0
K02267	COX6B; cytochrome c oxidase subunit 6b	16	0
K02147	ATPeV1B, ATP6B; V-type H+-transporting ATPase subunit B	15	0
K02154	ATPeV0A, ATP6N; V-type H+-transporting ATPase subunit a	11	0
K03953	NDUFA9; NADH dehydrogenase (ubiquinone) 1 alpha subcomplex subunit 9	10	0
K02265	COX5B; cytochrome c oxidase subunit 5b	9	0
K03955	NDUFAB1; NADH dehydrogenase (ubiquinone) 1 alpha/beta subcomplex 1, acyl-carrier protein	9	0
K00413	CYC1, CYT1, petC; ubiquinol-cytochrome c reductase cytochrome c1 subunit	8	0
K02109	ATPF0B, atpF; F-type H+-transporting ATPase subunit b	6	0
K02128	ATPeF0C, ATP5G, ATP9; F-type H+-transporting ATPase subunit c	6	0
K02136	ATPeF1G, ATP5C1, ATP3; F-type H+-transporting ATPase subunit gamma	6	0
K02138	ATPeF0D, ATP5H, ATP7; F-type H+-transporting ATPase subunit d	6	0
K02149	ATPeV1D, ATP6M; V-type H+-transporting ATPase subunit D	6	0
K02155	ATPeV0C, ATP6L; V-type H+-transporting ATPase 16kDa proteolipid subunit	6	0
K03941	NDUFS8; NADH dehydrogenase (ubiquinone) Fe-S protein 8 [EC:7.1.1.2 1.6.99.3]	6	0
K00235	SDHB, SDH2; succinate dehydrogenase (ubiquinone) iron-sulfur subunit [EC:1.3.5.1]	5	0
K00416	QCR6, UQCRH; ubiquinol-cytochrome c reductase subunit 6	5	0
K00417	QCR7, UQCRB; ubiquinol-cytochrome c reductase subunit 7	5	0
K02134	ATPeF1D, ATP5D, ATP16; F-type H+-transporting ATPase subunit delta	5	0
K02150	ATPeV1E, ATP6E; V-type H+-transporting ATPase subunit E	5	0
K03937	NDUFS4; NADH dehydrogenase (ubiquinone) Fe-S protein 4	5	0
K02115	ATPF1G, atpG; F-type H+-transporting ATPase subunit gamma	4	0
K02126	ATPeF0A, MTATP6, ATP6; F-type H+-transporting ATPase subunit a	4	0
K02146	ATPeV0D, ATP6D; V-type H+-transporting ATPase subunit d	4	0
K02266	COX6A; cytochrome c oxidase subunit 6a	4	0
K00418	QCR8, UQCRQ; ubiquinol-cytochrome c reductase subunit 8	3	0
K02127	ATPeF0B, ATP5F1, ATP4; F-type H+-transporting ATPase subunit b	3	0
K02140	ATPeFG, ATP5L, ATP20; F-type H+-transporting ATPase subunit g	3	0
K02144	ATPeV1H; V-type H+-transporting ATPase subunit H	3	0
K02145	ATPeV1A, ATP6A; V-type H+-transporting ATPase subunit A [EC:7.1.2.2]	3	0
K02151	ATPeV1F, ATP6S14; V-type H+-transporting ATPase subunit F	3	0
K02263	COX4; cytochrome c oxidase subunit 4	3	0
K03938	NDUFS5; NADH dehydrogenase (ubiquinone) Fe-S protein 5	3	0
K00234	SDHA, SDH1; succinate dehydrogenase (ubiquinone) flavoprotein subunit [EC:1.3.5.1]	2	0
K00239	sdhA, frdA; succinate dehydrogenase / fumarate reductase, flavoprotein subunit [EC:1.3.5.1 1.3.5.4]	2	0
K00419	QCR9, UCRC; ubiquinol-cytochrome c reductase subunit 9	2	0
K02113	ATPF1D, atpH; F-type H+-transporting ATPase subunit delta	2	0
K02137	ATPeF0O, ATP5O, ATP5; F-type H+-transporting ATPase subunit O	2	0
K02148	ATPeV1C, ATP6C; V-type H+-transporting ATPase subunit C	2	0
K02152	ATPeV1G, ATP6G; V-type H+-transporting ATPase subunit G	2	0
K02257	COX10, ctaB, cyoE; heme o synthase [EC:2.5.1.141]	2	0
K02260	COX17; cytochrome c oxidase assembly protein subunit 17	2	0
K02264	COX5A; cytochrome c oxidase subunit 5a	2	0
K02272	COX7C; cytochrome c oxidase subunit 7c	2	0
K03934	NDUFS1; NADH dehydrogenase (ubiquinone) Fe-S protein 1 [EC:7.1.1.2 1.6.99.3]	2	0
K03942	NDUFV1; NADH dehydrogenase (ubiquinone) flavoprotein 1 [EC:7.1.1.2 1.6.99.3]	2	0
K03949	NDUFA5; NADH dehydrogenase (ubiquinone) 1 alpha subcomplex subunit 5	2	0
K03950	NDUFA6; NADH dehydrogenase (ubiquinone) 1 alpha subcomplex subunit 6	2	0
K03965	NDUFB9; NADH dehydrogenase (ubiquinone) 1 beta subcomplex subunit 9	2	0
K03966	NDUFB10; NADH dehydrogenase (ubiquinone) 1 beta subcomplex subunit 10	2	0
K11352	NDUFA12; NADH dehydrogenase (ubiquinone) 1 alpha subcomplex subunit 12	2	0
K11353	NDUFA13; NADH dehydrogenase (ubiquinone) 1 alpha subcomplex subunit 13	2	0
K00334	nuoE; NADH-quinone oxidoreductase subunit E [EC:7.1.1.2]	1	0
K00337	nuoH; NADH-quinone oxidoreductase subunit H [EC:7.1.1.2]	1	0
K00338	nuoI; NADH-quinone oxidoreductase subunit I [EC:7.1.1.2]	1	0
K00415	QCR2, UQCRC2; ubiquinol-cytochrome c reductase core subunit 2	1	0
K01544	ATP12A; non-gastric H+/K+-exchanging ATPase [EC:7.2.2.19]	1	0
K02108	ATPF0A, atpB; F-type H+-transporting ATPase subunit a	1	0
K02114	ATPF1E, atpC; F-type H+-transporting ATPase subunit epsilon	1	0
K02129	ATPeF0E, ATP5I; F-type H+-transporting ATPase subunit e	1	0
K02130	ATPeF0F, ATP5J2; F-type H+-transporting ATPase subunit f	1	0
K02139	ATPeFF, ATP17; F-type H+-transporting ATPase subunit f	1	0
K02142	ATPeFJ, ATP18; F-type H+-transporting ATPase subunit j	1	0
K02143	ATPeFK, ATP19; F-type H+-transporting ATPase subunit k	1	0
K02258	COX11, ctaG; cytochrome c oxidase assembly protein subunit 11	1	0
K02259	COX15, ctaA; cytochrome c oxidase assembly protein subunit 15	1	0
K02268	COX6C; cytochrome c oxidase subunit 6c	1	0
K03661	ATPeV0B, ATP6F; V-type H+-transporting ATPase 21kDa proteolipid subunit	1	0
K03662	ATPeVS1, ATP6S1; V-type H+-transporting ATPase S1 subunit	1	0
K03939	NDUFS6; NADH dehydrogenase (ubiquinone) Fe-S protein 6	1	0
K03940	NDUFS7; NADH dehydrogenase (ubiquinone) Fe-S protein 7 [EC:7.1.1.2 1.6.99.3]	1	0
K03943	NDUFV2; NADH dehydrogenase (ubiquinone) flavoprotein 2 [EC:7.1.1.2 1.6.99.3]	1	0
K03945	NDUFA1; NADH dehydrogenase (ubiquinone) 1 alpha subcomplex subunit 1	1	0
K03946	NDUFA2; NADH dehydrogenase (ubiquinone) 1 alpha subcomplex subunit 2	1	0
K03948	NDUFA4; NADH dehydrogenase (ubiquinone) 1 alpha subcomplex subunit 4	1	0
K03951	NDUFA7; NADH dehydrogenase (ubiquinone) 1 alpha subcomplex subunit 7	1	0
K03952	NDUFA8; NADH dehydrogenase (ubiquinone) 1 alpha subcomplex subunit 8	1	0
K03963	NDUFB7; NADH dehydrogenase (ubiquinone) 1 beta subcomplex subunit 7	1	0
K05578	ndhG; NAD(P)H-quinone oxidoreductase subunit 6 [EC:7.1.1.2]	1	0
K05583	ndhL; NAD(P)H-quinone oxidoreductase subunit L [EC:7.1.1.2]	1	0
K00236	SDHC, SDH3; succinate dehydrogenase (ubiquinone) cytochrome b560 subunit	0	0
K00237	SDHD, SDH4; succinate dehydrogenase (ubiquinone) membrane anchor subunit	0	0
K00240	sdhB, frdB; succinate dehydrogenase / fumarate reductase, iron-sulfur subunit [EC:1.3.5.1 1.3.5.4]	0	0
K00241	sdhC, frdC; succinate dehydrogenase / fumarate reductase, cytochrome b subunit	0	0
K00242	sdhD, frdD; succinate dehydrogenase / fumarate reductase, membrane anchor subunit	0	0
K00244	frdA; fumarate reductase flavoprotein subunit [EC:1.3.5.4]	0	0
K00245	frdB; fumarate reductase iron-sulfur subunit [EC:1.3.5.4]	0	0
K00246	frdC; fumarate reductase subunit C	0	0
K00247	frdD; fumarate reductase subunit D	0	0
K00329	E7.1.1.2; NADH dehydrogenase [EC:7.1.1.2]	0	0
K00330	nuoA; NADH-quinone oxidoreductase subunit A [EC:7.1.1.2]	0	0
K00331	nuoB; NADH-quinone oxidoreductase subunit B [EC:7.1.1.2]	0	0
K00332	nuoC; NADH-quinone oxidoreductase subunit C [EC:7.1.1.2]	0	0
K00333	nuoD; NADH-quinone oxidoreductase subunit D [EC:7.1.1.2]	0	0
K00335	nuoF; NADH-quinone oxidoreductase subunit F [EC:7.1.1.2]	0	0
K00336	nuoG; NADH-quinone oxidoreductase subunit G [EC:7.1.1.2]	0	0
K00339	nuoJ; NADH-quinone oxidoreductase subunit J [EC:7.1.1.2]	0	0
K00340	nuoK; NADH-quinone oxidoreductase subunit K [EC:7.1.1.2]	0	0
K00341	nuoL; NADH-quinone oxidoreductase subunit L [EC:7.1.1.2]	0	0
K00342	nuoM; NADH-quinone oxidoreductase subunit M [EC:7.1.1.2]	0	0
K00343	nuoN; NADH-quinone oxidoreductase subunit N [EC:7.1.1.2]	0	0
K00356	E1.6.99.3; NADH dehydrogenase [EC:1.6.99.3]	0	0
K00404	ccoN; cytochrome c oxidase cbb3-type subunit I [EC:1.9.3.1]	0	0
K00405	ccoO; cytochrome c oxidase cbb3-type subunit II	0	0
K00406	ccoP; cytochrome c oxidase cbb3-type subunit III	0	0
K00407	ccoQ; cytochrome c oxidase cbb3-type subunit IV	0	0
K00410	fbcH; ubiquinol-cytochrome c reductase cytochrome b/c1 subunit	0	0
K00414	QCR1, UQCRC1; ubiquinol-cytochrome c reductase core subunit 1	0	0
K00420	QCR10, UQCR; ubiquinol-cytochrome c reductase subunit 10	0	0
K00424	cydX; cytochrome bd-I ubiquinol oxidase subunit X [EC:7.1.1.7]	0	0
K00425	cydA; cytochrome bd ubiquinol oxidase subunit I [EC:7.1.1.7]	0	0
K00426	cydB; cytochrome bd ubiquinol oxidase subunit II [EC:7.1.1.7]	0	0
K00937	ppk; polyphosphate kinase [EC:2.7.4.1]	0	0
K01542	ATP4A; H+/K+-exchanging ATPase subunit alpha [EC:7.2.2.19]	0	0
K01543	ATP4B; H+/K+-exchanging ATPase subunit beta [EC:7.2.2.19]	0	0
K01549	TIM11, ATP21; F-type H+-transporting ATP synthase subunit e	0	0
K02107	ATPVG, ahaH, atpH; V/A-type H+/Na+-transporting ATPase subunit G/H	0	0
K02110	ATPF0C, atpE; F-type H+-transporting ATPase subunit c	0	0
K02117	ATPVA, ntpA, atpA; V/A-type H+/Na+-transporting ATPase subunit A [EC:7.1.2.2 7.2.2.1]	0	0
K02118	ATPVB, ntpB, atpB; V/A-type H+/Na+-transporting ATPase subunit B	0	0
K02119	ATPVC, ntpC, atpC; V/A-type H+/Na+-transporting ATPase subunit C	0	0
K02120	ATPVD, ntpD, atpD; V/A-type H+/Na+-transporting ATPase subunit D	0	0
K02121	ATPVE, ntpE, atpE; V/A-type H+/Na+-transporting ATPase subunit E	0	0
K02122	ATPVF, ntpF, atpF; V/A-type H+/Na+-transporting ATPase subunit F	0	0
K02123	ATPVI, ntpI, atpI; V/A-type H+/Na+-transporting ATPase subunit I	0	0
K02124	ATPVK, ntpK, atpK; V/A-type H+/Na+-transporting ATPase subunit K	0	0
K02125	ATPeF08, MTATP8, ATP8; F-type H+-transporting ATPase subunit 8	0	0
K02131	ATPeF0F6, ATP5J; F-type H+-transporting ATPase subunit 6	0	0
K02141	ATPeFH, ATP14; F-type H+-transporting ATPase subunit h	0	0
K02269	COX7; cytochrome c oxidase subunit 7	0	0
K02270	COX7A; cytochrome c oxidase subunit 7a	0	0
K02271	COX7B; cytochrome c oxidase subunit 7b	0	0
K02273	COX8; cytochrome c oxidase subunit 8	0	0
K02274	coxA, ctaD; cytochrome c oxidase subunit I [EC:1.9.3.1]	0	0
K02275	coxB, ctaC; cytochrome c oxidase subunit II [EC:1.9.3.1]	0	0
K02276	coxC, ctaE; cytochrome c oxidase subunit III [EC:1.9.3.1]	0	0
K02277	coxD, ctaF; cytochrome c oxidase subunit IV [EC:1.9.3.1]	0	0
K02297	cyoA; cytochrome o ubiquinol oxidase subunit II [EC:7.1.1.3]	0	0
K02298	cyoB; cytochrome o ubiquinol oxidase subunit I [EC:7.1.1.3]	0	0
K02299	cyoC; cytochrome o ubiquinol oxidase subunit III	0	0
K02300	cyoD; cytochrome o ubiquinol oxidase subunit IV	0	0
K02826	qoxA; cytochrome aa3-600 menaquinol oxidase subunit II [EC:7.1.1.5]	0	0
K02827	qoxB; cytochrome aa3-600 menaquinol oxidase subunit I [EC:7.1.1.5]	0	0
K02828	qoxC; cytochrome aa3-600 menaquinol oxidase subunit III [EC:7.1.1.5]	0	0
K02829	qoxD; cytochrome aa3-600 menaquinol oxidase subunit IV [EC:7.1.1.5]	0	0
K03882	ND4L; NADH-ubiquinone oxidoreductase chain 4L [EC:7.1.1.2]	0	0
K03885	ndh; NADH dehydrogenase [EC:1.6.99.3]	0	0
K03886	MQCRA, qcrA, bfcA, petC; menaquinol-cytochrome c reductase iron-sulfur subunit [EC:1.10.2.-]	0	0
K03887	MQCRB, qcrB, bfcB, petB; menaquinol-cytochrome c reductase cytochrome b subunit	0	0
K03888	MQCRC, qcrC, bfcC, petD; menaquinol-cytochrome c reductase cytochrome b/c subunit	0	0
K03889	qcrC; ubiquinol-cytochrome c reductase cytochrome c subunit	0	0
K03890	qcrA; ubiquinol-cytochrome c reductase iron-sulfur subunit	0	0
K03891	qcrB; ubiquinol-cytochrome c reductase cytochrome b subunit	0	0
K03944	NDUFV3; NADH dehydrogenase (ubiquinone) flavoprotein 3	0	0
K03947	NDUFA3; NADH dehydrogenase (ubiquinone) 1 alpha subcomplex subunit 3	0	0
K03954	NDUFA10; NADH dehydrogenase (ubiquinone) 1 alpha subcomplex subunit 10	0	0
K03956	NDUFA11; NADH dehydrogenase (ubiquinone) 1 alpha subcomplex subunit 11	0	0
K03957	NDUFB1; NADH dehydrogenase (ubiquinone) 1 beta subcomplex subunit 1	0	0
K03958	NDUFB2; NADH dehydrogenase (ubiquinone) 1 beta subcomplex subunit 2	0	0
K03959	NDUFB3; NADH dehydrogenase (ubiquinone) 1 beta subcomplex subunit 3	0	0
K03960	NDUFB4; NADH dehydrogenase (ubiquinone) 1 beta subcomplex subunit 4	0	0
K03961	NDUFB5; NADH dehydrogenase (ubiquinone) 1 beta subcomplex subunit 5	0	0
K03962	NDUFB6; NADH dehydrogenase (ubiquinone) 1 beta subcomplex subunit 6	0	0
K03964	NDUFB8; NADH dehydrogenase (ubiquinone) 1 beta subcomplex subunit 8	0	0
K03967	NDUFC1; NADH dehydrogenase (ubiquinone) 1 subunit C1	0	0
K03968	NDUFC2; NADH dehydrogenase (ubiquinone) 1 subunit C2	0	0
K05574	ndhC; NAD(P)H-quinone oxidoreductase subunit 3 [EC:7.1.1.2]	0	0
K05576	ndhE; NAD(P)H-quinone oxidoreductase subunit 4L [EC:7.1.1.2]	0	0
K05580	ndhI; NAD(P)H-quinone oxidoreductase subunit I [EC:7.1.1.2]	0	0
K05581	ndhJ; NAD(P)H-quinone oxidoreductase subunit J [EC:7.1.1.2]	0	0
K05584	ndhM; NAD(P)H-quinone oxidoreductase subunit M [EC:7.1.1.2]	0	0
K05585	ndhN; NAD(P)H-quinone oxidoreductase subunit N [EC:7.1.1.2]	0	0
K05586	hoxE; bidirectional [NiFe] hydrogenase diaphorase subunit [EC:7.1.1.2]	0	0
K05587	hoxF; bidirectional [NiFe] hydrogenase diaphorase subunit [EC:7.1.1.2]	0	0
K05588	hoxU; bidirectional [NiFe] hydrogenase diaphorase subunit [EC:7.1.1.2]	0	0
K06019	ppaX; pyrophosphatase PpaX [EC:3.6.1.1]	0	0
K11351	NDUFB11; NADH dehydrogenase (ubiquinone) 1 beta subcomplex subunit 11	0	0
K11725	LHPP; phospholysine phosphohistidine inorganic pyrophosphate phosphatase [EC:3.6.1.1 3.1.3.-]	0	0
K11726	NURF38; nucleosome-remodeling factor 38 kDa subunit [EC:3.6.1.1]	0	0
K13378	nuoCD; NADH-quinone oxidoreductase subunit C/D [EC:7.1.1.2]	0	0
K13380	nuoBCD; NADH-quinone oxidoreductase subunit B/C/D [EC:7.1.1.2]	0	0
K15408	coxAC; cytochrome c oxidase subunit I+III [EC:1.9.3.1]	0	0
K15862	ccoNO; cytochrome c oxidase cbb3-type subunit I/II [EC:1.9.3.1]	0	0
K15863	nuoLM; NADH-quinone oxidoreductase subunit L/M [EC:7.1.1.2]	0	0
K15986	ppaC; manganese-dependent inorganic pyrophosphatase [EC:3.6.1.1]	0	0
K18859	sdhD, frdD; succinate dehydrogenase / fumarate reductase, subunit D	0	0
K18860	sdhD, frdD; putative succinate dehydrogenase / fumarate reductase, subunit D	0	0
K22468	ppk2; polyphosphate kinase [EC:2.7.4.1]	0	0
K22501	appX; cytochrome bd-II ubiquinol oxidase subunit AppX [EC:7.1.1.7]	0	0
https://www.genome.jp/dbget-bin/get_linkdb?-t+orthology+path:map03010
map03010 Ribosome					All	DEG																	Non-DEG	dn	up	mx	0v3C	0v3L	3Cv3L
KO	Description	All	DEG
K02882	RP-L18Ae, RPL18A; large subunit ribosomal protein L18Ae	29	5
K02894	RP-L23e, RPL23; large subunit ribosomal protein L23e	22	4
K02927	RP-L40e, RPL40; large subunit ribosomal protein L40e	33	3
K02941	RP-LP0, RPLP0; large subunit ribosomal protein LP0	24	3
K02960	RP-S16e, RPS16; small subunit ribosomal protein S16e	22	3
K02930	RP-L4e, RPL4; large subunit ribosomal protein L4e	21	2
K02865	RP-L10Ae, RPL10A; large subunit ribosomal protein L10Ae	37	1
K02958	RP-S15e, RPS15; small subunit ribosomal protein S15e	19	1
K02981	RP-S2e, RPS2; small subunit ribosomal protein S2e	18	1
K02964	RP-S18e, RPS18; small subunit ribosomal protein S18e	17	1
K02915	RP-L34e, RPL34; large subunit ribosomal protein L34e	16	1
K02893	RP-L23Ae, RPL23A; large subunit ribosomal protein L23Ae	14	1
K02979	RP-S28e, RPS28; small subunit ribosomal protein S28e	14	1
K02934	RP-L6e, RPL6; large subunit ribosomal protein L6e	13	1
K02951	RP-S12e, RPS12; small subunit ribosomal protein S12e	13	1
K02901	RP-L27e, RPL27; large subunit ribosomal protein L27e	12	1
K02891	RP-L22e, RPL22; large subunit ribosomal protein L22e	11	1
K02983	RP-S30e, RPS30; small subunit ribosomal protein S30e	10	1
K02884	RP-L19, MRPL19, rplS; large subunit ribosomal protein L19	7	1
K02952	RP-S13, rpsM; small subunit ribosomal protein S13	5	1
K02946	RP-S10, MRPS10, rpsJ; small subunit ribosomal protein S10	3	1
K02950	RP-S12, MRPS12, rpsL; small subunit ribosomal protein S12	2	1
K02959	RP-S16, MRPS16, rpsP; small subunit ribosomal protein S16	2	1
K02982	RP-S3, rpsC; small subunit ribosomal protein S3	1	1
K02925	RP-L3e, RPL3; large subunit ribosomal protein L3e	29	0
K02868	RP-L11e, RPL11; large subunit ribosomal protein L11e	22	0
K02872	RP-L13Ae, RPL13A; large subunit ribosomal protein L13Ae	22	0
K02985	RP-S3e, RPS3; small subunit ribosomal protein S3e	22	0
K02987	RP-S4e, RPS4; small subunit ribosomal protein S4e	22	0
K02866	RP-L10e, RPL10; large subunit ribosomal protein L10e	21	0
K02885	RP-L19e, RPL19; large subunit ribosomal protein L19e	21	0
K02997	RP-S9e, RPS9; small subunit ribosomal protein S9e	21	0
K02912	RP-L32e, RPL32; large subunit ribosomal protein L32e	20	0
K02936	RP-L7Ae, RPL7A; large subunit ribosomal protein L7Ae	20	0
K02984	RP-S3Ae, RPS3A; small subunit ribosomal protein S3Ae	20	0
K02932	RP-L5e, RPL5; large subunit ribosomal protein L5e	19	0
K02977	RP-S27Ae, RPS27A; small subunit ribosomal protein S27Ae	19	0
K02898	RP-L26e, RPL26; large subunit ribosomal protein L26e	18	0
K02989	RP-S5e, RPS5; small subunit ribosomal protein S5e	18	0
K02900	RP-L27Ae, RPL27A; large subunit ribosomal protein L27Ae	17	0
K02937	RP-L7e, RPL7; large subunit ribosomal protein L7e	17	0
K02940	RP-L9e, RPL9; large subunit ribosomal protein L9e	17	0
K02995	RP-S8e, RPS8; small subunit ribosomal protein S8e	17	0
K02870	RP-L12e, RPL12; large subunit ribosomal protein L12e	16	0
K02883	RP-L18e, RPL18; large subunit ribosomal protein L18e	16	0
K02929	RP-L44e, RPL44; large subunit ribosomal protein L44e	16	0
K02938	RP-L8e, RPL8; large subunit ribosomal protein L8e	16	0
K02957	RP-S15Ae, RPS15A; small subunit ribosomal protein S15Ae	16	0
K02966	RP-S19e, RPS19; small subunit ribosomal protein S19e	16	0
K02908	RP-L30e, RPL30; large subunit ribosomal protein L30e	15	0
K02973	RP-S23e, RPS23; small subunit ribosomal protein S23e	15	0
K02917	RP-L35Ae, RPL35A; large subunit ribosomal protein L35Ae	14	0
K02962	RP-S17e, RPS17; small subunit ribosomal protein S17e	14	0
K02991	RP-S6e, RPS6; small subunit ribosomal protein S6e	14	0
K02880	RP-L17e, RPL17; large subunit ribosomal protein L17e	13	0
K02881	RP-L18, MRPL18, rplR; large subunit ribosomal protein L18	13	0
K02955	RP-S14e, RPS14; small subunit ribosomal protein S14e	13	0
K02978	RP-S27e, RPS27; small subunit ribosomal protein S27e	13	0
K02918	RP-L35e, RPL35; large subunit ribosomal protein L35e	12	0
K02920	RP-L36e, RPL36; large subunit ribosomal protein L36e	12	0
K02922	RP-L37e, RPL37; large subunit ribosomal protein L37e	12	0
K02942	RP-LP1, RPLP1; large subunit ribosomal protein LP1	12	0
K02949	RP-S11e, RPS11; small subunit ribosomal protein S11e	12	0
K02971	RP-S21e, RPS21; small subunit ribosomal protein S21e	12	0
K02975	RP-S25e, RPS25; small subunit ribosomal protein S25e	12	0
K02889	RP-L21e, RPL21; large subunit ribosomal protein L21e	11	0
K02947	RP-S10e, RPS10; small subunit ribosomal protein S10e	11	0
K02953	RP-S13e, RPS13; small subunit ribosomal protein S13e	11	0
K02980	RP-S29e, RPS29; small subunit ribosomal protein S29e	11	0
K02986	RP-S4, rpsD; small subunit ribosomal protein S4	11	0
K02873	RP-L13e, RPL13; large subunit ribosomal protein L13e	10	0
K02877	RP-L15e, RPL15; large subunit ribosomal protein L15e	10	0
K02896	RP-L24e, RPL24; large subunit ribosomal protein L24e	10	0
K02969	RP-S20e, RPS20; small subunit ribosomal protein S20e	10	0
K02976	RP-S26e, RPS26; small subunit ribosomal protein S26e	10	0
K02993	RP-S7e, RPS7; small subunit ribosomal protein S7e	10	0
K02998	RP-SAe, RPSA; small subunit ribosomal protein SAe	10	0
K02923	RP-L38e, RPL38; large subunit ribosomal protein L38e	9	0
K02924	RP-L39e, RPL39; large subunit ribosomal protein L39e	9	0
K02878	RP-L16, MRPL16, rplP; large subunit ribosomal protein L16	8	0
K02931	RP-L5, MRPL5, rplE; large subunit ribosomal protein L5	8	0
K02943	RP-LP2, RPLP2; large subunit ribosomal protein LP2	8	0
K02974	RP-S24e, RPS24; small subunit ribosomal protein S24e	8	0
K02875	RP-L14e, RPL14; large subunit ribosomal protein L14e	7	0
K02886	RP-L2, MRPL2, rplB; large subunit ribosomal protein L2	7	0
K02905	RP-L29e, RPL29; large subunit ribosomal protein L29e	7	0
K02921	RP-L37Ae, RPL37A; large subunit ribosomal protein L37Ae	7	0
K02903	RP-L28e, RPL28; large subunit ribosomal protein L28e	6	0
K02890	RP-L22, MRPL22, rplV; large subunit ribosomal protein L22	5	0
K02910	RP-L31e, RPL31; large subunit ribosomal protein L31e	5	0
K02935	RP-L7, MRPL12, rplL; large subunit ribosomal protein L7/L12	5	0
K02892	RP-L23, MRPL23, rplW; large subunit ribosomal protein L23	4	0
K02897	RP-L25, rplY; large subunit ribosomal protein L25	4	0
K02902	RP-L28, MRPL28, rpmB; large subunit ribosomal protein L28	4	0
K02914	RP-L34, MRPL34, rpmH; large subunit ribosomal protein L34	4	0
K02990	RP-S6, MRPS6, rpsF; small subunit ribosomal protein S6	4	0
K02992	RP-S7, MRPS7, rpsG; small subunit ribosomal protein S7	4	0
K02895	RP-L24, MRPL24, rplX; large subunit ribosomal protein L24	3	0
K02933	RP-L6, MRPL6, rplF; large subunit ribosomal protein L6	3	0
K02945	RP-S1, rpsA; small subunit ribosomal protein S1	3	0
K02954	RP-S14, MRPS14, rpsN; small subunit ribosomal protein S14	3	0
K02965	RP-S19, rpsS; small subunit ribosomal protein S19	3	0
K02988	RP-S5, MRPS5, rpsE; small subunit ribosomal protein S5	3	0
K02863	RP-L1, MRPL1, rplA; large subunit ribosomal protein L1	2	0
K02864	RP-L10, MRPL10, rplJ; large subunit ribosomal protein L10	2	0
K02867	RP-L11, MRPL11, rplK; large subunit ribosomal protein L11	2	0
K02871	RP-L13, MRPL13, rplM; large subunit ribosomal protein L13	2	0
K02876	RP-L15, MRPL15, rplO; large subunit ribosomal protein L15	2	0
K02879	RP-L17, MRPL17, rplQ; large subunit ribosomal protein L17	2	0
K02887	RP-L20, MRPL20, rplT; large subunit ribosomal protein L20	2	0
K02888	RP-L21, MRPL21, rplU; large subunit ribosomal protein L21	2	0
K02899	RP-L27, MRPL27, rpmA; large subunit ribosomal protein L27	2	0
K02906	RP-L3, MRPL3, rplC; large subunit ribosomal protein L3	2	0
K02926	RP-L4, MRPL4, rplD; large subunit ribosomal protein L4	2	0
K02939	RP-L9, MRPL9, rplI; large subunit ribosomal protein L9	2	0
K02948	RP-S11, MRPS11, rpsK; small subunit ribosomal protein S11	2	0
K02961	RP-S17, MRPS17, rpsQ; small subunit ribosomal protein S17	2	0
K02967	RP-S2, MRPS2, rpsB; small subunit ribosomal protein S2	2	0
K02970	RP-S21, MRPS21, rpsU; small subunit ribosomal protein S21	2	0
K02996	RP-S9, MRPS9, rpsI; small subunit ribosomal protein S9	2	0
K02874	RP-L14, MRPL14, rplN; large subunit ribosomal protein L14	1	0
K02904	RP-L29, rpmC; large subunit ribosomal protein L29	1	0
K02907	RP-L30, MRPL30, rpmD; large subunit ribosomal protein L30	1	0
K02909	RP-L31, rpmE; large subunit ribosomal protein L31	1	0
K02911	RP-L32, MRPL32, rpmF; large subunit ribosomal protein L32	1	0
K02913	RP-L33, MRPL33, rpmG; large subunit ribosomal protein L33	1	0
K02916	RP-L35, MRPL35, rpmI; large subunit ribosomal protein L35	1	0
K02919	RP-L36, MRPL36, rpmJ; large subunit ribosomal protein L36	1	0
K02956	RP-S15, MRPS15, rpsO; small subunit ribosomal protein S15	1	0
K02968	RP-S20, rpsT; small subunit ribosomal protein S20	1	0
K02994	RP-S8, rpsH; small subunit ribosomal protein S8	1	0
K01977	16SrRNA, rrs; 16S ribosomal RNA	0	0
K01979	SSUrRNA; small subunit ribosomal RNA	0	0
K01980	23SrRNA, rrl; 23S ribosomal RNA	0	0
K01981	LSU5S; large subunit ribosomal RNA, 5S	0	0
K01982	LSUrRNA; large subunit ribosomal RNA	0	0
K01985	5SrRNA, rrf; 5S ribosomal RNA	0	0
K01986	LSU5.8S; large subunit ribosomal RNA, 5.8S	0	0
K02869	RP-L12, rpl12; large subunit ribosomal protein L12	0	0
K02928	RP-L41e, RPL41; large subunit ribosomal protein L41e	0	0
K02944	RP-LX, rplX; large subunit ribosomal protein LX	0	0
K02963	RP-S18, MRPS18, rpsR; small subunit ribosomal protein S18	0	0
K07590	RP-L7A, rplGB; large subunit ribosomal protein L7A	0	0
https://www.genome.jp/dbget-bin/get_linkdb?-t+orthology+path:map00195					All	DEG															Non-DEG	dn	up	mx	0v3C	0v3L	3Cv3L
map00195 Photosynthesis
KO	Description	All	DEG
K02694	psaF; photosystem I subunit III	11	6
K02698	psaK; photosystem I subunit X	7	4
K02111	ATPF1A, atpA; F-type H+/Na+-transporting ATPase subunit alpha [EC:7.1.2.2 7.2.2.1]	22	2
K02703	psbA; photosystem II P680 reaction center D1 protein [EC:1.10.3.9]	4	2
K02112	ATPF1B, atpD; F-type H+/Na+-transporting ATPase subunit beta [EC:7.1.2.2 7.2.2.1]	7	1
K02634	petA; apocytochrome f	7	1
K02704	psbB; photosystem II CP47 chlorophyll apoprotein	7	1
K02705	psbC; photosystem II CP43 chlorophyll apoprotein	2	1
K14332	psaO; photosystem I subunit PsaO	2	1
K02707	psbE; photosystem II cytochrome b559 subunit alpha	1	1
K02724	psbZ; photosystem II PsbZ protein	1	1
K02689	psaA; photosystem I P700 chlorophyll a apoprotein A1	10	0
K02717	psbP; photosystem II oxygen-evolving enhancer protein 2	9	0
K02109	ATPF0B, atpF; F-type H+-transporting ATPase subunit b	6	0
K02639	petF; ferredoxin	5	0
K02641	petH; ferredoxin--NADP+ reductase [EC:1.18.1.2]	5	0
K02115	ATPF1G, atpG; F-type H+-transporting ATPase subunit gamma	4	0
K02635	petB; cytochrome b6	4	0
K08901	psbQ; photosystem II oxygen-evolving enhancer protein 3	4	0
K02636	petC; cytochrome b6-f complex iron-sulfur subunit [EC:7.1.1.6]	3	0
K02690	psaB; photosystem I P700 chlorophyll a apoprotein A2	3	0
K02706	psbD; photosystem II P680 reaction center D2 protein [EC:1.10.3.9]	3	0
K02113	ATPF1D, atpH; F-type H+-transporting ATPase subunit delta	2	0
K02637	petD; cytochrome b6-f complex subunit 4	2	0
K02638	petE; plastocyanin	2	0
K02695	psaH; photosystem I subunit VI	2	0
K02716	psbO; photosystem II oxygen-evolving enhancer protein 1	2	0
K02721	psbW; photosystem II PsbW protein	2	0
K02723	psbY; photosystem II PsbY protein	2	0
K03542	psbS; photosystem II 22kDa protein	2	0
K08902	psb27; photosystem II Psb27 protein	2	0
K08903	psb28; photosystem II 13kDa protein	2	0
K02108	ATPF0A, atpB; F-type H+-transporting ATPase subunit a	1	0
K02114	ATPF1E, atpC; F-type H+-transporting ATPase subunit epsilon	1	0
K02692	psaD; photosystem I subunit II	1	0
K02693	psaE; photosystem I subunit IV	1	0
K02696	psaI; photosystem I subunit VIII	1	0
K02699	psaL; photosystem I subunit XI	1	0
K02701	psaN; photosystem I subunit PsaN	1	0
K02708	psbF; photosystem II cytochrome b559 subunit beta	1	0
K02712	psbK; photosystem II PsbK protein	1	0
K02713	psbL; photosystem II PsbL protein	1	0
K02714	psbM; photosystem II PsbM protein	1	0
K02722	psbX; photosystem II PsbX protein	1	0
K03541	psbR; photosystem II 10kDa protein	1	0
K08905	psaG; photosystem I subunit V	1	0
K08906	petJ; cytochrome c6	1	0
K02110	ATPF0C, atpE; F-type H+-transporting ATPase subunit c	0	0
K02640	petG; cytochrome b6-f complex subunit 5	0	0
K02642	petL; cytochrome b6-f complex subunit 6	0	0
K02643	petM; cytochrome b6-f complex subunit 7	0	0
K02691	psaC; photosystem I subunit VII	0	0
K02697	psaJ; photosystem I subunit IX	0	0
K02700	psaM; photosystem I subunit XII	0	0
K02702	psaX; photosystem I 4.8kDa protein	0	0
K02709	psbH; photosystem II PsbH protein	0	0
K02710	psbI; photosystem II PsbI protein	0	0
K02711	psbJ; photosystem II PsbJ protein	0	0
K02718	psbT; photosystem II PsbT protein	0	0
K02719	psbU; photosystem II PsbU protein	0	0
K02720	psbV; photosystem II cytochrome c550	0	0
K03689	petN; cytochrome b6-f complex subunit 8	0	0
K08904	psb28-2; photosystem II Psb28-2 protein	0	0

## Sheet: Signalling
https://www.genome.jp/dbget-bin/get_linkdb?-t+orthology+path:map04626
Plant-pathogen interaction					All	DEG									Non-DEG	dn	up	mx	0v3C	0v3L	3Cv3L
KO	Description	All	DEG
K13457	RPM1, RPS3; disease resistance protein RPM1	307	35
K13459	RPS2; disease resistance protein RPS2	175	21
K13448	CML; calcium-binding protein CML	49	2
K02183	CALM; calmodulin	38	2
K13412	CPK; calcium-dependent protein kinase [EC:2.7.11.1]	70	1
K05391	CNGC; cyclic nucleotide gated channel, plant	34	1
K04079	HSP90A, htpG; molecular chaperone HtpG	24	1
K13428	EFR; LRR receptor-like serine/threonine-protein kinase EFR [EC:2.7.11.1]	13	1
K13449	PR1; pathogenesis-related protein 1	6	1
K09487	HSP90B, TRA1; heat shock protein 90kDa beta	13	0
K13430	PBS1; serine/threonine-protein kinase PBS1 [EC:2.7.11.1]	11	0
K13424	WRKY33; WRKY transcription factor 33	10	0
K13436	PTI1; pto-interacting protein 1 [EC:2.7.11.1]	9	0
K13420	FLS2; LRR receptor-like serine/threonine-protein kinase FLS2 [EC:2.7.11.1]	8	0
K13425	WRKY22; WRKY transcription factor 22	8	0
K13429	CERK1; chitin elicitor receptor kinase 1	8	0
K13456	RIN4; RPM1-interacting protein 4	7	0
K13447	RBOH; respiratory burst oxidase [EC:1.6.3.- 1.11.1.-]	6	0
K00864	glpK, GK; glycerol kinase [EC:2.7.1.30]	5	0
K13413	MKK4_5; mitogen-activated protein kinase kinase 4/5 [EC:2.7.12.2]	5	0
K13416	BAK1; brassinosteroid insensitive 1-associated receptor kinase 1 [EC:2.7.10.1 2.7.11.1]	4	0
K12795	SUGT1, SGT1; suppressor of G2 allele of SKP1	3	0
K13414	MEKK1; mitogen-activated protein kinase kinase kinase 1 [EC:2.7.11.25]	3	0
K18835	WRKY2; WRKY transcription factor 2	3	0
K18875	EDS1; enhanced disease susceptibility 1 protein	2	0
K18880	ECI3, HCD1; Delta3-Delta2-enoyl-CoA isomerase [EC:5.3.3.8]	2	0
K04368	MAP2K1, MEK1; mitogen-activated protein kinase kinase 1 [EC:2.7.12.2]	1	0
K13417	SERK4, BKK1; somatic embryogenesis receptor kinase 4 [EC:2.7.10.1 2.7.11.1]	1	0
K13427	NOA1; nitric-oxide synthase, plant [EC:1.14.13.39]	1	0
K13433	PTI5; pathogenesis-related genes transcriptional activator PTI5	1	0
K13434	PTI6; pathogenesis-related genes transcriptional activator PTI6	1	0
K13458	RAR1; disease resistance protein	1	0
K18834	WRKY1; WRKY transcription factor 1	1	0
K02406	fliC; flagellin	0	0
K08598	yopJ; YopJ protease family	0	0
K12340	tolC; outer membrane protein	0	0
K13408	raxA; membrane fusion protein	0	0
K13409	raxB, cvaB; ATP-binding cassette, subfamily B, bacterial RaxB	0	0
K13423	WRKY25; WRKY transcription factor 25	0	0
K13426	WRKY29; WRKY transcription factor 29	0	0
K13432	PTI4; pathogenesis-related genes transcriptional activator PTI4	0	0
K13435	PTO; serine/threonine-protein kinase Pto	0	0
K13437	XA21; receptor kinase-like protein	0	0
K13439	avrRpt2; cysteine protease avirulence protein AvrRpt2 [EC:3.4.22.-]	0	0
K13440	avrPphB; cysteine protease avirulence protein AvrPphB [EC:3.4.22.-]	0	0
K13441	RCR3; cysteine protease	0	0
K13445	AVR9; race-specific elicitor A9	0	0
K13446	CF9; disease resistance protein	0	0
K13450	ospF, mkaD, spvC; phosphothreonine lyase [EC:4.2.3.-]	0	0
K13451	avrPto1; type III effector protein AvrPto1	0	0
K13452	hopAB, avrPtoB; effector protein HopAB [EC:6.3.2.-]	0	0
K13453	PRF; disease resistance protein	0	0
K13454	avrRpm1; type III effector protein AvrRpm1	0	0
K13455	avrXccC, avrB; avirulence protein	0	0
K13460	RPS5; disease resistance protein RPS5	0	0
K13465	EIX; ethylene-1,4-beta-xylanase [EC:3.2.1.8]	0	0
K13466	EIX1_2; EIX receptor 1/2	0	0
K13467	AVR2; Avr2 protein	0	0
K13468	K13468, CF2; disease resistance protein	0	0
K13469	AVR4; race-specific elicitor A4	0	0
K13470	CF4; disease resistance protein	0	0
K13471	CF5; disease resistance protein	0	0
K13472	raxST; sulfotransferase	0	0
K13473	CEBIP; chitin elicitor-binding protein	0	0
K13474	A10; AvrA10 protein	0	0
K13475	MLA10; R protein MLA10	0	0
K13476	AvrL567; AvrL567 protein	0	0
K13477	L6; R protein L6	0	0
K13478	popP2; type III effector protein PopP2	0	0
K16224	FRK1; senescence-induced receptor-like serine/threonine-protein kinase	0	0
K16225	WRKY52, RRS1; probable WRKY transcription factor 52	0	0
K16226	RPS4; disease resistance protein RPS4	0	0
K18873	PIK1; pathogen-induced protein kinase	0	0
K18874	avrRps4; type III effector protein AvrRps4	0	0
K18876	avrBs3; type III effector protein AvrBs3	0	0
K18877	BS3; disease resistance protein	0	0
K18878	UPA20; BHLH transcription factor Upa20	0	0
K18879	xopD; type III effector protein XopD	0	0
https://www.genome.jp/dbget-bin/get_linkdb?-t+orthology+path:map04075
Plant hormone signal transduction					All	DEG									Non-DEG	dn	up	mx	0v3C	0v3L	3Cv3L
KO	Description	All	DEG
K14488	SAUR; SAUR family protein	47	5
K14509	ETR, ERS; ethylene receptor [EC:2.7.13.-]	20	3
K14431	TGA; transcription factor TGA	22	1
K14502	BIN2; protein brassinosteroid insensitive 2 [EC:2.7.11.1]	14	1
K14514	EIN3; ethylene-insensitive protein 3	14	1
K14487	GH3; auxin responsive GH3 gene family	11	1
K13449	PR1; pathogenesis-related protein 1	6	1
K14484	IAA; auxin-responsive protein IAA	56	0
K14486	K14486, ARF; auxin response factor	39	0
K14491	ARR-B; two-component response regulator ARR-B family	27	0
K14496	PYL; abscisic acid receptor PYR/PYL family	21	0
K14497	PP2C; protein phosphatase 2C [EC:3.1.3.16]	21	0
K14498	SNRK2; serine/threonine-protein kinase SRK2 [EC:2.7.11.1]	21	0
K13946	AUX1, LAX; auxin influx carrier (AUX1 LAX family)	18	0
K14432	ABF; ABA responsive element binding factor	18	0
K14500	BSK; BR-signaling kinase [EC:2.7.11.1]	18	0
K14505	CYCD3; cyclin D3, plant	18	0
K14494	DELLA; DELLA protein	16	0
K14490	AHP; histidine-containing phosphotransfer peotein	11	0
K13415	BRI1; protein brassinosteroid insensitive 1 [EC:2.7.10.1 2.7.11.1]	10	0
K13464	JAZ; jasmonate ZIM domain-containing protein	10	0
K14493	GID1; gibberellin receptor GID1 [EC:3.-.-.-]	10	0
K14510	CTR1; serine/threonine-protein kinase CTR1 [EC:2.7.11.1]	10	0
K14508	NPR1; regulatory protein NPR1	9	0
K14492	ARR-A; two-component response regulator ARR-A family	8	0
K14503	BZR1_2; brassinosteroid resistant 1/2	7	0
K14485	TIR1; transport inhibitor response 1	6	0
K14515	EBF1_2; EIN3-binding F-box protein	6	0
K13413	MKK4_5; mitogen-activated protein kinase kinase 4/5 [EC:2.7.12.2]	5	0
K13416	BAK1; brassinosteroid insensitive 1-associated receptor kinase 1 [EC:2.7.10.1 2.7.11.1]	4	0
K13422	MYC2; transcription factor MYC2	4	0
K13463	COI-1; coronatine-insensitive protein 1	4	0
K14489	AHK2_3_4; arabidopsis histidine kinase 2/3/4 (cytokinin receptor) [EC:2.7.13.3]	4	0
K14512	MPK6; mitogen-activated protein kinase 6 [EC:2.7.11.24]	3	0
K14516	ERF1; ethylene-responsive transcription factor 1	3	0
K12126	PIF3; phytochrome-interacting factor 3	2	0
K14499	BKI1; BRI1 kinase inhibitor 1	2	0
K14513	EIN2; ethylene-insensitive protein 2	2	0
K14495	GID2, SLY1; F-box protein GID2	1	0
K14506	JAR1_4_6; jasmonic acid-amino synthetase [EC:6.3.2.52]	1	0
K14517	ERF2; ethylene-responsive transcription factor 2	1	0
K16189	PIF4; phytochrome-interacting factor 4	1	0
K14501	BSU1; serine/threonine-protein phosphatase BSU1 [EC:3.1.3.16]	0	0
K14504	TCH4; xyloglucan:xyloglucosyl transferase TCH4 [EC:2.4.1.207]	0	0
K14507	ORCA2_3; AP2-domain DNA-binding protein ORCA2/3	0	0
https://www.genome.jp/dbget-bin/get_linkdb?-t+orthology+path:map04016
MAPK signaling pathway - plant					All	DEG												Non-DEG	dn	up	mx	0v3C	0v3L	3Cv3L
KO	Description	All	DEG
K14509	ETR, ERS; ethylene receptor [EC:2.7.13.-]	20	3
K02183	CALM; calmodulin	38	2
K20547	CHIB; basic endochitinase B [EC:3.2.1.14]	6	2
K03781	katE, CAT, catB, srpA; catalase [EC:1.11.1.6]	29	1
K00940	ndk, NME; nucleoside-diphosphate kinase [EC:2.7.4.6]	19	1
K14514	EIN3; ethylene-insensitive protein 3	14	1
K17686	copA, ctpA, ATP7; P-type Cu+ transporter [EC:7.2.2.8]	9	1
K13449	PR1; pathogenesis-related protein 1	6	1
K14496	PYL; abscisic acid receptor PYR/PYL family	21	0
K14497	PP2C; protein phosphatase 2C [EC:3.1.3.16]	21	0
K14498	SNRK2; serine/threonine-protein kinase SRK2 [EC:2.7.11.1]	21	0
K20718	ER; LRR receptor-like serine/threonine-protein kinase ERECTA [EC:2.7.11.1]	15	0
K13424	WRKY33; WRKY transcription factor 33	10	0
K14510	CTR1; serine/threonine-protein kinase CTR1 [EC:2.7.11.1]	10	0
K13420	FLS2; LRR receptor-like serine/threonine-protein kinase FLS2 [EC:2.7.11.1]	8	0
K13425	WRKY22; WRKY transcription factor 22	8	0
K13447	RBOH; respiratory burst oxidase [EC:1.6.3.- 1.11.1.-]	6	0
K14515	EBF1_2; EIN3-binding F-box protein	6	0
K20717	YDA; mitogen-activated protein kinase kinase kinase YODA [EC:2.7.11.25]	6	0
K13413	MKK4_5; mitogen-activated protein kinase kinase 4/5 [EC:2.7.12.2]	5	0
K20606	ANP1; mitogen-activated protein kinase kinase kinase ANP1 [EC:2.7.11.25]	5	0
K20725	MKS1; MAP kinase substrate 1	5	0
K13416	BAK1; brassinosteroid insensitive 1-associated receptor kinase 1 [EC:2.7.10.1 2.7.11.1]	4	0
K13422	MYC2; transcription factor MYC2	4	0
K20538	MPK8; mitogen-activated protein kinase 8 [EC:2.7.11.24]	4	0
K20772	ACS1_2_6; 1-aminocyclopropane-1-carboxylate synthase 1/2/6 [EC:4.4.1.14]	4	0
K13414	MEKK1; mitogen-activated protein kinase kinase kinase 1 [EC:2.7.11.25]	3	0
K14512	MPK6; mitogen-activated protein kinase 6 [EC:2.7.11.24]	3	0
K14516	ERF1; ethylene-responsive transcription factor 1	3	0
K20726	TMEM222; transmembrane protein 222	3	0
K14513	EIN2; ethylene-insensitive protein 2	2	0
K20535	MPK1_2; mitogen-activated protein kinase 1/2 [EC:2.7.11.24]	2	0
K20536	MPK3; mitogen-activated protein kinase 3 [EC:2.7.11.24]	2	0
K20537	MPK7_14; mitogen-activated protein kinase 7/14 [EC:2.7.11.24]	2	0
K20553	XRN4; 5'-3' exoribonuclease 4 [EC:3.1.13.-]	2	0
K20600	MPK4; mitogen-activated protein kinase 4 [EC:2.7.11.24]	2	0
K20607	MKK3; mitogen-activated protein kinase kinase 3 [EC:2.7.12.2]	2	0
K20714	OXI1; serine/threonine-protein kinase OXI1 [EC:2.7.11.1]	2	0
K20716	MAPKKK17_18; mitogen-activated protein kinase kinase kinase 17/18	2	0
K20557	VIP1; transcription factor VIP1	1	0
K20603	MKK2; mitogen-activated protein kinase kinase 2 [EC:2.7.12.2]	1	0
K20604	MKK9; mitogen-activated protein kinase kinase 9 [EC:2.7.12.2]	1	0
K20729	EPF1_2; protein EPIDERMAL PATTERNING FACTOR 1/2	1	0
K13423	WRKY25; WRKY transcription factor 25	0	0
K13426	WRKY29; WRKY transcription factor 29	0	0
K16224	FRK1; senescence-induced receptor-like serine/threonine-protein kinase	0	0
K20551	MKP2; dual specificity protein phosphatase 1B [EC:3.1.3.16 3.1.3.48]	0	0
K20558	SPCH; transcription factor SPEECHLESS	0	0
K20559	CYP71B15; dihydrocamalexate/camalexin synthase [EC:1.14.19.52]	0	0
K20599	SUMM2; NB-LRR protein SUMM2	0	0
K20602	MEK1, MKK1; mitogen-activated protein kinase kinase 1 [EC:2.7.12.2]	0	0
K20605	MEKK2; mitogen-activated protein kinase kinase kinase 2 [EC:2.7.11.25]	0	0
K20727	PDF1.2; defensin-like protein 16	0	0
K20728	VSP2; vegetative storage protein 2	0	0
https://www.genome.jp/dbget-bin/get_linkdb?-t+orthology+path:map04621
map04621 NOD-like receptor signaling pathway					All	DEG												Non-DEG	dn	up	mx	0v3C	0v3L	3Cv3L
KO	Description	All	DEG
K04733	IRAK4; interleukin-1 receptor-associated kinase 4 [EC:2.7.11.1]	485	7
K15040	VDAC2; voltage-dependent anion channel protein 2	19	3
K01363	CTSB; cathepsin B [EC:3.4.22.1]	6	3
K04371	ERK, MAPK1_3; mitogen-activated protein kinase 1/3 [EC:2.7.11.24]	9	2
K03671	trxA; thioredoxin 1	24	1
K04079	HSP90A, htpG; molecular chaperone HtpG	24	1
K08341	GABARAP, ATG8, LC3; GABA(A) receptor-associated protein	28	0
K17065	DNM1L; dynamin 1-like protein [EC:3.6.5.5]	17	0
K12796	ERBB2IP, ERBIN; erbb2-interacting protein	9	0
K20858	MCU; calcium uniporter protein, mitochondrial	6	0
K08846	RIPK2; receptor-interacting serine/threonine-protein kinase 2 [EC:2.7.11.1]	5	0
K03462	NAMPT; nicotinamide phosphoribosyltransferase [EC:2.4.2.12]	4	0
K12795	SUGT1, SGT1; suppressor of G2 allele of SKP1	3	0
K04960	ITPR3; inositol 1,4,5-triphosphate receptor type 3	2	0
K05505	CXCL1_2_3, GRO; C-X-C motif chemokine 1/2/3	2	0
K08336	ATG12; ubiquitin-like protein ATG12	2	0
K08339	ATG5; autophagy-related protein 5	2	0
K20914	IFI16; gamma-interferon-inducible protein 16	2	0
K03175	TRAF6; TNF receptor-associated factor 6 [EC:2.3.2.27]	1	0
K04427	MAP3K7, TAK1; mitogen-activated protein kinase kinase kinase 7 [EC:2.7.11.25]	1	0
K04513	RHOA; Ras homolog gene family, member A	1	0
K05405	IL6; interleukin 6	1	0
K10030	IL8, CXCL8; interleukin 8	1	0
K10630	RBCK1, HOIL1; RanBP-type and C3HC4-type zinc finger-containing protein 1 [EC:2.3.2.31]	1	0
K11864	BRCC3, BRCC36; BRCA1/BRCA2-containing complex subunit 3 [EC:3.4.19.-]	1	0
K14216	OAS; 2'-5'-oligoadenylate synthetase [EC:2.7.7.84]	1	0
K14624	CCL2, MCP1; C-C motif chemokine 2	1	0
K17890	ATG16L1; autophagy-related protein 16-1	1	0
K20897	GBP2; guanylate-binding protein 2	1	0
K20899	GBP1_3_4_7; guanylate-binding protein 1/3/4/7	1	0
K20909	ANTXR; anthrax toxin receptor	1	0
K20910	TXNIP; thioredoxin-interacting protein	1	0
K20917	GSDMD; gasdermin-D	1	0
K01165	RNASEL; ribonuclease L	0	0
K01370	CASP1; caspase 1 [EC:3.4.22.36]	0	0
K02161	BCL2; apoptosis regulator Bcl-2	0	0
K02373	FADD; FAS-associated death domain protein	0	0
K02406	fliC; flagellin	0	0
K02580	NFKB1; nuclear factor NF-kappa-B p105 subunit	0	0
K02581	NFKBIB; NF-kappa-B inhibitor beta	0	0
K02861	RIPK1, RIP1; receptor-interacting serine/threonine-protein kinase1 [EC:2.7.11.1]	0	0
K03156	TNF, TNFA; tumor necrosis factor superfamily, member 2	0	0
K03173	TRAF2; TNF receptor-associated factor 2 [EC:2.3.2.27]	0	0
K03174	TRAF3; TNF receptor-associated factor 3	0	0
K03443	PANX1; pannexin 1	0	0
K04394	CASP4, CASP11; caspase 4 [EC:3.4.22.57 3.4.22.64]	0	0
K04395	CASP5; caspase 5 [EC:3.4.22.58]	0	0
K04398	CASP8; caspase 8 [EC:3.4.22.61]	0	0
K04403	MAP3K7IP1, TAB1; TAK1-binding protein 1	0	0
K04404	MAP3K7IP2, TAB2; TAK1-binding protein 2	0	0
K04440	JNK; mitogen-activated protein kinase 8/9/10 (c-Jun N-terminal kinase) [EC:2.7.11.24]	0	0
K04441	P38; p38 MAP kinase [EC:2.7.11.24]	0	0
K04448	JUN; transcription factor AP-1	0	0
K04467	IKBKA, IKKA, CHUK; inhibitor of nuclear factor kappa-B kinase subunit alpha [EC:2.7.11.10]	0	0
K04519	IL1B; interleukin 1 beta	0	0
K04570	BCL2L1, bcl-xL; Bcl-2-like 1 (apoptosis regulator Bcl-X)	0	0
K04612	CASR; calcium-sensing receptor	0	0
K04622	GPRC6A; G protein-coupled receptor family C group 6 member A	0	0
K04693	IRF9, ISGF3G, P48; interferon regulatory factor 9	0	0
K04725	XIAP, BIRC4; E3 ubiquitin-protein ligase XIAP [EC:2.3.2.27]	0	0
K04729	MYD88; myeloid differentiation primary response protein MyD88	0	0
K04734	NFKBIA; NF-kappa-B inhibitor alpha	0	0
K04735	RELA; transcription factor p65	0	0
K04741	CASP12; caspase 12 [EC:3.4.22.-]	0	0
K04958	ITPR1; inositol 1,4,5-triphosphate receptor type 1	0	0
K04959	ITPR2; inositol 1,4,5-triphosphate receptor type 2	0	0
K04971	TRPV2; transient receptor potential cation channel subfamily V member 2	0	0
K04977	TRPM2; transient receptor potential cation channel subfamily M member 2 [EC:3.6.1.13]	0	0
K04982	TRPM7, CHAK1; transient receptor potential cation channel subfamily M member 7 [EC:2.7.11.1]	0	0
K05130	IFNAR1; interferon receptor 1	0	0
K05131	IFNAR2; interferon receptor 2	0	0
K05220	P2RX7; P2X purinoceptor 7	0	0
K05230	DEFA; defensin, alpha	0	0
K05410	TBK1; TANK-binding kinase 1 [EC:2.7.11.10]	0	0
K05411	IRF3; interferon regulatory factor 3	0	0
K05414	IFNA; interferon alpha	0	0
K05415	IFNB; interferon beta	0	0
K05482	IL18, IL1F4; interleukin 18	0	0
K05842	TRIF; toll-like receptor adapter molecule 1	0	0
K05858	PLCB; phosphatidylinositol phospholipase C, beta [EC:3.1.4.11]	0	0
K05862	VDAC1; voltage-dependent anion channel protein 1	0	0
K06030	MFN2, FZO1; mitofusin 2 [EC:3.6.5.-]	0	0
K06068	PRKCD; novel protein kinase C delta type [EC:2.7.11.13]	0	0
K07209	IKBKB, IKKB; inhibitor of nuclear factor kappa-B kinase subunit beta [EC:2.7.11.10]	0	0
K07210	IKBKG, IKKG, NEMO; inhibitor of nuclear factor kappa-B kinase subunit gamma	0	0
K07211	IKBKE, IKKE; inhibitor of nuclear factor kappa-B kinase subunit epsilon [EC:2.7.11.10]	0	0
K08009	CYBA, P22PHOX; cytochrome b-245, alpha polypeptide	0	0
K08598	yopJ; YopJ protease family	0	0
K08645	lef; anthrax lethal toxin endopeptidase [EC:3.4.24.83]	0	0
K08727	NOD1, CARD4; nucleotide-binding oligomerization domain-containingprotein 1	0	0
K08847	RIPK3; receptor-interacting serine/threonine-protein kinase 3 [EC:2.7.11.1]	0	0
K09447	IRF7; interferon regulatory factor 7	0	0
K09849	TRAF5; TNF receptor-associated factor 5	0	0
K10160	TLR4, CD284; toll-like receptor 4	0	0
K10165	NOD2, CARD15; nucleotide-binding oligomerization domain-containing protein 2	0	0
K11030	pagA; protective antigen	0	0
K11217	JAK1; Janus kinase 1 [EC:2.7.10.2]	0	0
K11219	TYK2; non-receptor tyrosine-protein kinase TYK2 [EC:2.7.10.2]	0	0
K11220	STAT1; signal transducer and activator of transcription 1	0	0
K11221	STAT2; signal transducer and activator of transcription 2	0	0
K11859	TNFAIP3, A20, OTUD7C; tumor necrosis factor, alpha-induced protein 3 [EC:3.4.19.12]	0	0
K11974	RNF31, HOIP; E3 ubiquitin-protein ligase RNF31 [EC:2.3.2.31]	0	0
K12499	CCL5; C-C motif chemokine 5	0	0
K12648	MAVS, IPS1; mitochondrial antiviral-signaling protein	0	0
K12650	TANK; TRAF family member-associated NF-kappa-B activator	0	0
K12653	NLRX1; NLR family member X1	0	0
K12654	TMEM173, MITA; transmembrane protein 173	0	0
K12792	TRIP6; thyroid receptor-interacting protein 6	0	0
K12793	MAP3K7IP3, TAB3; TAK1-binding protein 3	0	0
K12794	CARD9; caspase recruitment domain-containing protein 9	0	0
K12797	CARD6; caspase recruitment domain-containing protein 6	0	0
K12798	NLRP1, CARD7; NACHT, LRR and PYD domains-containing protein 1	0	0
K12799	PYCARD, ASC; apoptosis-associated speck-like protein containing aCARD	0	0
K12800	NLRP3, PYPAF1; NACHT, LRR and PYD domains-containing protein 3	0	0
K12801	CARD8, CARDINAL; caspase recruitment domain-containing protein 8	0	0
K12802	PYDC1; pyrin domain-containing protein 1	0	0
K12803	MEFV; pyrin	0	0
K12804	PSTPIP1; proline-serine-threonine phosphatase interacting protein1	0	0
K12805	NLRC4, CARD12; NLR family CARD domain-containing protein 4	0	0
K12806	CARD16_17_18; caspase recruitment domain-containing protein 16/17/18	0	0
K12807	NAIP, BIRC1; baculoviral IAP repeat-containing protein 1	0	0
K12966	AIM2; absent in melanoma 2	0	0
K13916	CAMP, LL37; cathelicidin antimicrobial peptide	0	0
K15041	VDAC3; voltage-dependent anion channel protein 3	0	0
K16060	BIRC2_3; baculoviral IAP repeat-containing protein 2/3	0	0
K17820	DHX33; ATP-dependent RNA helicase DHX33 [EC:3.6.4.13]	0	0
K20863	NLRP6, NALP6; NACHT, LRR and PYD domains-containing protein 6	0	0
K20864	NLRP7, NALP7; NACHT, LRR and PYD domains-containing protein 7	0	0
K20865	NLRP12; NACHT, LRR and PYD domains-containing protein 12	0	0
K20876	NEK7; NIMA (never in mitosis gene a)-related kinase 7 [EC:2.7.11.1]	0	0
K20894	SHARPIN; shank-associated RH domain-interacting protein	0	0
K20898	GBP5; guanylate-binding protein 5	0	0
K20911	PYDC2, POP2; pyrin domain-containing protein 2	0	0
K20915	TP53BP1, P202; tumor suppressor p53-binding protein 1	0	0
K20916	POP3; pyrin domain-only protein 3	0	0
K21100	DEFB4; beta-defensin 4	0	0
K21356	MFN1; mitofusin 1 [EC:3.6.5.-]	0	0
K21421	NOX2, GP91, CYBB; NADPH oxidase 2 [EC:1.-.-.-]	0	0
K23126	DEFB103; beta-defensin 103	0	0

## Sheet: Secondary
https://www.genome.jp/dbget-bin/get_linkdb?-t+orthology+path:map00940
map00940 Phenylpropanoid biosynthesis
KO	Description	All	DEG		All	DEG									Non-DEG	dn	up	mx	0v3C	0v3L	3Cv3L
K00430	E1.11.1.7; peroxidase [EC:1.11.1.7]	92	6
K13066	E2.1.1.68, COMT; caffeic acid 3-O-methyltransferase [EC:2.1.1.68]	53	6
K00588	E2.1.1.104; caffeoyl-CoA O-methyltransferase [EC:2.1.1.104]	20	5
K00083	CAD; cinnamyl-alcohol dehydrogenase [EC:1.1.1.195]	47	4
K09753	CCR; cinnamoyl-CoA reductase [EC:1.2.1.44]	14	3
K01188	E3.2.1.21; beta-glucosidase [EC:3.2.1.21]	30	2
K22395	K22395; cinnamyl-alcohol dehydrogenase [EC:1.1.1.195]	8	1
K05350	bglB; beta-glucosidase [EC:3.2.1.21]	6	1
K23260	TOGT1; scopoletin glucosyltransferase [EC:2.4.1.128]	6	1
K06892	E1.14.11.61; feruloyl-CoA 6-hydroxylase [EC:1.14.11.61]	4	1
K09755	CYP84A, F5H; ferulate-5-hydroxylase [EC:1.14.-.-]	4	1
K13065	E2.3.1.133, HCT; shikimate O-hydroxycinnamoyltransferase [EC:2.3.1.133]	14	0
K05349	bglX; beta-glucosidase [EC:3.2.1.21]	10	0
K03782	katG; catalase-peroxidase [EC:1.11.1.21]	9	0
K01904	4CL; 4-coumarate--CoA ligase [EC:6.2.1.12]	7	0
K12355	REF1; coniferyl-aldehyde dehydrogenase [EC:1.2.1.68]	7	0
K09754	CYP98A, C3'H; 5-O-(4-coumaroyl)-D-quinate 3'-monooxygenase [EC:1.14.14.96]	4	0
K10775	PAL; phenylalanine ammonia-lyase [EC:4.3.1.24]	3	0
K00487	CYP73A; trans-cinnamate 4-monooxygenase [EC:1.14.14.91]	2	0
K11188	PRDX6; peroxiredoxin 6, 1-Cys peroxiredoxin [EC:1.11.1.7 1.11.1.15 3.1.1.-]	2	0
K12356	UGT72E; coniferyl-alcohol glucosyltransferase [EC:2.4.1.111]	2	0
K18368	CSE; caffeoylshikimate esterase [EC:3.1.1.-]	1	0
K03186	ubiX, bsdB, PAD1; flavin prenyltransferase [EC:2.5.1.129]	0	0
K09756	SCPL19, SNG2; serine carboxypeptidase-like 19 [EC:3.4.16.- 2.3.1.91]	0	0
K09757	SCPL8, SNG1; serine carboxypeptidase-like 8 [EC:3.4.16.- 2.3.1.92]	0	0
K13064	PTAL; phenylalanine/tyrosine ammonia-lyase [EC:4.3.1.25]	0	0
K13067	ATTSM1; putative caffeoyl-CoA 3-O-methyltransferase [EC:2.1.1.-]	0	0
K13068	BRT1; sinapate 1-glucosyltransferase [EC:2.4.1.120]	0	0
K15506	CYP98A8_9; cytochrome P450 family 98 subfamily A polypeptide 8/9 [EC:1.14.13.-]	0	0
K17054	CFAT; coniferyl alcohol acyltransferase [EC:2.3.1.-]	0	0
K17055	EGS1; eugenol synthase [EC:1.1.1.318]	0	0
K17056	IGS1; isoeugenol synthase [EC:1.1.1.319]	0	0
K17057	IEMT1; (iso)eugenol O-methyltransferase [EC:2.1.1.146]	0	0
K17058	EOMT1, CVOMT1; eugenol/chavicol O-methyltransferase [EC:2.1.1.146]	0	0
K17059	AIMT1; trans-anol O-methyltransferase [EC:2.1.1.279]	0	0
K20039	FDC1; phenacrylate decarboxylase [EC:4.1.1.102]	0	0
K23378	E1.14.11.62; trans-4-coumaroyl-CoA 2-hydroxylase [EC:1.14.11.62]	0	0
https://www.genome.jp/dbget-bin/get_linkdb?-t+orthology+path:map00909					All	DEG				Non-DEG	dn	up	mx	0v3C	0v3L	3Cv3L
Sesquiterpenoid and triterpenoid biosynthesis
KO	Description	All	DEG
K15803	GERD; (-)-germacrene D synthase [EC:4.2.3.75]	22	4
K15813	LUP4; beta-amyrin synthase [EC:5.4.99.39]	24	1
K20659	LUS; lupeol synthase [EC:5.4.99.41]	2	1
K22065	TPS1; alpha-copaene/(+)-delta-cadinene synthase [EC:4.2.3.133 4.2.3.13]	2	1
K00511	SQLE, ERG1; squalene monooxygenase [EC:1.14.14.17]	20	0
K14173	AFS1; alpha-farnesene synthase [EC:4.2.3.46]	9	0
K15822	CAMS1, LUP3; camelliol C synthase [EC:5.4.99.38]	3	0
K00801	FDFT1; farnesyl-diphosphate farnesyltransferase [EC:2.5.1.21]	1	0
K15891	FLDH; NAD+-dependent farnesol dehydrogenase [EC:1.1.1.354]	1	0
K06045	shc; squalene-hopene/tetraprenyl-beta-curcumene cyclase [EC:5.4.99.17 4.2.1.129]	0	0
K10156	eizS; epi-isozizaene synthase [EC:4.2.3.37]	0	0
K10187	cyc2; germacradienol/geosmin synthase [EC:4.2.3.22 4.2.3.75 4.1.99.16]	0	0
K12249	TRI5; trichodiene synthase [EC:4.2.3.6]	0	0
K12250	E4.2.3.7; pentalenene synthase [EC:4.2.3.7]	0	0
K12645	CYP170A; epi-isozizaene 5-monooxygenase / beta-farnesene synthase [EC:1.14.13.106 4.2.3.47]	0	0
K14174	TPS10; beta-farnesene/exo-alpha-bergamotene synthase [EC:4.2.3.47 4.2.3.81]	0	0
K14175	NES1; (3S,6E)-nerolidol synthase [EC:4.2.3.48]	0	0
K14176	ECS1; epi-cedrol synthase [EC:4.2.3.39]	0	0
K14177	E4.2.3.38; alpha-bisabolene synthase [EC:4.2.3.38]	0	0
K14178	AMS1; amorpha-4,11-diene synthase [EC:4.2.3.24]	0	0
K14179	GAS; germacrene-A synthase [EC:4.2.3.23]	0	0
K14180	ARI1; aristolochene synthase [EC:4.2.3.9]	0	0
K14181	TPS1; valencene/7-epi-alpha-selinene synthase [EC:4.2.3.73 4.2.3.86]	0	0
K14182	HVS; vetispiradiene synthase [EC:4.2.3.21]	0	0
K14183	CDN1; (+)-delta-cadinene synthase [EC:4.2.3.13]	0	0
K14184	TPS21; alpha-humulene/beta-caryophyllene synthase [EC:4.2.3.104 4.2.3.57]	0	0
K14185	TPS-LON; longifolene/alpha-longipinene synthase [EC:4.2.3.58 4.2.3.80]	0	0
K14186	AG5; gamma-humulene synthase [EC:4.2.3.56]	0	0
K15472	CYP71D55; premnaspirodiene oxygenase [EC:1.14.14.151]	0	0
K15793	K15793; acyclic sesquiterpene synthase [EC:4.2.3.49 4.2.3.47 3.1.7.6]	0	0
K15794	E4.2.3.55; (S)-beta-bisabolene synthase [EC:4.2.3.55]	0	0
K15795	TPS12_13; (Z)-gamma-bisabolene synthase [EC:4.2.3.40]	0	0
K15796	TPS3; (E)-gamma-bisabolene synthase [EC:4.2.3.59]	0	0
K15797	TPS6_11; (S)-beta-macrocarpene synthase [EC:5.5.1.17]	0	0
K15798	SBS; santalene and bergamotene synthase [EC:4.2.3.50 4.2.3.53 4.2.3.54]	0	0
K15799	BS, TPS11; (+)-alpha-barbatene/beta-chamigrene/thujopsene synthase [EC:4.2.3.69 4.2.3.78 4.2.3.79]	0	0
K15800	GAO; germacrene A oxidase [EC:1.14.14.95]	0	0
K15801	SSTLH1; (E,E)-germacrene B synthase [EC:4.2.3.71]	0	0
K15802	SSTLE1; germacrene C synthase [EC:4.2.3.60]	0	0
K15804	EAS; 5-epiaristolochene synthase [EC:4.2.3.61]	0	0
K15805	EAH; 5-epiaristolochene 1,3-dihydroxylase [EC:1.14.14.149]	0	0
K15806	AG4; (+)-delta-selinene synthase [EC:4.2.3.76]	0	0
K15807	TPS177; patchoulol/alpha-guaiene/delta-guaiene synthase [EC:4.2.3.70 4.2.3.87 4.2.3.93]	0	0
K15808	QHS1; beta-caryophyllene synthase [EC:4.2.3.57]	0	0
K15809	MXPSS1; cis-muuroladiene synthase [EC:4.2.3.67]	0	0
K15810	DCD; dammaradiene synthase [EC:5.4.99.37]	0	0
K15811	PDSA, HELA; protostadienol synthase [EC:5.4.99.32]	0	0
K15812	CPQ; cucurbitadienol synthase [EC:5.4.99.33]	0	0
K15814	CYP93E1; beta-amyrin 24-hydroxylase [EC:1.14.14.134]	0	0
K15815	LUP2; lupeol synthase 2 [EC:5.4.99.39 5.4.99.40 5.4.99.41]	0	0
K15816	LUP1; lupeol synthase 1 [EC:4.2.1.128 5.4.99.41]	0	0
K15817	DDS; dammarenediol II synthase [EC:4.2.1.125]	0	0
K15818	M1; germanicol synthase [EC:5.4.99.34]	0	0
K15819	M2; taraxerol synthase [EC:5.4.99.35]	0	0
K15820	IMS1; isomultiflorenol synthase [EC:5.4.99.36]	0	0
K15821	THAS1; thalianol synthase [EC:5.4.99.31]	0	0
K15823	PEN1; arabidiol synthase [EC:4.2.1.124]	0	0
K15907	ptlI, CYP183A; pentalenene oxygenase [EC:1.14.15.32]	0	0
K16204	PEN6; seco-amyrin synthase [EC:5.4.99.52 5.4.99.54]	0	0
K16205	PEN3; tirucalladienol synthase [EC:5.4.99.56]	0	0
K16206	BARS1; baruol synthase [EC:5.4.99.57]	0	0
K16207	MRN1; marneral synthase [EC:5.4.99.53]	0	0
K18109	np1; 5-epi-alpha-selinene synthase [EC:4.2.3.90]	0	0
K18110	tpc1; avermitilol synthase [EC:4.2.3.96]	0	0
K18111	gcoA; (+)-beta-caryophyllene/(+)-caryolan-1-ol synthase [EC:4.2.3.89 4.2.1.138]	0	0
K18112	MTPSL26; (E)-2-epi-beta-caryophyllene synthase [EC:4.2.3.137]	0	0
K19010	OSC2; parkeol synthase [EC:5.4.99.47]	0	0
K19011	OSC6; achilleol B synthase [EC:5.4.99.48]	0	0
K20561	CYP71BL2; costunolide synthase [EC:1.14.14.150]	0	0
K20658	PSM; alpha/beta-amyrin synthase [EC:5.4.99.40 5.4.99.39]	0	0
K21927	COP3; alpha-muurolene/germacrene-A/gamma-muurolene synthase [EC:4.2.3.125 4.2.3.23 4.2.3.126]	0	0
K21928	TTS2; delta/alpha/beta-amyrin synthase [EC:5.4.99.55 5.4.99.40 5.4.99.39]	0	0
K22064	CJFS; beta-farnesene synthase [EC:4.2.3.47]	0	0
map00053 Ascorbate and aldarate metabolism
KO	Description	All	DEG
K00423	E1.10.3.3; L-ascorbate oxidase [EC:1.10.3.3]	17	3
K12447	USP; UDP-sugar pyrophosphorylase [EC:2.7.7.64]	50	1
K00128	ALDH; aldehyde dehydrogenase (NAD+) [EC:1.2.1.3]	49	1
K00699	UGT; glucuronosyltransferase [EC:2.4.1.17]	6	1
K21888	DHAR; glutathione dehydrogenase/transferase [EC:1.8.5.1 2.5.1.18]	5	1
K14190	VTC2_5; GDP-L-galactose phosphorylase [EC:2.7.7.69]	20	0
K00434	E1.11.1.11; L-ascorbate peroxidase [EC:1.11.1.11]	13	0
K08232	E1.6.5.4; monodehydroascorbate reductase (NADH) [EC:1.6.5.4]	7	0
K00012	UGDH, ugd; UDPglucose 6-dehydrogenase [EC:1.1.1.22]	6	0
K10046	GME; GDP-D-mannose 3', 5'-epimerase [EC:5.1.3.18 5.1.3.-]	5	0
K00103	GULO; L-gulonolactone oxidase [EC:1.1.3.8]	3	0
K00469	MIOX; inositol oxygenase [EC:1.13.99.1]	3	0
K14085	ALDH7A1; aldehyde dehydrogenase family 7 member A1 [EC:1.2.1.31 1.2.1.8 1.2.1.3]	3	0
K16190	GLCAK; glucuronokinase [EC:2.7.1.43]	3	0
K10047	VTC4; inositol-phosphate phosphatase / L-galactose 1-phosphate phosphatase [EC:3.1.3.25 3.1.3.93]	2	0
K17744	GalDH; L-galactose dehydrogenase [EC:1.1.1.316]	2	0
K18649	IMPL2; inositol-phosphate phosphatase / L-galactose 1-phosphate phosphatase / histidinol-phosphatase	2	0
K00225	GLDH; L-galactono-1,4-lactone dehydrogenase [EC:1.3.2.3]	1	0
K00064	E1.1.1.122; D-threo-aldose 1-dehydrogenase [EC:1.1.1.122]	0	0
K00149	ALDH9A1; aldehyde dehydrogenase family 9 member A1 [EC:1.2.1.47 1.2.1.3]	0	0
K00880	lyxK; L-xylulokinase [EC:2.7.1.53]	0	0
K01053	E3.1.1.17, gnl, RGN; gluconolactonase [EC:3.1.1.17]	0	0
K01630	garL; 2-dehydro-3-deoxyglucarate aldolase [EC:4.1.2.20]	0	0
K01706	gudD; glucarate dehydratase [EC:4.2.1.40]	0	0
K01707	kdgD; 5-dehydro-4-deoxyglucarate dehydratase [EC:4.2.1.41]	0	0
K01708	garD; galactarate dehydratase [EC:4.2.1.42]	0	0
K02821	PTS-Ula-EIIA, ulaC, sgaA; PTS system, ascorbate-specific IIA component [EC:2.7.1.194]	0	0
K02822	PTS-Ula-EIIB, ulaB, sgaB; PTS system, ascorbate-specific IIB component [EC:2.7.1.194]	0	0
K03077	araD, ulaF, sgaE, sgbE; L-ribulose-5-phosphate 4-epimerase [EC:5.1.3.4]	0	0
K03078	ulaD, sgaH, sgbH; 3-dehydro-L-gulonate-6-phosphate decarboxylase [EC:4.1.1.85]	0	0
K03079	ulaE, sgaU, sgbU; L-ribulose-5-phosphate 3-epimerase [EC:5.1.3.22]	0	0
K03475	PTS-Ula-EIIC, ulaA, sgaT; PTS system, ascorbate-specific IIC component	0	0
K03476	ulaG; L-ascorbate 6-phosphate lactonase [EC:3.1.1.-]	0	0
K08092	dlgD; 3-dehydro-L-gulonate 2-dehydrogenase [EC:1.1.1.130]	0	0
K13873	araA; L-arabinose 1-dehydrogenase [EC:1.1.1.376]	0	0
K13874	K13874, araB; L-arabinonolactonase [EC:3.1.1.15]	0	0
K13875	K13875, araC; L-arabonate dehydrase [EC:4.2.1.25]	0	0
K13876	araD; 2-keto-3-deoxy-L-arabinonate dehydratase [EC:4.2.1.43]	0	0
K13877	aldH; 2,5-dioxopentanoate dehydrogenase [EC:1.2.1.26]	0	0
K18981	udh; uronate dehydrogenase [EC:1.1.1.203]	0	0
K18982	gli; D-galactarolactone isomerase [EC:5.4.1.4]	0	0
K18983	gci; D-galactarolactone cycloisomerase [EC:5.5.1.27]	0	0
K19588	dopDH; 2,5-dioxopentanoate dehydrogenase [EC:1.2.1.26]	0	0
K19642	GALUR; D-galacturonate reductase [EC:1.1.1.365]	0	0
K19660	araDH; L-arabinose 1-dehydrogenase [NAD(P)+] [EC:1.1.1.376]	0	0
K20023	talrD-galrD; L-talarate/galactarate dehydratase [EC:4.2.1.156 4.2.1.42]	0	0
K23003	lgaA; L-galactose dehydrogenase [EC:1.1.1.-]	0	0
K23004	lgaB; L-galactono-1,5-lactonase [EC:3.1.1.-]	0	0
K23005	lgaC; L-galactonate 5-dehydrogenase [EC:1.1.1.414]	0	0
K23007	lgoD; L-galactonate 5-dehydrogenase [EC:1.1.1.414]	0	0
https://www.genome.jp/dbget-bin/get_linkdb?-t+orthology+path:map00941
map00941 Flavonoid biosynthesis
KO	Description
K00475	F3H; naringenin 3-dioxygenase [EC:1.14.11.9]
K00487	CYP73A; trans-cinnamate 4-monooxygenase [EC:1.14.14.91]
K00588	E2.1.1.104; caffeoyl-CoA O-methyltransferase [EC:2.1.1.104]
K00660	CHS; chalcone synthase [EC:2.3.1.74]
K01859	E5.5.1.6; chalcone isomerase [EC:5.5.1.6]
K05277	ANS; anthocyanidin synthase [EC:1.14.20.4]
K05278	FLS; flavonol synthase [EC:1.14.20.6]
K05280	CYP75B1; flavonoid 3'-monooxygenase [EC:1.14.14.82]
K08243	PKR; polyketide reductase
K08695	ANR; anthocyanidin reductase [EC:1.3.1.77]
K09754	CYP98A, C3'H; 5-O-(4-coumaroyl)-D-quinate 3'-monooxygenase [EC:1.14.14.96]
K13065	E2.3.1.133, HCT; shikimate O-hydroxycinnamoyltransferase [EC:2.3.1.133]
K13077	FNSI; flavone synthase I [EC:1.14.20.5]
K13078	DICGT; chalcononaringenin 2'-O-glucosyltransferase [EC:2.4.1.-]
K13079	AS1; aureusidin synthase [EC:1.21.3.6]
K13080	C12RT1; flavanone 7-O-glucoside 2''-O-beta-L-rhamnosyltransferase [EC:2.4.1.236]
K13081	LAR; leucoanthocyanidin reductase [EC:1.17.1.3]
K13082	DFR; bifunctional dihydroflavonol 4-reductase/flavanone 4-reductase[EC:1.1.1.219 1.1.1.234]
K13083	CYP75A; flavonoid 3',5'-hydroxylase [EC:1.14.14.81]
K21372	E2.4.1.286; chalcone 4'-O-glucosyltransferase [EC:2.4.1.286]
K21581	OMT1; desmethylxanthohumol 6'-O-methyltransferase [EC:2.1.1.338]
K21582	OMT2; xanthohumol 4'-O-methyltransferase [EC:2.1.1.339]
K22440	NOMT; naringenin 7-O-methyltransferase [EC:2.1.1.232]
K22845	PGT1; phlorizin synthase [EC:2.4.1.357]
K23053	SOMT-2; flavonoid 4'-O-methyltransferase [EC:2.1.1.231]
K23179	CYP93B2_16; flavone synthase II [EC:1.14.19.76]
K23180	CYP93G1; flavone synthase II [EC:1.14.19.76]
map00950 Isoquinoline alkaloid biosynthesis
K00276	AOC3; primary-amine oxidase [EC:1.4.3.21]
K00307	BBE1; reticuline oxidase [EC:1.21.3.3]
K00811	ASP5; aspartate aminotransferase, chloroplastic [EC:2.6.1.1]
K00812	aspB; aspartate aminotransferase [EC:2.6.1.1]
K00815	TAT; tyrosine aminotransferase [EC:2.6.1.5]
K01592	TYDC; tyrosine decarboxylase [EC:4.1.1.25]
K13382	NCS; (S)-norcoclaurine synthase [EC:4.2.1.78]
K13384	CNMT; (RS)-1-benzyl-1,2,3,4-tetrahydroisoquinoline N-methyltransferase[EC:2.1.1.1152.1.1.140]
K14454	GOT1; aspartate aminotransferase, cytoplasmic [EC:2.6.1.1]
K14455	GOT2; aspartate aminotransferase, mitochondrial [EC:2.6.1.1]
K14975	CODM; codeine 3-O-demethylase [EC:1.14.11.32]
K14976	T6ODM; thebaine 6-O-demethylase [EC:1.14.11.31]
K15849	PAT; bifunctional aspartate aminotransferase and glutamate/aspartate-prephenateaminotransferase [EC:2.6.1.1 2.6.1.78 2.6.1.79]
map00942 Anthocyanin biosynthesis
K12930	BZ1; anthocyanidin 3-O-glucosyltransferase [EC:2.4.1.115]
K12938	GT1; anthocyanidin 5,3-O-glucosyltransferase [EC:2.4.1.-]
K12939	3GT; anthocyanin 3'-O-beta-glucosyltransferase [EC:2.4.1.238]
map00626 Naphthalene degradation
K00001	E1.1.1.1; alcohol dehydrogenase [EC:1.1.1.1]
K00121	frmA; S-(hydroxymethyl)glutathione dehydrogenase / alcohol dehydrogenase [EC:1.1.1.284 1.1.1.1]
K13953	adhP; alcohol dehydrogenase, propanol-preferring [EC:1.1.1.1]
map00945 Stilbenoid, diarylheptanoid and gingerol biosynthesis
K00487	CYP73A; trans-cinnamate 4-monooxygenase [EC:1.14.14.91]
K00588	E2.1.1.104; caffeoyl-CoA O-methyltransferase [EC:2.1.1.104]
K09754	CYP98A; 5-O-(4-coumaroyl)-D-quinate 3'-monooxygenase [EC:1.14.14.96]
K13065	E2.3.1.133; shikimate O-hydroxycinnamoyltransferase [EC:2.3.1.133]
K16040	ROMT; trans-resveratrol di-O-methyltransferase [EC:2.1.1.240]

## Sheet: Wax
https://www.genome.jp/dbget-bin/get_linkdb?-t+orthology+path:map00073
map00073 Cutin, suberine and wax biosynthesis					All	DEG							Non-DEG	dn	up	mx	0v3C	0v3L	3Cv3L
KO	Description	All	DEG
K15400	HHT1; omega-hydroxypalmitate O-feruloyl transferase [EC:2.3.1.188]	9	3
K13356	FAR; alcohol-forming fatty acyl-CoA reductase [EC:1.2.1.84]	7	1
K15402	CYP86B1; fatty acid omega-hydroxylase [EC:1.14.-.-]	7	1
K15406	WSD1; wax-ester synthase / diacylglycerol O-acyltransferase [EC:2.3.1.75 2.3.1.20]	5	1
K15401	CYP86A1; long-chain fatty acid omega-monooxygenase [EC:1.14.14.80]	1	1
K20769	CYP94A5; fatty acid omega-hydroxylase [EC:1.14.-.-]	11	0
K15398	CYP86A4S; fatty acid omega-hydroxylase [EC:1.14.-.-]	6	0
K15404	K15404, CER1; aldehyde decarbonylase [EC:4.1.99.5]	4	0
K17991	PXG; peroxygenase [EC:1.11.2.3]	2	0
K15403	ACE, HTH; fatty acid omega-hydroxy dehydrogenase [EC:1.1.-.-]	1	0
K20495	CYP704B1; long-chain fatty acid omega-monooxygenase [EC:1.14.14.80]	1	0
K13407	CYP94A1; fatty acid omega-hydroxylase [EC:1.14.-.-]	0	0
K15399	CYP77A6; cytochrome P450 family 77 subfamily A polypeptide 6 [EC:1.14.-.-]	0	0
K15405	MAH1, CYP96A15; midchain alkane hydroxylase	0	0
https://www.genome.jp/dbget-bin/get_linkdb?-t+orthology+path:map00500
map00500 Starch and sucrose metabolism
KO	Description	All	DEG
K01188	E3.2.1.21; beta-glucosidase [EC:3.2.1.21]	30	2
K01179	E3.2.1.4; endoglucanase [EC:3.2.1.4]	30	1
K01193	INV, sacA; beta-fructofuranosidase [EC:3.2.1.26]	7	1
K05350	bglB; beta-glucosidase [EC:3.2.1.21]	6	1
K13679	WAXY; granule-bound starch synthase [EC:2.4.1.242]	1	1
K16055	TPS; trehalose 6-phosphate synthase/phosphatase [EC:2.4.1.15 3.1.3.12]	22	0
K00844	HK; hexokinase [EC:2.7.1.1]	21	0
K01187	malZ; alpha-glucosidase [EC:3.2.1.20]	20	0
K00703	glgA; starch synthase [EC:2.4.1.21]	19	0
K19893	GN5_6; glucan endo-1,3-beta-glucosidase 5/6 [EC:3.2.1.39]	17	0
K01176	AMY, amyA, malS; alpha-amylase [EC:3.2.1.1]	15	0
K01177	E3.2.1.2; beta-amylase [EC:3.2.1.2]	14	0
K00700	GBE1, glgB; 1,4-alpha-glucan branching enzyme [EC:2.4.1.18]	13	0
K00847	E2.7.1.4, scrK; fructokinase [EC:2.7.1.4]	13	0
K00963	UGP2, galU, galF; UTP--glucose-1-phosphate uridylyltransferase [EC:2.7.7.9]	13	0
K01810	GPI, pgi; glucose-6-phosphate isomerase [EC:5.3.1.9]	13	0
K01835	pgm; phosphoglucomutase [EC:5.4.2.2]	13	0
K19891	GN1_2_3; glucan endo-1,3-beta-glucosidase 1/2/3 [EC:3.2.1.39]	13	0
K00695	E2.4.1.13; sucrose synthase [EC:2.4.1.13]	12	0
K01087	otsB; trehalose 6-phosphate phosphatase [EC:3.1.3.12]	12	0
K05349	bglX; beta-glucosidase [EC:3.2.1.21]	10	0
K00688	PYG, glgP; glycogen phosphorylase [EC:2.4.1.1]	9	0
K00975	glgC; glucose-1-phosphate adenylyltransferase [EC:2.7.7.27]	9	0
K00696	E2.4.1.14; sucrose-phosphate synthase [EC:2.4.1.14]	6	0
K01210	E3.2.1.58; glucan 1,3-beta-glucosidase [EC:3.2.1.58]	6	0
K00705	malQ; 4-alpha-glucanotransferase [EC:2.4.1.25]	3	0
K00750	GYG1, GYG2; glycogenin [EC:2.4.1.186]	3	0
K01214	ISA, treX; isoamylase [EC:3.2.1.68]	3	0
K01178	SGA1; glucoamylase [EC:3.2.1.3]	2	0
K01194	TREH, treA, treF; alpha,alpha-trehalase [EC:3.2.1.28]	2	0
K07024	SPP; sucrose-6-phosphatase [EC:3.1.3.24]	2	0
K15778	pmm-pgm; phosphomannomutase / phosphoglucomutase [EC:5.4.2.8 5.4.2.2]	2	0
K19892	GN4; glucan endo-1,3-beta-glucosidase 4 [EC:3.2.1.39]	2	0
K00694	bcsA; cellulose synthase (UDP-forming) [EC:2.4.1.12]	1	0
K00706	E2.4.1.34; 1,3-beta-glucan synthase [EC:2.4.1.34]	1	0
K01182	IMA, malL; oligo-1,6-glucosidase [EC:3.2.1.10]	1	0
K01199	EGLC; glucan endo-1,3-beta-D-glucosidase [EC:3.2.1.39]	1	0
K01513	ENPP1_3, CD203; ectonucleotide pyrophosphatase/phosphodiesterase family member 1/3 [EC:3.1.4.1 3.6.1	1	0
K01838	pgmB; beta-phosphoglucomutase [EC:5.4.2.6]	1	0
K18447	NUDX14; ADP-sugar diphosphatase [EC:3.6.1.21]	1	0
K19668	CBH2, cbhA; cellulose 1,4-beta-cellobiosidase [EC:3.2.1.91]	1	0
K00689	E2.4.1.5; dextransucrase [EC:2.4.1.5]	0	0
K00690	E2.4.1.7; sucrose phosphorylase [EC:2.4.1.7]	0	0
K00691	mapA; maltose phosphorylase [EC:2.4.1.8]	0	0
K00692	sacB; levansucrase [EC:2.4.1.10]	0	0
K00693	GYS; glycogen synthase [EC:2.4.1.11]	0	0
K00697	otsA; trehalose 6-phosphate synthase [EC:2.4.1.15 2.4.1.347]	0	0
K00701	cgt; cyclomaltodextrin glucanotransferase [EC:2.4.1.19]	0	0
K00702	E2.4.1.20; cellobiose phosphorylase [EC:2.4.1.20]	0	0
K00845	glk; glucokinase [EC:2.7.1.2]	0	0
K00978	rfbF; glucose-1-phosphate cytidylyltransferase [EC:2.7.7.33]	0	0
K01084	G6PC; glucose-6-phosphatase [EC:3.1.3.9]	0	0
K01196	AGL; glycogen debranching enzyme [EC:2.4.1.25 3.2.1.33]	0	0
K01200	pulA; pullulanase [EC:3.2.1.41]	0	0
K01203	SI; sucrase-isomaltase [EC:3.2.1.48 3.2.1.10]	0	0
K01208	cd, ma, nplT; cyclomaltodextrinase / maltogenic alpha-amylase / neopullulanase [EC:3.2.1.54 3.2.1.13	0	0
K01212	sacC, levB; levanase [EC:3.2.1.65]	0	0
K01222	E3.2.1.86A, celF; 6-phospho-beta-glucosidase [EC:3.2.1.86]	0	0
K01223	E3.2.1.86B, bglA; 6-phospho-beta-glucosidase [EC:3.2.1.86]	0	0
K01225	CBH1; cellulose 1,4-beta-cellobiosidase [EC:3.2.1.91]	0	0
K01226	treC; trehalose-6-phosphate hydrolase [EC:3.2.1.93]	0	0
K01232	glvA; maltose-6'-phosphate glucosidase [EC:3.2.1.122]	0	0
K01236	treZ, glgZ; maltooligosyltrehalose trehalohydrolase [EC:3.2.1.141]	0	0
K02438	glgX; glycogen debranching enzyme [EC:3.2.1.196]	0	0
K02749	PTS-Glv-EIIB, glvB, malP, aglA; PTS system, alpha-glucoside-specific IIB component [EC:2.7.1.208 2.7	0	0
K02750	PTS-Glv-EIIC, glvC, malP, aglA; PTS system, alpha-glucoside-specific IIC component	0	0
K02759	PTS-Cel-EIIA, celC, chbA; PTS system, cellobiose-specific IIA component [EC:2.7.1.196 2.7.1.205]	0	0
K02760	PTS-Cel-EIIB, celA, chbB; PTS system, cellobiose-specific IIB component [EC:2.7.1.196 2.7.1.205]	0	0
K02761	PTS-Cel-EIIC, celB, chbC; PTS system, cellobiose-specific IIC component	0	0
K02777	PTS-Glc-EIIA, crr; PTS system, sugar-specific IIA component [EC:2.7.1.-]	0	0
K02790	PTS-MalGlc-EIIB, malX; PTS system, maltose/glucose-specific IIB component [EC:2.7.1.199 2.7.1.208]	0	0
K02791	PTS-MalGlc-EIIC, malX; PTS system, maltose/glucose-specific IIC component	0	0
K02808	PTS-Scr-EIIA, scrA, ptsS; PTS system, sucrose-specific IIA component [EC:2.7.1.211]	0	0
K02809	PTS-Scr-EIIB, scrA, sacP, sacX, ptsS; PTS system, sucrose-specific IIB component [EC:2.7.1.211]	0	0
K02810	PTS-Scr-EIIC, scrA, sacP, sacX, ptsS; PTS system, sucrose-specific IIC component	0	0
K02817	PTS-Tre-EIIA, treP; PTS system, trehalose-specific IIA component [EC:2.7.1.201]	0	0
K02818	PTS-Tre-EIIB, treB; PTS system, trehalose-specific IIB component [EC:2.7.1.201]	0	0
K02819	PTS-Tre-EIIC, treB; PTS system, trehalose-specific IIC component	0	0
K05341	E2.4.1.4; amylosucrase [EC:2.4.1.4]	0	0
K05342	E2.4.1.64; alpha,alpha-trehalose phosphorylase [EC:2.4.1.64]	0	0
K05343	treS; maltose alpha-D-glucosyltransferase / alpha-amylase [EC:5.4.99.16 3.2.1.1]	0	0
K05988	dexA; dextranase [EC:3.2.1.11]	0	0
K05992	amyM; maltogenic alpha-amylase [EC:3.2.1.133]	0	0
K06044	treY, glgY; (1->4)-alpha-D-glucan 1-alpha-D-glucosylmutase [EC:5.4.99.15]	0	0
K06859	pgi1; glucose-6-phosphate isomerase, archaeal [EC:5.3.1.9]	0	0
K06896	mapP; maltose 6'-phosphate phosphatase [EC:3.1.3.90]	0	0
K07405	E3.2.1.1A; alpha-amylase [EC:3.2.1.1]	0	0
K11809	PGM2L1; glucose-1,6-bisphosphate synthase [EC:2.7.1.106]	0	0
K12047	MGAM; maltase-glucoamylase [EC:3.2.1.20 3.2.1.3]	0	0
K12316	GAA; lysosomal alpha-glucosidase [EC:3.2.1.20]	0	0
K12317	GANC; neutral alpha-glucosidase C [EC:3.2.1.20]	0	0
K12407	GCK; glucokinase [EC:2.7.1.2]	0	0
K13057	treT; trehalose synthase [EC:2.4.1.245]	0	0
K13810	tal-pgi; transaldolase / glucose-6-phosphate isomerase [EC:2.2.1.2 5.3.1.9]	0	0
K15779	PGM2; phosphoglucomutase / phosphopentomutase [EC:5.4.2.2 5.4.2.7]	0	0
K15916	pgi-pmi; glucose/mannose-6-phosphate isomerase [EC:5.3.1.9 5.3.1.8]	0	0
K16146	pep2; maltokinase [EC:2.7.1.175]	0	0
K16147	glgE; starch synthase (maltosyl-transferring) [EC:2.4.99.16]	0	0
K16148	glgM; alpha-maltose-1-phosphate synthase [EC:2.4.1.342]	0	0
K16149	K16149; 1,4-alpha-glucan branching enzyme [EC:2.4.1.18]	0	0
K16150	K16150; glycogen synthase [EC:2.4.1.11]	0	0
K16153	K16153; glycogen phosphorylase/synthase [EC:2.4.1.1 2.4.1.11]	0	0
K18775	lf2; levanbiose-producing levanase [EC:3.2.1.64]	0	0
K19357	CELB; cellulase [EC:3.2.1.4]	0	0
K20107	PTS-Mal-EIIB, malT; PTS system, maltose-specific IIB component [EC:2.7.1.208]	0	0
K20108	PTS-Mal-EIIC, malT; PTS system, maltose-specific IIC component	0	0
K20811	inuJ; inulosucrase [EC:2.4.1.9]	0	0
K20812	glgA; glycogen synthase [EC:2.4.1.242]	0	0
K21574	susB; glucan 1,4-alpha-glucosidase [EC:3.2.1.3]	0	0
K22337	TSL1, TPS3; trehalose 6-phosphate synthase complex regulatory subunit	0	0
K22451	jgt; 4-alpha-glucanotransferase [EC:2.4.1.25]	0	0
K22934	E3.2.1.28; alpha,alpha-trehalase [EC:3.2.1.28]	0	0
