# Supplementary material for: Transcriptome-wide shift from photosynthesis and energy metabolism upon endogenous fluid protein depletion in young Nepenthes ampullaria pitchers
Source: Sci Rep. 2020 Apr 20;10:6575. doi: 10.1038/s41598-020-63696-z (PMC7170878; doi:10.1038/s41598-020-63696-z)
Supplement: Supplementary file 5 [file 41598_2020_63696_MOESM5_ESM.xlsx]

## Sheet: List
Supplementary File 5. Transportome analysis.
Masterlist of all the transporters identified in N. ampullaria transcriptome.
Unigene_id	AGI	TCDB ID (based on consensus between BLASTp against DBv16May19 and mapping with UniProt/AGI ID)	TCDB Class	TCDB Family	Substrate	Substrate Class	Localization	Membrane	Description (blastp/x/AGI)	Pfam	GO_blast/pfam	Top1%	Top1%_all	Top1%_D0	Top1%_D3C	Top1%_D3C	DEG	DEG_all	DEG_0v3C	DEG_0v3L	DEG_3CvL	DEG/Top1%
TR15620|c0_g1	AT3G02850	1.A.1	1.A	1.A.1	potassium	cation	secretory pathway	PM	Potassium channel SKOR	.	GO:0016021^cellular_component^integral component of membrane`GO:0015271^molecular_function^outward rectifier potassium channel activity`GO:0006813^biological_process^potassium ion transport
TR35814|c1_g5	AT4G03560	1.A.1.11.26	1.A	1.A.1	calcium	cation			Two pore calcium channel protein 1B	PF00520.26^Ion_trans^Ion transport protein^183-359^E:2e-14`PF13499.1^EF-hand_7^EF-hand domain pair^383-446^E:3.5e-07`PF00520.26^Ion_trans^Ion transport protein^522-726^E:2.2e-30	GO:0016021^cellular_component^integral component of membrane`GO:0005509^molecular_function^calcium ion binding`GO:0005245^molecular_function^voltage-gated calcium channel activity`GO:0006952^biological_process^defense response
TR38805|c0_g1	AT4G30940	1.A.1.2.28	1.A	1.A.1	potassium	cation			BTB/POZ domain-containing protein At4g30940	PF02214.17^BTB_2^BTB/POZ domain^5-92^E:1.7e-18	GO:0051260^biological_process^protein homooligomerization`GO:0016567^biological_process^protein ubiquitination
TR72999|c0_g1	AT5G49960	1.A.1.23.1	1.A	1.A.1	potassium	cation	secretory pathway	EN	Probable ion channel SYM8	PF06241.7^DUF1012^Protein of unknown function (DUF1012)^445-598^E:2.6e-13	GO:0016021^cellular_component^integral component of membrane`GO:0031965^cellular_component^nuclear membrane`GO:0042802^molecular_function^identical protein binding`GO:0044005^biological_process^induction by symbiont in host of tumor, nodule, or growth`GO:0034220^biological_process^ion transmembrane transport
TR71540|c0_g1	AT5G49960	1.A.1.23.1	1.A	1.A.1	potassium	cation	secretory pathway	EN	Probable ion channel SYM8	.	GO:0016021^cellular_component^integral component of membrane`GO:0031965^cellular_component^nuclear membrane`GO:0042802^molecular_function^identical protein binding`GO:0044005^biological_process^induction by symbiont in host of tumor, nodule, or growth`GO:0034220^biological_process^ion transmembrane transport
TR104599|c0_g2	AT5G43745	1.A.1.23.1	1.A	1.A.1	potassium	cation	secretory pathway	EN	Putative ion channel POLLUX-like 2	PF06241.7^DUF1012^Protein of unknown function (DUF1012)^377-592^E:6.5e-84	GO:0009507^cellular_component^chloroplast`GO:0009941^cellular_component^chloroplast envelope`GO:0016021^cellular_component^integral component of membrane
TR84855|c5_g5	AT2G44920	1.A.1.29.5	1.A	1.A.1					Thylakoid lumenal 15 kDa protein 1, chloroplastic	PF13599.1^Pentapeptide_4^Pentapeptide repeats (9 copies)^117-190^E:5.2e-08`PF00805.17^Pentapeptide^Pentapeptide repeats (8 copies)^135-173^E:5.9e-12`PF00805.17^Pentapeptide^Pentapeptide repeats (8 copies)^155-190^E:7.2e-11	GO:0009507^cellular_component^chloroplast`GO:0009534^cellular_component^chloroplast thylakoid`GO:0009543^cellular_component^chloroplast thylakoid lumen`GO:0009535^cellular_component^chloroplast thylakoid membrane`GO:0009579^cellular_component^thylakoid`GO:0031977^cellular_component^thylakoid lumen
TR84135|c0_g1		1.A.1.4.1	1.A	1.A.1					Ankyrin repeat and protein kinase domain-containing protein 1	PF12796.2^Ank_2^Ankyrin repeats (3 copies)^24-95^E:8.8e-12`PF13637.1^Ank_4^Ankyrin repeats (many copies)^28-67^E:1.7e-07`PF13857.1^Ank_5^Ankyrin repeats (many copies)^42-87^E:3e-09`PF13606.1^Ank_3^Ankyrin repeat^46-74^E:8.6e-06`PF00023.25^Ank^Ankyrin repeat^47-74^E:1.8e-08	GO:0005524^molecular_function^ATP binding`GO:0004674^molecular_function^protein serine/threonine kinase activity
TR32090|c0_g2	AT2G26650	1.A.1.4.1	1.A	1.A.1	potassium	cation	secretory pathway	PM	Potassium channel AKT1	PF00520.26^Ion_trans^Ion transport protein^107-308^E:2.5e-24`PF07885.11^Ion_trans_2^Ion channel^224-312^E:6.6e-11`PF00027.24^cNMP_binding^Cyclic nucleotide-binding domain^412-497^E:9.3e-14	GO:0016021^cellular_component^integral component of membrane`GO:0005886^cellular_component^plasma membrane`GO:0042802^molecular_function^identical protein binding`GO:0005242^molecular_function^inward rectifier potassium channel activity`GO:0010107^biological_process^potassium ion import`GO:0006813^biological_process^potassium ion transport`GO:0090333^biological_process^regulation of stomatal clos…
TR32090|c0_g1	AT4G32500	1.A.1.4.1	1.A	1.A.1	potassium	cation	secretory pathway	PM	Potassium channel AKT1	PF12796.2^Ank_2^Ankyrin repeats (3 copies)^30-112^E:3.7e-15`PF00023.25^Ank^Ankyrin repeat^56-87^E:4.7e-10`PF13857.1^Ank_5^Ankyrin repeats (many copies)^56-97^E:1e-08`PF13606.1^Ank_3^Ankyrin repeat^56-84^E:1.6e-05`PF13637.1^Ank_4^Ankyrin repeats (many copies)^57-93^E:9.8e-05`PF11834.3^DUF3354^Domain of unknown function (DUF3354)^206-269^E:4.7e-22	GO:0016021^cellular_component^integral component of membrane`GO:0005886^cellular_component^plasma membrane`GO:0042802^molecular_function^identical protein binding`GO:0005242^molecular_function^inward rectifier potassium channel activity`GO:0010107^biological_process^potassium ion import`GO:0006813^biological_process^potassium ion transport`GO:0090333^biological_process^regulation of stomatal clos…
TR52003|c0_g1	AT5G57360	1.A.1.4.12	1.A	1.A.1					Adagio protein 1	PF00989.19^PAS^PAS fold^31-146^E:3.7e-08`PF13188.1^PAS_8^PAS domain^32-78^E:0.028`PF13426.1^PAS_9^PAS domain^38-147^E:3.7e-18`PF00646.28^F-box^F-box domain^200-244^E:4.9e-06`PF12937.2^F-box-like^F-box-like^208-245^E:4e-08`PF13418.1^Kelch_4^Galactose oxidase, central domain^294-345^E:2.7e-12`PF01344.20^Kelch_1^Kelch motif^295-336^E:0.00021`PF13415.1^Kelch_3^Galactose oxidase, central domain^304-35…	GO:0005737^cellular_component^cytoplasm`GO:0005634^cellular_component^nucleus`GO:0009881^molecular_function^photoreceptor activity`GO:0009908^biological_process^flower development`GO:0016567^biological_process^protein ubiquitination`GO:0018298^biological_process^protein-chromophore linkage`GO:0048511^biological_process^rhythmic process
TR52003|c0_g2	AT5G57360	1.A.1.4.12	1.A	1.A.1					Adagio protein 1	PF00989.19^PAS^PAS fold^30-147^E:3.3e-08`PF13188.1^PAS_8^PAS domain^31-79^E:0.078`PF13426.1^PAS_9^PAS domain^38-147^E:2.4e-17`PF00646.28^F-box^F-box domain^199-243^E:1e-05`PF12937.2^F-box-like^F-box-like^208-245^E:1.3e-05`PF13418.1^Kelch_4^Galactose oxidase, central domain^294-345^E:1e-12`PF01344.20^Kelch_1^Kelch motif^295-336^E:2.6e-05`PF13415.1^Kelch_3^Galactose oxidase, central domain^304-353^…	GO:0005737^cellular_component^cytoplasm`GO:0005634^cellular_component^nucleus`GO:0009881^molecular_function^photoreceptor activity`GO:0009908^biological_process^flower development`GO:0016567^biological_process^protein ubiquitination`GO:0018298^biological_process^protein-chromophore linkage`GO:0048511^biological_process^rhythmic process
TR118128|c0_g1	AT1G68050	1.A.1.4.12	1.A	1.A.1					Adagio protein 3	PF13188.1^PAS_8^PAS domain^52-95^E:0.21`PF13426.1^PAS_9^PAS domain^53-162^E:3.2e-18`PF00989.19^PAS^PAS fold^67-162^E:5.6e-06`PF00646.28^F-box^F-box domain^214-254^E:6.9e-06	GO:0005737^cellular_component^cytoplasm`GO:0005634^cellular_component^nucleus`GO:0001047^molecular_function^core promoter binding`GO:0009881^molecular_function^photoreceptor activity`GO:0007623^biological_process^circadian rhythm`GO:0009908^biological_process^flower development`GO:0009911^biological_process^positive regulation of flower development`GO:0016567^biological_process^protein ubiquitina…
TR104331|c4_g1	AT3G45780	1.A.1.4.12	1.A	1.A.1					Phototropin-1	PF13426.1^PAS_9^PAS domain^206-300^E:1.6e-18`PF00989.19^PAS^PAS fold^210-295^E:2.2e-05`PF13426.1^PAS_9^PAS domain^480-582^E:4.5e-24`PF00989.19^PAS^PAS fold^491-580^E:5e-07`PF00069.20^Pkinase^Protein kinase domain^669-953^E:1.1e-61`PF07714.12^Pkinase_Tyr^Protein tyrosine kinase^670-938^E:2.2e-27	GO:0009986^cellular_component^cell surface`GO:0005737^cellular_component^cytoplasm`GO:0009898^cellular_component^cytoplasmic side of plasma membrane`GO:0005773^cellular_component^vacuole`GO:0005524^molecular_function^ATP binding`GO:0009882^molecular_function^blue light photoreceptor activity`GO:0010181^molecular_function^FMN binding`GO:0042802^molecular_function^identical protein binding`GO:00163…	Top1	D3L			D3L						Y
TR30125|c0_g1	AT3G45780	1.A.1.4.12	1.A	1.A.1					Phototropin-1	.	GO:0009986^cellular_component^cell surface`GO:0005737^cellular_component^cytoplasm`GO:0009898^cellular_component^cytoplasmic side of plasma membrane`GO:0005773^cellular_component^vacuole`GO:0005524^molecular_function^ATP binding`GO:0009882^molecular_function^blue light photoreceptor activity`GO:0010181^molecular_function^FMN binding`GO:0042802^molecular_function^identical protein binding`GO:00163…
TR80959|c0_g1	AT3G45780	1.A.1.4.12	1.A	1.A.1					Phototropin-1	PF13426.1^PAS_9^PAS domain^200-296^E:2.9e-20`PF00989.19^PAS^PAS fold^206-291^E:1.1e-07`PF08447.6^PAS_3^PAS fold^206-290^E:6.7e-06	GO:0009986^cellular_component^cell surface`GO:0005737^cellular_component^cytoplasm`GO:0009898^cellular_component^cytoplasmic side of plasma membrane`GO:0005773^cellular_component^vacuole`GO:0005524^molecular_function^ATP binding`GO:0009882^molecular_function^blue light photoreceptor activity`GO:0010181^molecular_function^FMN binding`GO:0042802^molecular_function^identical protein binding`GO:00163…
TR39019|c1_g1	AT5G58140	1.A.1.4.12	1.A	1.A.1					Phototropin-2	PF13426.1^PAS_9^PAS domain^161-257^E:1.2e-20`PF00989.19^PAS^PAS fold^166-252^E:6e-07`PF13426.1^PAS_9^PAS domain^425-523^E:1.7e-23`PF00989.19^PAS^PAS fold^435-523^E:1.3e-05`PF00069.20^Pkinase^Protein kinase domain^612-896^E:2.2e-60`PF07714.12^Pkinase_Tyr^Protein tyrosine kinase^612-856^E:1.4e-24	GO:0005794^cellular_component^Golgi apparatus`GO:0016020^cellular_component^membrane`GO:0005886^cellular_component^plasma membrane`GO:0005524^molecular_function^ATP binding`GO:0009882^molecular_function^blue light photoreceptor activity`GO:0010181^molecular_function^FMN binding`GO:0042802^molecular_function^identical protein binding`GO:0016301^molecular_function^kinase activity`GO:0000155^molecul…
TR57460|c0_g1	AT5G58140	1.A.1.4.12	1.A	1.A.1					Phototropin-2	PF13426.1^PAS_9^PAS domain^8-74^E:3.2e-10	GO:0005794^cellular_component^Golgi apparatus`GO:0016020^cellular_component^membrane`GO:0005886^cellular_component^plasma membrane`GO:0005524^molecular_function^ATP binding`GO:0009882^molecular_function^blue light photoreceptor activity`GO:0010181^molecular_function^FMN binding`GO:0042802^molecular_function^identical protein binding`GO:0016301^molecular_function^kinase activity`GO:0000155^molecul…
TR98699|c0_g1	AT2G02710	1.A.1.4.12	1.A	1.A.1					Protein TWIN LOV 1	PF13188.1^PAS_8^PAS domain^23-77^E:0.093`PF13426.1^PAS_9^PAS domain^28-130^E:1.5e-19`PF00989.19^PAS^PAS fold^41-121^E:7.2e-07`PF13426.1^PAS_9^PAS domain^260-356^E:1.7e-16`PF00989.19^PAS^PAS fold^272-355^E:8.1e-06	GO:0000155^molecular_function^phosphorelay sensor kinase activity`GO:0009881^molecular_function^photoreceptor activity`GO:0018298^biological_process^protein-chromophore linkage
TR71333|c0_g1	AT5G53470	1.A.1.4.4	1.A	1.A.1					Acyl-CoA-binding domain-containing protein 2	PF00887.14^ACBP^Acyl CoA binding protein^126-214^E:2.5e-25`PF13637.1^Ank_4^Ankyrin repeats (many copies)^257-309^E:4.9e-11`PF12796.2^Ank_2^Ankyrin repeats (3 copies)^261-352^E:3.7e-21`PF13857.1^Ank_5^Ankyrin repeats (many copies)^276-329^E:1.2e-15`PF00023.25^Ank^Ankyrin repeat^289-320^E:4.6e-10`PF13606.1^Ank_3^Ankyrin repeat^289-317^E:3.6e-06`PF13637.1^Ank_4^Ankyrin repeats (many copies)^291-342^…	GO:0005783^cellular_component^endoplasmic reticulum`GO:0005789^cellular_component^endoplasmic reticulum membrane`GO:0009514^cellular_component^glyoxysome`GO:0016021^cellular_component^integral component of membrane`GO:0005778^cellular_component^peroxisomal membrane`GO:0005886^cellular_component^plasma membrane`GO:0000062^molecular_function^fatty-acyl-CoA binding`GO:0032791^molecular_function^lead…
TR111467|c2_g4	AT3G58760	1.A.1.4.4	1.A	1.A.1					Serine/threonine-protein kinase HT1	PF07714.12^Pkinase_Tyr^Protein tyrosine kinase^27-247^E:5.3e-52`PF00069.20^Pkinase^Protein kinase domain^30-245^E:3.7e-48	GO:0005829^cellular_component^cytosol`GO:0005739^cellular_component^mitochondrion`GO:0004359^molecular_function^glutaminase activity`GO:0006537^biological_process^glutamate biosynthetic process`GO:0006543^biological_process^glutamine catabolic process`GO:0051289^biological_process^protein homotetramerization`GO:0002087^biological_process^regulation of respiratory gaseous exchange by neurological …
TR73083|c0_g1	AT3G02850	1.A.1.4.5	1.A	1.A.1	potassium	cation	secretory pathway	PM	Potassium channel SKOR	PF00520.26^Ion_trans^Ion transport protein^16-222^E:1.5e-17`PF07885.11^Ion_trans_2^Ion channel^169-226^E:1.7e-07`PF00027.24^cNMP_binding^Cyclic nucleotide-binding domain^321-408^E:1.6e-14`PF12796.2^Ank_2^Ankyrin repeats (3 copies)^453-543^E:2.5e-19`PF13637.1^Ank_4^Ankyrin repeats (many copies)^453-500^E:4.4e-06`PF00023.25^Ank^Ankyrin repeat^479-511^E:3.9e-08`PF13606.1^Ank_3^Ankyrin repeat^479-507…	GO:0016021^cellular_component^integral component of membrane`GO:0015271^molecular_function^outward rectifier potassium channel activity`GO:0006813^biological_process^potassium ion transport
TR106176|c0_g1	AT3G02850	1.A.1.4.5	1.A	1.A.1	potassium	cation	secretory pathway	PM	Potassium channel SKOR	PF12796.2^Ank_2^Ankyrin repeats (3 copies)^2-82^E:1.6e-11`PF13857.1^Ank_5^Ankyrin repeats (many copies)^15-63^E:6.7e-08`PF00023.25^Ank^Ankyrin repeat^24-55^E:3e-08`PF13606.1^Ank_3^Ankyrin repeat^25-52^E:8.6e-06`PF11834.3^DUF3354^Domain of unknown function (DUF3354)^104-174^E:1.4e-15	GO:0016021^cellular_component^integral component of membrane`GO:0015271^molecular_function^outward rectifier potassium channel activity`GO:0006813^biological_process^potassium ion transport
TR102427|c0_g1	AT5G37500	1.A.1.4.5	1.A	1.A.1	potassium	cation			Potassium channel SKOR	.	GO:0016021^cellular_component^integral component of membrane`GO:0015271^molecular_function^outward rectifier potassium channel activity`GO:0006813^biological_process^potassium ion transport
TR102427|c0_g2	AT5G37500	1.A.1.4.5	1.A	1.A.1	potassium	cation			Potassium channel SKOR	.	GO:0016021^cellular_component^integral component of membrane`GO:0015271^molecular_function^outward rectifier potassium channel activity`GO:0006813^biological_process^potassium ion transport
TR71270|c0_g2	AT4G22200	1.A.1.4.6	1.A	1.A.1	potassium	cation		EN	Potassium channel AKT2/3	PF00520.26^Ion_trans^Ion transport protein^108-308^E:1.1e-21`PF07885.11^Ion_trans_2^Ion channel^218-312^E:2.2e-12`PF00027.24^cNMP_binding^Cyclic nucleotide-binding domain^409-499^E:6.5e-11	GO:0005789^cellular_component^endoplasmic reticulum membrane`GO:0016021^cellular_component^integral component of membrane`GO:0009506^cellular_component^plasmodesma`GO:0042802^molecular_function^identical protein binding`GO:0005249^molecular_function^voltage-gated potassium channel activity`GO:0042391^biological_process^regulation of membrane potential`GO:0009737^biological_process^response to abs…
TR71270|c0_g3		1.A.1.4.6	1.A	1.A.1	potassium	cation		EN	Potassium channel AKT2/3	PF00027.24^cNMP_binding^Cyclic nucleotide-binding domain^10-101^E:3.7e-12	GO:0005789^cellular_component^endoplasmic reticulum membrane`GO:0016021^cellular_component^integral component of membrane`GO:0009506^cellular_component^plasmodesma`GO:0042802^molecular_function^identical protein binding`GO:0005249^molecular_function^voltage-gated potassium channel activity`GO:0042391^biological_process^regulation of membrane potential`GO:0009737^biological_process^response to abs…
TR71270|c0_g1		1.A.1.4.6	1.A	1.A.1	potassium	cation		EN	Potassium channel AKT2/3	PF00027.24^cNMP_binding^Cyclic nucleotide-binding domain^10-101^E:2.3e-12	GO:0005789^cellular_component^endoplasmic reticulum membrane`GO:0016021^cellular_component^integral component of membrane`GO:0009506^cellular_component^plasmodesma`GO:0042802^molecular_function^identical protein binding`GO:0005249^molecular_function^voltage-gated potassium channel activity`GO:0042391^biological_process^regulation of membrane potential`GO:0009737^biological_process^response to abs…
TR68788|c0_g1	AT5G46240	1.A.1.4.7	1.A	1.A.1	potassium	cation		PM	Potassium channel KAT3	PF11834.3^DUF3354^Domain of unknown function (DUF3354)^209-277^E:3.7e-26	GO:0016021^cellular_component^integral component of membrane`GO:0005886^cellular_component^plasma membrane`GO:0042802^molecular_function^identical protein binding`GO:0005242^molecular_function^inward rectifier potassium channel activity`GO:0006813^biological_process^potassium ion transport
TR90477|c0_g1	AT2G23980	1.A.1.5.14	1.A	1.A.1					Probable cyclic nucleotide-gated ion channel 5	PF00520.26^Ion_trans^Ion transport protein^156-427^E:4.3e-22`PF00027.24^cNMP_binding^Cyclic nucleotide-binding domain^535-626^E:9.9e-09`PF00612.22^IQ^IQ calmodulin-binding motif^648-664^E:0.062	GO:0016021^cellular_component^integral component of membrane`GO:0016020^cellular_component^membrane`GO:0005886^cellular_component^plasma membrane`GO:0005262^molecular_function^calcium channel activity`GO:0030552^molecular_function^cAMP binding`GO:0030553^molecular_function^cGMP binding`GO:0005223^molecular_function^intracellular cGMP activated cation channel activity`GO:0070588^biological_process…
TR90477|c0_g2	AT4G30560	1.A.1.5.14	1.A	1.A.1					Probable cyclic nucleotide-gated ion channel 5	PF00520.26^Ion_trans^Ion transport protein^156-427^E:2e-22	GO:0016021^cellular_component^integral component of membrane`GO:0016020^cellular_component^membrane`GO:0005886^cellular_component^plasma membrane`GO:0005262^molecular_function^calcium channel activity`GO:0030552^molecular_function^cAMP binding`GO:0030553^molecular_function^cGMP binding`GO:0005223^molecular_function^intracellular cGMP activated cation channel activity`GO:0070588^biological_process…
TR112537|c0_g3	AT1G19780	1.A.1.5.14	1.A	1.A.1					Putative cyclic nucleotide-gated ion channel 8	PF00027.24^cNMP_binding^Cyclic nucleotide-binding domain^28-123^E:3.9e-10`PF00612.22^IQ^IQ calmodulin-binding motif^145-161^E:0.02	GO:0016021^cellular_component^integral component of membrane`GO:0005886^cellular_component^plasma membrane`GO:0030552^molecular_function^cAMP binding`GO:0030553^molecular_function^cGMP binding`GO:0005216^molecular_function^ion channel activity`GO:0009860^biological_process^pollen tube growth
TR77050|c0_g1	AT3G17700	1.A.1.5.23	1.A	1.A.1					Probable cyclic nucleotide-gated ion channel 20, chloroplastic	.	GO:0016021^cellular_component^integral component of membrane`GO:0005886^cellular_component^plasma membrane`GO:0030552^molecular_function^cAMP binding`GO:0030553^molecular_function^cGMP binding`GO:0005216^molecular_function^ion channel activity
TR73697|c0_g1	AT2G24610	1.A.1.5.26	1.A	1.A.1	calcium	cation	secretory pathway	PM	Probable cyclic nucleotide-gated ion channel 14	PF00520.26^Ion_trans^Ion transport protein^132-398^E:1.4e-14`PF00027.24^cNMP_binding^Cyclic nucleotide-binding domain^504-595^E:1.9e-10`PF00612.22^IQ^IQ calmodulin-binding motif^617-632^E:0.17	GO:0016021^cellular_component^integral component of membrane`GO:0005886^cellular_component^plasma membrane`GO:0030552^molecular_function^cAMP binding`GO:0030553^molecular_function^cGMP binding`GO:0005249^molecular_function^voltage-gated potassium channel activity
TR22761|c0_g1	AT3G48010	1.A.1.5.26	1.A	1.A.1					Probable cyclic nucleotide-gated ion channel 16	.	GO:0016021^cellular_component^integral component of membrane`GO:0005886^cellular_component^plasma membrane`GO:0030552^molecular_function^cAMP binding`GO:0030553^molecular_function^cGMP binding`GO:0005216^molecular_function^ion channel activity
TR45536|c0_g1	AT4G30360	1.A.1.5.26	1.A	1.A.1					Probable cyclic nucleotide-gated ion channel 17	PF00520.26^Ion_trans^Ion transport protein^136-405^E:1.6e-17`PF00027.24^cNMP_binding^Cyclic nucleotide-binding domain^511-604^E:1e-08	GO:0016021^cellular_component^integral component of membrane`GO:0005886^cellular_component^plasma membrane`GO:0030552^molecular_function^cAMP binding`GO:0030553^molecular_function^cGMP binding`GO:0005249^molecular_function^voltage-gated potassium channel activity
TR57030|c0_g1	AT5G14870	1.A.1.5.26	1.A	1.A.1					Putative cyclic nucleotide-gated ion channel 18	.	GO:0016324^cellular_component^apical plasma membrane`GO:0016021^cellular_component^integral component of membrane`GO:0030552^molecular_function^cAMP binding`GO:0030553^molecular_function^cGMP binding`GO:0006874^biological_process^cellular calcium ion homeostasis`GO:0006811^biological_process^ion transport`GO:0009860^biological_process^pollen tube growth
TR45196|c0_g1	AT5G14870	1.A.1.5.26	1.A	1.A.1					Putative cyclic nucleotide-gated ion channel 18	PF00027.24^cNMP_binding^Cyclic nucleotide-binding domain^99-191^E:3.3e-08`PF00612.22^IQ^IQ calmodulin-binding motif^215-230^E:0.027	GO:0016324^cellular_component^apical plasma membrane`GO:0016021^cellular_component^integral component of membrane`GO:0030552^molecular_function^cAMP binding`GO:0030553^molecular_function^cGMP binding`GO:0006874^biological_process^cellular calcium ion homeostasis`GO:0006811^biological_process^ion transport`GO:0009860^biological_process^pollen tube growth
TR114149|c0_g1	AT5G14870	1.A.1.5.26	1.A	1.A.1					Putative cyclic nucleotide-gated ion channel 18	PF00027.24^cNMP_binding^Cyclic nucleotide-binding domain^20-109^E:1.1e-11`PF00612.22^IQ^IQ calmodulin-binding motif^136-152^E:0.1	GO:0016324^cellular_component^apical plasma membrane`GO:0016021^cellular_component^integral component of membrane`GO:0030552^molecular_function^cAMP binding`GO:0030553^molecular_function^cGMP binding`GO:0006874^biological_process^cellular calcium ion homeostasis`GO:0006811^biological_process^ion transport`GO:0009860^biological_process^pollen tube growth
TR4825|c0_g1	AT5G14870	1.A.1.5.26	1.A	1.A.1					Putative cyclic nucleotide-gated ion channel 18	.	GO:0016324^cellular_component^apical plasma membrane`GO:0016021^cellular_component^integral component of membrane`GO:0030552^molecular_function^cAMP binding`GO:0030553^molecular_function^cGMP binding`GO:0006874^biological_process^cellular calcium ion homeostasis`GO:0006811^biological_process^ion transport`GO:0009860^biological_process^pollen tube growth
TR32583|c0_g2	AT5G14870	1.A.1.5.26	1.A	1.A.1					Putative cyclic nucleotide-gated ion channel 18	.	GO:0016324^cellular_component^apical plasma membrane`GO:0016021^cellular_component^integral component of membrane`GO:0030552^molecular_function^cAMP binding`GO:0030553^molecular_function^cGMP binding`GO:0006874^biological_process^cellular calcium ion homeostasis`GO:0006811^biological_process^ion transport`GO:0009860^biological_process^pollen tube growth
TR32583|c0_g1	AT5G14870	1.A.1.5.26	1.A	1.A.1					Putative cyclic nucleotide-gated ion channel 18	.	GO:0016324^cellular_component^apical plasma membrane`GO:0016021^cellular_component^integral component of membrane`GO:0030552^molecular_function^cAMP binding`GO:0030553^molecular_function^cGMP binding`GO:0006874^biological_process^cellular calcium ion homeostasis`GO:0006811^biological_process^ion transport`GO:0009860^biological_process^pollen tube growth
TR94551|c0_g1	AT5G14870	1.A.1.5.26	1.A	1.A.1					Putative cyclic nucleotide-gated ion channel 18	.	GO:0016324^cellular_component^apical plasma membrane`GO:0016021^cellular_component^integral component of membrane`GO:0030552^molecular_function^cAMP binding`GO:0030553^molecular_function^cGMP binding`GO:0006874^biological_process^cellular calcium ion homeostasis`GO:0006811^biological_process^ion transport`GO:0009860^biological_process^pollen tube growth
TR51299|c0_g1	AT2G28260	1.A.1.5.27	1.A	1.A.1	calcium	cation	secretory pathway	PM	Putative cyclic nucleotide-gated ion channel 15	PF00520.26^Ion_trans^Ion transport protein^131-393^E:2.8e-12`PF00027.24^cNMP_binding^Cyclic nucleotide-binding domain^499-591^E:3.9e-08`PF00612.22^IQ^IQ calmodulin-binding motif^614-629^E:0.1	GO:0016021^cellular_component^integral component of membrane`GO:0005886^cellular_component^plasma membrane`GO:0030552^molecular_function^cAMP binding`GO:0030553^molecular_function^cGMP binding`GO:0005249^molecular_function^voltage-gated potassium channel activity
TR112537|c0_g1	AT2G28260	1.A.1.5.27	1.A	1.A.1	calcium	cation	secretory pathway	PM	Putative cyclic nucleotide-gated ion channel 15	PF00027.24^cNMP_binding^Cyclic nucleotide-binding domain^435-529^E:6.7e-08	GO:0016021^cellular_component^integral component of membrane`GO:0005886^cellular_component^plasma membrane`GO:0030552^molecular_function^cAMP binding`GO:0030553^molecular_function^cGMP binding`GO:0005249^molecular_function^voltage-gated potassium channel activity
TR98667|c0_g2	AT2G28260	1.A.1.5.27	1.A	1.A.1	calcium	cation	secretory pathway	PM	Putative cyclic nucleotide-gated ion channel 15	PF00027.24^cNMP_binding^Cyclic nucleotide-binding domain^463-557^E:7.6e-09`PF00612.22^IQ^IQ calmodulin-binding motif^579-596^E:0.077	GO:0016021^cellular_component^integral component of membrane`GO:0005886^cellular_component^plasma membrane`GO:0030552^molecular_function^cAMP binding`GO:0030553^molecular_function^cGMP binding`GO:0005249^molecular_function^voltage-gated potassium channel activity
TR42635|c0_g1	AT4G30360	1.A.1.5.27	1.A	1.A.1					Putative cyclic nucleotide-gated ion channel 15	PF00612.22^IQ^IQ calmodulin-binding motif^560-573^E:0.065	GO:0016021^cellular_component^integral component of membrane`GO:0005886^cellular_component^plasma membrane`GO:0030552^molecular_function^cAMP binding`GO:0030553^molecular_function^cGMP binding`GO:0005249^molecular_function^voltage-gated potassium channel activity
TR76061|c0_g1		1.A.1.5.27	1.A	1.A.1					Putative cyclic nucleotide-gated ion channel 15	.	GO:0016021^cellular_component^integral component of membrane`GO:0005886^cellular_component^plasma membrane`GO:0030552^molecular_function^cAMP binding`GO:0030553^molecular_function^cGMP binding`GO:0005249^molecular_function^voltage-gated potassium channel activity
TR59804|c0_g1	AT1G01340	1.A.1.5.5	1.A	1.A.1					Cyclic nucleotide-gated ion channel 1	.	GO:0016021^cellular_component^integral component of membrane`GO:0005886^cellular_component^plasma membrane`GO:0005516^molecular_function^calmodulin binding`GO:0030552^molecular_function^cAMP binding`GO:0030553^molecular_function^cGMP binding`GO:0005221^molecular_function^intracellular cyclic nucleotide activated cation channel activity`GO:0006816^biological_process^calcium ion transport`GO:009865…
TR68839|c1_g1	AT5G53130	1.A.1.5.5	1.A	1.A.1					Cyclic nucleotide-gated ion channel 1	.	GO:0016021^cellular_component^integral component of membrane`GO:0005886^cellular_component^plasma membrane`GO:0005516^molecular_function^calmodulin binding`GO:0030552^molecular_function^cAMP binding`GO:0030553^molecular_function^cGMP binding`GO:0005221^molecular_function^intracellular cyclic nucleotide activated cation channel activity`GO:0006816^biological_process^calcium ion transport`GO:009865…						DEG	3CvL_dn			3CvL_dn	Y
TR56249|c0_g1	AT5G53130	1.A.1.5.5	1.A	1.A.1					Cyclic nucleotide-gated ion channel 1	PF00520.26^Ion_trans^Ion transport protein^5-270^E:3.8e-17	GO:0016021^cellular_component^integral component of membrane`GO:0005886^cellular_component^plasma membrane`GO:0030552^molecular_function^cAMP binding`GO:0030553^molecular_function^cGMP binding`GO:0005216^molecular_function^ion channel activity
TR68839|c1_g4	AT5G53130	1.A.1.5.5	1.A	1.A.1					Cyclic nucleotide-gated ion channel 1	PF00520.26^Ion_trans^Ion transport protein^138-400^E:6.4e-17`PF00027.24^cNMP_binding^Cyclic nucleotide-binding domain^504-560^E:7e-05	GO:0016021^cellular_component^integral component of membrane`GO:0005886^cellular_component^plasma membrane`GO:0005516^molecular_function^calmodulin binding`GO:0030552^molecular_function^cAMP binding`GO:0030553^molecular_function^cGMP binding`GO:0005221^molecular_function^intracellular cyclic nucleotide activated cation channel activity`GO:0006816^biological_process^calcium ion transport`GO:009865…
TR68839|c1_g2	AT5G53130	1.A.1.5.5	1.A	1.A.1					Cyclic nucleotide-gated ion channel 1	.	GO:0016021^cellular_component^integral component of membrane`GO:0005886^cellular_component^plasma membrane`GO:0005516^molecular_function^calmodulin binding`GO:0030552^molecular_function^cAMP binding`GO:0030553^molecular_function^cGMP binding`GO:0005221^molecular_function^intracellular cyclic nucleotide activated cation channel activity`GO:0006816^biological_process^calcium ion transport`GO:009865…
TR68839|c1_g6	AT5G53130	1.A.1.5.5	1.A	1.A.1					Cyclic nucleotide-gated ion channel 1	.	GO:0016021^cellular_component^integral component of membrane`GO:0005886^cellular_component^plasma membrane`GO:0005516^molecular_function^calmodulin binding`GO:0030552^molecular_function^cAMP binding`GO:0030553^molecular_function^cGMP binding`GO:0005221^molecular_function^intracellular cyclic nucleotide activated cation channel activity`GO:0006816^biological_process^calcium ion transport`GO:009865…
TR68839|c1_g8	AT5G53130	1.A.1.5.5	1.A	1.A.1					Cyclic nucleotide-gated ion channel 1	.	GO:0016021^cellular_component^integral component of membrane`GO:0005886^cellular_component^plasma membrane`GO:0005516^molecular_function^calmodulin binding`GO:0030552^molecular_function^cAMP binding`GO:0030553^molecular_function^cGMP binding`GO:0005221^molecular_function^intracellular cyclic nucleotide activated cation channel activity`GO:0006816^biological_process^calcium ion transport`GO:009865…
TR68839|c1_g7	AT5G53130	1.A.1.5.5	1.A	1.A.1					Cyclic nucleotide-gated ion channel 1	.	GO:0016021^cellular_component^integral component of membrane`GO:0005886^cellular_component^plasma membrane`GO:0005516^molecular_function^calmodulin binding`GO:0030552^molecular_function^cAMP binding`GO:0030553^molecular_function^cGMP binding`GO:0005221^molecular_function^intracellular cyclic nucleotide activated cation channel activity`GO:0006816^biological_process^calcium ion transport`GO:009865…
TR68839|c1_g5	AT5G53130	1.A.1.5.5	1.A	1.A.1					Cyclic nucleotide-gated ion channel 1	.	GO:0016021^cellular_component^integral component of membrane`GO:0005886^cellular_component^plasma membrane`GO:0005516^molecular_function^calmodulin binding`GO:0030552^molecular_function^cAMP binding`GO:0030553^molecular_function^cGMP binding`GO:0005221^molecular_function^intracellular cyclic nucleotide activated cation channel activity`GO:0006816^biological_process^calcium ion transport`GO:009865…
TR68839|c1_g9	AT5G53130	1.A.1.5.5	1.A	1.A.1					Cyclic nucleotide-gated ion channel 1	.	GO:0016021^cellular_component^integral component of membrane`GO:0005886^cellular_component^plasma membrane`GO:0005516^molecular_function^calmodulin binding`GO:0030552^molecular_function^cAMP binding`GO:0030553^molecular_function^cGMP binding`GO:0005221^molecular_function^intracellular cyclic nucleotide activated cation channel activity`GO:0006816^biological_process^calcium ion transport`GO:009865…
TR64165|c0_g1	AT5G15410	1.A.1.5.6	1.A	1.A.1	calcium	cation	secretory pathway	PM	Cyclic nucleotide-gated ion channel 2	PF00027.24^cNMP_binding^Cyclic nucleotide-binding domain^610-701^E:2.5e-08	GO:0016021^cellular_component^integral component of membrane`GO:0005886^cellular_component^plasma membrane`GO:0005262^molecular_function^calcium channel activity`GO:0005516^molecular_function^calmodulin binding`GO:0030552^molecular_function^cAMP binding`GO:0030553^molecular_function^cGMP binding`GO:0005222^molecular_function^intracellular cAMP activated cation channel activity`GO:0005221^molecula…
TR17385|c0_g1	AT5G54250	1.A.1.5.7	1.A	1.A.1					Cyclic nucleotide-gated ion channel 4	.	GO:0016021^cellular_component^integral component of membrane`GO:0016020^cellular_component^membrane`GO:0005886^cellular_component^plasma membrane`GO:0030552^molecular_function^cAMP binding`GO:0008324^molecular_function^cation transmembrane transporter activity`GO:0030553^molecular_function^cGMP binding`GO:0098655^biological_process^cation transmembrane transport`GO:0009626^biological_process^plan…
TR108889|c0_g1	AT5G54250	1.A.1.5.7	1.A	1.A.1					Cyclic nucleotide-gated ion channel 4	.	GO:0016021^cellular_component^integral component of membrane`GO:0016020^cellular_component^membrane`GO:0005886^cellular_component^plasma membrane`GO:0030552^molecular_function^cAMP binding`GO:0008324^molecular_function^cation transmembrane transporter activity`GO:0030553^molecular_function^cGMP binding`GO:0098655^biological_process^cation transmembrane transport`GO:0009626^biological_process^plan…
TR79228|c0_g1	AT5G54250	1.A.1.5.7	1.A	1.A.1					Cyclic nucleotide-gated ion channel 4	PF00027.24^cNMP_binding^Cyclic nucleotide-binding domain^498-589^E:9.3e-08	GO:0016021^cellular_component^integral component of membrane`GO:0016020^cellular_component^membrane`GO:0005886^cellular_component^plasma membrane`GO:0030552^molecular_function^cAMP binding`GO:0008324^molecular_function^cation transmembrane transporter activity`GO:0030553^molecular_function^cGMP binding`GO:0098655^biological_process^cation transmembrane transport`GO:0009626^biological_process^plan…
TR64418|c0_g1	AT5G54250	1.A.1.5.7	1.A	1.A.1					Cyclic nucleotide-gated ion channel 4	.	GO:0016021^cellular_component^integral component of membrane`GO:0016020^cellular_component^membrane`GO:0005886^cellular_component^plasma membrane`GO:0030552^molecular_function^cAMP binding`GO:0008324^molecular_function^cation transmembrane transporter activity`GO:0030553^molecular_function^cGMP binding`GO:0098655^biological_process^cation transmembrane transport`GO:0009626^biological_process^plan…
TR45186|c0_g1	AT5G55630	1.A.1.7.3	1.A	1.A.1	potassium	cation	secretory pathway	VM	Two-pore potassium channel 1	PF07885.11^Ion_trans_2^Ion channel^75-154^E:6.1e-16`PF07885.11^Ion_trans_2^Ion channel^195-267^E:1.9e-15`PF13202.1^EF-hand_5^EF hand^289-305^E:0.021	GO:0016021^cellular_component^integral component of membrane`GO:0005774^cellular_component^vacuolar membrane`GO:0005509^molecular_function^calcium ion binding`GO:0005216^molecular_function^ion channel activity`GO:0005267^molecular_function^potassium channel activity`GO:0030007^biological_process^cellular potassium ion homeostasis`GO:0051260^biological_process^protein homooligomerization`GO:001002…						DEG	0v3L_dn		0v3L_dn		Y
TR47287|c0_g2	AT4G18160	1.A.1.7.4	1.A	1.A.1					Two-pore potassium channel 3	PF07885.11^Ion_trans_2^Ion channel^108-186^E:9.2e-15`PF07885.11^Ion_trans_2^Ion channel^231-301^E:5.2e-12`PF13202.1^EF-hand_5^EF hand^328-341^E:0.061	GO:0009535^cellular_component^chloroplast thylakoid membrane`GO:0016021^cellular_component^integral component of membrane`GO:0009705^cellular_component^plant-type vacuole membrane`GO:0046872^molecular_function^metal ion binding`GO:0005267^molecular_function^potassium channel activity
TR51898|c0_g1	AT4G18160	1.A.1.7.4	1.A	1.A.1					Two-pore potassium channel 3	PF07885.11^Ion_trans_2^Ion channel^153-227^E:1.2e-15`PF07885.11^Ion_trans_2^Ion channel^279-347^E:6.1e-11	GO:0016021^cellular_component^integral component of membrane`GO:0005509^molecular_function^calcium ion binding`GO:0005267^molecular_function^potassium channel activity
TR47287|c0_g1		1.A.1.7.5	1.A	1.A.1					Two-pore potassium channel 5	.	GO:0016021^cellular_component^integral component of membrane`GO:0009705^cellular_component^plant-type vacuole membrane`GO:0046872^molecular_function^metal ion binding`GO:0005267^molecular_function^potassium channel activity
TR42944|c0_g1	AT3G51480	1.A.10	1.A	1.A.10	calcium	cation	secretory pathway	PM	Glutamate receptor 3.3	.	GO:0016021^cellular_component^integral component of membrane`GO:0005886^cellular_component^plasma membrane`GO:0005262^molecular_function^calcium channel activity`GO:0005234^molecular_function^extracellular-glutamate-gated ion channel activity`GO:0008066^molecular_function^glutamate receptor activity`GO:0004970^molecular_function^ionotropic glutamate receptor activity`GO:0070588^biological_process…
TR3664|c0_g1	AT3G51480	1.A.10	1.A	1.A.10	calcium	cation	secretory pathway	PM	Glutamate receptor 3.6 [Source:UniProtKB/Swiss-Prot;Acc:Q84W41]	.	.
TR62222|c0_g1	AT3G51480	1.A.10	1.A	1.A.10	calcium	cation	secretory pathway	PM	Glutamate receptor 3.6 [Source:UniProtKB/Swiss-Prot;Acc:Q84W41]	.	.
TR91552|c0_g1		1.A.10.1.10	1.A	1.A.10					Glutamate receptor 2.2	PF01094.23^ANF_receptor^Receptor family ligand binding region^10-161^E:1.3e-13	GO:0016021^cellular_component^integral component of membrane`GO:0005886^cellular_component^plasma membrane`GO:0005262^molecular_function^calcium channel activity`GO:0005234^molecular_function^extracellular-glutamate-gated ion channel activity`GO:0008066^molecular_function^glutamate receptor activity`GO:0004970^molecular_function^ionotropic glutamate receptor activity`GO:0070588^biological_process…
TR52715|c0_g1	AT1G42540	1.A.10.1.10	1.A	1.A.10					Glutamate receptor 2.7	PF00497.15^SBP_bac_3^Bacterial extracellular solute-binding proteins, family 3^3-288^E:9.1e-17`PF00060.21^Lig_chan^Ligand-gated ion channel^66-318^E:5.1e-22	GO:0016021^cellular_component^integral component of membrane`GO:0005886^cellular_component^plasma membrane`GO:0005773^cellular_component^vacuole`GO:0005262^molecular_function^calcium channel activity`GO:0005234^molecular_function^extracellular-glutamate-gated ion channel activity`GO:0008066^molecular_function^glutamate receptor activity`GO:0004970^molecular_function^ionotropic glutamate receptor …
TR110525|c1_g4	AT2G29110	1.A.10.1.10	1.A	1.A.10					Glutamate receptor 2.7	PF00497.15^SBP_bac_3^Bacterial extracellular solute-binding proteins, family 3^9-279^E:7.2e-13`PF00060.21^Lig_chan^Ligand-gated ion channel^69-175^E:1.4e-26	GO:0016021^cellular_component^integral component of membrane`GO:0005886^cellular_component^plasma membrane`GO:0005773^cellular_component^vacuole`GO:0005262^molecular_function^calcium channel activity`GO:0005234^molecular_function^extracellular-glutamate-gated ion channel activity`GO:0008066^molecular_function^glutamate receptor activity`GO:0004970^molecular_function^ionotropic glutamate receptor …
TR110560|c0_g1		1.A.10.1.10	1.A	1.A.10					Glutamate receptor 2.7	PF13458.1^Peripla_BP_6^Periplasmic binding protein^69-408^E:8.4e-15`PF01094.23^ANF_receptor^Receptor family ligand binding region^76-404^E:2.2e-29`PF00497.15^SBP_bac_3^Bacterial extracellular solute-binding proteins, family 3^493-573^E:4.4e-11	GO:0016021^cellular_component^integral component of membrane`GO:0005886^cellular_component^plasma membrane`GO:0005773^cellular_component^vacuole`GO:0005262^molecular_function^calcium channel activity`GO:0005234^molecular_function^extracellular-glutamate-gated ion channel activity`GO:0008066^molecular_function^glutamate receptor activity`GO:0004970^molecular_function^ionotropic glutamate receptor …
TR110525|c0_g1		1.A.10.1.10	1.A	1.A.10					Glutamate receptor 2.8	.	GO:0016021^cellular_component^integral component of membrane`GO:0005886^cellular_component^plasma membrane`GO:0005262^molecular_function^calcium channel activity`GO:0005234^molecular_function^extracellular-glutamate-gated ion channel activity`GO:0008066^molecular_function^glutamate receptor activity`GO:0004970^molecular_function^ionotropic glutamate receptor activity`GO:0070588^biological_process…
TR110525|c1_g2	AT5G11210	1.A.10.1.10	1.A	1.A.10					Glutamate receptor 2.9	PF13458.1^Peripla_BP_6^Periplasmic binding protein^73-423^E:7.3e-24`PF01094.23^ANF_receptor^Receptor family ligand binding region^80-428^E:3.7e-57	GO:0016021^cellular_component^integral component of membrane`GO:0005886^cellular_component^plasma membrane`GO:0005773^cellular_component^vacuole`GO:0005262^molecular_function^calcium channel activity`GO:0005234^molecular_function^extracellular-glutamate-gated ion channel activity`GO:0008066^molecular_function^glutamate receptor activity`GO:0004970^molecular_function^ionotropic glutamate receptor …
TR46745|c0_g1	AT2G17260	1.A.10.1.10	1.A	1.A.10					Glutamate receptor 3.1	.	GO:0016021^cellular_component^integral component of membrane`GO:0005886^cellular_component^plasma membrane`GO:0005262^molecular_function^calcium channel activity`GO:0005234^molecular_function^extracellular-glutamate-gated ion channel activity`GO:0008066^molecular_function^glutamate receptor activity`GO:0004970^molecular_function^ionotropic glutamate receptor activity`GO:0070588^biological_process…
TR39467|c0_g1	AT4G35290	1.A.10.1.10	1.A	1.A.10					Glutamate receptor 3.2	PF01094.23^ANF_receptor^Receptor family ligand binding region^5-198^E:2e-29	GO:0016021^cellular_component^integral component of membrane`GO:0005886^cellular_component^plasma membrane`GO:0005262^molecular_function^calcium channel activity`GO:0005234^molecular_function^extracellular-glutamate-gated ion channel activity`GO:0008066^molecular_function^glutamate receptor activity`GO:0004970^molecular_function^ionotropic glutamate receptor activity`GO:0070588^biological_process…
TR111261|c0_g1	AT4G35290	1.A.10.1.10	1.A	1.A.10					Glutamate receptor 3.2	PF13458.1^Peripla_BP_6^Periplasmic binding protein^46-333^E:1.8e-14`PF01094.23^ANF_receptor^Receptor family ligand binding region^52-406^E:6.1e-60`PF00497.15^SBP_bac_3^Bacterial extracellular solute-binding proteins, family 3^483-805^E:7.5e-26`PF00060.21^Lig_chan^Ligand-gated ion channel^590-836^E:1e-30	GO:0016021^cellular_component^integral component of membrane`GO:0005886^cellular_component^plasma membrane`GO:0005262^molecular_function^calcium channel activity`GO:0005234^molecular_function^extracellular-glutamate-gated ion channel activity`GO:0008066^molecular_function^glutamate receptor activity`GO:0004970^molecular_function^ionotropic glutamate receptor activity`GO:0070588^biological_process…
TR111261|c0_g3	AT4G35290	1.A.10.1.10	1.A	1.A.10					Glutamate receptor 3.2	PF00497.15^SBP_bac_3^Bacterial extracellular solute-binding proteins, family 3^5-324^E:4.8e-23`PF00060.21^Lig_chan^Ligand-gated ion channel^111-359^E:4e-32	GO:0016021^cellular_component^integral component of membrane`GO:0005886^cellular_component^plasma membrane`GO:0005262^molecular_function^calcium channel activity`GO:0005234^molecular_function^extracellular-glutamate-gated ion channel activity`GO:0008066^molecular_function^glutamate receptor activity`GO:0004970^molecular_function^ionotropic glutamate receptor activity`GO:0070588^biological_process…
TR100342|c1_g1	AT2G17260	1.A.10.1.10	1.A	1.A.10					Glutamate receptor 3.3	PF13458.1^Peripla_BP_6^Periplasmic binding protein^41-331^E:8.4e-12`PF01094.23^ANF_receptor^Receptor family ligand binding region^50-402^E:9.7e-70`PF00497.15^SBP_bac_3^Bacterial extracellular solute-binding proteins, family 3^488-805^E:7.7e-27`PF00060.21^Lig_chan^Ligand-gated ion channel^590-837^E:4.3e-35	GO:0016021^cellular_component^integral component of membrane`GO:0005886^cellular_component^plasma membrane`GO:0005262^molecular_function^calcium channel activity`GO:0005234^molecular_function^extracellular-glutamate-gated ion channel activity`GO:0008066^molecular_function^glutamate receptor activity`GO:0004970^molecular_function^ionotropic glutamate receptor activity`GO:0070588^biological_process…
TR111261|c0_g2	AT2G17260	1.A.10.1.10	1.A	1.A.10					Glutamate receptor 3.3	.	GO:0016021^cellular_component^integral component of membrane`GO:0005886^cellular_component^plasma membrane`GO:0005262^molecular_function^calcium channel activity`GO:0005234^molecular_function^extracellular-glutamate-gated ion channel activity`GO:0008066^molecular_function^glutamate receptor activity`GO:0004970^molecular_function^ionotropic glutamate receptor activity`GO:0070588^biological_process…
TR40321|c0_g1	AT2G32390	1.A.10.1.10	1.A	1.A.10					Glutamate receptor 3.3	.	GO:0016021^cellular_component^integral component of membrane`GO:0005886^cellular_component^plasma membrane`GO:0005262^molecular_function^calcium channel activity`GO:0005234^molecular_function^extracellular-glutamate-gated ion channel activity`GO:0008066^molecular_function^glutamate receptor activity`GO:0004970^molecular_function^ionotropic glutamate receptor activity`GO:0070588^biological_process…
TR42944|c0_g3		1.A.10.1.10	1.A	1.A.10					Glutamate receptor 3.3	.	GO:0016021^cellular_component^integral component of membrane`GO:0005886^cellular_component^plasma membrane`GO:0005262^molecular_function^calcium channel activity`GO:0005234^molecular_function^extracellular-glutamate-gated ion channel activity`GO:0008066^molecular_function^glutamate receptor activity`GO:0004970^molecular_function^ionotropic glutamate receptor activity`GO:0070588^biological_process…
TR41794|c0_g1	AT1G42540	1.A.10.1.10	1.A	1.A.10					Glutamate receptor 3.4	.	GO:0009507^cellular_component^chloroplast`GO:0016021^cellular_component^integral component of membrane`GO:0005886^cellular_component^plasma membrane`GO:0009536^cellular_component^plastid`GO:0005262^molecular_function^calcium channel activity`GO:0005234^molecular_function^extracellular-glutamate-gated ion channel activity`GO:0008066^molecular_function^glutamate receptor activity`GO:0004970^molecul…
TR77286|c0_g1	AT2G32390	1.A.10.1.10	1.A	1.A.10					Glutamate receptor 3.4	PF13458.1^Peripla_BP_6^Periplasmic binding protein^34-400^E:1.5e-23`PF01094.23^ANF_receptor^Receptor family ligand binding region^51-403^E:4.7e-74`PF00497.15^SBP_bac_3^Bacterial extracellular solute-binding proteins, family 3^525-809^E:1.2e-21`PF00060.21^Lig_chan^Ligand-gated ion channel^588-841^E:7.1e-37	GO:0009507^cellular_component^chloroplast`GO:0016021^cellular_component^integral component of membrane`GO:0005886^cellular_component^plasma membrane`GO:0009536^cellular_component^plastid`GO:0005262^molecular_function^calcium channel activity`GO:0005234^molecular_function^extracellular-glutamate-gated ion channel activity`GO:0008066^molecular_function^glutamate receptor activity`GO:0004970^molecul…
TR42944|c0_g2	AT2G32400	1.A.10.1.10	1.A	1.A.10					Glutamate receptor 3.7	PF13458.1^Peripla_BP_6^Periplasmic binding protein^23-397^E:5.2e-21`PF01094.23^ANF_receptor^Receptor family ligand binding region^40-396^E:7.3e-75`PF00497.15^SBP_bac_3^Bacterial extracellular solute-binding proteins, family 3^477-800^E:5.7e-20`PF00060.21^Lig_chan^Ligand-gated ion channel^580-832^E:2.9e-29	GO:0016021^cellular_component^integral component of membrane`GO:0005886^cellular_component^plasma membrane`GO:0009506^cellular_component^plasmodesma`GO:0005262^molecular_function^calcium channel activity`GO:0005234^molecular_function^extracellular-glutamate-gated ion channel activity`GO:0008066^molecular_function^glutamate receptor activity`GO:0004970^molecular_function^ionotropic glutamate recep…
TR63017|c0_g1		1.A.10.1.24	1.A	1.A.10					Glutamate receptor 2.1	.	GO:0016021^cellular_component^integral component of membrane`GO:0005886^cellular_component^plasma membrane`GO:0005262^molecular_function^calcium channel activity`GO:0005234^molecular_function^extracellular-glutamate-gated ion channel activity`GO:0008066^molecular_function^glutamate receptor activity`GO:0004970^molecular_function^ionotropic glutamate receptor activity`GO:0070588^biological_process…
TR112928|c0_g1		1.A.10.1.24	1.A	1.A.10					Glutamate receptor 2.8	.	GO:0016021^cellular_component^integral component of membrane`GO:0005886^cellular_component^plasma membrane`GO:0005262^molecular_function^calcium channel activity`GO:0005234^molecular_function^extracellular-glutamate-gated ion channel activity`GO:0008066^molecular_function^glutamate receptor activity`GO:0004970^molecular_function^ionotropic glutamate receptor activity`GO:0070588^biological_process…
TR40321|c2_g1	AT3G51480	1.A.10.1.24	1.A	1.A.10	calcium	cation	secretory pathway	PM	Glutamate receptor 3.6	PF13458.1^Peripla_BP_6^Periplasmic binding protein^46-409^E:3.7e-16`PF01094.23^ANF_receptor^Receptor family ligand binding region^55-411^E:1.6e-74`PF00497.15^SBP_bac_3^Bacterial extracellular solute-binding proteins, family 3^492-816^E:8.6e-20`PF00060.21^Lig_chan^Ligand-gated ion channel^597-847^E:3.5e-34	GO:0016021^cellular_component^integral component of membrane`GO:0005886^cellular_component^plasma membrane`GO:0005262^molecular_function^calcium channel activity`GO:0005234^molecular_function^extracellular-glutamate-gated ion channel activity`GO:0008066^molecular_function^glutamate receptor activity`GO:0004970^molecular_function^ionotropic glutamate receptor activity`GO:0070588^biological_process…
TR40321|c1_g1	AT3G51480	1.A.10.1.24	1.A	1.A.10	calcium	cation	secretory pathway	PM	Glutamate receptor 3.6	PF13458.1^Peripla_BP_6^Periplasmic binding protein^44-193^E:5.4e-11`PF01094.23^ANF_receptor^Receptor family ligand binding region^52-200^E:3.1e-41	GO:0016021^cellular_component^integral component of membrane`GO:0005886^cellular_component^plasma membrane`GO:0005262^molecular_function^calcium channel activity`GO:0005234^molecular_function^extracellular-glutamate-gated ion channel activity`GO:0008066^molecular_function^glutamate receptor activity`GO:0004970^molecular_function^ionotropic glutamate receptor activity`GO:0070588^biological_process…
TR67674|c0_g1	AT3G51480	1.A.10.1.24	1.A	1.A.10	calcium	cation	secretory pathway	PM	Glutamate receptor 3.6	PF00497.15^SBP_bac_3^Bacterial extracellular solute-binding proteins, family 3^5-89^E:2.2e-07	GO:0016021^cellular_component^integral component of membrane`GO:0005886^cellular_component^plasma membrane`GO:0005262^molecular_function^calcium channel activity`GO:0005234^molecular_function^extracellular-glutamate-gated ion channel activity`GO:0008066^molecular_function^glutamate receptor activity`GO:0004970^molecular_function^ionotropic glutamate receptor activity`GO:0070588^biological_process…
TR40321|c1_g2	AT3G51480	1.A.10.1.24	1.A	1.A.10	calcium	cation	secretory pathway	PM	Glutamate receptor 3.6	PF01094.23^ANF_receptor^Receptor family ligand binding region^4-108^E:7.6e-32`PF13458.1^Peripla_BP_6^Periplasmic binding protein^8-101^E:2.1e-07	GO:0016021^cellular_component^integral component of membrane`GO:0005886^cellular_component^plasma membrane`GO:0005262^molecular_function^calcium channel activity`GO:0005234^molecular_function^extracellular-glutamate-gated ion channel activity`GO:0008066^molecular_function^glutamate receptor activity`GO:0004970^molecular_function^ionotropic glutamate receptor activity`GO:0070588^biological_process…
TR9390|c0_g1		1.A.10.1.7	1.A	1.A.10					Glutamate receptor 1.1	PF01094.23^ANF_receptor^Receptor family ligand binding region^4-100^E:1.7e-07	GO:0016021^cellular_component^integral component of membrane`GO:0005886^cellular_component^plasma membrane`GO:0005262^molecular_function^calcium channel activity`GO:0005261^molecular_function^cation channel activity`GO:0005234^molecular_function^extracellular-glutamate-gated ion channel activity`GO:0008066^molecular_function^glutamate receptor activity`GO:0004970^molecular_function^ionotropic glu…
TR99351|c0_g1	AT3G47430	1.A.101.1.3	1.A	1.A.101					Peroxisomal membrane protein 11-4	PF05648.9^PEX11^Peroxisomal biogenesis factor 11 (PEX11)^24-244^E:1.4e-51	GO:0005779^cellular_component^integral component of peroxisomal membrane`GO:0006098^biological_process^pentose-phosphate shunt`GO:0016559^biological_process^peroxisome fission`GO:0044375^biological_process^regulation of peroxisome size
TR80961|c0_g1	AT1G47750	1.A.101.1.3	1.A	1.A.101					Peroxisomal membrane protein 11A	PF05648.9^PEX11^Peroxisomal biogenesis factor 11 (PEX11)^39-266^E:7.5e-44	GO:0005779^cellular_component^integral component of peroxisomal membrane`GO:0005777^cellular_component^peroxisome`GO:0042802^molecular_function^identical protein binding`GO:0016559^biological_process^peroxisome fission`GO:0007031^biological_process^peroxisome organization`GO:0044375^biological_process^regulation of peroxisome size
TR35234|c0_g1	AT1G01820	1.A.101.6.4	1.A	1.A.101					Peroxisomal membrane protein 11C	PF05648.9^PEX11^Peroxisomal biogenesis factor 11 (PEX11)^12-226^E:1.1e-45	GO:0005779^cellular_component^integral component of peroxisomal membrane`GO:0005777^cellular_component^peroxisome`GO:0009506^cellular_component^plasmodesma`GO:0042802^molecular_function^identical protein binding`GO:0016559^biological_process^peroxisome fission`GO:0007031^biological_process^peroxisome organization`GO:0044375^biological_process^regulation of peroxisome size	Top1	D0;D3C;D3L	D0	D3C	D3L						Y
TR42586|c0_g1	AT2G34770	1.A.105.1.2	1.A	1.A.105					Fatty acid 2-hydroxylase 1	PF04116.8^FA_hydroxylase^Fatty acid hydroxylase superfamily^87-206^E:1.2e-11	GO:0005789^cellular_component^endoplasmic reticulum membrane`GO:0016021^cellular_component^integral component of membrane`GO:0080132^molecular_function^fatty acid alpha-hydroxylase activity`GO:0005506^molecular_function^iron ion binding`GO:0006633^biological_process^fatty acid biosynthetic process`GO:0043069^biological_process^negative regulation of programmed cell death`GO:0000038^biological_pro…
TR10554|c0_g1	AT2G34770	1.A.105.1.2	1.A	1.A.105					Fatty acid 2-hydroxylase 1	.	GO:0005789^cellular_component^endoplasmic reticulum membrane`GO:0016021^cellular_component^integral component of membrane`GO:0080132^molecular_function^fatty acid alpha-hydroxylase activity`GO:0005506^molecular_function^iron ion binding`GO:0006633^biological_process^fatty acid biosynthetic process`GO:0043069^biological_process^negative regulation of programmed cell death`GO:0000038^biological_pro…
TR54979|c0_g2	AT1G64780	1.A.11	1.A	1.A.11	ammonia	nitrogen	secretory pathway	PM	Ammonium transporter 1 member 2	.	.
TR54979|c0_g3	AT1G64780	1.A.11	1.A	1.A.11	ammonia	nitrogen	secretory pathway	PM	Ammonium transporter 1 member 2	.	GO:0016021^cellular_component^integral component of membrane`GO:0005886^cellular_component^plasma membrane`GO:0008519^molecular_function^ammonium transmembrane transporter activity`GO:0015696^biological_process^ammonium transport`GO:0015843^biological_process^methylammonium transport`GO:0010264^biological_process^myo-inositol hexakisphosphate biosynthetic process
TR54979|c0_g1	AT1G64780	1.A.11	1.A	1.A.11	ammonia	nitrogen	secretory pathway	PM	Ammonium transporter 1 member 2	.	GO:0016021^cellular_component^integral component of membrane`GO:0005886^cellular_component^plasma membrane`GO:0008519^molecular_function^ammonium transmembrane transporter activity`GO:0015696^biological_process^ammonium transport`GO:0015843^biological_process^methylammonium transport`GO:0010264^biological_process^myo-inositol hexakisphosphate biosynthetic process
TR40277|c0_g1	AT1G64780	1.A.11.2.1	1.A	1.A.11	ammonia	nitrogen	secretory pathway	PM	Ammonium transporter 1 member 2	PF00909.16^Ammonium_transp^Ammonium Transporter Family^46-471^E:1.3e-135	GO:0016021^cellular_component^integral component of membrane`GO:0005886^cellular_component^plasma membrane`GO:0008519^molecular_function^ammonium transmembrane transporter activity`GO:0015696^biological_process^ammonium transport`GO:0015843^biological_process^methylammonium transport`GO:0010264^biological_process^myo-inositol hexakisphosphate biosynthetic process
TR113524|c0_g1	AT1G64780	1.A.11.2.1	1.A	1.A.11	ammonia	nitrogen	secretory pathway	PM	Ammonium transporter 1 member 3	PF00909.16^Ammonium_transp^Ammonium Transporter Family^18-375^E:3.6e-113	GO:0016021^cellular_component^integral component of membrane`GO:0008519^molecular_function^ammonium transmembrane transporter activity`GO:0015696^biological_process^ammonium transport
TR43300|c0_g1		1.A.11.2.2	1.A	1.A.11	ammonia	nitrogen			Ammonium transporter 2	.	GO:0016021^cellular_component^integral component of membrane`GO:0005886^cellular_component^plasma membrane`GO:0009506^cellular_component^plasmodesma`GO:0015398^molecular_function^high-affinity secondary active ammonium transmembrane transporter activity`GO:0015696^biological_process^ammonium transport`GO:0009624^biological_process^response to nematode
TR111133|c0_g1	AT2G38290	1.A.11.2.2	1.A	1.A.11	ammonia	nitrogen			Ammonium transporter 3 member 1	PF00909.16^Ammonium_transp^Ammonium Transporter Family^28-448^E:1.4e-78	GO:0016021^cellular_component^integral component of membrane`GO:0008519^molecular_function^ammonium transmembrane transporter activity
TR73696|c0_g1	AT2G38290	1.A.11.2.2	1.A	1.A.11	ammonia	nitrogen			Ammonium transporter 3 member 1	PF00909.16^Ammonium_transp^Ammonium Transporter Family^27-451^E:6.4e-78	GO:0016021^cellular_component^integral component of membrane`GO:0008519^molecular_function^ammonium transmembrane transporter activity
TR14700|c0_g1		1.A.11.2.2	1.A	1.A.11	ammonia	nitrogen			Ammonium transporter 3 member 1	PF00909.16^Ammonium_transp^Ammonium Transporter Family^2-156^E:1.8e-28	GO:0016021^cellular_component^integral component of membrane`GO:0008519^molecular_function^ammonium transmembrane transporter activity
TR54979|c0_g4	AT3G24300	1.A.11.2.4	1.A	1.A.11	ammonia	nitrogen			Ammonium transporter 1 member 1	.	GO:0016021^cellular_component^integral component of membrane`GO:0008519^molecular_function^ammonium transmembrane transporter activity`GO:0015696^biological_process^ammonium transport
TR57739|c0_g1	AT4G13505	1.A.11.2.4	1.A	1.A.11	ammonia	nitrogen			Ammonium transporter 1 member 1	PF00909.16^Ammonium_transp^Ammonium Transporter Family^1-391^E:2.9e-121	GO:0016021^cellular_component^integral component of membrane`GO:0008519^molecular_function^ammonium transmembrane transporter activity`GO:0015696^biological_process^ammonium transport
TR84241|c0_g1	AT1G47330	1.A.112.1.1	1.A	1.A.112	nd	other	secretory pathway	EN	DUF21 domain-containing protein At1g47330	PF01595.15^DUF21^Domain of unknown function DUF21^47-210^E:4.5e-33	GO:0016021^cellular_component^integral component of membrane`GO:0005886^cellular_component^plasma membrane`GO:0030554^molecular_function^adenyl nucleotide binding
TR78849|c0_g1	AT4G14230	1.A.112.1.1	1.A	1.A.112					DUF21 domain-containing protein At4g14240	PF01595.15^DUF21^Domain of unknown function DUF21^37-202^E:2.4e-35	GO:0016021^cellular_component^integral component of membrane`GO:0030554^molecular_function^adenyl nucleotide binding
TR92473|c0_g1	AT4G14230	1.A.112.1.1	1.A	1.A.112					DUF21 domain-containing protein At4g14240	PF00571.23^CBS^CBS domain^24-78^E:0.003	GO:0016021^cellular_component^integral component of membrane`GO:0030554^molecular_function^adenyl nucleotide binding
TR88240|c0_g2	AT4G14230	1.A.112.1.4	1.A	1.A.112					DUF21 domain-containing protein At4g14240	PF01595.15^DUF21^Domain of unknown function DUF21^19-102^E:8.1e-18	GO:0016021^cellular_component^integral component of membrane`GO:0030554^molecular_function^adenyl nucleotide binding
TR88240|c0_g3	AT4G14230	1.A.112.1.4	1.A	1.A.112					DUF21 domain-containing protein At4g14240	PF01595.15^DUF21^Domain of unknown function DUF21^19-102^E:8.1e-18	GO:0016021^cellular_component^integral component of membrane`GO:0030554^molecular_function^adenyl nucleotide binding
TR88240|c0_g1	AT4G14230	1.A.112.1.4	1.A	1.A.112					DUF21 domain-containing protein At4g14240	PF01595.15^DUF21^Domain of unknown function DUF21^19-101^E:2.4e-17	GO:0016021^cellular_component^integral component of membrane`GO:0030554^molecular_function^adenyl nucleotide binding
TR72967|c1_g1	AT2G14520	1.A.112.1.6	1.A	1.A.112					31 kDa ribonucleoprotein, chloroplastic	PF01595.15^DUF21^Domain of unknown function DUF21^15-179^E:1.7e-35`PF00571.23^CBS^CBS domain^205-261^E:0.00056	GO:0009507^cellular_component^chloroplast`GO:0009941^cellular_component^chloroplast envelope`GO:0009570^cellular_component^chloroplast stroma`GO:0009535^cellular_component^chloroplast thylakoid membrane`GO:0030529^cellular_component^ribonucleoprotein complex`GO:0009579^cellular_component^thylakoid`GO:0000166^molecular_function^nucleotide binding`GO:0008266^molecular_function^poly(U) RNA binding`G…
TR45564|c1_g2	AT3G13070	1.A.112.2.7	1.A	1.A.112					Putative DUF21 domain-containing protein At3g13070, chloroplastic	PF01595.15^DUF21^Domain of unknown function DUF21^168-346^E:7.6e-46`PF00571.23^CBS^CBS domain^361-418^E:9.6e-07`PF00571.23^CBS^CBS domain^429-484^E:1.7e-09	GO:0009941^cellular_component^chloroplast envelope`GO:0031969^cellular_component^chloroplast membrane`GO:0016021^cellular_component^integral component of membrane`GO:0030554^molecular_function^adenyl nucleotide binding`GO:0050660^molecular_function^flavin adenine dinucleotide binding`GO:0016614^molecular_function^oxidoreductase activity, acting on CH-OH group of donors`GO:0006810^biological_proce…
TR103732|c0_g8	AT3G62760	1.A.12	1.A	1.A.12	anion	anion	secretory pathway	PM	Glutathione S-transferase F13	PF02798.15^GST_N^Glutathione S-transferase, N-terminal domain^2-75^E:5.9e-18`PF13417.1^GST_N_3^Glutathione S-transferase, N-terminal domain^5-81^E:1.5e-17`PF13409.1^GST_N_2^Glutathione S-transferase, N-terminal domain^11-76^E:7.5e-09`PF00043.20^GST_C^Glutathione S-transferase, C-terminal domain^121-203^E:1.5e-15	GO:0005737^cellular_component^cytoplasm`GO:0005829^cellular_component^cytosol`GO:0004364^molecular_function^glutathione transferase activity`GO:0009636^biological_process^response to toxic substance`GO:0009407^biological_process^toxin catabolic process
TR103732|c0_g7	AT3G62760	1.A.12	1.A	1.A.12	anion	anion	secretory pathway	PM	Glutathione S-transferase F13	PF02798.15^GST_N^Glutathione S-transferase, N-terminal domain^2-53^E:2.5e-13`PF13417.1^GST_N_3^Glutathione S-transferase, N-terminal domain^3-59^E:1.2e-10`PF13409.1^GST_N_2^Glutathione S-transferase, N-terminal domain^3-54^E:9.1e-06`PF00043.20^GST_C^Glutathione S-transferase, C-terminal domain^94-181^E:1e-14	GO:0005737^cellular_component^cytoplasm`GO:0005829^cellular_component^cytosol`GO:0004364^molecular_function^glutathione transferase activity`GO:0009636^biological_process^response to toxic substance`GO:0009407^biological_process^toxin catabolic process
TR61633|c0_g1	AT3G62760	1.A.12	1.A	1.A.12	anion	anion	secretory pathway	PM	Glutathione S-transferase F13	PF00043.20^GST_C^Glutathione S-transferase, C-terminal domain^44-139^E:1.6e-16	GO:0005737^cellular_component^cytoplasm`GO:0005829^cellular_component^cytosol`GO:0004364^molecular_function^glutathione transferase activity`GO:0009636^biological_process^response to toxic substance`GO:0009407^biological_process^toxin catabolic process
TR68835|c2_g5	AT3G09270	1.A.12	1.A	1.A.12	anion	anion	secretory pathway	PM	Probable glutathione S-transferase	PF13417.1^GST_N_3^Glutathione S-transferase, N-terminal domain^2-30^E:7.2e-07`PF02798.15^GST_N^Glutathione S-transferase, N-terminal domain^2-26^E:0.00015`PF13409.1^GST_N_2^Glutathione S-transferase, N-terminal domain^3-26^E:1.1e-05`PF00043.20^GST_C^Glutathione S-transferase, C-terminal domain^65-142^E:1.6e-13`PF13410.1^GST_C_2^Glutathione S-transferase, C-terminal domain^68-132^E:1.4e-05	GO:0005737^cellular_component^cytoplasm`GO:0005829^cellular_component^cytosol`GO:0004364^molecular_function^glutathione transferase activity`GO:0046686^biological_process^response to cadmium ion`GO:0009636^biological_process^response to toxic substance`GO:0009407^biological_process^toxin catabolic process
TR10771|c0_g1		1.A.12.1.2	1.A	1.A.12					Chloride intracellular channel protein 1	.	GO:0072562^cellular_component^blood microparticle`GO:0005903^cellular_component^brush border`GO:0034707^cellular_component^chloride channel complex`GO:0005737^cellular_component^cytoplasm`GO:0005615^cellular_component^extracellular space`GO:0070062^cellular_component^extracellular vesicular exosome`GO:0016020^cellular_component^membrane`GO:0005739^cellular_component^mitochondrion`GO:0005635^cellu…
TR89846|c0_g1	AT1G75270	1.A.12.2.1	1.A	1.A.12					Glutathione S-transferase DHAR1, mitochondrial	.	GO:0048046^cellular_component^apoplast`GO:0009507^cellular_component^chloroplast`GO:0009570^cellular_component^chloroplast stroma`GO:0005829^cellular_component^cytosol`GO:0005739^cellular_component^mitochondrion`GO:0005777^cellular_component^peroxisome`GO:0005886^cellular_component^plasma membrane`GO:0005773^cellular_component^vacuole`GO:0005507^molecular_function^copper ion binding`GO:0045174^mo…
TR99260|c0_g1	AT1G75270	1.A.12.2.1	1.A	1.A.12					Glutathione S-transferase DHAR2	PF13417.1^GST_N_3^Glutathione S-transferase, N-terminal domain^19-88^E:5.4e-20`PF13409.1^GST_N_2^Glutathione S-transferase, N-terminal domain^20-82^E:1.8e-14`PF02798.15^GST_N^Glutathione S-transferase, N-terminal domain^22-80^E:5.1e-08`PF00043.20^GST_C^Glutathione S-transferase, C-terminal domain^117-189^E:3e-05`PF13410.1^GST_C_2^Glutathione S-transferase, C-terminal domain^119-184^E:3.2e-08	GO:0005829^cellular_component^cytosol`GO:0005886^cellular_component^plasma membrane`GO:0043295^molecular_function^glutathione binding`GO:0045174^molecular_function^glutathione dehydrogenase (ascorbate) activity`GO:0004364^molecular_function^glutathione transferase activity`GO:0055114^biological_process^oxidation-reduction process`GO:0010731^biological_process^protein glutathionylation`GO:0009636^…	Top1	D0;D3C;D3L	D0	D3C	D3L						Y
TR73660|c0_g1	AT5G16710	1.A.12.2.1	1.A	1.A.12					Glutathione S-transferase DHAR3, chloroplastic	PF13417.1^GST_N_3^Glutathione S-transferase, N-terminal domain^76-145^E:4.8e-20`PF13409.1^GST_N_2^Glutathione S-transferase, N-terminal domain^77-139^E:3.1e-16`PF02798.15^GST_N^Glutathione S-transferase, N-terminal domain^79-135^E:5.2e-09	GO:0009507^cellular_component^chloroplast`GO:0009941^cellular_component^chloroplast envelope`GO:0009570^cellular_component^chloroplast stroma`GO:0045174^molecular_function^glutathione dehydrogenase (ascorbate) activity`GO:0004364^molecular_function^glutathione transferase activity`GO:0055114^biological_process^oxidation-reduction process`GO:0010731^biological_process^protein glutathionylation`GO:…
TR29731|c0_g1		1.A.12.2.2	1.A	1.A.12					Glutathione S-transferase F11	PF02798.15^GST_N^Glutathione S-transferase, N-terminal domain^4-77^E:1.9e-16`PF13417.1^GST_N_3^Glutathione S-transferase, N-terminal domain^8-82^E:1e-13`PF13409.1^GST_N_2^Glutathione S-transferase, N-terminal domain^16-78^E:1.6e-08`PF00043.20^GST_C^Glutathione S-transferase, C-terminal domain^130-206^E:1.5e-09	GO:0005737^cellular_component^cytoplasm`GO:0005829^cellular_component^cytosol`GO:0004364^molecular_function^glutathione transferase activity`GO:0006979^biological_process^response to oxidative stress`GO:0009636^biological_process^response to toxic substance`GO:0009407^biological_process^toxin catabolic process
TR51348|c1_g1	AT1G10370	1.A.12.2.2	1.A	1.A.12					Glutathione S-transferase U17	PF13417.1^GST_N_3^Glutathione S-transferase, N-terminal domain^9-79^E:5.4e-15`PF13409.1^GST_N_2^Glutathione S-transferase, N-terminal domain^15-78^E:6.3e-09`PF02798.15^GST_N^Glutathione S-transferase, N-terminal domain^17-78^E:1.4e-08`PF14497.1^GST_C_3^Glutathione S-transferase, C-terminal domain^98-199^E:1.3e-06`PF00043.20^GST_C^Glutathione S-transferase, C-terminal domain^99-202^E:2.9e-11`PF134…	GO:0009507^cellular_component^chloroplast`GO:0005737^cellular_component^cytoplasm`GO:0005829^cellular_component^cytosol`GO:0004364^molecular_function^glutathione transferase activity`GO:0009704^biological_process^de-etiolation`GO:0006749^biological_process^glutathione metabolic process`GO:0048527^biological_process^lateral root development`GO:0080148^biological_process^negative regulation of resp…
TR93750|c0_g1	AT1G10370	1.A.12.2.2	1.A	1.A.12					Glutathione S-transferase U17	PF13417.1^GST_N_3^Glutathione S-transferase, N-terminal domain^8-78^E:3.4e-16`PF02798.15^GST_N^Glutathione S-transferase, N-terminal domain^10-77^E:2.6e-11`PF13409.1^GST_N_2^Glutathione S-transferase, N-terminal domain^14-77^E:6.4e-09`PF00043.20^GST_C^Glutathione S-transferase, C-terminal domain^98-201^E:2.9e-06	GO:0009507^cellular_component^chloroplast`GO:0005737^cellular_component^cytoplasm`GO:0005829^cellular_component^cytosol`GO:0004364^molecular_function^glutathione transferase activity`GO:0009704^biological_process^de-etiolation`GO:0006749^biological_process^glutathione metabolic process`GO:0048527^biological_process^lateral root development`GO:0080148^biological_process^negative regulation of resp…
TR78513|c0_g1	AT1G10370	1.A.12.2.2	1.A	1.A.12					Glutathione S-transferase U17	PF13417.1^GST_N_3^Glutathione S-transferase, N-terminal domain^8-78^E:3.5e-14`PF13409.1^GST_N_2^Glutathione S-transferase, N-terminal domain^14-77^E:4.6e-10`PF02798.15^GST_N^Glutathione S-transferase, N-terminal domain^16-77^E:1.6e-11`PF00043.20^GST_C^Glutathione S-transferase, C-terminal domain^121-200^E:3.1e-07	GO:0009507^cellular_component^chloroplast`GO:0005737^cellular_component^cytoplasm`GO:0005829^cellular_component^cytosol`GO:0004364^molecular_function^glutathione transferase activity`GO:0009704^biological_process^de-etiolation`GO:0006749^biological_process^glutathione metabolic process`GO:0048527^biological_process^lateral root development`GO:0080148^biological_process^negative regulation of resp…
TR57347|c5_g12	AT2G29420	1.A.12.2.2	1.A	1.A.12					Glutathione S-transferase U6	PF13417.1^GST_N_3^Glutathione S-transferase, N-terminal domain^15-88^E:8.4e-22`PF02798.15^GST_N^Glutathione S-transferase, N-terminal domain^16-84^E:1.2e-15`PF13409.1^GST_N_2^Glutathione S-transferase, N-terminal domain^21-84^E:1.1e-16	GO:0005737^cellular_component^cytoplasm`GO:0005829^cellular_component^cytosol`GO:0004364^molecular_function^glutathione transferase activity`GO:0009636^biological_process^response to toxic substance`GO:0009407^biological_process^toxin catabolic process
TR78276|c0_g1	AT3G09270	1.A.12.2.2	1.A	1.A.12	anion	anion	secretory pathway	PM	Glutathione S-transferase U8	PF02798.15^GST_N^Glutathione S-transferase, N-terminal domain^6-79^E:1.5e-11`PF13417.1^GST_N_3^Glutathione S-transferase, N-terminal domain^8-81^E:1.7e-17`PF13409.1^GST_N_2^Glutathione S-transferase, N-terminal domain^14-79^E:9.2e-15`PF00043.20^GST_C^Glutathione S-transferase, C-terminal domain^121-188^E:8.9e-12	GO:0005737^cellular_component^cytoplasm`GO:0005829^cellular_component^cytosol`GO:0004364^molecular_function^glutathione transferase activity`GO:0046686^biological_process^response to cadmium ion`GO:0009636^biological_process^response to toxic substance`GO:0009407^biological_process^toxin catabolic process	Top1	D0;D3C;D3L	D0	D3C	D3L						Y
TR111506|c0_g1	AT2G02930	1.A.12.2.2	1.A	1.A.12					Pentatricopeptide repeat-containing protein At5g66520	PF01535.15^PPR^PPR repeat^75-104^E:1.1`PF13812.1^PPR_3^Pentatricopeptide repeat domain^75-107^E:0.0096`PF01535.15^PPR^PPR repeat^148-174^E:0.073`PF13041.1^PPR_2^PPR repeat family^174-220^E:2e-09`PF13812.1^PPR_3^Pentatricopeptide repeat domain^175-208^E:0.046`PF01535.15^PPR^PPR repeat^176-206^E:5.7e-06`PF01535.15^PPR^PPR repeat^249-275^E:0.00012`PF13041.1^PPR_2^PPR repeat family^274-322^E:4.7e-09`…	GO:0004364^molecular_function^glutathione transferase activity`GO:0009734^biological_process^auxin-activated signaling pathway
TR68835|c2_g3	AT2G29460	1.A.12.2.2	1.A	1.A.12					Probable glutathione S-transferase	PF02798.15^GST_N^Glutathione S-transferase, N-terminal domain^5-75^E:1.3e-09`PF13417.1^GST_N_3^Glutathione S-transferase, N-terminal domain^6-78^E:1.8e-17`PF13409.1^GST_N_2^Glutathione S-transferase, N-terminal domain^11-75^E:2.2e-12`PF00043.20^GST_C^Glutathione S-transferase, C-terminal domain^118-195^E:1.2e-10`PF13410.1^GST_C_2^Glutathione S-transferase, C-terminal domain^122-190^E:5.2e-07	GO:0004364^molecular_function^glutathione transferase activity
TR53211|c0_g1	AT4G35020	1.A.12.3.1	1.A	1.A.12					Glutathione S-transferase zeta class	PF02798.15^GST_N^Glutathione S-transferase, N-terminal domain^18-91^E:1.1e-14`PF13417.1^GST_N_3^Glutathione S-transferase, N-terminal domain^21-98^E:1.6e-19`PF13409.1^GST_N_2^Glutathione S-transferase, N-terminal domain^27-92^E:6.7e-16`PF00043.20^GST_C^Glutathione S-transferase, C-terminal domain^125-210^E:2.4e-05	GO:0005737^cellular_component^cytoplasm`GO:0004364^molecular_function^glutathione transferase activity`GO:0009072^biological_process^aromatic amino acid family metabolic process
TR38049|c0_g1		1.A.12.3.1	1.A	1.A.12					Glutathione S-transferase zeta class	PF02798.15^GST_N^Glutathione S-transferase, N-terminal domain^6-80^E:4.7e-17`PF13417.1^GST_N_3^Glutathione S-transferase, N-terminal domain^9-86^E:2.2e-19`PF13409.1^GST_N_2^Glutathione S-transferase, N-terminal domain^15-80^E:3.1e-16`PF00043.20^GST_C^Glutathione S-transferase, C-terminal domain^120-201^E:6.5e-07	GO:0005737^cellular_component^cytoplasm`GO:0004364^molecular_function^glutathione transferase activity`GO:0009072^biological_process^aromatic amino acid family metabolic process
TR96567|c1_g1	AT1G78380	1.A.12.3.1	1.A	1.A.12					Probable glutathione S-transferase parC	PF13417.1^GST_N_3^Glutathione S-transferase, N-terminal domain^7-79^E:5.8e-18`PF13409.1^GST_N_2^Glutathione S-transferase, N-terminal domain^13-76^E:2.9e-12`PF02798.15^GST_N^Glutathione S-transferase, N-terminal domain^15-76^E:3.1e-16`PF00043.20^GST_C^Glutathione S-transferase, C-terminal domain^108-193^E:3.7e-16`PF13410.1^GST_C_2^Glutathione S-transferase, C-terminal domain^122-186^E:2.4e-11	GO:0004364^molecular_function^glutathione transferase activity`GO:0009734^biological_process^auxin-activated signaling pathway
TR114636|c0_g1		1.A.12.3.2	1.A	1.A.12					Glutathione S-transferase F13	PF02798.15^GST_N^Glutathione S-transferase, N-terminal domain^19-94^E:1.7e-20`PF13417.1^GST_N_3^Glutathione S-transferase, N-terminal domain^23-97^E:2.8e-17`PF13409.1^GST_N_2^Glutathione S-transferase, N-terminal domain^29-94^E:2.5e-10	GO:0005737^cellular_component^cytoplasm`GO:0005829^cellular_component^cytosol`GO:0004364^molecular_function^glutathione transferase activity`GO:0009636^biological_process^response to toxic substance`GO:0009407^biological_process^toxin catabolic process
TR56310|c0_g1	AT2G22680	1.A.13.2.1	1.A	1.A.13					Inter-alpha-trypsin inhibitor heavy chain H5	PF13639.1^zf-RING_2^Ring finger domain^154-199^E:9.6e-08`PF00097.20^zf-C3HC4^Zinc finger, C3HC4 type (RING finger)^155-199^E:4.4e-06`PF00092.23^VWA^von Willebrand factor type A domain^340-482^E:1.3e-15`PF13519.1^VWA_2^von Willebrand factor type A domain^340-484^E:1.5e-15`PF13768.1^VWA_3^von Willebrand factor type A domain^340-452^E:3.7e-12	GO:0005576^cellular_component^extracellular region`GO:0004867^molecular_function^serine-type endopeptidase inhibitor activity`GO:0030212^biological_process^hyaluronan metabolic process
TR38988|c1_g1	AT4G37890	1.A.13.2.1	1.A	1.A.13					Inter-alpha-trypsin inhibitor heavy chain H5	PF13639.1^zf-RING_2^Ring finger domain^134-178^E:1.4e-06`PF00097.20^zf-C3HC4^Zinc finger, C3HC4 type (RING finger)^134-178^E:3.3e-05`PF00092.23^VWA^von Willebrand factor type A domain^371-512^E:6.4e-16`PF13519.1^VWA_2^von Willebrand factor type A domain^371-526^E:2.1e-15`PF13768.1^VWA_3^von Willebrand factor type A domain^371-495^E:2.1e-13	GO:0005576^cellular_component^extracellular region`GO:0004867^molecular_function^serine-type endopeptidase inhibitor activity`GO:0030212^biological_process^hyaluronan metabolic process
TR92535|c0_g1	AT2G22680	1.A.13.2.1	1.A	1.A.13					Uncharacterized protein sll0103	PF13519.1^VWA_2^von Willebrand factor type A domain^332-479^E:8.6e-13`PF13768.1^VWA_3^von Willebrand factor type A domain^332-448^E:3.8e-12`PF00092.23^VWA^von Willebrand factor type A domain^332-443^E:1.9e-11	.
TR116452|c0_g1	AT2G38970	1.A.13.2.1	1.A	1.A.13					Uncharacterized protein sll0103	PF13639.1^zf-RING_2^Ring finger domain^83-128^E:3.5e-08`PF00097.20^zf-C3HC4^Zinc finger, C3HC4 type (RING finger)^84-127^E:4.7e-06`PF12861.2^zf-Apc11^Anaphase-promoting complex subunit 11 RING-H2 finger^87-132^E:4e-05`PF05762.9^VWA_CoxE^VWA domain containing CoxE-like protein^264-392^E:4.1e-12`PF13519.1^VWA_2^von Willebrand factor type A domain^277-461^E:6.7e-23`PF00092.23^VWA^von Willebrand fact…	GO:0005515^molecular_function^protein binding`GO:0008270^molecular_function^zinc ion binding`GO:0046872^molecular_function^metal ion binding`GO:0004842^molecular_function^ubiquitin-protein transferase activity`GO:0005680^cellular_component^anaphase-promoting complex
TR42992|c1_g2	AT2G38970	1.A.13.2.1	1.A	1.A.13					Uncharacterized protein sll0103	PF13639.1^zf-RING_2^Ring finger domain^9-54^E:1.1e-09`PF00097.20^zf-C3HC4^Zinc finger, C3HC4 type (RING finger)^10-53^E:7.2e-07`PF13923.1^zf-C3HC4_2^Zinc finger, C3HC4 type (RING finger)^10-53^E:3.8e-05`PF05762.9^VWA_CoxE^VWA domain containing CoxE-like protein^164-284^E:1.2e-07`PF00092.23^VWA^von Willebrand factor type A domain^169-351^E:1.3e-21`PF13519.1^VWA_2^von Willebrand factor type A domai…	GO:0005515^molecular_function^protein binding`GO:0008270^molecular_function^zinc ion binding`GO:0046872^molecular_function^metal ion binding`GO:0042802^molecular_function^identical protein binding
TR84158|c0_g1	AT4G37890	1.A.13.2.1	1.A	1.A.13					Uncharacterized protein sll0103	PF13519.1^VWA_2^von Willebrand factor type A domain^184-331^E:2.6e-12`PF00092.23^VWA^von Willebrand factor type A domain^184-292^E:1.5e-11`PF13768.1^VWA_3^von Willebrand factor type A domain^184-328^E:8.8e-11	.
TR110638|c0_g1	AT5G60710	1.A.13.2.1	1.A	1.A.13					Uncharacterized protein sll0103	PF13639.1^zf-RING_2^Ring finger domain^75-117^E:3.7e-09`PF00097.20^zf-C3HC4^Zinc finger, C3HC4 type (RING finger)^75-116^E:4.3e-06`PF13923.1^zf-C3HC4_2^Zinc finger, C3HC4 type (RING finger)^75-116^E:0.00027`PF13768.1^VWA_3^von Willebrand factor type A domain^140-154^E:4400`PF05762.9^VWA_CoxE^VWA domain containing CoxE-like protein^259-375^E:3.3e-10`PF00092.23^VWA^von Willebrand factor type A doma…	GO:0005515^molecular_function^protein binding`GO:0008270^molecular_function^zinc ion binding`GO:0046872^molecular_function^metal ion binding
TR112982|c0_g2	AT2G22680	1.A.13.2.1	1.A	1.A.13					Zinc finger (C3HC4-type RING finger) family protein [Source:TAIR;Acc:AT2G22680]	.	.
TR58694|c0_g1	AT3G54780	1.A.13.2.1	1.A	1.A.13					Zinc finger (C3HC4-type RING finger) family protein [Source:TAIR;Acc:AT3G54780]	PF07721.9^TPR_4^Tetratricopeptide repeat^30-53^E:0.17`PF14624.1^Vwaint^VWA / Hh protein intein-like^71-141^E:5.9e-22	GO:0042802^molecular_function^identical protein binding
TR117058|c0_g1	AT5G60710	1.A.13.2.1	1.A	1.A.13					Zinc finger (C3HC4-type RING finger) family protein [Source:TAIR;Acc:AT5G60710]	PF12678.2^zf-rbx1^RING-H2 zinc finger^77-124^E:4.5e-07`PF13639.1^zf-RING_2^Ring finger domain^79-124^E:7.6e-09`PF00097.20^zf-C3HC4^Zinc finger, C3HC4 type (RING finger)^80-123^E:1.9e-06`PF13923.1^zf-C3HC4_2^Zinc finger, C3HC4 type (RING finger)^80-123^E:9.3e-05`PF12861.2^zf-Apc11^Anaphase-promoting complex subunit 11 RING-H2 finger^82-128^E:7.2e-06	GO:0008270^molecular_function^zinc ion binding`GO:0005515^molecular_function^protein binding`GO:0046872^molecular_function^metal ion binding`GO:0004842^molecular_function^ubiquitin-protein transferase activity`GO:0005680^cellular_component^anaphase-promoting complex
TR36083|c0_g1		1.A.13.2.1	1.A	1.A.13						PF12678.2^zf-rbx1^RING-H2 zinc finger^80-135^E:1.8e-09`PF13639.1^zf-RING_2^Ring finger domain^85-135^E:7.2e-10`PF00097.20^zf-C3HC4^Zinc finger, C3HC4 type (RING finger)^86-134^E:6.1e-07`PF13923.1^zf-C3HC4_2^Zinc finger, C3HC4 type (RING finger)^86-134^E:0.00017`PF13768.1^VWA_3^von Willebrand factor type A domain^279-417^E:3.6e-05`PF00092.23^VWA^von Willebrand factor type A domain^282-378^E:4.3e-05	GO:0008270^molecular_function^zinc ion binding`GO:0005515^molecular_function^protein binding`GO:0046872^molecular_function^metal ion binding
TR41743|c0_g1		1.A.13.2.1	1.A	1.A.13						.	.
TR41743|c0_g2		1.A.13.2.1	1.A	1.A.13						.	.
TR60235|c0_g1	AT5G47120	1.A.14.1.1	1.A	1.A.14					Bax inhibitor 1	PF01027.15^Bax1-I^Inhibitor of apoptosis-promoting Bax1^34-232^E:6.3e-34	GO:0005737^cellular_component^cytoplasm`GO:0005783^cellular_component^endoplasmic reticulum`GO:0005789^cellular_component^endoplasmic reticulum membrane`GO:0016021^cellular_component^integral component of membrane`GO:0005635^cellular_component^nuclear envelope`GO:0006983^biological_process^ER overload response`GO:0043066^biological_process^negative regulation of apoptotic process`GO:0043069^biolo…	Top1	D0;D3C;D3L	D0	D3C	D3L						Y
TR11850|c0_g1		1.A.14.1.1	1.A	1.A.14					Bax inhibitor 1	.	GO:0005783^cellular_component^endoplasmic reticulum`GO:0005789^cellular_component^endoplasmic reticulum membrane`GO:0005887^cellular_component^integral component of plasma membrane`GO:0016020^cellular_component^membrane`GO:0005634^cellular_component^nucleus`GO:0032469^biological_process^endoplasmic reticulum calcium ion homeostasis`GO:0070059^biological_process^intrinsic apoptotic signaling pathw…
TR29782|c0_g1		1.A.14.1.5	1.A	1.A.14					Growth hormone-inducible transmembrane protein	PF12811.2^BaxI_1^Bax inhibitor 1 like^2-61^E:3.6e-13`PF12811.2^BaxI_1^Bax inhibitor 1 like^63-103^E:4.5e-09	GO:0070062^cellular_component^extracellular vesicular exosome`GO:0016021^cellular_component^integral component of membrane`GO:0005743^cellular_component^mitochondrial inner membrane`GO:0006915^biological_process^apoptotic process
TR51951|c1_g1	AT4G15470	1.A.14.3.13	1.A	1.A.14					BI1-like protein	PF01027.15^Bax1-I^Inhibitor of apoptosis-promoting Bax1^68-271^E:1e-43	GO:0016021^cellular_component^integral component of membrane	Top1	D0;D3C;D3L	D0	D3C	D3L						Y
TR42193|c0_g1		1.A.14.3.14	1.A	1.A.14					LIM domain-containing protein E	PF00412.17^LIM^LIM domain^2-51^E:1.5e-10	GO:0030864^cellular_component^cortical actin cytoskeleton`GO:0030175^cellular_component^filopodium`GO:0030027^cellular_component^lamellipodium`GO:0005634^cellular_component^nucleus`GO:0005886^cellular_component^plasma membrane`GO:0031143^cellular_component^pseudopodium`GO:0008270^molecular_function^zinc ion binding`GO:0007049^biological_process^cell cycle
TR42193|c0_g2		1.A.14.3.14	1.A	1.A.14					LIM domain-containing protein E	PF00412.17^LIM^LIM domain^2-51^E:1.5e-10	GO:0030864^cellular_component^cortical actin cytoskeleton`GO:0030175^cellular_component^filopodium`GO:0030027^cellular_component^lamellipodium`GO:0005634^cellular_component^nucleus`GO:0005886^cellular_component^plasma membrane`GO:0031143^cellular_component^pseudopodium`GO:0008270^molecular_function^zinc ion binding`GO:0007049^biological_process^cell cycle
TR42193|c0_g3		1.A.14.3.14	1.A	1.A.14					LIM domain-containing protein E	PF00412.17^LIM^LIM domain^2-51^E:1.8e-10	GO:0030864^cellular_component^cortical actin cytoskeleton`GO:0030175^cellular_component^filopodium`GO:0030027^cellular_component^lamellipodium`GO:0005634^cellular_component^nucleus`GO:0005886^cellular_component^plasma membrane`GO:0031143^cellular_component^pseudopodium`GO:0008270^molecular_function^zinc ion binding`GO:0007049^biological_process^cell cycle
TR56792|c0_g1		1.A.14.3.14	1.A	1.A.14					Protein lifeguard 1	.	GO:0016021^cellular_component^integral component of membrane
TR79565|c0_g2	AT3G20920	1.A.15.1.4	1.A	1.A.15					Translocation protein sec62	PF03839.11^Sec62^Translocation protein Sec62^102-247^E:2.4e-13	GO:0005783^cellular_component^endoplasmic reticulum`GO:0005789^cellular_component^endoplasmic reticulum membrane`GO:0030176^cellular_component^integral component of endoplasmic reticulum membrane`GO:0031207^cellular_component^Sec62/Sec63 complex`GO:0008565^molecular_function^protein transporter activity`GO:0006620^biological_process^posttranslational protein targeting to membrane
TR79565|c0_g1	AT3G20920	1.A.15.1.4	1.A	1.A.15					Translocation protein sec62	PF03839.11^Sec62^Translocation protein Sec62^98-244^E:2e-15	GO:0005783^cellular_component^endoplasmic reticulum`GO:0005789^cellular_component^endoplasmic reticulum membrane`GO:0030176^cellular_component^integral component of endoplasmic reticulum membrane`GO:0031207^cellular_component^Sec62/Sec63 complex`GO:0008565^molecular_function^protein transporter activity`GO:0006620^biological_process^posttranslational protein targeting to membrane
TR49403|c0_g1	AT3G20920	1.A.15.1.4	1.A	1.A.15					translocation protein-related [Source:TAIR;Acc:AT3G20920]	.	.						DEG	0v3L_up;3CvL_up		0v3L_up	3CvL_up	Y
TR47655|c1_g4	AT1G73020	1.A.17	1.A	1.A.17	anion	anion	secretory pathway	PM	Anoctamin-like protein Os01g0706700	.	GO:0034707^cellular_component^chloride channel complex`GO:0005254^molecular_function^chloride channel activity
TR47655|c1_g3	AT1G73020	1.A.17.1.11	1.A	1.A.17	anion	anion	secretory pathway	PM	Anoctamin-like protein At1g73020	PF04547.7^Anoctamin^Calcium-activated chloride channel^191-523^E:3.4e-55	GO:0034707^cellular_component^chloride channel complex`GO:0005254^molecular_function^chloride channel activity
TR47655|c1_g2	AT1G73020	1.A.17.1.11	1.A	1.A.17	anion	anion	secretory pathway	PM	Anoctamin-like protein Os01g0706700	PF04547.7^Anoctamin^Calcium-activated chloride channel^1-53^E:8e-18	GO:0034707^cellular_component^chloride channel complex`GO:0005254^molecular_function^chloride channel activity
TR114008|c0_g1		1.A.17.3.1	1.A	1.A.17					Transmembrane protease serine 11D	PF00089.21^Trypsin^Trypsin^4-113^E:2.5e-24	GO:0070062^cellular_component^extracellular vesicular exosome`GO:0005887^cellular_component^integral component of plasma membrane`GO:0004252^molecular_function^serine-type endopeptidase activity`GO:0006508^biological_process^proteolysis
TR58134|c1_g3	AT1G69450	1.A.17.5.1	1.A	1.A.17					CSC1-like protein HYP1	PF13967.1^RSN1_TM^Late exocytosis, associated with Golgi transport^5-168^E:1.3e-40`PF14703.1^DUF4463^Domain of unknown function (DUF4463)^226-286^E:5.3e-05`PF02714.10^DUF221^Domain of unknown function DUF221^305-626^E:7.7e-89	GO:0016021^cellular_component^integral component of membrane`GO:0006811^biological_process^ion transport
TR107067|c1_g2	AT1G10090	1.A.17.5.1	1.A	1.A.17					CSC1-like protein RXW8	PF13967.1^RSN1_TM^Late exocytosis, associated with Golgi transport^5-165^E:6.4e-37`PF02714.10^DUF221^Domain of unknown function DUF221^297-626^E:1.2e-87	GO:0016021^cellular_component^integral component of membrane`GO:0006811^biological_process^ion transport
TR104089|c0_g1	AT1G62320	1.A.17.5.10	1.A	1.A.17					Calcium permeable stress-gated cation channel 1	PF13967.1^RSN1_TM^Late exocytosis, associated with Golgi transport^7-176^E:7.4e-44`PF14703.1^DUF4463^Domain of unknown function (DUF4463)^234-297^E:5.1e-16`PF02714.10^DUF221^Domain of unknown function DUF221^319-362^E:3.2e-11	GO:0016021^cellular_component^integral component of membrane`GO:0005886^cellular_component^plasma membrane`GO:0005227^molecular_function^calcium activated cation channel activity`GO:0098655^biological_process^cation transmembrane transport`GO:0006812^biological_process^cation transport
TR58159|c0_g1	AT4G22120	1.A.17.5.10	1.A	1.A.17					Calcium permeable stress-gated cation channel 1	PF13967.1^RSN1_TM^Late exocytosis, associated with Golgi transport^7-177^E:1.3e-42`PF14703.1^DUF4463^Domain of unknown function (DUF4463)^235-299^E:1e-17`PF02714.10^DUF221^Domain of unknown function DUF221^320-643^E:5e-98	GO:0016021^cellular_component^integral component of membrane`GO:0005886^cellular_component^plasma membrane`GO:0005227^molecular_function^calcium activated cation channel activity`GO:0098655^biological_process^cation transmembrane transport`GO:0006812^biological_process^cation transport
TR69305|c0_g1	AT1G32090	1.A.17.5.10	1.A	1.A.17					CSC1-like protein At1g32090	PF13967.1^RSN1_TM^Late exocytosis, associated with Golgi transport^7-178^E:8.6e-40`PF14703.1^DUF4463^Domain of unknown function (DUF4463)^237-300^E:8.3e-15`PF02714.10^DUF221^Domain of unknown function DUF221^321-644^E:8.9e-100	GO:0016021^cellular_component^integral component of membrane`GO:0005886^cellular_component^plasma membrane`GO:0005227^molecular_function^calcium activated cation channel activity`GO:0098655^biological_process^cation transmembrane transport`GO:0006812^biological_process^cation transport`GO:0071474^biological_process^cellular hyperosmotic response`GO:0051262^biological_process^protein tetramerizati…
TR104089|c0_g2	AT3G21620	1.A.17.5.10	1.A	1.A.17					CSC1-like protein At3g21620	PF02714.10^DUF221^Domain of unknown function DUF221^2-201^E:1.2e-58	GO:0016021^cellular_component^integral component of membrane`GO:0006811^biological_process^ion transport
TR1611|c0_g1		1.A.17.5.18	1.A	1.A.17					Uncharacterized protein RSN1	PF12621.3^DUF3779^Phosphate metabolism protein^27-123^E:1.6e-32	GO:0016021^cellular_component^integral component of membrane`GO:0016020^cellular_component^membrane`GO:0006893^biological_process^Golgi to plasma membrane transport`GO:0006811^biological_process^ion transport
TR71274|c0_g1	AT4G35870	1.A.17.5.2	1.A	1.A.17					CSC1-like protein At4g35870	PF13967.1^RSN1_TM^Late exocytosis, associated with Golgi transport^77-176^E:5.5e-12`PF02714.10^DUF221^Domain of unknown function DUF221^348-600^E:2.3e-24`PF02714.10^DUF221^Domain of unknown function DUF221^671-758^E:2e-14	GO:0016021^cellular_component^integral component of membrane`GO:0006811^biological_process^ion transport`GO:0006623^biological_process^protein targeting to vacuole
TR47307|c0_g1	AT1G30360	1.A.17.5.9	1.A	1.A.17					CSC1-like protein ERD4	PF13967.1^RSN1_TM^Late exocytosis, associated with Golgi transport^5-165^E:5.9e-33`PF14703.1^DUF4463^Domain of unknown function (DUF4463)^225-294^E:1.5e-12`PF02714.10^DUF221^Domain of unknown function DUF221^314-636^E:3.9e-92	GO:0009507^cellular_component^chloroplast`GO:0009941^cellular_component^chloroplast envelope`GO:0016021^cellular_component^integral component of membrane`GO:0016020^cellular_component^membrane`GO:0005886^cellular_component^plasma membrane`GO:0009506^cellular_component^plasmodesma`GO:0005774^cellular_component^vacuolar membrane`GO:0005773^cellular_component^vacuole`GO:0006811^biological_process^io…	Top1	D0;D3C;D3L	D0	D3C	D3L						Y
TR94295|c2_g2	AT4G22120	1.A.17.5.9	1.A	1.A.17					Protein DDB_G0276689	PF07719.12^TPR_2^Tetratricopeptide repeat^1401-1432^E:0.00081	GO:0016021^cellular_component^integral component of membrane`GO:0006811^biological_process^ion transport
TR101987|c0_g3	AT1G06950	1.A.18.1.1	1.A	1.A.18					Protein TIC110, chloroplastic	.	GO:0009706^cellular_component^chloroplast inner membrane`GO:0016021^cellular_component^integral component of membrane`GO:0015031^biological_process^protein transport
TR41753|c0_g1		1.A.18.1.1	1.A	1.A.18					Protein TIC110, chloroplastic	.	GO:0009706^cellular_component^chloroplast inner membrane`GO:0016021^cellular_component^integral component of membrane`GO:0015031^biological_process^protein transport
TR41753|c0_g2		1.A.18.1.1	1.A	1.A.18					Protein TIC110, chloroplastic	.	GO:0009706^cellular_component^chloroplast inner membrane`GO:0016021^cellular_component^integral component of membrane`GO:0015031^biological_process^protein transport
TR50868|c0_g1	AT4G00290	1.A.23.4.11	1.A	1.A.23	anion	anion	mitochondria	MT	Mechanosensitive ion channel protein 1, mitochondrial	PF00924.13^MS_channel^Mechanosensitive ion channel^319-516^E:2.1e-33	GO:0009507^cellular_component^chloroplast`GO:0009941^cellular_component^chloroplast envelope`GO:0016021^cellular_component^integral component of membrane`GO:0031966^cellular_component^mitochondrial membrane`GO:0005739^cellular_component^mitochondrion`GO:0006811^biological_process^ion transport`GO:0055085^biological_process^transmembrane transport
TR107573|c0_g1		1.A.23.4.11	1.A	1.A.23					Mechanosensitive ion channel protein 1, mitochondrial	.	GO:0009507^cellular_component^chloroplast`GO:0009941^cellular_component^chloroplast envelope`GO:0016021^cellular_component^integral component of membrane`GO:0031966^cellular_component^mitochondrial membrane`GO:0005739^cellular_component^mitochondrion`GO:0006811^biological_process^ion transport`GO:0055085^biological_process^transmembrane transport
TR77661|c0_g2	AT1G78610	1.A.23.4.14	1.A	1.A.23					Mechanosensitive ion channel protein 10	PF13172.1^PepSY_TM_1^PepSY-associated TM helix^240-253^E:1700`PF13172.1^PepSY_TM_1^PepSY-associated TM helix^492-515^E:1`PF00924.13^MS_channel^Mechanosensitive ion channel^500-705^E:9.4e-24	GO:0016021^cellular_component^integral component of membrane`GO:0005886^cellular_component^plasma membrane`GO:0008381^molecular_function^mechanically-gated ion channel activity`GO:0006820^biological_process^anion transport`GO:0050982^biological_process^detection of mechanical stimulus`GO:0034220^biological_process^ion transmembrane transport`GO:0010150^biological_process^leaf senescence`GO:009746…
TR118480|c1_g1	AT1G78610	1.A.23.4.14	1.A	1.A.23					Mechanosensitive ion channel protein 10	PF00924.13^MS_channel^Mechanosensitive ion channel^3-162^E:5.1e-19	GO:0016021^cellular_component^integral component of membrane`GO:0005886^cellular_component^plasma membrane`GO:0008381^molecular_function^mechanically-gated ion channel activity`GO:0006820^biological_process^anion transport`GO:0050982^biological_process^detection of mechanical stimulus`GO:0034220^biological_process^ion transmembrane transport`GO:0010150^biological_process^leaf senescence`GO:009746…
TR77661|c0_g1	AT1G78610	1.A.23.4.14	1.A	1.A.23					Mechanosensitive ion channel protein 10	.	GO:0016021^cellular_component^integral component of membrane`GO:0005886^cellular_component^plasma membrane`GO:0008381^molecular_function^mechanically-gated ion channel activity`GO:0006820^biological_process^anion transport`GO:0050982^biological_process^detection of mechanical stimulus`GO:0034220^biological_process^ion transmembrane transport`GO:0010150^biological_process^leaf senescence`GO:009746…
TR47831|c0_g1	AT3G14810	1.A.23.4.14	1.A	1.A.23					Mechanosensitive ion channel protein 10	PF00924.13^MS_channel^Mechanosensitive ion channel^43-123^E:3.5e-06	GO:0016021^cellular_component^integral component of membrane`GO:0005886^cellular_component^plasma membrane`GO:0008381^molecular_function^mechanically-gated ion channel activity`GO:0006820^biological_process^anion transport`GO:0050982^biological_process^detection of mechanical stimulus`GO:0034220^biological_process^ion transmembrane transport`GO:0010150^biological_process^leaf senescence`GO:009746…						DEG	0v3L_up;3CvL_up		0v3L_up	3CvL_up	Y
TR50642|c1_g4	AT3G14810	1.A.23.4.14	1.A	1.A.23					Mechanosensitive ion channel protein 10	PF00924.13^MS_channel^Mechanosensitive ion channel^26-166^E:2.1e-12	GO:0016021^cellular_component^integral component of membrane`GO:0005886^cellular_component^plasma membrane`GO:0008381^molecular_function^mechanically-gated ion channel activity`GO:0006820^biological_process^anion transport`GO:0050982^biological_process^detection of mechanical stimulus`GO:0034220^biological_process^ion transmembrane transport`GO:0010150^biological_process^leaf senescence`GO:009746…	Top1	D3C		D3C							Y
TR106841|c0_g2	AT3G14810	1.A.23.4.14	1.A	1.A.23					Mechanosensitive ion channel protein 10	PF00924.13^MS_channel^Mechanosensitive ion channel^9-151^E:7.6e-19	GO:0016021^cellular_component^integral component of membrane`GO:0005886^cellular_component^plasma membrane`GO:0008381^molecular_function^mechanically-gated ion channel activity`GO:0006820^biological_process^anion transport`GO:0050982^biological_process^detection of mechanical stimulus`GO:0034220^biological_process^ion transmembrane transport`GO:0010150^biological_process^leaf senescence`GO:009746…
TR80816|c0_g2	AT5G12080	1.A.23.4.14	1.A	1.A.23					Mechanosensitive ion channel protein 10	PF00924.13^MS_channel^Mechanosensitive ion channel^82-287^E:2.4e-20	GO:0016021^cellular_component^integral component of membrane`GO:0005886^cellular_component^plasma membrane`GO:0008381^molecular_function^mechanically-gated ion channel activity`GO:0006820^biological_process^anion transport`GO:0050982^biological_process^detection of mechanical stimulus`GO:0034220^biological_process^ion transmembrane transport`GO:0010150^biological_process^leaf senescence`GO:009746…
TR50142|c0_g1	AT5G12080	1.A.23.4.14	1.A	1.A.23					Mechanosensitive ion channel protein 10	PF00924.13^MS_channel^Mechanosensitive ion channel^507-592^E:7.4e-06	GO:0016021^cellular_component^integral component of membrane`GO:0005886^cellular_component^plasma membrane`GO:0008381^molecular_function^mechanically-gated ion channel activity`GO:0006820^biological_process^anion transport`GO:0050982^biological_process^detection of mechanical stimulus`GO:0034220^biological_process^ion transmembrane transport`GO:0010150^biological_process^leaf senescence`GO:009746…
TR103652|c0_g1	AT5G12080	1.A.23.4.14	1.A	1.A.23					Mechanosensitive ion channel protein 10	.	GO:0016021^cellular_component^integral component of membrane`GO:0005886^cellular_component^plasma membrane`GO:0008381^molecular_function^mechanically-gated ion channel activity`GO:0006820^biological_process^anion transport`GO:0050982^biological_process^detection of mechanical stimulus`GO:0034220^biological_process^ion transmembrane transport`GO:0010150^biological_process^leaf senescence`GO:009746…
TR19671|c0_g1	AT5G19520	1.A.23.4.14	1.A	1.A.23					Mechanosensitive ion channel protein 10	.	GO:0016021^cellular_component^integral component of membrane`GO:0005886^cellular_component^plasma membrane`GO:0008381^molecular_function^mechanically-gated ion channel activity`GO:0006820^biological_process^anion transport`GO:0050982^biological_process^detection of mechanical stimulus`GO:0034220^biological_process^ion transmembrane transport`GO:0010150^biological_process^leaf senescence`GO:009746…
TR50642|c1_g2		1.A.23.4.14	1.A	1.A.23					Mechanosensitive ion channel protein 10	.	GO:0016021^cellular_component^integral component of membrane`GO:0005886^cellular_component^plasma membrane`GO:0008381^molecular_function^mechanically-gated ion channel activity`GO:0006820^biological_process^anion transport`GO:0050982^biological_process^detection of mechanical stimulus`GO:0034220^biological_process^ion transmembrane transport`GO:0010150^biological_process^leaf senescence`GO:009746…	Top1	D3C		D3C							Y
TR35265|c2_g1		1.A.23.4.14	1.A	1.A.23					Mechanosensitive ion channel protein 10	.	GO:0016021^cellular_component^integral component of membrane`GO:0005886^cellular_component^plasma membrane`GO:0008381^molecular_function^mechanically-gated ion channel activity`GO:0006820^biological_process^anion transport`GO:0050982^biological_process^detection of mechanical stimulus`GO:0034220^biological_process^ion transmembrane transport`GO:0010150^biological_process^leaf senescence`GO:009746…
TR84006|c0_g1		1.A.23.4.14	1.A	1.A.23					Mechanosensitive ion channel protein 10	.	GO:0016021^cellular_component^integral component of membrane`GO:0005886^cellular_component^plasma membrane`GO:0008381^molecular_function^mechanically-gated ion channel activity`GO:0006820^biological_process^anion transport`GO:0050982^biological_process^detection of mechanical stimulus`GO:0034220^biological_process^ion transmembrane transport`GO:0010150^biological_process^leaf senescence`GO:009746…
TR49003|c0_g2		1.A.23.4.14	1.A	1.A.23					Mechanosensitive ion channel protein 10	.	GO:0016021^cellular_component^integral component of membrane`GO:0005886^cellular_component^plasma membrane`GO:0008381^molecular_function^mechanically-gated ion channel activity`GO:0006820^biological_process^anion transport`GO:0050982^biological_process^detection of mechanical stimulus`GO:0034220^biological_process^ion transmembrane transport`GO:0010150^biological_process^leaf senescence`GO:009746…
TR47831|c0_g3		1.A.23.4.14	1.A	1.A.23					Mechanosensitive ion channel protein 10	.	GO:0016021^cellular_component^integral component of membrane`GO:0005886^cellular_component^plasma membrane`GO:0008381^molecular_function^mechanically-gated ion channel activity`GO:0006820^biological_process^anion transport`GO:0050982^biological_process^detection of mechanical stimulus`GO:0034220^biological_process^ion transmembrane transport`GO:0010150^biological_process^leaf senescence`GO:009746…
TR39036|c0_g2		1.A.23.4.14	1.A	1.A.23					Mechanosensitive ion channel protein 10	.	GO:0016021^cellular_component^integral component of membrane`GO:0005886^cellular_component^plasma membrane`GO:0008381^molecular_function^mechanically-gated ion channel activity`GO:0006820^biological_process^anion transport`GO:0050982^biological_process^detection of mechanical stimulus`GO:0034220^biological_process^ion transmembrane transport`GO:0010150^biological_process^leaf senescence`GO:009746…
TR11155|c0_g1		1.A.23.4.14	1.A	1.A.23					Mechanosensitive ion channel protein 10	.	GO:0016021^cellular_component^integral component of membrane`GO:0005886^cellular_component^plasma membrane`GO:0008381^molecular_function^mechanically-gated ion channel activity`GO:0006820^biological_process^anion transport`GO:0050982^biological_process^detection of mechanical stimulus`GO:0034220^biological_process^ion transmembrane transport`GO:0010150^biological_process^leaf senescence`GO:009746…
TR47831|c0_g2		1.A.23.4.14	1.A	1.A.23					Mechanosensitive ion channel protein 4	.	GO:0016021^cellular_component^integral component of membrane`GO:0005886^cellular_component^plasma membrane`GO:0006811^biological_process^ion transport`GO:0055085^biological_process^transmembrane transport	Top1	D3C;D3L		D3C	D3L						Y
TR82133|c0_g1	AT3G14810	1.A.23.4.14	1.A	1.A.23					Mechanosensitive ion channel protein 5	PF00924.13^MS_channel^Mechanosensitive ion channel^4-104^E:1.2e-10	GO:0016021^cellular_component^integral component of membrane`GO:0006811^biological_process^ion transport`GO:0055085^biological_process^transmembrane transport
TR40770|c0_g1		1.A.23.4.14	1.A	1.A.23					Mechanosensitive ion channel protein 8	PF00924.13^MS_channel^Mechanosensitive ion channel^284-390^E:8.8e-05	GO:0016021^cellular_component^integral component of membrane`GO:0006811^biological_process^ion transport`GO:0055085^biological_process^transmembrane transport
TR107129|c2_g2	AT1G78610	1.A.23.4.14	1.A	1.A.23					Mechanosensitive ion channel protein 9	PF00924.13^MS_channel^Mechanosensitive ion channel^371-525^E:5.5e-11	GO:0016021^cellular_component^integral component of membrane`GO:0006811^biological_process^ion transport`GO:0055085^biological_process^transmembrane transport						DEG	3CvL_dn			3CvL_dn	Y
TR104310|c1_g1	AT5G12080	1.A.23.4.14	1.A	1.A.23					Mechanosensitive ion channel protein 9	PF00924.13^MS_channel^Mechanosensitive ion channel^75-278^E:6.4e-24	GO:0016021^cellular_component^integral component of membrane`GO:0005886^cellular_component^plasma membrane`GO:0008381^molecular_function^mechanically-gated ion channel activity`GO:0006820^biological_process^anion transport`GO:0050982^biological_process^detection of mechanical stimulus`GO:0034220^biological_process^ion transmembrane transport`GO:0010150^biological_process^leaf senescence`GO:009746…
TR111294|c0_g3		1.A.23.4.14	1.A	1.A.23					Mechanosensitive ion channel protein 9	PF00924.13^MS_channel^Mechanosensitive ion channel^472-621^E:7.6e-15	GO:0016021^cellular_component^integral component of membrane`GO:0006811^biological_process^ion transport`GO:0055085^biological_process^transmembrane transport	Top1	D3L			D3L	DEG	0v3L_up		0v3L_up		Y
TR93777|c3_g5		1.A.23.4.14	1.A	1.A.23					Mechanosensitive ion channel protein 9	PF00924.13^MS_channel^Mechanosensitive ion channel^78-215^E:1.6e-12	GO:0016021^cellular_component^integral component of membrane`GO:0006811^biological_process^ion transport`GO:0055085^biological_process^transmembrane transport
TR8321|c0_g1		1.A.23.4.14	1.A	1.A.23					Mechanosensitive ion channel protein 9	PF00924.13^MS_channel^Mechanosensitive ion channel^45-110^E:8.9e-05	GO:0016021^cellular_component^integral component of membrane`GO:0005634^cellular_component^nucleus`GO:0005886^cellular_component^plasma membrane`GO:0008381^molecular_function^mechanically-gated ion channel activity`GO:0050982^biological_process^detection of mechanical stimulus`GO:0034220^biological_process^ion transmembrane transport`GO:0080167^biological_process^response to karrikin
TR46120|c0_g10		1.A.23.4.14	1.A	1.A.23					Mechanosensitive ion channel protein 9	PF13833.1^EF-hand_8^EF-hand domain pair^5-36^E:4.7e-05	GO:0016021^cellular_component^integral component of membrane`GO:0005886^cellular_component^plasma membrane`GO:0008381^molecular_function^mechanically-gated ion channel activity`GO:0006820^biological_process^anion transport`GO:0050982^biological_process^detection of mechanical stimulus`GO:0034220^biological_process^ion transmembrane transport`GO:0010150^biological_process^leaf senescence`GO:009746…
TR46120|c1_g2		1.A.23.4.14	1.A	1.A.23					Mechanosensitive ion channel protein 9	.	GO:0016021^cellular_component^integral component of membrane`GO:0005634^cellular_component^nucleus`GO:0005886^cellular_component^plasma membrane`GO:0008381^molecular_function^mechanically-gated ion channel activity`GO:0050982^biological_process^detection of mechanical stimulus`GO:0034220^biological_process^ion transmembrane transport`GO:0080167^biological_process^response to karrikin
TR46120|c1_g4		1.A.23.4.14	1.A	1.A.23					Mechanosensitive ion channel protein 9	.	GO:0016021^cellular_component^integral component of membrane`GO:0005886^cellular_component^plasma membrane`GO:0009506^cellular_component^plasmodesma`GO:0005774^cellular_component^vacuolar membrane`GO:0006811^biological_process^ion transport`GO:0055085^biological_process^transmembrane transport
TR103777|c0_g1		1.A.23.4.14	1.A	1.A.23					Mechanosensitive ion channel protein 9	.	GO:0016021^cellular_component^integral component of membrane`GO:0005886^cellular_component^plasma membrane`GO:0008381^molecular_function^mechanically-gated ion channel activity`GO:0006820^biological_process^anion transport`GO:0050982^biological_process^detection of mechanical stimulus`GO:0034220^biological_process^ion transmembrane transport`GO:0010150^biological_process^leaf senescence`GO:009746…
TR50642|c1_g3		1.A.23.4.14	1.A	1.A.23					Mechanosensitive ion channel protein 9	PF00924.13^MS_channel^Mechanosensitive ion channel^2-94^E:3.3e-06	GO:0016021^cellular_component^integral component of membrane`GO:0005886^cellular_component^plasma membrane`GO:0009506^cellular_component^plasmodesma`GO:0005774^cellular_component^vacuolar membrane`GO:0006811^biological_process^ion transport`GO:0055085^biological_process^transmembrane transport
TR52699|c0_g1	AT2G06510	1.A.23.4.14	1.A	1.A.23					Replication protein A 70 kDa DNA-binding subunit A	PF04057.7^Rep-A_N^Replication factor-A protein 1, N-terminal domain^5-97^E:1.7e-29`PF01336.20^tRNA_anti-codon^OB-fold nucleic acid binding domain^191-274^E:3.4e-10`PF08646.5^Rep_fac-A_C^Replication factor-A C terminal domain^463-614^E:1.7e-52	GO:0016021^cellular_component^integral component of membrane`GO:0005886^cellular_component^plasma membrane`GO:0008381^molecular_function^mechanically-gated ion channel activity`GO:0006820^biological_process^anion transport`GO:0050982^biological_process^detection of mechanical stimulus`GO:0034220^biological_process^ion transmembrane transport`GO:0010150^biological_process^leaf senescence`GO:009746…
TR115130|c0_g1	AT5G10490	1.A.23.4.4	1.A	1.A.23					Mechanosensitive ion channel protein 2, chloroplastic	PF00924.13^MS_channel^Mechanosensitive ion channel^284-491^E:9.3e-31	GO:0009507^cellular_component^chloroplast`GO:0031969^cellular_component^chloroplast membrane`GO:0016021^cellular_component^integral component of membrane`GO:0009526^cellular_component^plastid envelope`GO:0005216^molecular_function^ion channel activity`GO:0010020^biological_process^chloroplast fission`GO:0034220^biological_process^ion transmembrane transport`GO:0009657^biological_process^plastid o…
TR63171|c0_g1	AT5G10490	1.A.23.4.4	1.A	1.A.23					Mechanosensitive ion channel protein 2, chloroplastic	PF00924.13^MS_channel^Mechanosensitive ion channel^240-447^E:2.4e-29	GO:0009507^cellular_component^chloroplast`GO:0031969^cellular_component^chloroplast membrane`GO:0016021^cellular_component^integral component of membrane`GO:0009526^cellular_component^plastid envelope`GO:0005216^molecular_function^ion channel activity`GO:0010020^biological_process^chloroplast fission`GO:0034220^biological_process^ion transmembrane transport`GO:0009657^biological_process^plastid o…
TR30362|c0_g1		1.A.23.4.4	1.A	1.A.23					Mechanosensitive ion channel protein 2, chloroplastic	.	GO:0009507^cellular_component^chloroplast`GO:0031969^cellular_component^chloroplast membrane`GO:0016021^cellular_component^integral component of membrane`GO:0009526^cellular_component^plastid envelope`GO:0005216^molecular_function^ion channel activity`GO:0010020^biological_process^chloroplast fission`GO:0034220^biological_process^ion transmembrane transport`GO:0009657^biological_process^plastid o…
TR22320|c0_g1	AT1G78610	1.A.23.4.7	1.A	1.A.23					Mechanosensitive ion channel protein 4	PF00924.13^MS_channel^Mechanosensitive ion channel^13-121^E:2.3e-16	GO:0016021^cellular_component^integral component of membrane`GO:0005886^cellular_component^plasma membrane`GO:0006811^biological_process^ion transport`GO:0055085^biological_process^transmembrane transport
TR106484|c0_g1		1.A.23.4.7	1.A	1.A.23					Mechanosensitive ion channel protein 4	PF00924.13^MS_channel^Mechanosensitive ion channel^13-94^E:7.6e-07	GO:0016021^cellular_component^integral component of membrane`GO:0005886^cellular_component^plasma membrane`GO:0006811^biological_process^ion transport`GO:0055085^biological_process^transmembrane transport
TR18440|c0_g1	AT1G53470	1.A.23.4.7	1.A	1.A.23					Mechanosensitive ion channel protein 8	.	GO:0016021^cellular_component^integral component of membrane`GO:0006811^biological_process^ion transport`GO:0055085^biological_process^transmembrane transport
TR61563|c0_g1	AT1G53470	1.A.23.4.7	1.A	1.A.23					Mechanosensitive ion channel protein 8	.	GO:0016021^cellular_component^integral component of membrane`GO:0006811^biological_process^ion transport`GO:0055085^biological_process^transmembrane transport
TR27399|c0_g1	AT1G78610	1.A.23.4.7	1.A	1.A.23					Mechanosensitive ion channel protein 8	.	GO:0016021^cellular_component^integral component of membrane`GO:0006811^biological_process^ion transport`GO:0055085^biological_process^transmembrane transport
TR100233|c0_g1	AT1G78610	1.A.23.4.7	1.A	1.A.23					Mechanosensitive ion channel protein 8	PF00924.13^MS_channel^Mechanosensitive ion channel^86-238^E:3.5e-24	GO:0016021^cellular_component^integral component of membrane`GO:0006811^biological_process^ion transport`GO:0055085^biological_process^transmembrane transport
TR21963|c0_g1	AT2G17010	1.A.23.4.7	1.A	1.A.23					Mechanosensitive ion channel protein 8	.	GO:0016021^cellular_component^integral component of membrane`GO:0006811^biological_process^ion transport`GO:0055085^biological_process^transmembrane transport
TR106484|c0_g2		1.A.23.4.7	1.A	1.A.23					Mechanosensitive ion channel protein 8	.	GO:0016021^cellular_component^integral component of membrane`GO:0006811^biological_process^ion transport`GO:0055085^biological_process^transmembrane transport
TR106484|c0_g3		1.A.23.4.7	1.A	1.A.23					Mechanosensitive ion channel protein 8	.	GO:0016021^cellular_component^integral component of membrane`GO:0006811^biological_process^ion transport`GO:0055085^biological_process^transmembrane transport
TR52454|c0_g1		1.A.23.4.7	1.A	1.A.23					Mechanosensitive ion channel protein 8	.	GO:0016021^cellular_component^integral component of membrane`GO:0006811^biological_process^ion transport`GO:0055085^biological_process^transmembrane transport
TR46120|c0_g2		1.A.23.4.7	1.A	1.A.23					Mechanosensitive ion channel protein 8	.	GO:0016021^cellular_component^integral component of membrane`GO:0006811^biological_process^ion transport`GO:0055085^biological_process^transmembrane transport
TR46120|c0_g4		1.A.23.4.7	1.A	1.A.23					Mechanosensitive ion channel protein 8	.	GO:0016021^cellular_component^integral component of membrane`GO:0006811^biological_process^ion transport`GO:0055085^biological_process^transmembrane transport
TR25507|c0_g1		1.A.23.4.7	1.A	1.A.23					Mechanosensitive ion channel protein 8	.	GO:0016021^cellular_component^integral component of membrane`GO:0006811^biological_process^ion transport`GO:0055085^biological_process^transmembrane transport
TR32267|c0_g1		1.A.23.4.7	1.A	1.A.23					Mechanosensitive ion channel protein 8	.	GO:0016021^cellular_component^integral component of membrane`GO:0006811^biological_process^ion transport`GO:0055085^biological_process^transmembrane transport
TR106841|c0_g1	AT2G17010	1.A.23.4.8	1.A	1.A.23					Mechanosensitive ion channel protein 5	.	GO:0016021^cellular_component^integral component of membrane`GO:0006811^biological_process^ion transport`GO:0055085^biological_process^transmembrane transport
TR37980|c0_g1		1.A.23.4.8	1.A	1.A.23					Mechanosensitive ion channel protein 5	PF00924.13^MS_channel^Mechanosensitive ion channel^2-96^E:6.7e-06	GO:0016021^cellular_component^integral component of membrane`GO:0006811^biological_process^ion transport`GO:0055085^biological_process^transmembrane transport
TR97302|c0_g1		1.A.23.4.8	1.A	1.A.23					Mechanosensitive ion channel protein 6	.	GO:0016021^cellular_component^integral component of membrane`GO:0005886^cellular_component^plasma membrane`GO:0009506^cellular_component^plasmodesma`GO:0005774^cellular_component^vacuolar membrane`GO:0006811^biological_process^ion transport`GO:0055085^biological_process^transmembrane transport
TR36924|c0_g1	AT1G61850	1.A.25.3.1	1.A	1.A.25					Phospholipase A I	PF13504.1^LRR_7^Leucine rich repeat^179-194^E:680`PF12799.2^LRR_4^Leucine Rich repeats (2 copies)^202-239^E:1.9e-06`PF00560.28^LRR_1^Leucine Rich Repeat^202-223^E:0.17`PF13504.1^LRR_7^Leucine rich repeat^203-217^E:28`PF13504.1^LRR_7^Leucine rich repeat^225-240^E:99`PF13504.1^LRR_7^Leucine rich repeat^249-259^E:4500`PF13504.1^LRR_7^Leucine rich repeat^272-286^E:8.8`PF13504.1^LRR_7^Leucine rich rep…	GO:0009507^cellular_component^chloroplast`GO:0047372^molecular_function^acylglycerol lipase activity`GO:0004620^molecular_function^phospholipase activity`GO:0050832^biological_process^defense response to fungus`GO:0009695^biological_process^jasmonic acid biosynthetic process`GO:0016042^biological_process^lipid catabolic process
TR51965|c0_g1	AT1G12970	1.A.25.3.1	1.A	1.A.25					Plant intracellular Ras-group-related LRR protein 3	PF13855.1^LRR_8^Leucine rich repeat^188-243^E:3.6e-09`PF12799.2^LRR_4^Leucine Rich repeats (2 copies)^210-247^E:3.3e-08`PF00560.28^LRR_1^Leucine Rich Repeat^210-230^E:0.076`PF13504.1^LRR_7^Leucine rich repeat^210-224^E:20`PF13855.1^LRR_8^Leucine rich repeat^232-289^E:1.8e-07`PF13504.1^LRR_7^Leucine rich repeat^232-247^E:180`PF12799.2^LRR_4^Leucine Rich repeats (2 copies)^255-293^E:1.9e-07`PF13855…	GO:0004674^molecular_function^protein serine/threonine kinase activity`GO:0046777^biological_process^protein autophosphorylation
TR36073|c0_g1	AT4G35470	1.A.25.3.1	1.A	1.A.25					Plant intracellular Ras-group-related LRR protein 4	PF13504.1^LRR_7^Leucine rich repeat^90-99^E:9300`PF13504.1^LRR_7^Leucine rich repeat^269-284^E:16`PF13855.1^LRR_8^Leucine rich repeat^292-349^E:1.1e-10`PF12799.2^LRR_4^Leucine Rich repeats (2 copies)^292-332^E:5e-09`PF00560.28^LRR_1^Leucine Rich Repeat^292-310^E:0.49`PF13504.1^LRR_7^Leucine rich repeat^292-307^E:0.24`PF13855.1^LRR_8^Leucine rich repeat^315-372^E:3.1e-09`PF12799.2^LRR_4^Leucine Ri…	GO:0005886^cellular_component^plasma membrane
TR34320|c1_g1	AT2G19340	1.A.25.3.1	1.A	1.A.25					Plant intracellular Ras-group-related LRR protein 6	PF13855.1^LRR_8^Leucine rich repeat^16-71^E:2.2e-07`PF00560.28^LRR_1^Leucine Rich Repeat^16-34^E:0.015`PF13504.1^LRR_7^Leucine rich repeat^16-28^E:6`PF00560.28^LRR_1^Leucine Rich Repeat^37-58^E:1.1`PF13504.1^LRR_7^Leucine rich repeat^37-52^E:2.4`PF00560.28^LRR_1^Leucine Rich Repeat^60-81^E:0.022`PF13504.1^LRR_7^Leucine rich repeat^60-75^E:7.5`PF13504.1^LRR_7^Leucine rich repeat^83-98^E:24`PF13504…	GO:0005515^molecular_function^protein binding
TR88551|c0_g1	AT3G15410	1.A.25.3.1	1.A	1.A.25					Plant intracellular Ras-group-related LRR protein 6	PF13855.1^LRR_8^Leucine rich repeat^4-44^E:2.5e-06`PF12799.2^LRR_4^Leucine Rich repeats (2 copies)^10-48^E:2.5e-06`PF00560.28^LRR_1^Leucine Rich Repeat^10-29^E:0.47`PF13504.1^LRR_7^Leucine rich repeat^10-25^E:1.2`PF13516.1^LRR_6^Leucine Rich repeat^31-55^E:0.52`PF12799.2^LRR_4^Leucine Rich repeats (2 copies)^33-72^E:2e-08`PF13855.1^LRR_8^Leucine rich repeat^33-91^E:5.1e-11`PF00560.28^LRR_1^Leucin…	GO:0005515^molecular_function^protein binding	Top1	D3C		D3C							Y
TR40710|c1_g1	AT5G07910	1.A.25.3.1	1.A	1.A.25					Plant intracellular Ras-group-related LRR protein 7	PF13504.1^LRR_7^Leucine rich repeat^68-83^E:1000`PF12799.2^LRR_4^Leucine Rich repeats (2 copies)^91-129^E:9.8e-07`PF13504.1^LRR_7^Leucine rich repeat^91-106^E:110`PF12799.2^LRR_4^Leucine Rich repeats (2 copies)^114-152^E:3.5e-09`PF13855.1^LRR_8^Leucine rich repeat^114-154^E:2.1e-06`PF00560.28^LRR_1^Leucine Rich Repeat^114-135^E:0.048`PF13504.1^LRR_7^Leucine rich repeat^114-129^E:1.2`PF00560.28^LR…	GO:0005886^cellular_component^plasma membrane
TR75253|c0_g1		1.A.25.3.1	1.A	1.A.25					Plant intracellular Ras-group-related LRR protein 8	PF13881.1^Rad60-SLD_2^Ubiquitin-2 like Rad60 SUMO-like^13-74^E:0.0026`PF00240.18^ubiquitin^Ubiquitin family^19-83^E:4.7e-16`PF13504.1^LRR_7^Leucine rich repeat^137-146^E:7200`PF13855.1^LRR_8^Leucine rich repeat^157-215^E:1.7e-06`PF00560.28^LRR_1^Leucine Rich Repeat^157-175^E:0.098`PF13504.1^LRR_7^Leucine rich repeat^157-170^E:7.4`PF13516.1^LRR_6^Leucine Rich repeat^202-217^E:2`PF12799.2^LRR_4^Leu…	GO:0005515^molecular_function^protein binding
TR111453|c0_g1	AT5G05850	1.A.25.3.1	1.A	1.A.25					Plant intracellular Ras-group-related LRR protein 9	PF13855.1^LRR_8^Leucine rich repeat^230-286^E:2.9e-08`PF12799.2^LRR_4^Leucine Rich repeats (2 copies)^251-290^E:1.2e-08`PF13504.1^LRR_7^Leucine rich repeat^251-267^E:1.2`PF00560.28^LRR_1^Leucine Rich Repeat^253-273^E:0.015`PF13855.1^LRR_8^Leucine rich repeat^274-332^E:1.9e-08`PF00560.28^LRR_1^Leucine Rich Repeat^275-294^E:0.72`PF13504.1^LRR_7^Leucine rich repeat^275-290^E:14`PF12799.2^LRR_4^Leuci…	GO:0055046^biological_process^microgametogenesis`GO:0009555^biological_process^pollen development
TR47315|c1_g2		1.A.25.3.1	1.A	1.A.25					Probable disease resistance protein At4g27220	PF13855.1^LRR_8^Leucine rich repeat^43-97^E:3e-07`PF12799.2^LRR_4^Leucine Rich repeats (2 copies)^62-104^E:4.2e-10`PF13504.1^LRR_7^Leucine rich repeat^63-78^E:2`PF13516.1^LRR_6^Leucine Rich repeat^84-102^E:0.019`PF00560.28^LRR_1^Leucine Rich Repeat^86-105^E:0.42`PF13504.1^LRR_7^Leucine rich repeat^86-100^E:2`PF07723.8^LRR_2^Leucine Rich Repeat^86-106^E:0.23`PF13504.1^LRR_7^Leucine rich repeat^109…	GO:0043531^molecular_function^ADP binding`GO:0005524^molecular_function^ATP binding`GO:0006952^biological_process^defense response
TR40724|c0_g3	AT1G27170	1.A.25.3.1	1.A	1.A.25					TMV resistance protein N	PF00931.17^NB-ARC^NB-ARC domain^7-165^E:1.9e-26`PF13504.1^LRR_7^Leucine rich repeat^324-338^E:1500`PF13504.1^LRR_7^Leucine rich repeat^347-358^E:15000`PF00560.28^LRR_1^Leucine Rich Repeat^374-393^E:0.16`PF13504.1^LRR_7^Leucine rich repeat^374-390^E:26`PF13855.1^LRR_8^Leucine rich repeat^396-454^E:1.2e-07`PF13504.1^LRR_7^Leucine rich repeat^397-412^E:250`PF00560.28^LRR_1^Leucine Rich Repeat^421-44…	GO:0005737^cellular_component^cytoplasm`GO:0043531^molecular_function^ADP binding`GO:0005524^molecular_function^ATP binding`GO:0009626^biological_process^plant-type hypersensitive response`GO:0007165^biological_process^signal transduction
TR47706|c0_g1		1.A.25.3.4	1.A	1.A.25					Disease resistance protein At4g27190	PF00931.17^NB-ARC^NB-ARC domain^1-85^E:5.3e-11`PF13855.1^LRR_8^Leucine rich repeat^178-235^E:1.9e-07`PF13504.1^LRR_7^Leucine rich repeat^182-194^E:2300`PF13504.1^LRR_7^Leucine rich repeat^202-215^E:440`PF13504.1^LRR_7^Leucine rich repeat^227-242^E:110`PF13504.1^LRR_7^Leucine rich repeat^250-265^E:110`PF13504.1^LRR_7^Leucine rich repeat^270-278^E:5100	GO:0043531^molecular_function^ADP binding`GO:0005524^molecular_function^ATP binding`GO:0006952^biological_process^defense response
TR46199|c8_g11	AT5G48780	1.A.25.3.4	1.A	1.A.25					Disease resistance protein RFL1	PF13191.1^AAA_16^AAA ATPase domain^133-213^E:6.6e-07`PF01637.13^Arch_ATPase^Archaeal ATPase^134-260^E:3.5e-09`PF00931.17^NB-ARC^NB-ARC domain^135-415^E:8.1e-45`PF13401.1^AAA_22^AAA domain^154-255^E:2.6e-06	GO:0043531^molecular_function^ADP binding`GO:0005524^molecular_function^ATP binding`GO:0006952^biological_process^defense response`GO:0009617^biological_process^response to bacterium	Top1	D0	D0			DEG	0v3C_dn;3CvL_up	0v3C_dn		3CvL_up	Y
TR101101|c0_g1		1.A.25.3.4	1.A	1.A.25					Disease resistance protein RFL1	PF01637.13^Arch_ATPase^Archaeal ATPase^164-255^E:7.5e-06`PF00931.17^NB-ARC^NB-ARC domain^165-435^E:5.3e-62`PF13401.1^AAA_22^AAA domain^176-265^E:9.6e-09`PF05729.7^NACHT^NACHT domain^179-265^E:2.1e-05	GO:0043531^molecular_function^ADP binding`GO:0005524^molecular_function^ATP binding`GO:0006952^biological_process^defense response`GO:0009617^biological_process^response to bacterium
TR48785|c0_g1		1.A.25.3.4	1.A	1.A.25					Disease resistance protein RPH8A	PF00931.17^NB-ARC^NB-ARC domain^12-122^E:4e-26	GO:0043531^molecular_function^ADP binding`GO:0005524^molecular_function^ATP binding`GO:0009626^biological_process^plant-type hypersensitive response
TR81250|c0_g2	AT1G10920	1.A.25.3.4	1.A	1.A.25					Disease resistance protein RPP13	PF00931.17^NB-ARC^NB-ARC domain^10-116^E:8e-28`PF13401.1^AAA_22^AAA domain^11-102^E:1.7e-06	GO:0005737^cellular_component^cytoplasm`GO:0005886^cellular_component^plasma membrane`GO:0043531^molecular_function^ADP binding`GO:0005524^molecular_function^ATP binding`GO:0009814^biological_process^defense response, incompatible interaction`GO:0009626^biological_process^plant-type hypersensitive response
TR107064|c2_g2	AT1G58390	1.A.25.3.4	1.A	1.A.25					Disease resistance protein RPP13	PF00931.17^NB-ARC^NB-ARC domain^26-173^E:1.4e-33`PF13401.1^AAA_22^AAA domain^41-133^E:3.7e-08	GO:0005737^cellular_component^cytoplasm`GO:0005886^cellular_component^plasma membrane`GO:0043531^molecular_function^ADP binding`GO:0005524^molecular_function^ATP binding`GO:0009814^biological_process^defense response, incompatible interaction`GO:0009626^biological_process^plant-type hypersensitive response
TR75347|c0_g4		1.A.25.3.4	1.A	1.A.25					Disease resistance protein RPP13	PF00931.17^NB-ARC^NB-ARC domain^6-186^E:2e-46`PF13401.1^AAA_22^AAA domain^11-102^E:2.9e-06	GO:0005737^cellular_component^cytoplasm`GO:0005886^cellular_component^plasma membrane`GO:0043531^molecular_function^ADP binding`GO:0005524^molecular_function^ATP binding`GO:0009814^biological_process^defense response, incompatible interaction`GO:0009626^biological_process^plant-type hypersensitive response						DEG	0v3L_up;3CvL_up		0v3L_up	3CvL_up	Y
TR110518|c1_g6		1.A.25.3.4	1.A	1.A.25					Disease resistance protein RPP13	PF00931.17^NB-ARC^NB-ARC domain^7-234^E:2.1e-60`PF13401.1^AAA_22^AAA domain^23-115^E:3.2e-07	GO:0009506^cellular_component^plasmodesma`GO:0043531^molecular_function^ADP binding`GO:0005524^molecular_function^ATP binding`GO:0006952^biological_process^defense response
TR107064|c2_g10		1.A.25.3.4	1.A	1.A.25					Disease resistance protein RPP13	PF00931.17^NB-ARC^NB-ARC domain^2-165^E:3.9e-34	GO:0009506^cellular_component^plasmodesma`GO:0043531^molecular_function^ADP binding`GO:0005524^molecular_function^ATP binding`GO:0006952^biological_process^defense response
TR30341|c0_g1		1.A.25.3.4	1.A	1.A.25					Disease resistance protein RPP13	PF00158.21^Sigma54_activat^Sigma-54 interaction domain^6-56^E:0.00019`PF00931.17^NB-ARC^NB-ARC domain^10-156^E:1.4e-37`PF13401.1^AAA_22^AAA domain^29-121^E:2.3e-07`PF13173.1^AAA_14^AAA domain^29-149^E:2e-06	GO:0005886^cellular_component^plasma membrane`GO:0043531^molecular_function^ADP binding`GO:0005524^molecular_function^ATP binding`GO:0006952^biological_process^defense response
TR96645|c0_g1		1.A.25.3.4	1.A	1.A.25					Disease resistance protein RPP13	PF00931.17^NB-ARC^NB-ARC domain^2-98^E:1.5e-18	GO:0043531^molecular_function^ADP binding`GO:0005524^molecular_function^ATP binding`GO:0006952^biological_process^defense response
TR40309|c3_g13		1.A.25.3.4	1.A	1.A.25					Disease resistance protein RPP13	PF13191.1^AAA_16^AAA ATPase domain^15-112^E:1.7e-06`PF00931.17^NB-ARC^NB-ARC domain^19-161^E:1.5e-37`PF13401.1^AAA_22^AAA domain^35-127^E:2.7e-09	GO:0043531^molecular_function^ADP binding`GO:0005524^molecular_function^ATP binding`GO:0006952^biological_process^defense response
TR75347|c0_g3		1.A.25.3.4	1.A	1.A.25					Disease resistance protein RPP13	PF00931.17^NB-ARC^NB-ARC domain^6-259^E:4.5e-55	GO:0043531^molecular_function^ADP binding`GO:0005524^molecular_function^ATP binding`GO:0006952^biological_process^defense response
TR107064|c2_g7		1.A.25.3.4	1.A	1.A.25					Disease resistance protein RPP13	PF00931.17^NB-ARC^NB-ARC domain^1-144^E:3.4e-22	GO:0005737^cellular_component^cytoplasm`GO:0005886^cellular_component^plasma membrane`GO:0043531^molecular_function^ADP binding`GO:0005524^molecular_function^ATP binding`GO:0009814^biological_process^defense response, incompatible interaction`GO:0009626^biological_process^plant-type hypersensitive response
TR107064|c2_g9		1.A.25.3.4	1.A	1.A.25					Disease resistance protein RPP13	PF00931.17^NB-ARC^NB-ARC domain^2-105^E:1.6e-21	GO:0005737^cellular_component^cytoplasm`GO:0005886^cellular_component^plasma membrane`GO:0043531^molecular_function^ADP binding`GO:0005524^molecular_function^ATP binding`GO:0009814^biological_process^defense response, incompatible interaction`GO:0009626^biological_process^plant-type hypersensitive response
TR81250|c0_g1		1.A.25.3.4	1.A	1.A.25					Disease resistance protein RPP13	PF00931.17^NB-ARC^NB-ARC domain^10-116^E:1.4e-27`PF13401.1^AAA_22^AAA domain^11-102^E:1.1e-07	GO:0005737^cellular_component^cytoplasm`GO:0005886^cellular_component^plasma membrane`GO:0043531^molecular_function^ADP binding`GO:0005524^molecular_function^ATP binding`GO:0009814^biological_process^defense response, incompatible interaction`GO:0009626^biological_process^plant-type hypersensitive response
TR103686|c4_g11	AT1G58410	1.A.25.3.4	1.A	1.A.25					Disease resistance protein RPP8	PF13191.1^AAA_16^AAA ATPase domain^2-65^E:1.7e-06`PF00931.17^NB-ARC^NB-ARC domain^3-82^E:1.1e-15	GO:0043531^molecular_function^ADP binding`GO:0005524^molecular_function^ATP binding`GO:0009626^biological_process^plant-type hypersensitive response						DEG	3CvL_up			3CvL_up	Y
TR101032|c2_g3		1.A.25.3.4	1.A	1.A.25					Disease resistance protein RPP8	PF00931.17^NB-ARC^NB-ARC domain^112-185^E:2.5e-16	GO:0005886^cellular_component^plasma membrane`GO:0043531^molecular_function^ADP binding`GO:0005524^molecular_function^ATP binding`GO:0000166^molecular_function^nucleotide binding`GO:0071446^biological_process^cellular response to salicylic acid stimulus`GO:0006952^biological_process^defense response`GO:0051607^biological_process^defense response to virus`GO:0009626^biological_process^plant-type h…						DEG	3CvL_up			3CvL_up	Y
TR101951|c0_g2		1.A.25.3.4	1.A	1.A.25					Disease resistance protein RPP8	PF00931.17^NB-ARC^NB-ARC domain^3-48^E:1.7e-12	GO:0043531^molecular_function^ADP binding`GO:0005524^molecular_function^ATP binding`GO:0006952^biological_process^defense response
TR58170|c0_g1		1.A.25.3.4	1.A	1.A.25					Disease resistance protein RPP8	.	GO:0005886^cellular_component^plasma membrane`GO:0043531^molecular_function^ADP binding`GO:0005524^molecular_function^ATP binding`GO:0000166^molecular_function^nucleotide binding`GO:0071446^biological_process^cellular response to salicylic acid stimulus`GO:0006952^biological_process^defense response`GO:0051607^biological_process^defense response to virus`GO:0009626^biological_process^plant-type h…
TR109921|c1_g1		1.A.25.3.4	1.A	1.A.25					Disease resistance protein RPS2	PF13855.1^LRR_8^Leucine rich repeat^3-50^E:4e-09`PF13504.1^LRR_7^Leucine rich repeat^3-9^E:4800`PF13516.1^LRR_6^Leucine Rich repeat^17-32^E:0.99`PF13504.1^LRR_7^Leucine rich repeat^18-34^E:1`PF00560.28^LRR_1^Leucine Rich Repeat^19-40^E:0.04`PF13504.1^LRR_7^Leucine rich repeat^42-52^E:660`PF13855.1^LRR_8^Leucine rich repeat^43-96^E:3.6e-07`PF00560.28^LRR_1^Leucine Rich Repeat^67-83^E:0.88`PF13504.…	GO:0043531^molecular_function^ADP binding`GO:0005524^molecular_function^ATP binding`GO:0006952^biological_process^defense response						DEG	3CvL_up			3CvL_up	Y
TR46400|c0_g1	AT5G43725	1.A.25.3.4	1.A	1.A.25					Disease resistance protein RPS5	PF00931.17^NB-ARC^NB-ARC domain^185-389^E:4.3e-56	GO:0005622^cellular_component^intracellular`GO:0005886^cellular_component^plasma membrane`GO:0043531^molecular_function^ADP binding`GO:0005524^molecular_function^ATP binding`GO:0000166^molecular_function^nucleotide binding`GO:0038023^molecular_function^signaling receptor activity`GO:0008219^biological_process^cell death`GO:0006952^biological_process^defense response`GO:0009816^biological_process^…
TR36903|c1_g5		1.A.25.3.4	1.A	1.A.25					Disease resistance RPP8-like protein 3	PF00931.17^NB-ARC^NB-ARC domain^5-106^E:1.2e-17	GO:0043531^molecular_function^ADP binding`GO:0005524^molecular_function^ATP binding`GO:0006952^biological_process^defense response
TR88579|c1_g6		1.A.25.3.4	1.A	1.A.25					Disease resistance RPP8-like protein 3	PF13504.1^LRR_7^Leucine rich repeat^36-43^E:160`PF00560.28^LRR_1^Leucine Rich Repeat^60-81^E:0.0085`PF13504.1^LRR_7^Leucine rich repeat^60-75^E:4.2`PF13504.1^LRR_7^Leucine rich repeat^80-84^E:2300	GO:0043531^molecular_function^ADP binding`GO:0005524^molecular_function^ATP binding`GO:0006952^biological_process^defense response
TR52330|c0_g1		1.A.25.3.4	1.A	1.A.25					Disease resistance RPP8-like protein 3	PF00931.17^NB-ARC^NB-ARC domain^3-108^E:6.7e-21	GO:0009506^cellular_component^plasmodesma`GO:0043531^molecular_function^ADP binding`GO:0005524^molecular_function^ATP binding`GO:0006952^biological_process^defense response
TR83407|c1_g1		1.A.25.3.4	1.A	1.A.25					Disease resistance RPP8-like protein 3	.	GO:0043531^molecular_function^ADP binding`GO:0005524^molecular_function^ATP binding`GO:0006952^biological_process^defense response
TR67430|c0_g1		1.A.25.3.4	1.A	1.A.25					Disease resistance RPP8-like protein 3	PF00931.17^NB-ARC^NB-ARC domain^10-119^E:3.3e-28	GO:0005886^cellular_component^plasma membrane`GO:0043531^molecular_function^ADP binding`GO:0005524^molecular_function^ATP binding`GO:0006952^biological_process^defense response
TR98077|c2_g1		1.A.25.3.4	1.A	1.A.25					Disease susceptibility protein LOV1	.	GO:0043531^molecular_function^ADP binding`GO:0005524^molecular_function^ATP binding`GO:0006952^biological_process^defense response`GO:0009620^biological_process^response to fungus`GO:0002238^biological_process^response to molecule of fungal origin
TR46749|c0_g2		1.A.25.3.4	1.A	1.A.25					Disease susceptibility protein LOV1	PF00931.17^NB-ARC^NB-ARC domain^2-37^E:1.6e-07	GO:0043531^molecular_function^ADP binding`GO:0005524^molecular_function^ATP binding`GO:0006952^biological_process^defense response`GO:0009620^biological_process^response to fungus`GO:0002238^biological_process^response to molecule of fungal origin
TR35445|c0_g1		1.A.25.3.4	1.A	1.A.25					Disease susceptibility protein LOV1	PF00931.17^NB-ARC^NB-ARC domain^3-114^E:4e-28	GO:0043531^molecular_function^ADP binding`GO:0005524^molecular_function^ATP binding`GO:0006952^biological_process^defense response`GO:0009620^biological_process^response to fungus`GO:0002238^biological_process^response to molecule of fungal origin
TR83407|c1_g8		1.A.25.3.4	1.A	1.A.25					Disease susceptibility protein LOV1	.	GO:0043531^molecular_function^ADP binding`GO:0005524^molecular_function^ATP binding`GO:0006952^biological_process^defense response`GO:0009620^biological_process^response to fungus`GO:0002238^biological_process^response to molecule of fungal origin
TR94269|c0_g1		1.A.25.3.4	1.A	1.A.25					Jacalin-related lectin 19	PF01419.12^Jacalin^Jacalin-like lectin domain^24-155^E:5.7e-33	GO:0030246^molecular_function^carbohydrate binding
TR88536|c1_g1		1.A.25.3.4	1.A	1.A.25					Leucine-rich repeat protein soc-2 homolog	.	GO:0043531^molecular_function^ADP binding`GO:0005524^molecular_function^ATP binding`GO:0006952^biological_process^defense response
TR47715|c2_g10		1.A.25.3.4	1.A	1.A.25					Probable disease resistance protein At1g15890	PF00931.17^NB-ARC^NB-ARC domain^5-97^E:2.7e-16	GO:0043531^molecular_function^ADP binding`GO:0005524^molecular_function^ATP binding`GO:0006952^biological_process^defense response
TR47715|c1_g2		1.A.25.3.4	1.A	1.A.25					Probable disease resistance protein At4g27220	PF00931.17^NB-ARC^NB-ARC domain^8-179^E:1.2e-27	GO:0043531^molecular_function^ADP binding`GO:0005524^molecular_function^ATP binding`GO:0006952^biological_process^defense response
TR47715|c2_g9		1.A.25.3.4	1.A	1.A.25					Probable disease resistance protein At4g27220	PF00931.17^NB-ARC^NB-ARC domain^15-132^E:1.7e-20	GO:0043531^molecular_function^ADP binding`GO:0005524^molecular_function^ATP binding`GO:0006952^biological_process^defense response
TR52703|c0_g1	AT4G33300	1.A.25.3.4	1.A	1.A.25					Probable disease resistance protein At4g33300	PF05659.6^RPW8^Arabidopsis broad-spectrum mildew resistance protein RPW8^13-128^E:1.6e-05`PF00931.17^NB-ARC^NB-ARC domain^190-449^E:1.1e-41`PF13504.1^LRR_7^Leucine rich repeat^601-605^E:4600`PF13504.1^LRR_7^Leucine rich repeat^662-672^E:1700`PF13504.1^LRR_7^Leucine rich repeat^687-703^E:72`PF13504.1^LRR_7^Leucine rich repeat^710-727^E:1100`PF13504.1^LRR_7^Leucine rich repeat^736-751^E:31`PF13504.…	GO:0048046^cellular_component^apoplast`GO:0043531^molecular_function^ADP binding`GO:0005524^molecular_function^ATP binding`GO:0042742^biological_process^defense response to bacterium
TR32814|c0_g1		1.A.25.3.4	1.A	1.A.25					Probable disease resistance protein At5g43730	PF00931.17^NB-ARC^NB-ARC domain^154-411^E:6.7e-59`PF05729.7^NACHT^NACHT domain^169-256^E:6.1e-05`PF13401.1^AAA_22^AAA domain^171-277^E:1e-06	GO:0043531^molecular_function^ADP binding`GO:0005524^molecular_function^ATP binding`GO:0006952^biological_process^defense response
TR34667|c0_g3		1.A.25.3.4	1.A	1.A.25					Probable disease resistance protein At5g43730	PF00931.17^NB-ARC^NB-ARC domain^2-149^E:3e-27	GO:0043531^molecular_function^ADP binding`GO:0005524^molecular_function^ATP binding`GO:0006952^biological_process^defense response
TR40787|c1_g1	AT4G14610	1.A.25.3.4	1.A	1.A.25					Probable disease resistance protein At5g63020	PF00931.17^NB-ARC^NB-ARC domain^162-440^E:2.6e-79`PF00560.28^LRR_1^Leucine Rich Repeat^565-585^E:0.17`PF13504.1^LRR_7^Leucine rich repeat^565-579^E:91`PF00560.28^LRR_1^Leucine Rich Repeat^588-608^E:0.32`PF13504.1^LRR_7^Leucine rich repeat^588-602^E:34`PF13504.1^LRR_7^Leucine rich repeat^710-725^E:32`PF13504.1^LRR_7^Leucine rich repeat^811-820^E:3400	GO:0043531^molecular_function^ADP binding`GO:0005524^molecular_function^ATP binding`GO:0006952^biological_process^defense response
TR46171|c12_g10		1.A.25.3.4	1.A	1.A.25					Probable disease resistance protein RDL5	PF00931.17^NB-ARC^NB-ARC domain^1-41^E:1.3e-09	GO:0043531^molecular_function^ADP binding`GO:0005524^molecular_function^ATP binding`GO:0006952^biological_process^defense response
TR109933|c13_g1		1.A.25.3.4	1.A	1.A.25					Probable disease resistance protein RXW24L	PF13504.1^LRR_7^Leucine rich repeat^37-41^E:3500`PF13504.1^LRR_7^Leucine rich repeat^86-98^E:1.4`PF13504.1^LRR_7^Leucine rich repeat^110-119^E:1200`PF13504.1^LRR_7^Leucine rich repeat^134-150^E:6800	GO:0043531^molecular_function^ADP binding`GO:0005524^molecular_function^ATP binding`GO:0009626^biological_process^plant-type hypersensitive response	Top1	D3L			D3L	DEG	0v3L_up;3CvL_up		0v3L_up	3CvL_up	Y
TR43726|c0_g3		1.A.25.3.4	1.A	1.A.25					Probable disease resistance protein RXW24L	.	GO:0043531^molecular_function^ADP binding`GO:0005524^molecular_function^ATP binding`GO:0006952^biological_process^defense response						DEG	0v3C_dn;0v3L_dn	0v3C_dn	0v3L_dn		Y
TR45065|c0_g1		1.A.25.3.4	1.A	1.A.25					Probable disease resistance protein RXW24L	.	GO:0043531^molecular_function^ADP binding`GO:0005524^molecular_function^ATP binding`GO:0006952^biological_process^defense response	Top1	D3C		D3C							Y
TR43726|c0_g5		1.A.25.3.4	1.A	1.A.25					Probable disease resistance protein RXW24L	PF00560.28^LRR_1^Leucine Rich Repeat^150-171^E:0.37	GO:0043531^molecular_function^ADP binding`GO:0005524^molecular_function^ATP binding`GO:0006952^biological_process^defense response						DEG	0v3L_up;3CvL_up		0v3L_up	3CvL_up	Y
TR46139|c8_g1		1.A.25.3.4	1.A	1.A.25					Probable disease resistance protein RXW24L	PF13504.1^LRR_7^Leucine rich repeat^20-24^E:3400`PF13504.1^LRR_7^Leucine rich repeat^42-49^E:3700`PF13504.1^LRR_7^Leucine rich repeat^76-89^E:3100`PF13504.1^LRR_7^Leucine rich repeat^97-106^E:580`PF13504.1^LRR_7^Leucine rich repeat^119-132^E:130`PF13504.1^LRR_7^Leucine rich repeat^144-152^E:1500`PF13504.1^LRR_7^Leucine rich repeat^171-176^E:11000`PF13504.1^LRR_7^Leucine rich repeat^193-210^E:2.8`…	GO:0043531^molecular_function^ADP binding`GO:0005524^molecular_function^ATP binding`GO:0009626^biological_process^plant-type hypersensitive response	Top1	D0;D3L	D0		D3L	DEG	0v3C_dn	0v3C_dn			Y
TR46139|c8_g2		1.A.25.3.4	1.A	1.A.25					Probable disease resistance protein RXW24L	PF00931.17^NB-ARC^NB-ARC domain^1-87^E:1.6e-16`PF00560.28^LRR_1^Leucine Rich Repeat^232-253^E:0.44	GO:0043531^molecular_function^ADP binding`GO:0005524^molecular_function^ATP binding`GO:0006952^biological_process^defense response	Top1	D0;D3L	D0		D3L	DEG	0v3C_dn	0v3C_dn			Y
TR107064|c2_g3		1.A.25.3.4	1.A	1.A.25					Probable disease resistance protein RXW24L	PF13401.1^AAA_22^AAA domain^2-117^E:2.9e-07`PF13191.1^AAA_16^AAA ATPase domain^2-117^E:4.4e-07`PF00931.17^NB-ARC^NB-ARC domain^3-180^E:2.4e-33	GO:0043531^molecular_function^ADP binding`GO:0005524^molecular_function^ATP binding`GO:0006952^biological_process^defense response						DEG	0v3L_up;3CvL_up		0v3L_up	3CvL_up	Y
TR82253|c0_g2		1.A.25.3.4	1.A	1.A.25					Probable disease resistance protein RXW24L	PF13504.1^LRR_7^Leucine rich repeat^3-12^E:260`PF13504.1^LRR_7^Leucine rich repeat^26-32^E:8000`PF13504.1^LRR_7^Leucine rich repeat^51-61^E:93`PF13504.1^LRR_7^Leucine rich repeat^80-85^E:2900`PF13504.1^LRR_7^Leucine rich repeat^99-112^E:14	GO:0043531^molecular_function^ADP binding`GO:0005524^molecular_function^ATP binding`GO:0006952^biological_process^defense response
TR66323|c0_g1		1.A.25.3.4	1.A	1.A.25					Probable disease resistance protein RXW24L	PF13504.1^LRR_7^Leucine rich repeat^8-15^E:770`PF00560.28^LRR_1^Leucine Rich Repeat^32-53^E:0.54`PF13504.1^LRR_7^Leucine rich repeat^32-47^E:23`PF13504.1^LRR_7^Leucine rich repeat^52-56^E:7000`PF13504.1^LRR_7^Leucine rich repeat^81-91^E:39	GO:0043531^molecular_function^ADP binding`GO:0005524^molecular_function^ATP binding`GO:0006952^biological_process^defense response
TR51857|c0_g3		1.A.25.3.4	1.A	1.A.25					Probable disease resistance protein RXW24L	.	GO:0043531^molecular_function^ADP binding`GO:0005524^molecular_function^ATP binding`GO:0006952^biological_process^defense response
TR43726|c0_g6		1.A.25.3.4	1.A	1.A.25					Probable disease resistance protein RXW24L	PF13504.1^LRR_7^Leucine rich repeat^17-32^E:13`PF13504.1^LRR_7^Leucine rich repeat^40-48^E:270`PF13504.1^LRR_7^Leucine rich repeat^64-69^E:4900`PF13504.1^LRR_7^Leucine rich repeat^99-101^E:15000	GO:0043531^molecular_function^ADP binding`GO:0005524^molecular_function^ATP binding`GO:0006952^biological_process^defense response
TR46165|c6_g8		1.A.25.3.4	1.A	1.A.25					Probable disease resistance protein RXW24L	PF00931.17^NB-ARC^NB-ARC domain^2-151^E:2.5e-38	GO:0043531^molecular_function^ADP binding`GO:0005524^molecular_function^ATP binding`GO:0006952^biological_process^defense response
TR47696|c4_g1		1.A.25.3.4	1.A	1.A.25					Probable disease resistance protein RXW24L	PF00931.17^NB-ARC^NB-ARC domain^2-106^E:9.9e-26	GO:0043531^molecular_function^ADP binding`GO:0005524^molecular_function^ATP binding`GO:0006952^biological_process^defense response`GO:0009620^biological_process^response to fungus`GO:0002238^biological_process^response to molecule of fungal origin
TR98077|c2_g3		1.A.25.3.4	1.A	1.A.25					Probable disease resistance protein RXW24L	.	GO:0043531^molecular_function^ADP binding`GO:0005524^molecular_function^ATP binding`GO:0006952^biological_process^defense response
TR103743|c3_g3		1.A.25.3.4	1.A	1.A.25					Probable disease resistance protein RXW24L	.	GO:0043531^molecular_function^ADP binding`GO:0005524^molecular_function^ATP binding`GO:0009626^biological_process^plant-type hypersensitive response
TR88579|c1_g4		1.A.25.3.4	1.A	1.A.25					Probable disease resistance protein RXW24L	PF13504.1^LRR_7^Leucine rich repeat^9-18^E:240`PF13504.1^LRR_7^Leucine rich repeat^34-48^E:7.1`PF13504.1^LRR_7^Leucine rich repeat^52-60^E:1100`PF13504.1^LRR_7^Leucine rich repeat^82-87^E:1400`PF13504.1^LRR_7^Leucine rich repeat^127-134^E:940	GO:0043531^molecular_function^ADP binding`GO:0005524^molecular_function^ATP binding`GO:0006952^biological_process^defense response
TR46459|c8_g4		1.A.25.3.4	1.A	1.A.25					Probable disease resistance RPP8-like protein 2	PF00931.17^NB-ARC^NB-ARC domain^56-332^E:2.9e-68`PF05729.7^NACHT^NACHT domain^74-192^E:0.00019	GO:0043531^molecular_function^ADP binding`GO:0005524^molecular_function^ATP binding`GO:0009626^biological_process^plant-type hypersensitive response						DEG	0v3L_up		0v3L_up		Y
TR75347|c0_g2		1.A.25.3.4	1.A	1.A.25					Probable disease resistance RPP8-like protein 2	PF00931.17^NB-ARC^NB-ARC domain^4-145^E:1.3e-33	GO:0043531^molecular_function^ADP binding`GO:0005524^molecular_function^ATP binding`GO:0006952^biological_process^defense response	Top1	D0;D3L	D0		D3L	DEG	0v3C_dn;3CvL_up	0v3C_dn		3CvL_up	Y
TR36903|c1_g6		1.A.25.3.4	1.A	1.A.25					Probable disease resistance RPP8-like protein 2	PF00931.17^NB-ARC^NB-ARC domain^6-110^E:3e-27	GO:0043531^molecular_function^ADP binding`GO:0005524^molecular_function^ATP binding`GO:0006952^biological_process^defense response
TR115706|c0_g10		1.A.25.3.4	1.A	1.A.25					Probable disease resistance RPP8-like protein 2	PF00931.17^NB-ARC^NB-ARC domain^7-121^E:2.4e-22	GO:0043531^molecular_function^ADP binding`GO:0005524^molecular_function^ATP binding`GO:0006952^biological_process^defense response
TR115706|c0_g5		1.A.25.3.4	1.A	1.A.25					Probable disease resistance RPP8-like protein 2	PF00931.17^NB-ARC^NB-ARC domain^7-121^E:2.2e-22	GO:0043531^molecular_function^ADP binding`GO:0005524^molecular_function^ATP binding`GO:0006952^biological_process^defense response
TR86555|c1_g3		1.A.25.3.4	1.A	1.A.25					Probable disease resistance RPP8-like protein 2	PF00931.17^NB-ARC^NB-ARC domain^12-59^E:1.2e-10	GO:0043531^molecular_function^ADP binding`GO:0005524^molecular_function^ATP binding`GO:0006952^biological_process^defense response
TR88536|c1_g8		1.A.25.3.4	1.A	1.A.25					Probable disease resistance RPP8-like protein 2	.	GO:0043531^molecular_function^ADP binding`GO:0005524^molecular_function^ATP binding`GO:0006952^biological_process^defense response
TR46165|c6_g7		1.A.25.3.4	1.A	1.A.25					Probable disease resistance RPP8-like protein 2	PF00931.17^NB-ARC^NB-ARC domain^81-230^E:1.7e-35`PF13401.1^AAA_22^AAA domain^99-191^E:2.3e-06	GO:0043531^molecular_function^ADP binding`GO:0005524^molecular_function^ATP binding`GO:0006952^biological_process^defense response
TR36903|c1_g4		1.A.25.3.4	1.A	1.A.25					Probable disease resistance RPP8-like protein 2	PF00931.17^NB-ARC^NB-ARC domain^3-83^E:3e-17	GO:0043531^molecular_function^ADP binding`GO:0005524^molecular_function^ATP binding`GO:0009626^biological_process^plant-type hypersensitive response
TR51220|c0_g1		1.A.25.3.4	1.A	1.A.25					Probable disease resistance RPP8-like protein 2	PF00931.17^NB-ARC^NB-ARC domain^1-117^E:1.8e-27	GO:0043531^molecular_function^ADP binding`GO:0005524^molecular_function^ATP binding`GO:0006952^biological_process^defense response
TR110518|c1_g8	AT1G58390	1.A.25.3.4	1.A	1.A.25					Putative disease resistance protein At1g50180	PF00931.17^NB-ARC^NB-ARC domain^5-264^E:1.6e-70`PF13401.1^AAA_22^AAA domain^9-101^E:1.5e-09	GO:0043531^molecular_function^ADP binding`GO:0005524^molecular_function^ATP binding`GO:0006952^biological_process^defense response
TR46171|c12_g5	AT1G58410	1.A.25.3.4	1.A	1.A.25					Putative disease resistance protein At1g50180	PF00931.17^NB-ARC^NB-ARC domain^1-274^E:1.3e-71`PF13401.1^AAA_22^AAA domain^11-101^E:3.6e-09	GO:0009506^cellular_component^plasmodesma`GO:0043531^molecular_function^ADP binding`GO:0005524^molecular_function^ATP binding`GO:0006952^biological_process^defense response
TR98077|c2_g12		1.A.25.3.4	1.A	1.A.25					Putative disease resistance protein At1g50180	PF00931.17^NB-ARC^NB-ARC domain^2-101^E:1.7e-24	GO:0009506^cellular_component^plasmodesma`GO:0043531^molecular_function^ADP binding`GO:0005524^molecular_function^ATP binding`GO:0006952^biological_process^defense response						DEG	0v3C_up;3CvL_dn	0v3C_up		3CvL_dn	Y
TR118875|c0_g1		1.A.25.3.4	1.A	1.A.25					Putative disease resistance protein At1g50180	.	GO:0009506^cellular_component^plasmodesma`GO:0043531^molecular_function^ADP binding`GO:0005524^molecular_function^ATP binding`GO:0006952^biological_process^defense response						DEG	3CvL_up			3CvL_up	Y
TR71807|c0_g3		1.A.25.3.4	1.A	1.A.25					Putative disease resistance protein At1g50180	PF00560.28^LRR_1^Leucine Rich Repeat^68-89^E:0.77	GO:0009506^cellular_component^plasmodesma`GO:0043531^molecular_function^ADP binding`GO:0005524^molecular_function^ATP binding`GO:0006952^biological_process^defense response
TR110518|c1_g7		1.A.25.3.4	1.A	1.A.25					Putative disease resistance protein At1g50180	PF00931.17^NB-ARC^NB-ARC domain^2-167^E:1.3e-40	GO:0009506^cellular_component^plasmodesma`GO:0043531^molecular_function^ADP binding`GO:0005524^molecular_function^ATP binding`GO:0006952^biological_process^defense response
TR75286|c1_g2		1.A.25.3.4	1.A	1.A.25					Putative disease resistance protein At1g50180	PF00560.28^LRR_1^Leucine Rich Repeat^31-52^E:1.1`PF13504.1^LRR_7^Leucine rich repeat^31-38^E:110`PF13504.1^LRR_7^Leucine rich repeat^55-69^E:49`PF13504.1^LRR_7^Leucine rich repeat^77-84^E:390	GO:0009506^cellular_component^plasmodesma`GO:0043531^molecular_function^ADP binding`GO:0005524^molecular_function^ATP binding`GO:0006952^biological_process^defense response
TR39931|c0_g1		1.A.25.3.4	1.A	1.A.25					Putative disease resistance protein At1g50180	PF00931.17^NB-ARC^NB-ARC domain^2-233^E:2.3e-58	GO:0009506^cellular_component^plasmodesma`GO:0043531^molecular_function^ADP binding`GO:0005524^molecular_function^ATP binding`GO:0006952^biological_process^defense response
TR46171|c10_g4		1.A.25.3.4	1.A	1.A.25					Putative disease resistance protein At1g50180	.	GO:0009506^cellular_component^plasmodesma`GO:0043531^molecular_function^ADP binding`GO:0005524^molecular_function^ATP binding`GO:0006952^biological_process^defense response
TR35069|c0_g6		1.A.25.3.4	1.A	1.A.25					Putative disease resistance protein At1g50180	PF13191.1^AAA_16^AAA ATPase domain^58-154^E:2.3e-07`PF00931.17^NB-ARC^NB-ARC domain^62-235^E:2.4e-43`PF13401.1^AAA_22^AAA domain^78-170^E:6.2e-09	GO:0009506^cellular_component^plasmodesma`GO:0043531^molecular_function^ADP binding`GO:0005524^molecular_function^ATP binding`GO:0006952^biological_process^defense response
TR107826|c0_g1		1.A.25.3.4	1.A	1.A.25					Putative disease resistance protein At1g50180	PF00931.17^NB-ARC^NB-ARC domain^1-90^E:6.1e-19	GO:0009506^cellular_component^plasmodesma`GO:0043531^molecular_function^ADP binding`GO:0005524^molecular_function^ATP binding`GO:0006952^biological_process^defense response
TR46171|c12_g13		1.A.25.3.4	1.A	1.A.25					Putative disease resistance protein At1g50180	PF00931.17^NB-ARC^NB-ARC domain^9-129^E:1.7e-28	GO:0009506^cellular_component^plasmodesma`GO:0043531^molecular_function^ADP binding`GO:0005524^molecular_function^ATP binding`GO:0006952^biological_process^defense response
TR114415|c0_g2		1.A.25.3.4	1.A	1.A.25					Putative disease resistance protein At1g58400	PF00931.17^NB-ARC^NB-ARC domain^6-112^E:4.7e-28	GO:0043531^molecular_function^ADP binding`GO:0005524^molecular_function^ATP binding`GO:0006952^biological_process^defense response
TR114415|c0_g1		1.A.25.3.4	1.A	1.A.25					Putative disease resistance protein At1g58400	PF00931.17^NB-ARC^NB-ARC domain^2-105^E:6.7e-27	GO:0043531^molecular_function^ADP binding`GO:0005524^molecular_function^ATP binding`GO:0006952^biological_process^defense response
TR46165|c6_g1		1.A.25.3.4	1.A	1.A.25					Putative disease resistance protein At1g58400	PF12799.2^LRR_4^Leucine Rich repeats (2 copies)^85-124^E:2.4e-06`PF00560.28^LRR_1^Leucine Rich Repeat^110-130^E:0.34	GO:0043531^molecular_function^ADP binding`GO:0005524^molecular_function^ATP binding`GO:0006952^biological_process^defense response
TR42961|c2_g1		1.A.25.3.4	1.A	1.A.25					Putative disease resistance protein At1g59780	.	GO:0043531^molecular_function^ADP binding`GO:0005524^molecular_function^ATP binding`GO:0006952^biological_process^defense response						DEG	3CvL_up			3CvL_up	Y
TR33223|c0_g1		1.A.25.3.4	1.A	1.A.25					Putative disease resistance protein RGA3	PF00931.17^NB-ARC^NB-ARC domain^45-324^E:1e-64	GO:0043531^molecular_function^ADP binding`GO:0005524^molecular_function^ATP binding`GO:0006952^biological_process^defense response
TR110575|c0_g1		1.A.25.3.4	1.A	1.A.25					Putative disease resistance protein RGA4	PF13504.1^LRR_7^Leucine rich repeat^84-99^E:10`PF00560.28^LRR_1^Leucine Rich Repeat^107-128^E:0.15`PF13504.1^LRR_7^Leucine rich repeat^107-122^E:7.3`PF13504.1^LRR_7^Leucine rich repeat^129-146^E:5.7`PF00560.28^LRR_1^Leucine Rich Repeat^154-175^E:0.0043`PF13504.1^LRR_7^Leucine rich repeat^154-170^E:1.4`PF13504.1^LRR_7^Leucine rich repeat^175-180^E:7100	GO:0043531^molecular_function^ADP binding`GO:0005524^molecular_function^ATP binding`GO:0006952^biological_process^defense response						DEG	3CvL_up			3CvL_up	Y
TR110575|c0_g17		1.A.25.3.4	1.A	1.A.25					Putative disease resistance protein RGA4	PF00931.17^NB-ARC^NB-ARC domain^3-149^E:5.4e-36	GO:0043531^molecular_function^ADP binding`GO:0005524^molecular_function^ATP binding`GO:0006952^biological_process^defense response
TR110575|c0_g18		1.A.25.3.4	1.A	1.A.25					Putative disease resistance protein RGA4	PF00931.17^NB-ARC^NB-ARC domain^3-122^E:5e-29	GO:0043531^molecular_function^ADP binding`GO:0005524^molecular_function^ATP binding`GO:0006952^biological_process^defense response
TR49038|c0_g1	AT3G14470	1.A.25.3.4	1.A	1.A.25					Putative disease resistance RPP13-like protein 1	PF00931.17^NB-ARC^NB-ARC domain^2-242^E:1.8e-58`PF13504.1^LRR_7^Leucine rich repeat^363-377^E:11000`PF13504.1^LRR_7^Leucine rich repeat^386-401^E:11`PF13504.1^LRR_7^Leucine rich repeat^408-425^E:250`PF13504.1^LRR_7^Leucine rich repeat^432-441^E:1900`PF13504.1^LRR_7^Leucine rich repeat^576-586^E:11000`PF13504.1^LRR_7^Leucine rich repeat^596-602^E:15000`PF13504.1^LRR_7^Leucine rich repeat^654-668^E…	GO:0043531^molecular_function^ADP binding`GO:0005524^molecular_function^ATP binding`GO:0006952^biological_process^defense response
TR103686|c4_g13	AT1G58410	1.A.25.3.4	1.A	1.A.25					Putative disease resistance RPP13-like protein 2	PF00931.17^NB-ARC^NB-ARC domain^1-190^E:1.8e-43	GO:0043531^molecular_function^ADP binding`GO:0005524^molecular_function^ATP binding`GO:0006952^biological_process^defense response						DEG	3CvL_dn			3CvL_dn	Y
TR71807|c0_g4		1.A.25.3.4	1.A	1.A.25					Putative disease resistance RPP13-like protein 2	PF00560.28^LRR_1^Leucine Rich Repeat^67-88^E:0.23	GO:0043531^molecular_function^ADP binding`GO:0005524^molecular_function^ATP binding`GO:0006952^biological_process^defense response						DEG	0v3C_up;3CvL_dn	0v3C_up		3CvL_dn	Y
TR118942|c0_g3	AT1G58410	1.A.25.3.4	1.A	1.A.25					Putative disease resistance RPP13-like protein 3	PF00931.17^NB-ARC^NB-ARC domain^5-54^E:1.6e-12	GO:0043531^molecular_function^ADP binding`GO:0005524^molecular_function^ATP binding`GO:0006952^biological_process^defense response
TR101032|c2_g1		1.A.25.3.4	1.A	1.A.25					Putative disease resistance RPP13-like protein 3	PF00931.17^NB-ARC^NB-ARC domain^132-205^E:2.2e-16	GO:0043531^molecular_function^ADP binding`GO:0005524^molecular_function^ATP binding`GO:0006952^biological_process^defense response	Top1	D3C		D3C		DEG	0v3C_up	0v3C_up			Y
TR46171|c12_g7		1.A.25.3.4	1.A	1.A.25					Putative disease resistance RPP13-like protein 3	PF00931.17^NB-ARC^NB-ARC domain^1-41^E:6.5e-10	GO:0043531^molecular_function^ADP binding`GO:0005524^molecular_function^ATP binding`GO:0006952^biological_process^defense response
TR101032|c2_g2		1.A.25.3.4	1.A	1.A.25					Putative disease resistance RPP13-like protein 3	PF00931.17^NB-ARC^NB-ARC domain^80-154^E:1.3e-16	GO:0043531^molecular_function^ADP binding`GO:0005524^molecular_function^ATP binding`GO:0006952^biological_process^defense response
TR46749|c0_g1		1.A.25.3.4	1.A	1.A.25					Putative disease resistance RPP13-like protein 3	PF00931.17^NB-ARC^NB-ARC domain^2-37^E:1.1e-07	GO:0043531^molecular_function^ADP binding`GO:0005524^molecular_function^ATP binding`GO:0006952^biological_process^defense response
TR98077|c2_g10		1.A.25.3.4	1.A	1.A.25					Putative late blight resistance protein homolog R1B-12	PF00931.17^NB-ARC^NB-ARC domain^18-71^E:1.2e-10	GO:0005737^cellular_component^cytoplasm`GO:0016020^cellular_component^membrane`GO:0043531^molecular_function^ADP binding`GO:0005524^molecular_function^ATP binding`GO:0009626^biological_process^plant-type hypersensitive response
TR98077|c2_g9		1.A.25.3.4	1.A	1.A.25					Putative late blight resistance protein homolog R1B-12	PF00931.17^NB-ARC^NB-ARC domain^16-70^E:3.1e-11	GO:0043531^molecular_function^ADP binding`GO:0005524^molecular_function^ATP binding`GO:0006952^biological_process^defense response
TR54999|c0_g1	AT1G27180	1.A.25.3.4	1.A	1.A.25					TMV resistance protein N	PF01582.15^TIR^TIR domain^65-191^E:1.5e-26`PF13676.1^TIR_2^TIR domain^65-159^E:5.6e-17`PF00931.17^NB-ARC^NB-ARC domain^236-373^E:1.2e-24`PF05729.7^NACHT^NACHT domain^256-343^E:0.00014`PF00004.24^AAA^ATPase family associated with various cellular activities (AAA)^258-343^E:9.4e-07	GO:0005737^cellular_component^cytoplasm`GO:0043531^molecular_function^ADP binding`GO:0005524^molecular_function^ATP binding`GO:0009626^biological_process^plant-type hypersensitive response`GO:0007165^biological_process^signal transduction
TR88536|c1_g11		1.A.25.3.4	1.A	1.A.25						.	.
TR66693|c0_g1		1.A.27.3.1	1.A	1.A.27					FXYD domain-containing ion transport regulator 5	.	GO:0016021^cellular_component^integral component of membrane`GO:0003779^molecular_function^actin binding`GO:0045296^molecular_function^cadherin binding`GO:0005216^molecular_function^ion channel activity`GO:0030033^biological_process^microvillus assembly`GO:0046588^biological_process^negative regulation of calcium-dependent cell-cell adhesion
TR97144|c0_g1		1.A.27.3.1	1.A	1.A.27					FXYD domain-containing ion transport regulator 5	.	GO:0016021^cellular_component^integral component of membrane`GO:0003779^molecular_function^actin binding`GO:0045296^molecular_function^cadherin binding`GO:0005216^molecular_function^ion channel activity`GO:0030033^biological_process^microvillus assembly`GO:0046588^biological_process^negative regulation of calcium-dependent cell-cell adhesion
TR35082|c1_g1	AT1G51450	1.A.3.1.10	1.A	1.A.3					Set1/Ash2 histone methyltransferase complex subunit ASH2	PF00622.23^SPRY^SPRY domain^317-394^E:4e-09	GO:0035097^cellular_component^histone methyltransferase complex`GO:0071339^cellular_component^MLL1 complex`GO:0005634^cellular_component^nucleus`GO:0048188^cellular_component^Set1C/COMPASS complex`GO:0042800^molecular_function^histone methyltransferase activity (H3-K4 specific)`GO:0046872^molecular_function^metal ion binding`GO:0044212^molecular_function^transcription regulatory region DNA bindin…
TR105123|c0_g1		1.A.3.1.5	1.A	1.A.3					Ryanodine receptor 44F	.	GO:0016021^cellular_component^integral component of membrane`GO:0005875^cellular_component^microtubule associated complex`GO:0033017^cellular_component^sarcoplasmic reticulum membrane`GO:0005509^molecular_function^calcium ion binding`GO:0005219^molecular_function^ryanodine-sensitive calcium-release channel activity`GO:0006816^biological_process^calcium ion transport`GO:0006874^biological_process^…
TR50841|c1_g1	AT2G22010	1.A.3.1.6	1.A	1.A.3					E3 ubiquitin-protein ligase RKP	PF00622.23^SPRY^SPRY domain^145-267^E:2e-23`PF10408.4^Ufd2P_core^Ubiquitin elongating factor core^793-960^E:1.4e-05	GO:0016021^cellular_component^integral component of membrane`GO:0000151^cellular_component^ubiquitin ligase complex`GO:0016874^molecular_function^ligase activity`GO:0004842^molecular_function^ubiquitin-protein transferase activity`GO:0034450^molecular_function^ubiquitin-ubiquitin ligase activity`GO:0008270^molecular_function^zinc ion binding`GO:0060154^biological_process^cellular process regulati…
TR53902|c0_g1		1.A.31.1.3	1.A	1.A.31					Annexin A1	PF00191.15^Annexin^Annexin^32-96^E:1.3e-20`PF00191.15^Annexin^Annexin^103-168^E:1.4e-25`PF00191.15^Annexin^Annexin^187-252^E:2e-20`PF00191.15^Annexin^Annexin^262-290^E:4.2e-08	GO:0016323^cellular_component^basolateral plasma membrane`GO:0009986^cellular_component^cell surface`GO:0005929^cellular_component^cilium`GO:0001533^cellular_component^cornified envelope`GO:0005737^cellular_component^cytoplasm`GO:0005768^cellular_component^endosome`GO:0005576^cellular_component^extracellular region`GO:0005615^cellular_component^extracellular space`GO:0070062^cellular_component^ex…
TR82050|c0_g1		1.A.31.1.4	1.A	1.A.31					Annexin A2	PF00191.15^Annexin^Annexin^52-116^E:3.4e-19`PF00191.15^Annexin^Annexin^123-188^E:9.3e-28`PF00191.15^Annexin^Annexin^207-273^E:2.2e-16`PF00191.15^Annexin^Annexin^283-348^E:4.3e-23	GO:0005604^cellular_component^basement membrane`GO:0009986^cellular_component^cell surface`GO:0005769^cellular_component^early endosome`GO:0005615^cellular_component^extracellular space`GO:0070062^cellular_component^extracellular vesicular exosome`GO:0019897^cellular_component^extrinsic component of plasma membrane`GO:0031902^cellular_component^late endosome membrane`GO:0005811^cellular_component…
TR42562|c0_g1	AT5G12380	1.A.31.1.5	1.A	1.A.31					Annexin D8	PF00191.15^Annexin^Annexin^43-91^E:2.7e-08	GO:0005509^molecular_function^calcium ion binding`GO:0005544^molecular_function^calcium-dependent phospholipid binding`GO:0009409^biological_process^response to cold`GO:0009408^biological_process^response to heat`GO:0009651^biological_process^response to salt stress`GO:0009414^biological_process^response to water deprivation						DEG	0v3C_up;0v3L_up	0v3C_up	0v3L_up		Y
TR47620|c0_g1	AT5G12380	1.A.31.1.5	1.A	1.A.31					Annexin-like protein RJ4	PF00191.15^Annexin^Annexin^15-77^E:2.2e-21`PF00191.15^Annexin^Annexin^90-149^E:7.3e-12`PF00191.15^Annexin^Annexin^168-231^E:1.8e-11`PF00191.15^Annexin^Annexin^246-307^E:9.3e-17	GO:0005509^molecular_function^calcium ion binding`GO:0005544^molecular_function^calcium-dependent phospholipid binding
TR9155|c0_g1		1.A.31.1.7	1.A	1.A.31					Annexin A5	PF00191.15^Annexin^Annexin^38-102^E:6.7e-24	GO:0072563^cellular_component^endothelial microparticle`GO:0009897^cellular_component^external side of plasma membrane`GO:0070062^cellular_component^extracellular vesicular exosome`GO:0005622^cellular_component^intracellular`GO:0005509^molecular_function^calcium ion binding`GO:0005544^molecular_function^calcium-dependent phospholipid binding`GO:0007596^biological_process^blood coagulation`GO:0050…
TR93764|c0_g2		1.A.31.1.8	1.A	1.A.31					Annexin D5	PF00191.15^Annexin^Annexin^5-70^E:3e-22`PF00191.15^Annexin^Annexin^80-145^E:1.3e-25	GO:0005509^molecular_function^calcium ion binding`GO:0005544^molecular_function^calcium-dependent phospholipid binding`GO:0009409^biological_process^response to cold`GO:0009408^biological_process^response to heat`GO:0009639^biological_process^response to red or far red light`GO:0009651^biological_process^response to salt stress`GO:0009414^biological_process^response to water deprivation
TR104326|c0_g1	AT1G11660	1.A.33.1.1	1.A	1.A.33					Heat shock 70 kDa protein 16	PF00012.15^HSP70^Hsp70 protein^3-670^E:7.4e-151	GO:0005618^cellular_component^cell wall`GO:0005829^cellular_component^cytosol`GO:0005634^cellular_component^nucleus`GO:0005886^cellular_component^plasma membrane`GO:0009506^cellular_component^plasmodesma`GO:0005524^molecular_function^ATP binding
TR10676|c0_g1	AT5G02500	1.A.33.1.1	1.A	1.A.33					Heat shock 70 kDa protein 2	PF00012.15^HSP70^Hsp70 protein^1-125^E:1.2e-18	GO:0005524^molecular_function^ATP binding
TR38603|c0_g1	AT2G32120	1.A.33.1.1	1.A	1.A.33					Heat shock 70 kDa protein 8	PF00012.15^HSP70^Hsp70 protein^74-578^E:2.9e-95	GO:0005524^molecular_function^ATP binding`GO:0009408^biological_process^response to heat`GO:0009644^biological_process^response to high light intensity`GO:0042542^biological_process^response to hydrogen peroxide	Top1	D0	D0			DEG	0v3C_dn;0v3L_dn	0v3C_dn	0v3L_dn		Y
TR34285|c0_g1	AT3G12580	1.A.33.1.1	1.A	1.A.33					Heat shock cognate 70 kDa protein	PF00012.15^HSP70^Hsp70 protein^9-618^E:1.1e-274	GO:0005524^molecular_function^ATP binding	Top1	D0;D3C;D3L	D0	D3C	D3L	DEG	0v3C_dn	0v3C_dn			Y
TR42419|c0_g1	AT5G02500	1.A.33.1.1	1.A	1.A.33					Heat shock cognate 70 kDa protein	PF00012.15^HSP70^Hsp70 protein^2-342^E:1.1e-155	GO:0005524^molecular_function^ATP binding	Top1	D0	D0			DEG	0v3C_dn;0v3L_dn	0v3C_dn	0v3L_dn		Y
TR98588|c0_g1	AT5G02500	1.A.33.1.1	1.A	1.A.33					Heat shock cognate 70 kDa protein	PF00012.15^HSP70^Hsp70 protein^1-161^E:2.6e-81	GO:0005524^molecular_function^ATP binding	Top1	D0	D0			DEG	0v3C_dn;0v3L_dn	0v3C_dn	0v3L_dn		Y
TR30338|c0_g1	AT3G12580	1.A.33.1.1	1.A	1.A.33					Heat shock cognate 70 kDa protein 1	PF00012.15^HSP70^Hsp70 protein^1-90^E:1.3e-11	GO:0005524^molecular_function^ATP binding	Top1	D0	D0			DEG	0v3C_dn;0v3L_dn	0v3C_dn	0v3L_dn		Y
TR53866|c0_g1	AT5G02500	1.A.33.1.1	1.A	1.A.33					Heat shock cognate 70 kDa protein 1	PF00012.15^HSP70^Hsp70 protein^1-142^E:9.7e-34	GO:0005524^molecular_function^ATP binding	Top1	D0	D0			DEG	0v3C_dn;0v3L_dn	0v3C_dn	0v3L_dn		Y
TR98186|c0_g1	AT5G02490	1.A.33.1.1	1.A	1.A.33					Heat shock protein HSS1	PF00012.15^HSP70^Hsp70 protein^1-163^E:5.3e-53	GO:0005737^cellular_component^cytoplasm`GO:0005524^molecular_function^ATP binding
TR50797|c0_g1	AT5G02500	1.A.33.1.1	1.A	1.A.33					Heat shock protein HSS1	PF00012.15^HSP70^Hsp70 protein^1-142^E:1.9e-35	GO:0005737^cellular_component^cytoplasm`GO:0005524^molecular_function^ATP binding
TR34502|c0_g1	AT5G02500	1.A.33.1.1	1.A	1.A.33					Heat shock protein HSS1	PF00012.15^HSP70^Hsp70 protein^1-111^E:2.3e-17	GO:0005737^cellular_component^cytoplasm`GO:0005524^molecular_function^ATP binding
TR34502|c0_g2	AT5G02500	1.A.33.1.1	1.A	1.A.33					Heat shock protein HSS1	PF00012.15^HSP70^Hsp70 protein^1-111^E:2.4e-17	GO:0005737^cellular_component^cytoplasm`GO:0005524^molecular_function^ATP binding
TR48185|c0_g1	AT5G02500	1.A.33.1.1	1.A	1.A.33					Heat shock protein SSB	PF00012.15^HSP70^Hsp70 protein^4-160^E:2.4e-28	GO:0005737^cellular_component^cytoplasm`GO:0005524^molecular_function^ATP binding`GO:0006412^biological_process^translation
TR1950|c0_g1		1.A.33.1.1	1.A	1.A.33					Heat shock protein SSB	PF00012.15^HSP70^Hsp70 protein^1-126^E:8.1e-24	GO:0005737^cellular_component^cytoplasm`GO:0005524^molecular_function^ATP binding`GO:0006412^biological_process^translation
TR80714|c0_g1	AT5G28540	1.A.33.1.1	1.A	1.A.33					Luminal-binding protein	.	GO:0005788^cellular_component^endoplasmic reticulum lumen`GO:0005524^molecular_function^ATP binding
TR102973|c0_g1	AT3G12580	1.A.33.1.1	1.A	1.A.33					Probable mediator of RNA polymerase II transcription subunit 37c	PF00012.15^HSP70^Hsp70 protein^1-231^E:8.6e-98	GO:0048046^cellular_component^apoplast`GO:0005618^cellular_component^cell wall`GO:0005829^cellular_component^cytosol`GO:0005794^cellular_component^Golgi apparatus`GO:0005739^cellular_component^mitochondrion`GO:0005634^cellular_component^nucleus`GO:0005886^cellular_component^plasma membrane`GO:0005774^cellular_component^vacuolar membrane`GO:0005524^molecular_function^ATP binding`GO:0031625^molecul…	Top1	D0	D0			DEG	0v3C_dn;0v3L_dn	0v3C_dn	0v3L_dn		Y
TR5775|c0_g1	AT3G12580	1.A.33.1.1	1.A	1.A.33					Probable mediator of RNA polymerase II transcription subunit 37e	.	GO:0048046^cellular_component^apoplast`GO:0005618^cellular_component^cell wall`GO:0009507^cellular_component^chloroplast`GO:0005737^cellular_component^cytoplasm`GO:0005829^cellular_component^cytosol`GO:0022626^cellular_component^cytosolic ribosome`GO:0005794^cellular_component^Golgi apparatus`GO:0016020^cellular_component^membrane`GO:0005730^cellular_component^nucleolus`GO:0005634^cellular_compon…
TR42419|c1_g2	AT5G02500	1.A.33.1.1	1.A	1.A.33					Probable mediator of RNA polymerase II transcription subunit 37e	PF00012.15^HSP70^Hsp70 protein^9-618^E:1.4e-277	GO:0048046^cellular_component^apoplast`GO:0005618^cellular_component^cell wall`GO:0009507^cellular_component^chloroplast`GO:0005737^cellular_component^cytoplasm`GO:0005829^cellular_component^cytosol`GO:0022626^cellular_component^cytosolic ribosome`GO:0005794^cellular_component^Golgi apparatus`GO:0016020^cellular_component^membrane`GO:0005730^cellular_component^nucleolus`GO:0005634^cellular_compon…	Top1	D0	D0			DEG	0v3C_dn;0v3L_dn	0v3C_dn	0v3L_dn		Y
TR42419|c1_g1	AT5G02500	1.A.33.1.1	1.A	1.A.33					Probable mediator of RNA polymerase II transcription subunit 37e	PF00012.15^HSP70^Hsp70 protein^9-618^E:2.3e-275	GO:0048046^cellular_component^apoplast`GO:0005618^cellular_component^cell wall`GO:0009507^cellular_component^chloroplast`GO:0005737^cellular_component^cytoplasm`GO:0005829^cellular_component^cytosol`GO:0022626^cellular_component^cytosolic ribosome`GO:0005794^cellular_component^Golgi apparatus`GO:0016020^cellular_component^membrane`GO:0005730^cellular_component^nucleolus`GO:0005634^cellular_compon…	Top1	D0;D3L	D0		D3L						Y
TR57909|c0_g1	AT5G09590	1.A.33.1.2	1.A	1.A.33					Heat shock 70 kDa protein, mitochondrial	PF00012.15^HSP70^Hsp70 protein^51-101^E:8e-21	GO:0005739^cellular_component^mitochondrion`GO:0005524^molecular_function^ATP binding`GO:0006457^biological_process^protein folding
TR50881|c0_g1	AT5G09590	1.A.33.1.2	1.A	1.A.33					Heat shock 70 kDa protein, mitochondrial	PF00012.15^HSP70^Hsp70 protein^57-649^E:4.1e-273	GO:0005739^cellular_component^mitochondrion`GO:0005524^molecular_function^ATP binding`GO:0006457^biological_process^protein folding	Top1	D0	D0								Y
TR91335|c0_g1	AT5G02490	1.A.33.1.3	1.A	1.A.33					Heat shock 70 kDa protein	PF00012.15^HSP70^Hsp70 protein^1-205^E:1.1e-61	GO:0005524^molecular_function^ATP binding
TR43725|c0_g1	AT1G79930	1.A.33.1.3	1.A	1.A.33					Heat shock 70 kDa protein 15	PF00012.15^HSP70^Hsp70 protein^3-123^E:3.8e-23	GO:0005829^cellular_component^cytosol`GO:0005634^cellular_component^nucleus`GO:0005886^cellular_component^plasma membrane`GO:0005524^molecular_function^ATP binding`GO:0046686^biological_process^response to cadmium ion`GO:0009408^biological_process^response to heat
TR33624|c0_g1	AT5G02500	1.A.33.1.3	1.A	1.A.33					Heat shock 70 kDa protein cognate 4	PF00012.15^HSP70^Hsp70 protein^1-237^E:6.5e-81	GO:0005634^cellular_component^nucleus`GO:0005524^molecular_function^ATP binding
TR5300|c0_g1	AT5G02500	1.A.33.1.3	1.A	1.A.33					Heat shock 70 kDa protein cognate 4	PF00012.15^HSP70^Hsp70 protein^1-215^E:3.4e-103	GO:0005634^cellular_component^nucleus`GO:0005524^molecular_function^ATP binding
TR56383|c0_g1	AT3G09440	1.A.33.1.3	1.A	1.A.33					Heat shock cognate 71 kDa protein	PF00012.15^HSP70^Hsp70 protein^26-181^E:1.6e-76	GO:0005737^cellular_component^cytoplasm`GO:0070062^cellular_component^extracellular vesicular exosome`GO:0042470^cellular_component^melanosome`GO:0043005^cellular_component^neuron projection`GO:0043025^cellular_component^neuronal cell body`GO:0005730^cellular_component^nucleolus`GO:0005634^cellular_component^nucleus`GO:0005886^cellular_component^plasma membrane`GO:0043234^cellular_component^prote…
TR67943|c0_g1	AT5G02500	1.A.33.1.3	1.A	1.A.33					Heat shock cognate 71 kDa protein	PF00012.15^HSP70^Hsp70 protein^1-141^E:3.7e-58	GO:0042470^cellular_component^melanosome`GO:0005730^cellular_component^nucleolus`GO:0005634^cellular_component^nucleus`GO:0005886^cellular_component^plasma membrane`GO:0000974^cellular_component^Prp19 complex`GO:0030529^cellular_component^ribonucleoprotein complex`GO:0005681^cellular_component^spliceosomal complex`GO:0005524^molecular_function^ATP binding`GO:0006397^biological_process^mRNA proces…
TR7082|c0_g1		1.A.33.1.3	1.A	1.A.33					Heat shock cognate 71 kDa protein	PF00012.15^HSP70^Hsp70 protein^1-71^E:8.8e-06	GO:0042470^cellular_component^melanosome`GO:0005886^cellular_component^plasma membrane`GO:0005524^molecular_function^ATP binding
TR53299|c0_g2	AT5G09590	1.A.33.1.4	1.A	1.A.33					Heat shock 70 kDa protein, mitochondrial	PF00012.15^HSP70^Hsp70 protein^2-305^E:5.3e-122	GO:0005739^cellular_component^mitochondrion`GO:0005524^molecular_function^ATP binding`GO:0006457^biological_process^protein folding	Top1	D0	D0			DEG	0v3L_dn		0v3L_dn		Y
TR111987|c0_g1	AT5G02500	1.A.33.1.6	1.A	1.A.33					78 kDa glucose-regulated protein	PF00012.15^HSP70^Hsp70 protein^30-635^E:1.3e-276`PF06723.8^MreB_Mbl^MreB/Mbl protein^155-398^E:7.5e-17	GO:0009986^cellular_component^cell surface`GO:0005783^cellular_component^endoplasmic reticulum`GO:0034663^cellular_component^endoplasmic reticulum chaperone complex`GO:0005788^cellular_component^endoplasmic reticulum lumen`GO:0005789^cellular_component^endoplasmic reticulum membrane`GO:0005793^cellular_component^endoplasmic reticulum-Golgi intermediate compartment`GO:0070062^cellular_component^ex…						DEG	3CvL_dn			3CvL_dn	Y
TR34735|c0_g1	AT1G79920	1.A.33.1.6	1.A	1.A.33					Heat shock 70 kDa protein 14	PF00012.15^HSP70^Hsp70 protein^1-83^E:8.3e-26	GO:0005829^cellular_component^cytosol`GO:0005634^cellular_component^nucleus`GO:0005886^cellular_component^plasma membrane`GO:0005524^molecular_function^ATP binding`GO:0046686^biological_process^response to cadmium ion`GO:0009408^biological_process^response to heat
TR12616|c0_g1	AT5G02500	1.A.33.1.6	1.A	1.A.33					Heat shock protein HSS1	PF00012.15^HSP70^Hsp70 protein^1-116^E:3e-18	GO:0005737^cellular_component^cytoplasm`GO:0005524^molecular_function^ATP binding
TR6157|c0_g1	AT1G09080	1.A.33.1.6	1.A	1.A.33					Luminal-binding protein 3	PF00012.15^HSP70^Hsp70 protein^1-133^E:3.6e-23	GO:0005788^cellular_component^endoplasmic reticulum lumen`GO:0005524^molecular_function^ATP binding
TR71955|c0_g1	AT5G42020	1.A.33.1.6	1.A	1.A.33					Luminal-binding protein 3	PF00012.15^HSP70^Hsp70 protein^2-123^E:2.6e-48	GO:0005788^cellular_component^endoplasmic reticulum lumen`GO:0005524^molecular_function^ATP binding	Top1	D0	D0								Y
TR85965|c1_g1	AT1G09080	1.A.33.1.6	1.A	1.A.33					Luminal-binding protein 5	PF00012.15^HSP70^Hsp70 protein^78-474^E:2.5e-193`PF06723.8^MreB_Mbl^MreB/Mbl protein^193-445^E:3.5e-17	GO:0005788^cellular_component^endoplasmic reticulum lumen`GO:0005524^molecular_function^ATP binding	Top1	D0;D3L	D0		D3L	DEG	0v3C_dn	0v3C_dn			Y
TR55061|c0_g1	AT5G28540	1.A.33.1.6	1.A	1.A.33					Luminal-binding protein 5	PF00012.15^HSP70^Hsp70 protein^1-149^E:6.1e-67	GO:0005788^cellular_component^endoplasmic reticulum lumen`GO:0005524^molecular_function^ATP binding	Top1	D0	D0			DEG	0v3C_dn	0v3C_dn			Y
TR42398|c0_g1	AT5G28540	1.A.33.1.6	1.A	1.A.33					Luminal-binding protein 8	PF00012.15^HSP70^Hsp70 protein^3-230^E:3.8e-77	GO:0005788^cellular_component^endoplasmic reticulum lumen`GO:0005524^molecular_function^ATP binding	Top1	D0;D3C	D0	D3C		DEG	0v3L_dn		0v3L_dn		Y
TR95395|c0_g1	AT5G42020	1.A.33.1.6	1.A	1.A.33					Luminal-binding protein 8	PF00012.15^HSP70^Hsp70 protein^1-268^E:6.6e-96	GO:0005788^cellular_component^endoplasmic reticulum lumen`GO:0005524^molecular_function^ATP binding	Top1	D0;D3C;D3L	D0	D3C	D3L	DEG	0v3L_dn		0v3L_dn		Y
TR11645|c0_g1	AT1G09080	1.A.33.1.6	1.A	1.A.33					Probable mediator of RNA polymerase II transcription subunit 37b	PF00012.15^HSP70^Hsp70 protein^1-146^E:1.2e-57	GO:0005788^cellular_component^endoplasmic reticulum lumen`GO:0005634^cellular_component^nucleus`GO:0005524^molecular_function^ATP binding`GO:0009860^biological_process^pollen tube growth`GO:0006355^biological_process^regulation of transcription, DNA-templated`GO:0006351^biological_process^transcription, DNA-templated
TR92049|c0_g1	AT1G16010	1.A.35	1.A	1.A.35	magnesium	cation	secretory pathway	VM	Magnesium transporter MRS2-1 [Source:UniProtKB/Swiss-Prot;Acc:Q9S9N4]	.	.
TR61670|c0_g1	AT5G09690	1.A.35	1.A	1.A.35	magnesium	cation	secretory pathway	EN	Magnesium transporter MRS2-2	.	GO:0016021^cellular_component^integral component of membrane`GO:0015095^molecular_function^magnesium ion transmembrane transporter activity
TR13407|c0_g1		1.A.35.2.3	1.A	1.A.35					Putative metal ion transporter C27B12.12c	.	GO:0005737^cellular_component^cytoplasm`GO:0005887^cellular_component^integral component of plasma membrane`GO:0015095^molecular_function^magnesium ion transmembrane transporter activity`GO:0015693^biological_process^magnesium ion transport`GO:0010045^biological_process^response to nickel cation
TR92012|c0_g1		1.A.35.2.3	1.A	1.A.35					Putative metal ion transporter C27B12.12c	.	GO:0005737^cellular_component^cytoplasm`GO:0005887^cellular_component^integral component of plasma membrane`GO:0015095^molecular_function^magnesium ion transmembrane transporter activity`GO:0015693^biological_process^magnesium ion transport`GO:0010045^biological_process^response to nickel cation
TR104258|c0_g2	AT2G04305	1.A.35.4.1	1.A	1.A.35					Zinc transport protein ZntB {ECO:0000255|HAMAP-Rule:MF_01565}	PF01544.13^CorA^CorA-like Mg2+ transporter protein^210-411^E:2.3e-29	GO:0016021^cellular_component^integral component of membrane`GO:0005886^cellular_component^plasma membrane`GO:0005385^molecular_function^zinc ion transmembrane transporter activity
TR100281|c0_g1	AT1G80900	1.A.35.5.2	1.A	1.A.35					Magnesium transporter MRS2-10	PF01544.13^CorA^CorA-like Mg2+ transporter protein^18-108^E:2.1e-08	GO:0016021^cellular_component^integral component of membrane`GO:0005886^cellular_component^plasma membrane`GO:0015095^molecular_function^magnesium ion transmembrane transporter activity
TR90748|c0_g1	AT5G64560	1.A.35.5.2	1.A	1.A.35					Magnesium transporter MRS2-2	PF01544.13^CorA^CorA-like Mg2+ transporter protein^276-373^E:6.6e-10	GO:0016021^cellular_component^integral component of membrane`GO:0015095^molecular_function^magnesium ion transmembrane transporter activity
TR71868|c0_g1	AT3G19640	1.A.35.5.2	1.A	1.A.35					Magnesium transporter MRS2-3	.	GO:0016021^cellular_component^integral component of membrane`GO:0005886^cellular_component^plasma membrane`GO:0015095^molecular_function^magnesium ion transmembrane transporter activity
TR50700|c1_g2	AT5G22830	1.A.35.5.3	1.A	1.A.35					Magnesium transporter MRS2-11, chloroplastic	.	GO:0031969^cellular_component^chloroplast membrane`GO:0016021^cellular_component^integral component of membrane`GO:0015095^molecular_function^magnesium ion transmembrane transporter activity`GO:0030003^biological_process^cellular cation homeostasis
TR63721|c0_g1	AT3G58970	1.A.35.5.4	1.A	1.A.35					Magnesium transporter MRS2-4	PF01544.13^CorA^CorA-like Mg2+ transporter protein^339-441^E:5.6e-08	GO:0016021^cellular_component^integral component of membrane`GO:0005886^cellular_component^plasma membrane`GO:0015095^molecular_function^magnesium ion transmembrane transporter activity
TR29717|c0_g1	AT2G03620	1.A.35.5.6	1.A	1.A.35					Magnesium transporter MRS2-C	PF01544.13^CorA^CorA-like Mg2+ transporter protein^91-187^E:3.6e-09	GO:0016021^cellular_component^integral component of membrane`GO:0015095^molecular_function^magnesium ion transmembrane transporter activity
TR95855|c0_g1	AT1G64990	1.A.38.1.1	1.A	1.A.38					GPCR-type G protein 2	PF12537.3^DUF3735^Protein of unknown function (DUF3735)^142-210^E:3.5e-23`PF12430.3^ABA_GPCR^Abscisic acid G-protein coupled receptor^283-458^E:1.1e-51	GO:0016021^cellular_component^integral component of membrane`GO:0005886^cellular_component^plasma membrane`GO:0005525^molecular_function^GTP binding
TR105433|c0_g1	AT1G15750	1.A.4.1.13	1.A	1.A.4					Topless-related protein 1	PF00400.27^WD40^WD domain, G-beta repeat^8-42^E:0.0025`PF00400.27^WD40^WD domain, G-beta repeat^49-85^E:4.4e-05	GO:0005829^cellular_component^cytosol`GO:0005634^cellular_component^nucleus`GO:0010072^biological_process^primary shoot apical meristem specification`GO:0006355^biological_process^regulation of transcription, DNA-templated`GO:0006351^biological_process^transcription, DNA-templated
TR89362|c0_g1	AT4G01860	1.A.4.1.13	1.A	1.A.4					WD repeat-containing protein 6	PF00400.27^WD40^WD domain, G-beta repeat^68-100^E:7.3e-05`PF00400.27^WD40^WD domain, G-beta repeat^122-153^E:2.4e-05`PF00400.27^WD40^WD domain, G-beta repeat^603-648^E:0.048	GO:0008180^cellular_component^COP9 signalosome`GO:0005737^cellular_component^cytoplasm`GO:0005886^cellular_component^plasma membrane`GO:0044822^molecular_function^poly(A) RNA binding`GO:0007050^biological_process^cell cycle arrest`GO:0010507^biological_process^negative regulation of autophagy`GO:0008285^biological_process^negative regulation of cell proliferation
TR94270|c0_g1	AT2G37160	1.A.4.1.14	1.A	1.A.4					Probable catabolite repression protein creC	PF00400.27^WD40^WD domain, G-beta repeat^298-326^E:3.4e-07`PF00400.27^WD40^WD domain, G-beta repeat^341-368^E:2.3e-05`PF00400.27^WD40^WD domain, G-beta repeat^374-423^E:0.13	GO:0045013^biological_process^carbon catabolite repression of transcription`GO:0006351^biological_process^transcription, DNA-templated
TR60803|c1_g1	AT3G52190	1.A.4.1.14	1.A	1.A.4					SEC12-like protein 1	PF00400.27^WD40^WD domain, G-beta repeat^115-137^E:0.0013`PF00400.27^WD40^WD domain, G-beta repeat^150-180^E:0.00023	GO:0005783^cellular_component^endoplasmic reticulum`GO:0005789^cellular_component^endoplasmic reticulum membrane`GO:0016021^cellular_component^integral component of membrane`GO:0005886^cellular_component^plasma membrane`GO:0016036^biological_process^cellular response to phosphate starvation`GO:0006888^biological_process^ER to Golgi vesicle-mediated transport`GO:0006817^biological_process^phosphat…
TR109941|c2_g1	AT3G15880	1.A.4.1.14	1.A	1.A.4					Topless-related protein 4	PF00400.27^WD40^WD domain, G-beta repeat^518-551^E:1.9e-06`PF00400.27^WD40^WD domain, G-beta repeat^558-594^E:0.00011`PF00400.27^WD40^WD domain, G-beta repeat^970-1007^E:6.4e-06	GO:0005634^cellular_component^nucleus`GO:0010072^biological_process^primary shoot apical meristem specification`GO:0006355^biological_process^regulation of transcription, DNA-templated`GO:0006351^biological_process^transcription, DNA-templated
TR45328|c0_g3	AT4G03500	1.A.4.6.2	1.A	1.A.4					Transient receptor potential cation channel subfamily A member 1	.	GO:0034703^cellular_component^cation channel complex`GO:0016021^cellular_component^integral component of membrane`GO:0005261^molecular_function^cation channel activity`GO:0015276^molecular_function^ligand-gated ion channel activity`GO:0006816^biological_process^calcium ion transport`GO:0098655^biological_process^cation transmembrane transport`GO:0006812^biological_process^cation transport`GO:0034…
TR35700|c0_g2		1.A.4.6.2	1.A	1.A.4					Transient receptor potential cation channel subfamily A member 1	.	GO:0034703^cellular_component^cation channel complex`GO:0016021^cellular_component^integral component of membrane`GO:0005261^molecular_function^cation channel activity`GO:0015276^molecular_function^ligand-gated ion channel activity`GO:0006816^biological_process^calcium ion transport`GO:0098655^biological_process^cation transmembrane transport`GO:0006812^biological_process^cation transport`GO:0034…
TR36968|c2_g1	AT2G28840	1.A.4.6.6	1.A	1.A.4					Putative E3 ubiquitin-protein ligase XBAT31	PF13920.1^zf-C3HC4_3^Zinc finger, C3HC4 type (RING finger)^40-95^E:1.4e-06	GO:0016874^molecular_function^ligase activity`GO:0008270^molecular_function^zinc ion binding`GO:0016567^biological_process^protein ubiquitination	Top1	D0;D3C	D0	D3C							Y
TR32120|c0_g3	AT5G40160	1.A.4.7.1	1.A	1.A.4					Ankyrin repeat domain-containing protein EMB506, chloroplastic	PF12796.2^Ank_2^Ankyrin repeats (3 copies)^144-219^E:2.9e-12`PF13606.1^Ank_3^Ankyrin repeat^157-183^E:0.0015`PF13637.1^Ank_4^Ankyrin repeats (many copies)^157-200^E:1.9e-06`PF00023.25^Ank^Ankyrin repeat^188-220^E:3.5e-07`PF13606.1^Ank_3^Ankyrin repeat^188-216^E:0.00034`PF13637.1^Ank_4^Ankyrin repeats (many copies)^204-242^E:3.9e-05`PF13857.1^Ank_5^Ankyrin repeats (many copies)^208-262^E:4.3e-11`P…	GO:0009507^cellular_component^chloroplast
TR52712|c1_g3	AT3G12360	1.A.4.7.1	1.A	1.A.4					Ankyrin repeat-containing protein At3g12360	PF12796.2^Ank_2^Ankyrin repeats (3 copies)^27-112^E:2.2e-08`PF12796.2^Ank_2^Ankyrin repeats (3 copies)^39-149^E:7.3e-14`PF00023.25^Ank^Ankyrin repeat^91-112^E:0.0034`PF13606.1^Ank_3^Ankyrin repeat^91-112^E:0.0011`PF13637.1^Ank_4^Ankyrin repeats (many copies)^92-145^E:1.2e-07`PF00023.25^Ank^Ankyrin repeat^128-147^E:0.017`PF12796.2^Ank_2^Ankyrin repeats (3 copies)^129-216^E:2.8e-16`PF00023.25^Ank^A…	GO:0016021^cellular_component^integral component of membrane`GO:0005634^cellular_component^nucleus`GO:0005886^cellular_component^plasma membrane`GO:0034613^biological_process^cellular protein localization`GO:0009651^biological_process^response to salt stress
TR52712|c0_g3	AT3G12360	1.A.4.7.1	1.A	1.A.4					Ankyrin repeat-containing protein At3g12360	PF12796.2^Ank_2^Ankyrin repeats (3 copies)^8-85^E:3e-08`PF13637.1^Ank_4^Ankyrin repeats (many copies)^12-83^E:7.9e-05`PF13606.1^Ank_3^Ankyrin repeat^64-85^E:0.0044`PF12796.2^Ank_2^Ankyrin repeats (3 copies)^93-144^E:6.2e-07`PF00023.25^Ank^Ankyrin repeat^98-120^E:7.2e-05`PF13606.1^Ank_3^Ankyrin repeat^98-122^E:0.00017`PF13637.1^Ank_4^Ankyrin repeats (many copies)^99-144^E:3.2e-05	GO:0016021^cellular_component^integral component of membrane`GO:0005634^cellular_component^nucleus`GO:0005886^cellular_component^plasma membrane`GO:0034613^biological_process^cellular protein localization`GO:0009651^biological_process^response to salt stress
TR52712|c0_g1	AT3G12360	1.A.4.7.1	1.A	1.A.4					Ankyrin repeat-containing protein At3g12360	PF12796.2^Ank_2^Ankyrin repeats (3 copies)^12-111^E:9.8e-11`PF13637.1^Ank_4^Ankyrin repeats (many copies)^12-83^E:5.7e-05`PF00023.25^Ank^Ankyrin repeat^64-88^E:0.021`PF13606.1^Ank_3^Ankyrin repeat^64-85^E:0.0036`PF13637.1^Ank_4^Ankyrin repeats (many copies)^65-111^E:1.8e-05	GO:0016021^cellular_component^integral component of membrane`GO:0005634^cellular_component^nucleus`GO:0005886^cellular_component^plasma membrane`GO:0034613^biological_process^cellular protein localization`GO:0009651^biological_process^response to salt stress
TR97436|c0_g1	AT5G64220	1.A.4.7.1	1.A	1.A.4					Calmodulin-binding transcription activator 3	PF12796.2^Ank_2^Ankyrin repeats (3 copies)^82-153^E:4.4e-11`PF00023.25^Ank^Ankyrin repeat^128-157^E:1.5e-06`PF00612.22^IQ^IQ calmodulin-binding motif^303-320^E:0.0015`PF00612.22^IQ^IQ calmodulin-binding motif^326-344^E:2.1e-05	GO:0005634^cellular_component^nucleus`GO:0005516^molecular_function^calmodulin binding`GO:0003677^molecular_function^DNA binding`GO:0042742^biological_process^defense response to bacterium`GO:0050832^biological_process^defense response to fungus`GO:0010150^biological_process^leaf senescence`GO:0006355^biological_process^regulation of transcription, DNA-templated`GO:0009409^biological_process^resp…
TR57302|c0_g1	AT1G67310	1.A.4.7.1	1.A	1.A.4					Calmodulin-binding transcription activator 4	PF03859.11^CG-1^CG-1 domain^12-127^E:9.4e-54`PF01833.19^TIG^IPT/TIG domain^426-509^E:1.3e-08`PF12796.2^Ank_2^Ankyrin repeats (3 copies)^624-681^E:2.7e-07`PF00023.25^Ank^Ankyrin repeat^655-687^E:1.3e-06`PF13606.1^Ank_3^Ankyrin repeat^655-681^E:4.6e-05`PF13637.1^Ank_4^Ankyrin repeats (many copies)^656-713^E:2.4e-06`PF00612.22^IQ^IQ calmodulin-binding motif^830-848^E:0.042`PF00612.22^IQ^IQ calmoduli…	GO:0005829^cellular_component^cytosol`GO:0005634^cellular_component^nucleus`GO:0003677^molecular_function^DNA binding`GO:0006355^biological_process^regulation of transcription, DNA-templated`GO:0006351^biological_process^transcription, DNA-templated
TR58193|c0_g1	AT5G07270	1.A.4.7.1	1.A	1.A.4					E3 ubiquitin-protein ligase XBAT33	PF12796.2^Ank_2^Ankyrin repeats (3 copies)^14-100^E:1.2e-18`PF13857.1^Ank_5^Ankyrin repeats (many copies)^43-82^E:1.1e-08`PF00023.25^Ank^Ankyrin repeat^46-75^E:6.6e-09`PF13637.1^Ank_4^Ankyrin repeats (many copies)^46-98^E:7e-16`PF13606.1^Ank_3^Ankyrin repeat^46-72^E:5e-06`PF13857.1^Ank_5^Ankyrin repeats (many copies)^64-103^E:1.3e-09`PF00023.25^Ank^Ankyrin repeat^77-105^E:5.7e-05`PF13606.1^Ank_3^…	GO:0016874^molecular_function^ligase activity`GO:0004842^molecular_function^ubiquitin-protein transferase activity`GO:0008270^molecular_function^zinc ion binding`GO:0016567^biological_process^protein ubiquitination
TR64098|c0_g2		1.A.4.7.1	1.A	1.A.4					Transient receptor potential cation channel subfamily A member 1 homolog	PF12796.2^Ank_2^Ankyrin repeats (3 copies)^57-119^E:1.1e-10`PF13637.1^Ank_4^Ankyrin repeats (many copies)^63-117^E:2.3e-12`PF00023.25^Ank^Ankyrin repeat^63-92^E:0.0016`PF00023.25^Ank^Ankyrin repeat^97-118^E:5.7e-05`PF13606.1^Ank_3^Ankyrin repeat^97-120^E:0.00074`PF12796.2^Ank_2^Ankyrin repeats (3 copies)^157-244^E:4.5e-10	GO:0016021^cellular_component^integral component of membrane`GO:0043025^cellular_component^neuronal cell body`GO:0031513^cellular_component^nonmotile primary cilium`GO:0005216^molecular_function^ion channel activity`GO:0050896^biological_process^response to stimulus
TR83414|c0_g4	AT5G60070	1.A.4.7.2	1.A	1.A.4					Ankyrin repeat-containing protein At5g02620	PF12796.2^Ank_2^Ankyrin repeats (3 copies)^26-88^E:7.5e-09`PF00023.25^Ank^Ankyrin repeat^27-47^E:0.0024`PF13637.1^Ank_4^Ankyrin repeats (many copies)^28-82^E:3.1e-07`PF12796.2^Ank_2^Ankyrin repeats (3 copies)^54-127^E:2.2e-09`PF00023.25^Ank^Ankyrin repeat^65-87^E:0.0035`PF13637.1^Ank_4^Ankyrin repeats (many copies)^101-154^E:7.5e-08`PF12796.2^Ank_2^Ankyrin repeats (3 copies)^105-195^E:1.7e-19`PF0…	GO:0005783^cellular_component^endoplasmic reticulum`GO:0016021^cellular_component^integral component of membrane`GO:0005886^cellular_component^plasma membrane
TR102323|c0_g1	AT4G16150	1.A.4.7.2	1.A	1.A.4					Calmodulin-binding transcription activator 5	PF03859.11^CG-1^CG-1 domain^30-146^E:4.6e-48`PF12796.2^Ank_2^Ankyrin repeats (3 copies)^576-642^E:3.5e-08`PF13606.1^Ank_3^Ankyrin repeat^613-641^E:4.3e-06`PF00023.25^Ank^Ankyrin repeat^614-645^E:1.9e-08`PF13637.1^Ank_4^Ankyrin repeats (many copies)^614-672^E:1.9e-06`PF00612.22^IQ^IQ calmodulin-binding motif^778-796^E:0.018`PF00612.22^IQ^IQ calmodulin-binding motif^801-820^E:0.00084	GO:0005634^cellular_component^nucleus`GO:0003677^molecular_function^DNA binding`GO:0006355^biological_process^regulation of transcription, DNA-templated`GO:0006351^biological_process^transcription, DNA-templated
TR5267|c0_g1		1.A.4.7.3	1.A	1.A.4					Ankyrin repeat and protein kinase domain-containing protein 1	PF12796.2^Ank_2^Ankyrin repeats (3 copies)^18-97^E:2e-17`PF00023.25^Ank^Ankyrin repeat^34-64^E:1.3e-05`PF13637.1^Ank_4^Ankyrin repeats (many copies)^35-87^E:5.9e-13`PF12796.2^Ank_2^Ankyrin repeats (3 copies)^38-119^E:3.9e-17`PF13857.1^Ank_5^Ankyrin repeats (many copies)^53-107^E:1.7e-14`PF00023.25^Ank^Ankyrin repeat^66-97^E:9.5e-12`PF13606.1^Ank_3^Ankyrin repeat^66-94^E:1.8e-07	GO:0005524^molecular_function^ATP binding`GO:0004674^molecular_function^protein serine/threonine kinase activity
TR47680|c0_g1	AT1G07710	1.A.4.7.3	1.A	1.A.4					Ankyrin repeat-containing protein At5g02620	PF12796.2^Ank_2^Ankyrin repeats (3 copies)^37-96^E:2.5e-07`PF00023.25^Ank^Ankyrin repeat^48-70^E:0.00079	GO:0005783^cellular_component^endoplasmic reticulum`GO:0016021^cellular_component^integral component of membrane`GO:0005886^cellular_component^plasma membrane
TR35815|c0_g2	AT2G41705	1.A.43.2.7	1.A	1.A.43	anion	anion	plastid	PT	UPF0695 membrane protein C977.11/PB8B6.06c	PF02537.10^CRCB^CrcB-like protein^99-213^E:9.6e-20	GO:0005783^cellular_component^endoplasmic reticulum`GO:0005789^cellular_component^endoplasmic reticulum membrane`GO:0016021^cellular_component^integral component of membrane`GO:0016020^cellular_component^membrane
TR89330|c0_g1	AT3G61320	1.A.46.2.7	1.A	1.A.46	anion	anion	plastid	PT	UPF0187 protein At3g61320, chloroplastic	PF01062.16^Bestrophin^Bestrophin, RFP-TM, chloride channel^93-375^E:5.6e-48	GO:0031969^cellular_component^chloroplast membrane`GO:0016021^cellular_component^integral component of membrane
TR89485|c0_g1	AT5G62290	1.A.47.4.1	1.A	1.A.47	anion	anion	not assigned	ND	Chloride conductance regulatory protein ICln	PF03517.8^Voldacs^Regulator of volume decrease after cellular swelling^64-192^E:6e-34	GO:0005829^cellular_component^cytosol`GO:0034709^cellular_component^methylosome`GO:0005634^cellular_component^nucleus`GO:0034715^cellular_component^pICln-Sm protein complex`GO:0005886^cellular_component^plasma membrane`GO:0006884^biological_process^cell volume homeostasis`GO:0006821^biological_process^chloride transport`GO:0000387^biological_process^spliceosomal snRNP assembly
TR51960|c0_g1	AT3G19420	1.A.51.2.2	1.A	1.A.51					Phosphatidylinositol 3,4,5-trisphosphate 3-phosphatase and dual-specificity protein phosphatase PTEN	PF10409.4^PTEN_C2^C2 domain of PTEN tumour-suppressor protein^324-447^E:7.3e-15	GO:0051285^cellular_component^cell cortex of cell tip`GO:0031254^cellular_component^cell trailing edge`GO:0005829^cellular_component^cytosol`GO:0005886^cellular_component^plasma membrane`GO:0008289^molecular_function^lipid binding`GO:0016314^molecular_function^phosphatidylinositol-3,4,5-trisphosphate 3-phosphatase activity`GO:0004725^molecular_function^protein tyrosine phosphatase activity`GO:000…
TR51960|c0_g2	AT3G50110	1.A.51.2.2	1.A	1.A.51					Phosphatidylinositol 3,4,5-trisphosphate 3-phosphatase and dual-specificity protein phosphatase PTEN	PF00102.22^Y_phosphatase^Protein-tyrosine phosphatase^250-304^E:0.00012`PF00782.15^DSPc^Dual specificity phosphatase, catalytic domain^275-317^E:4.1e-05`PF10409.4^PTEN_C2^C2 domain of PTEN tumour-suppressor protein^351-474^E:2.4e-12	GO:0005737^cellular_component^cytoplasm`GO:0016605^cellular_component^PML body`GO:0051717^molecular_function^inositol-1,3,4,5-tetrakisphosphate 3-phosphatase activity`GO:0008289^molecular_function^lipid binding`GO:0000287^molecular_function^magnesium ion binding`GO:0030165^molecular_function^PDZ domain binding`GO:0016314^molecular_function^phosphatidylinositol-3,4,5-trisphosphate 3-phosphatase ac…
TR75345|c0_g2	AT4G18465	1.A.53.1.4	1.A	1.A.53					Probable ATP-dependent RNA helicase DHX35	PF07717.11^OB_NTP_bind^Oligonucleotide/oligosaccharide-binding (OB)-fold^13-98^E:9.8e-29	GO:0071013^cellular_component^catalytic step 2 spliceosome`GO:0005524^molecular_function^ATP binding`GO:0008026^molecular_function^ATP-dependent helicase activity`GO:0003676^molecular_function^nucleic acid binding`GO:0000398^biological_process^mRNA splicing, via spliceosome
TR81765|c0_g1	AT1G08700	1.A.54.1.1	1.A	1.A.54					Presenilin-like protein At1g08700	PF01080.12^Presenilin^Presenilin^8-431^E:2.3e-81	GO:0005789^cellular_component^endoplasmic reticulum membrane`GO:0000139^cellular_component^Golgi membrane`GO:0005887^cellular_component^integral component of plasma membrane`GO:0004190^molecular_function^aspartic-type endopeptidase activity`GO:0004175^molecular_function^endopeptidase activity`GO:0008152^biological_process^metabolic process`GO:0007219^biological_process^Notch signaling pathway`GO:…
TR82277|c1_g5	AT2G29900	1.A.54.1.1	1.A	1.A.54					Presenilin-like protein At2g29900	PF01080.12^Presenilin^Presenilin^27-105^E:1e-30	GO:0005789^cellular_component^endoplasmic reticulum membrane`GO:0000139^cellular_component^Golgi membrane`GO:0005887^cellular_component^integral component of plasma membrane`GO:0004190^molecular_function^aspartic-type endopeptidase activity`GO:0004175^molecular_function^endopeptidase activity`GO:0008152^biological_process^metabolic process`GO:0007219^biological_process^Notch signaling pathway`GO:…
TR94081|c0_g1	AT1G08700	1.A.54.1.2	1.A	1.A.54					Presenilin-like protein At1g08700	PF01080.12^Presenilin^Presenilin^53-104^E:1.5e-13	GO:0005789^cellular_component^endoplasmic reticulum membrane`GO:0000139^cellular_component^Golgi membrane`GO:0005887^cellular_component^integral component of plasma membrane`GO:0004190^molecular_function^aspartic-type endopeptidase activity`GO:0004175^molecular_function^endopeptidase activity`GO:0008152^biological_process^metabolic process`GO:0007219^biological_process^Notch signaling pathway`GO:…
TR38993|c0_g3	AT1G63690	1.A.54.3.1	1.A	1.A.54					Signal peptide peptidase-like 2	PF02225.17^PA^PA domain^98-173^E:1.1e-14	GO:0005768^cellular_component^endosome`GO:0010008^cellular_component^endosome membrane`GO:0016021^cellular_component^integral component of membrane`GO:0004190^molecular_function^aspartic-type endopeptidase activity
TR38993|c0_g2	AT1G63690	1.A.54.3.1	1.A	1.A.54					Signal peptide peptidase-like 2	PF04258.8^Peptidase_A22B^Signal peptide peptidase^2-127^E:2.3e-49	GO:0005768^cellular_component^endosome`GO:0010008^cellular_component^endosome membrane`GO:0016021^cellular_component^integral component of membrane`GO:0004190^molecular_function^aspartic-type endopeptidase activity
TR89493|c0_g1	AT1G05820	1.A.54.3.1	1.A	1.A.54					Signal peptide peptidase-like 3	PF02225.17^PA^PA domain^107-172^E:1.3e-09`PF04258.8^Peptidase_A22B^Signal peptide peptidase^245-521^E:6.1e-88	GO:0005768^cellular_component^endosome`GO:0010008^cellular_component^endosome membrane`GO:0016021^cellular_component^integral component of membrane`GO:0005774^cellular_component^vacuolar membrane`GO:0004190^molecular_function^aspartic-type endopeptidase activity	Top1	D3L			D3L						Y
TR89341|c0_g1	AT1G63690	1.A.54.3.1	1.A	1.A.54					Signal peptide peptidase-like 4	PF02225.17^PA^PA domain^90-167^E:1.7e-12`PF04258.8^Peptidase_A22B^Signal peptide peptidase^244-401^E:1.5e-36	GO:0010008^cellular_component^endosome membrane`GO:0016021^cellular_component^integral component of membrane`GO:0004190^molecular_function^aspartic-type endopeptidase activity
TR89341|c0_g2	AT1G63690	1.A.54.3.1	1.A	1.A.54					Signal peptide peptidase-like 4	PF04258.8^Peptidase_A22B^Signal peptide peptidase^1-117^E:4.6e-46	GO:0010008^cellular_component^endosome membrane`GO:0016021^cellular_component^integral component of membrane`GO:0004190^molecular_function^aspartic-type endopeptidase activity
TR51657|c0_g2	AT1G01650	1.A.54.3.2	1.A	1.A.54					Signal peptide peptidase-like 4	PF02225.17^PA^PA domain^90-167^E:2.7e-13`PF04258.8^Peptidase_A22B^Signal peptide peptidase^245-341^E:6e-07	GO:0010008^cellular_component^endosome membrane`GO:0016021^cellular_component^integral component of membrane`GO:0004190^molecular_function^aspartic-type endopeptidase activity
TR73769|c0_g1	AT4G33410	1.A.54.3.3	1.A	1.A.54					Signal peptide peptidase-like 1	PF04258.8^Peptidase_A22B^Signal peptide peptidase^50-356^E:2.3e-68	GO:0005768^cellular_component^endosome`GO:0010008^cellular_component^endosome membrane`GO:0005794^cellular_component^Golgi apparatus`GO:0016021^cellular_component^integral component of membrane`GO:0005802^cellular_component^trans-Golgi network`GO:0004190^molecular_function^aspartic-type endopeptidase activity
TR35278|c0_g1	AT2G03120	1.A.54.3.4	1.A	1.A.54					Signal peptide peptidase 2	PF04258.8^Peptidase_A22B^Signal peptide peptidase^51-317^E:1.2e-82	GO:0005783^cellular_component^endoplasmic reticulum`GO:0005789^cellular_component^endoplasmic reticulum membrane`GO:0016021^cellular_component^integral component of membrane`GO:0004190^molecular_function^aspartic-type endopeptidase activity`GO:0009555^biological_process^pollen development`GO:0009846^biological_process^pollen germination
TR54309|c0_g1	AT5G20650	1.A.56	1.A	1.A.56	copper	metal	secretory pathway	VM	Copper transporter 5	.	GO:0005794^cellular_component^Golgi apparatus`GO:0016021^cellular_component^integral component of membrane`GO:0005770^cellular_component^late endosome`GO:0009506^cellular_component^plasmodesma`GO:0005774^cellular_component^vacuolar membrane`GO:0005773^cellular_component^vacuole`GO:0015089^molecular_function^high-affinity copper ion transmembrane transporter activity`GO:0015680^biological_process^…	Top1	D3C		D3C							Y
TR112989|c0_g1	AT2G26975	1.A.56	1.A	1.A.56	copper	metal	secretory pathway	PM	Copper transporter 6	.	GO:0016021^cellular_component^integral component of membrane`GO:0005773^cellular_component^vacuole`GO:0005375^molecular_function^copper ion transmembrane transporter activity
TR29290|c0_g1		1.A.64.5.2	1.A	1.A.64					Proteolipid protein 2	.	GO:0005783^cellular_component^endoplasmic reticulum`GO:0005789^cellular_component^endoplasmic reticulum membrane`GO:0070062^cellular_component^extracellular vesicular exosome`GO:0016021^cellular_component^integral component of membrane`GO:0016020^cellular_component^membrane`GO:0005886^cellular_component^plasma membrane`GO:0019956^molecular_function^chemokine binding`GO:0015075^molecular_function^…
TR110880|c0_g1		1.A.67.1.4	1.A	1.A.67					Membrane magnesium transporter	PF10270.4^MMgT^Membrane magnesium transporter^10-97^E:2.1e-16	GO:0031901^cellular_component^early endosome membrane`GO:0005783^cellular_component^endoplasmic reticulum`GO:0005789^cellular_component^endoplasmic reticulum membrane`GO:0000139^cellular_component^Golgi membrane`GO:0016021^cellular_component^integral component of membrane	Top1	D0	D0								Y
TR90975|c0_g7	AT5G67170	1.A.67.1.4	1.A	1.A.67					OTU domain-containing protein 3	PF02338.14^OTU^OTU-like cysteine protease^9-113^E:2.1e-14`PF02810.10^SEC-C^SEC-C motif^271-289^E:7.5e-07	GO:0004843^molecular_function^ubiquitin-specific protease activity`GO:0035871^biological_process^protein K11-linked deubiquitination`GO:0044313^biological_process^protein K6-linked deubiquitination
TR87579|c0_g1	AT2G27350	1.A.67.1.4	1.A	1.A.67					OTU domain-containing protein 5-A	PF02338.14^OTU^OTU-like cysteine protease^247-357^E:4.5e-21	GO:0004843^molecular_function^ubiquitin-specific protease activity`GO:0071108^biological_process^protein K48-linked deubiquitination`GO:0070536^biological_process^protein K63-linked deubiquitination`GO:0032496^biological_process^response to lipopolysaccharide
TR57905|c0_g1	AT3G02070	1.A.67.1.4	1.A	1.A.67					OTU domain-containing protein DDB_G0284757	PF02338.14^OTU^OTU-like cysteine protease^94-205^E:1e-20	GO:0008234^molecular_function^cysteine-type peptidase activity
TR104580|c0_g1	AT3G22260	1.A.67.1.4	1.A	1.A.67					OTU domain-containing protein DDB_G0284757	PF02338.14^OTU^OTU-like cysteine protease^94-210^E:6.3e-17	GO:0008234^molecular_function^cysteine-type peptidase activity
TR102778|c0_g3	AT5G04250	1.A.67.1.4	1.A	1.A.67					OTU domain-containing protein DDB_G0284757	PF02338.14^OTU^OTU-like cysteine protease^269-381^E:9.6e-18	GO:0008234^molecular_function^cysteine-type peptidase activity
TR102778|c0_g1	AT5G04250	1.A.67.1.4	1.A	1.A.67					OTU domain-containing protein DDB_G0284757	PF02338.14^OTU^OTU-like cysteine protease^1-106^E:9.2e-13	GO:0008234^molecular_function^cysteine-type peptidase activity
TR36132|c0_g1	AT5G04250	1.A.67.1.4	1.A	1.A.67					OTU domain-containing protein DDB_G0284757	PF02338.14^OTU^OTU-like cysteine protease^2-90^E:2.4e-09	GO:0008234^molecular_function^cysteine-type peptidase activity
TR92726|c0_g1	AT5G04250	1.A.67.1.4	1.A	1.A.67					OTU domain-containing protein DDB_G0284757	PF02338.14^OTU^OTU-like cysteine protease^199-310^E:5.8e-20	GO:0008234^molecular_function^cysteine-type peptidase activity
TR102778|c1_g1		1.A.67.1.4	1.A	1.A.67						.	.
TR63286|c0_g1		1.A.67.1.4	1.A	1.A.67						.	.
TR63286|c0_g2		1.A.67.1.4	1.A	1.A.67						.	.
TR63286|c0_g3		1.A.67.1.4	1.A	1.A.67						.	.
TR25636|c0_g1	AT2G48060	1.A.75	1.A	1.A.75	calcium	cation	secretory pathway	PM	Piezo-type mechanosensitive ion channel homolog	.	GO:0016021^cellular_component^integral component of membrane`GO:0008381^molecular_function^mechanically-gated ion channel activity
TR15498|c0_g1	AT2G48060	1.A.75	1.A	1.A.75	calcium	cation	secretory pathway	PM	Piezo-type mechanosensitive ion channel homolog	.	GO:0016021^cellular_component^integral component of membrane`GO:0008381^molecular_function^mechanically-gated ion channel activity
TR42476|c0_g1		1.A.75.1.1	1.A	1.A.75					Piezo-type mechanosensitive ion channel component 1	.	GO:0005783^cellular_component^endoplasmic reticulum`GO:0005789^cellular_component^endoplasmic reticulum membrane`GO:0033116^cellular_component^endoplasmic reticulum-Golgi intermediate compartment membrane`GO:0016021^cellular_component^integral component of membrane`GO:0005886^cellular_component^plasma membrane`GO:0005261^molecular_function^cation channel activity`GO:0008381^molecular_function^mec…
TR57404|c0_g2	AT2G48060	1.A.75.1.15	1.A	1.A.75	calcium	cation	secretory pathway	PM	Piezo-type mechanosensitive ion channel homolog	PF12166.3^DUF3595^Protein of unknown function (DUF3595)^1-310^E:2e-48	GO:0016021^cellular_component^integral component of membrane`GO:0008381^molecular_function^mechanically-gated ion channel activity
TR8901|c0_g1	AT2G48060	1.A.75.1.4	1.A	1.A.75	calcium	cation	secretory pathway	PM	Piezo-type mechanosensitive ion channel homolog	.	GO:0016021^cellular_component^integral component of membrane`GO:0008381^molecular_function^mechanically-gated ion channel activity
TR37450|c0_g1	AT2G48060	1.A.75.1.4	1.A	1.A.75	calcium	cation	secretory pathway	PM	Piezo-type mechanosensitive ion channel homolog	.	GO:0016021^cellular_component^integral component of membrane`GO:0008381^molecular_function^mechanically-gated ion channel activity
TR71646|c0_g2	AT1G11560	1.A.76.1.10	1.A	1.A.76					Probable dolichyl-diphosphooligosaccharide--protein glycosyltransferase subunit 3B	PF04756.8^OST3_OST6^OST3 / OST6 family^199-352^E:2e-32	GO:0009507^cellular_component^chloroplast`GO:0005783^cellular_component^endoplasmic reticulum`GO:0016021^cellular_component^integral component of membrane`GO:0008250^cellular_component^oligosaccharyltransferase complex`GO:0005886^cellular_component^plasma membrane`GO:0006487^biological_process^protein N-linked glycosylation
TR74731|c0_g1	AT1G11560	1.A.76.1.10	1.A	1.A.76					Probable dolichyl-diphosphooligosaccharide--protein glycosyltransferase subunit 3B	PF04756.8^OST3_OST6^OST3 / OST6 family^64-160^E:6.6e-20	GO:0009507^cellular_component^chloroplast`GO:0005783^cellular_component^endoplasmic reticulum`GO:0016021^cellular_component^integral component of membrane`GO:0008250^cellular_component^oligosaccharyltransferase complex`GO:0005886^cellular_component^plasma membrane`GO:0006487^biological_process^protein N-linked glycosylation
TR38935|c0_g1	AT1G23280	1.A.77.1.13	1.A	1.A.77					Protein MAK16 homolog A	PF01778.12^Ribosomal_L28e^Ribosomal L28e protein family^6-118^E:2.2e-32`PF04874.9^Mak16^Mak16 protein C-terminal region^138-220^E:7.2e-20	GO:0005730^cellular_component^nucleolus
TR57758|c0_g1	AT4G36820	1.A.77.1.2	1.A	1.A.77					Calcium uniporter protein 1, mitochondrial	PF04678.8^DUF607^Protein of unknown function, DUF607^21-129^E:2e-41	.
TR111481|c0_g1	AT2G23790	1.A.77.1.2	1.A	1.A.77	calcium	cation	mitochondria	MT	Calcium uniporter protein 2, mitochondrial	PF04678.8^DUF607^Protein of unknown function, DUF607^190-352^E:3.1e-52	.
TR51368|c0_g1	AT5G42610	1.A.77.1.2	1.A	1.A.77					Calcium uniporter protein 2, mitochondrial	PF04678.8^DUF607^Protein of unknown function, DUF607^185-256^E:1.7e-06	.
TR51897|c0_g2	AT1G57610	1.A.77.1.2	1.A	1.A.77	nd	other	mitochondria	MT	Calcium uniporter protein 5, mitochondrial	PF04678.8^DUF607^Protein of unknown function, DUF607^123-286^E:4.4e-52	.
TR87886|c1_g2	AT3G14940	1.A.77.3.45	1.A	1.A.77					Phosphoenolpyruvate carboxylase 1	.	GO:0048046^cellular_component^apoplast`GO:0005829^cellular_component^cytosol`GO:0008964^molecular_function^phosphoenolpyruvate carboxylase activity`GO:0015977^biological_process^carbon fixation`GO:0016036^biological_process^cellular response to phosphate starvation`GO:0015979^biological_process^photosynthesis`GO:0051262^biological_process^protein tetramerization`GO:0006099^biological_process^tric…
TR53213|c0_g1	AT1G71190	1.A.79.2.1	1.A	1.A.79					senescence associated gene 18 [Source:TAIR;Acc:AT1G71190]	PF05875.7^Ceramidase^Ceramidase^47-162^E:1.7e-06	GO:0016811^molecular_function^hydrolase activity, acting on carbon-nitrogen (but not peptide) bonds, in linear amides`GO:0006672^biological_process^ceramide metabolic process`GO:0016021^cellular_component^integral component of membrane
TR56727|c0_g1	AT4G19030	1.A.8	1.A	1.A.8	water/glycerol	small solute	secretory pathway	PM	Aquaporin NIP1-1	.	GO:0016021^cellular_component^integral component of membrane`GO:0005215^molecular_function^transporter activity
TR66232|c0_g1	AT4G18910	1.A.8	1.A	1.A.8	water/glycerol	small solute	not assigned	ND	Aquaporin NIP1-2	.	GO:0016021^cellular_component^integral component of membrane`GO:0005886^cellular_component^plasma membrane`GO:0015105^molecular_function^arsenite transmembrane transporter activity`GO:0015700^biological_process^arsenite transport`GO:0080170^biological_process^hydrogen peroxide transmembrane transport`GO:0046685^biological_process^response to arsenic-containing substance
TR78544|c0_g1	AT4G19030	1.A.8	1.A	1.A.8	water/glycerol	small solute	secretory pathway	PM	Aquaporin NIP1-2	.	GO:0016021^cellular_component^integral component of membrane`GO:0005886^cellular_component^plasma membrane`GO:0015105^molecular_function^arsenite transmembrane transporter activity`GO:0015700^biological_process^arsenite transport`GO:0080170^biological_process^hydrogen peroxide transmembrane transport`GO:0046685^biological_process^response to arsenic-containing substance
TR35579|c0_g1	AT2G36830	1.A.8	1.A	1.A.8	water	small solute	secretory pathway	VM	Aquaporin TIP1-1	.	GO:0042807^cellular_component^central vacuole`GO:0009941^cellular_component^chloroplast envelope`GO:0016021^cellular_component^integral component of membrane`GO:0009705^cellular_component^plant-type vacuole membrane`GO:0000326^cellular_component^protein storage vacuole`GO:0005774^cellular_component^vacuolar membrane`GO:0005773^cellular_component^vacuole`GO:0015204^molecular_function^urea transmem…	Top1	D0;D3L	D0		D3L	DEG	0v3C_dn	0v3C_dn			Y
TR46782|c0_g1	AT2G36830	1.A.8	1.A	1.A.8	water	small solute	secretory pathway	VM	Aquaporin TIP1-2	.	GO:0009507^cellular_component^chloroplast`GO:0043674^cellular_component^columella`GO:0005783^cellular_component^endoplasmic reticulum`GO:0005794^cellular_component^Golgi apparatus`GO:0016021^cellular_component^integral component of membrane`GO:0016020^cellular_component^membrane`GO:0005886^cellular_component^plasma membrane`GO:0005774^cellular_component^vacuolar membrane`GO:0005773^cellular_compo…
TR35681|c0_g1	AT2G36830	1.A.8	1.A	1.A.8	water	small solute	secretory pathway	VM	Aquaporin TIP1-3	.	GO:0016021^cellular_component^integral component of membrane`GO:0005774^cellular_component^vacuolar membrane`GO:0015204^molecular_function^urea transmembrane transporter activity`GO:0015250^molecular_function^water channel activity`GO:0071918^biological_process^urea transmembrane transport`GO:0015840^biological_process^urea transport`GO:0006833^biological_process^water transport
TR10907|c0_g1	AT4G10380	1.A.8	1.A	1.A.8	urea	small solute	secretory pathway	PM	Probable aquaporin NIP5-1 [Source:UniProtKB/Swiss-Prot;Acc:Q9SV84]	.	.
TR61809|c0_g1	AT4G00430	1.A.8	1.A	1.A.8	water	small solute	secretory pathway	PM	Probable aquaporin PIP1-4 [Source:UniProtKB/Swiss-Prot;Acc:Q39196]	.	.
TR94768|c0_g1	AT4G00430	1.A.8	1.A	1.A.8	water	small solute	secretory pathway	PM	Probable aquaporin PIP1-4 [Source:UniProtKB/Swiss-Prot;Acc:Q39196]	.	.
TR49428|c0_g1	AT4G00430	1.A.8	1.A	1.A.8	water	small solute	secretory pathway	PM	Probable aquaporin PIP-type 7a	.	GO:0016021^cellular_component^integral component of membrane`GO:0005886^cellular_component^plasma membrane`GO:0005215^molecular_function^transporter activity
TR75219|c0_g1	AT5G42630	1.A.8	1.A	1.A.8	water	small solute	secretory pathway	PM	Probable transcription factor KAN4	PF00249.26^Myb_DNA-binding^Myb-like DNA-binding domain^1-52^E:2.5e-12	GO:0005618^cellular_component^cell wall`GO:0005634^cellular_component^nucleus`GO:0003682^molecular_function^chromatin binding`GO:0003700^molecular_function^sequence-specific DNA binding transcription factor activity`GO:0044212^molecular_function^transcription regulatory region DNA binding`GO:0030154^biological_process^cell differentiation`GO:0080060^biological_process^integument development`GO:00…
TR82783|c0_g1	AT5G42630	1.A.8	1.A	1.A.8	water	small solute	secretory pathway	PM	Probable transcription factor KAN4	PF00249.26^Myb_DNA-binding^Myb-like DNA-binding domain^145-189^E:4e-08	GO:0005618^cellular_component^cell wall`GO:0005634^cellular_component^nucleus`GO:0003682^molecular_function^chromatin binding`GO:0003700^molecular_function^sequence-specific DNA binding transcription factor activity`GO:0044212^molecular_function^transcription regulatory region DNA binding`GO:0030154^biological_process^cell differentiation`GO:0080060^biological_process^integument development`GO:00…
TR88913|c0_g2	AT5G42630	1.A.8	1.A	1.A.8	water	small solute	secretory pathway	PM	Probable transcription factor KAN4	.	GO:0005618^cellular_component^cell wall`GO:0005634^cellular_component^nucleus`GO:0003682^molecular_function^chromatin binding`GO:0003700^molecular_function^sequence-specific DNA binding transcription factor activity`GO:0044212^molecular_function^transcription regulatory region DNA binding`GO:0030154^biological_process^cell differentiation`GO:0080060^biological_process^integument development`GO:00…
TR65277|c0_g1	AT5G42630	1.A.8	1.A	1.A.8	water	small solute	secretory pathway	PM	Probable transcription factor KAN4	.	GO:0005618^cellular_component^cell wall`GO:0005634^cellular_component^nucleus`GO:0003682^molecular_function^chromatin binding`GO:0003700^molecular_function^sequence-specific DNA binding transcription factor activity`GO:0044212^molecular_function^transcription regulatory region DNA binding`GO:0030154^biological_process^cell differentiation`GO:0080060^biological_process^integument development`GO:00…
TR38246|c0_g1	AT3G56950	1.A.8.10.12	1.A	1.A.8	water	small solute			Probable aquaporin SIP2-1	PF00230.15^MIP^Major intrinsic protein^15-224^E:1.9e-09	GO:0005789^cellular_component^endoplasmic reticulum membrane`GO:0016021^cellular_component^integral component of membrane`GO:0005215^molecular_function^transporter activity
TR56703|c0_g1	AT2G25810	1.A.8.10.2	1.A	1.A.8	water	small solute			Aquaporin TIP4-1	PF00230.15^MIP^Major intrinsic protein^12-229^E:2.8e-64	GO:0042807^cellular_component^central vacuole`GO:0016021^cellular_component^integral component of membrane`GO:0009705^cellular_component^plant-type vacuole membrane`GO:0005215^molecular_function^transporter activity	Top1	D3C;D3L		D3C	D3L						Y
TR38074|c0_g1	AT4G01470	1.A.8.10.3	1.A	1.A.8	water	small solute			Aquaporin TIP1-1	.	GO:0042807^cellular_component^central vacuole`GO:0009941^cellular_component^chloroplast envelope`GO:0016021^cellular_component^integral component of membrane`GO:0009705^cellular_component^plant-type vacuole membrane`GO:0000326^cellular_component^protein storage vacuole`GO:0005774^cellular_component^vacuolar membrane`GO:0005773^cellular_component^vacuole`GO:0015204^molecular_function^urea transmem…	Top1	D0;D3C;D3L	D0	D3C	D3L						Y
TR101199|c0_g1	AT4G01470	1.A.8.10.3	1.A	1.A.8	water	small solute			Aquaporin TIP1-1	.	GO:0042807^cellular_component^central vacuole`GO:0009941^cellular_component^chloroplast envelope`GO:0016021^cellular_component^integral component of membrane`GO:0009705^cellular_component^plant-type vacuole membrane`GO:0000326^cellular_component^protein storage vacuole`GO:0005774^cellular_component^vacuolar membrane`GO:0005773^cellular_component^vacuole`GO:0015204^molecular_function^urea transmem…
TR912|c0_g1	AT5G18290	1.A.8.10.5	1.A	1.A.8	water	small solute			Aquaporin SIP1-1	PF00230.15^MIP^Major intrinsic protein^6-95^E:5.2e-07	GO:0016021^cellular_component^integral component of membrane`GO:0005215^molecular_function^transporter activity
TR90252|c0_g1	AT3G04090	1.A.8.10.5	1.A	1.A.8	water	small solute			Aquaporin SIP1-2	PF00230.15^MIP^Major intrinsic protein^5-225^E:7.2e-20	GO:0016021^cellular_component^integral component of membrane`GO:0005215^molecular_function^transporter activity	Top1	D3C		D3C							Y
TR45806|c0_g1	AT2G36830	1.A.8.10.6	1.A	1.A.8	water	small solute	secretory pathway	VM	Aquaporin TIP1-3	PF00230.15^MIP^Major intrinsic protein^16-184^E:3e-48	GO:0016021^cellular_component^integral component of membrane`GO:0005774^cellular_component^vacuolar membrane`GO:0015204^molecular_function^urea transmembrane transporter activity`GO:0015250^molecular_function^water channel activity`GO:0071918^biological_process^urea transmembrane transport`GO:0015840^biological_process^urea transport`GO:0006833^biological_process^water transport						DEG	0v3C_dn	0v3C_dn			Y
TR64049|c0_g1	AT4G01470	1.A.8.10.6	1.A	1.A.8	water	small solute			Aquaporin TIP1-3	.	GO:0016021^cellular_component^integral component of membrane`GO:0005774^cellular_component^vacuolar membrane`GO:0015204^molecular_function^urea transmembrane transporter activity`GO:0015250^molecular_function^water channel activity`GO:0071918^biological_process^urea transmembrane transport`GO:0015840^biological_process^urea transport`GO:0006833^biological_process^water transport						DEG	0v3C_dn	0v3C_dn			Y
TR87574|c0_g1	AT1G01620	1.A.8.11.1	1.A	1.A.8	water	small solute			Probable aquaporin PIP1-4	PF00230.15^MIP^Major intrinsic protein^53-163^E:2.3e-39	GO:0016021^cellular_component^integral component of membrane`GO:0016020^cellular_component^membrane`GO:0005886^cellular_component^plasma membrane`GO:0015250^molecular_function^water channel activity`GO:0009414^biological_process^response to water deprivation`GO:0006833^biological_process^water transport	Top1	D0;D3C;D3L	D0	D3C	D3L						Y
TR74172|c0_g1	AT1G01620	1.A.8.11.1	1.A	1.A.8	water	small solute			Probable aquaporin PIP-type 7a	.	GO:0016021^cellular_component^integral component of membrane`GO:0005886^cellular_component^plasma membrane`GO:0005215^molecular_function^transporter activity
TR74185|c0_g1	AT2G45960	1.A.8.11.2	1.A	1.A.8	water	small solute			Aquaporin PIP1-2	PF00230.15^MIP^Major intrinsic protein^94-175^E:2.2e-26	GO:0016021^cellular_component^integral component of membrane`GO:0005886^cellular_component^plasma membrane`GO:0005215^molecular_function^transporter activity
TR103384|c0_g1	AT3G61430	1.A.8.11.2	1.A	1.A.8	water	small solute			Probable aquaporin PIP1-2	PF00230.15^MIP^Major intrinsic protein^74-113^E:1.1e-06	GO:0016021^cellular_component^integral component of membrane`GO:0005886^cellular_component^plasma membrane`GO:0005215^molecular_function^transporter activity
TR34293|c0_g1	AT4G23400	1.A.8.11.2	1.A	1.A.8	water	small solute			Probable aquaporin PIP1-2	PF00230.15^MIP^Major intrinsic protein^43-272^E:2.1e-84	GO:0016021^cellular_component^integral component of membrane`GO:0005886^cellular_component^plasma membrane`GO:0005215^molecular_function^transporter activity	Top1	D0;D3L	D0		D3L						Y
TR101289|c0_g1	AT1G01620	1.A.8.11.2	1.A	1.A.8	water	small solute			Probable aquaporin PIP1-4	PF00230.15^MIP^Major intrinsic protein^46-275^E:2.2e-84	GO:0016021^cellular_component^integral component of membrane`GO:0016020^cellular_component^membrane`GO:0005886^cellular_component^plasma membrane`GO:0015250^molecular_function^water channel activity`GO:0009414^biological_process^response to water deprivation`GO:0006833^biological_process^water transport	Top1	D0;D3C;D3L	D0	D3C	D3L						Y
TR91559|c0_g1	AT4G23400	1.A.8.11.2	1.A	1.A.8	water	small solute			Probable aquaporin PIP1-4	PF00230.15^MIP^Major intrinsic protein^1-103^E:5e-37	GO:0016021^cellular_component^integral component of membrane`GO:0016020^cellular_component^membrane`GO:0005886^cellular_component^plasma membrane`GO:0015250^molecular_function^water channel activity`GO:0009414^biological_process^response to water deprivation`GO:0006833^biological_process^water transport
TR58374|c0_g1	AT4G23400	1.A.8.11.3	1.A	1.A.8	water	small solute			Aquaporin PIP1-3	PF00230.15^MIP^Major intrinsic protein^1-182^E:1e-70	GO:0009507^cellular_component^chloroplast`GO:0016021^cellular_component^integral component of membrane`GO:0016020^cellular_component^membrane`GO:0005886^cellular_component^plasma membrane`GO:0015250^molecular_function^water channel activity`GO:0009414^biological_process^response to water deprivation`GO:0006833^biological_process^water transport	Top1	D3C;D3L		D3C	D3L	DEG	0v3C_up;0v3L_up	0v3C_up	0v3L_up		Y
TR58374|c0_g2	AT4G23400	1.A.8.11.3	1.A	1.A.8	water	small solute			Aquaporin PIP1-3	PF00230.15^MIP^Major intrinsic protein^1-182^E:1e-70	GO:0009507^cellular_component^chloroplast`GO:0016021^cellular_component^integral component of membrane`GO:0016020^cellular_component^membrane`GO:0005886^cellular_component^plasma membrane`GO:0015250^molecular_function^water channel activity`GO:0009414^biological_process^response to water deprivation`GO:0006833^biological_process^water transport	Top1	D0	D0			DEG	0v3C_dn;0v3L_dn	0v3C_dn	0v3L_dn		Y
TR37990|c0_g1	AT4G23400	1.A.8.11.3	1.A	1.A.8	water	small solute			Probable aquaporin PIP1-4	PF00230.15^MIP^Major intrinsic protein^2-184^E:7.8e-70	GO:0016021^cellular_component^integral component of membrane`GO:0016020^cellular_component^membrane`GO:0005886^cellular_component^plasma membrane`GO:0015250^molecular_function^water channel activity`GO:0009414^biological_process^response to water deprivation`GO:0006833^biological_process^water transport	Top1	D0;D3C;D3L	D0	D3C	D3L						Y
TR31416|c0_g1	AT5G60660	1.A.8.11.4	1.A	1.A.8	water	small solute			Aquaporin PIP2-1	.	GO:0009507^cellular_component^chloroplast`GO:0016021^cellular_component^integral component of membrane`GO:0016020^cellular_component^membrane`GO:0005886^cellular_component^plasma membrane`GO:0009506^cellular_component^plasmodesma`GO:0005773^cellular_component^vacuole`GO:0031625^molecular_function^ubiquitin protein ligase binding`GO:0015250^molecular_function^water channel activity`GO:0080170^biol…	Top1	D0;D3C;D3L	D0	D3C	D3L						Y
TR101592|c0_g1	AT2G37170	1.A.8.11.4	1.A	1.A.8	water	small solute			Aquaporin PIP2-2	PF00230.15^MIP^Major intrinsic protein^32-261^E:4.8e-85	GO:0009507^cellular_component^chloroplast`GO:0016021^cellular_component^integral component of membrane`GO:0005886^cellular_component^plasma membrane`GO:0009506^cellular_component^plasmodesma`GO:0015250^molecular_function^water channel activity`GO:0009737^biological_process^response to abscisic acid`GO:0009414^biological_process^response to water deprivation`GO:0006833^biological_process^water tra…	Top1	D0;D3C;D3L	D0	D3C	D3L						Y
TR65479|c0_g2	AT2G16850	1.A.8.11.5	1.A	1.A.8	water	small solute			Probable aquaporin PIP2-6	.	GO:0016021^cellular_component^integral component of membrane`GO:0016020^cellular_component^membrane`GO:0005886^cellular_component^plasma membrane`GO:0015250^molecular_function^water channel activity`GO:0009624^biological_process^response to nematode
TR65479|c0_g3	AT2G16850	1.A.8.11.5	1.A	1.A.8	water	small solute			Probable aquaporin PIP2-6	.	GO:0016021^cellular_component^integral component of membrane`GO:0016020^cellular_component^membrane`GO:0005886^cellular_component^plasma membrane`GO:0015250^molecular_function^water channel activity`GO:0009624^biological_process^response to nematode
TR114424|c0_g1	AT2G39010	1.A.8.11.5	1.A	1.A.8	water	small solute			Probable aquaporin PIP2-6	.	GO:0016021^cellular_component^integral component of membrane`GO:0016020^cellular_component^membrane`GO:0005886^cellular_component^plasma membrane`GO:0015250^molecular_function^water channel activity`GO:0009624^biological_process^response to nematode
TR35426|c0_g1	AT4G35100	1.A.8.11.5	1.A	1.A.8	water	small solute			Probable aquaporin PIP2-6	.	GO:0016021^cellular_component^integral component of membrane`GO:0016020^cellular_component^membrane`GO:0005886^cellular_component^plasma membrane`GO:0015250^molecular_function^water channel activity`GO:0009624^biological_process^response to nematode
TR74316|c0_g1	AT4G35100	1.A.8.11.6	1.A	1.A.8	water	small solute			Aquaporin PIP2-7	PF00230.15^MIP^Major intrinsic protein^31-112^E:4.1e-26	GO:0046658^cellular_component^anchored component of plasma membrane`GO:0016021^cellular_component^integral component of membrane`GO:0016020^cellular_component^membrane`GO:0005634^cellular_component^nucleus`GO:0005886^cellular_component^plasma membrane`GO:0009506^cellular_component^plasmodesma`GO:0005773^cellular_component^vacuole`GO:0015250^molecular_function^water channel activity`GO:0009737^bio…
TR98967|c0_g1	AT5G60660	1.A.8.11.6	1.A	1.A.8	water	small solute			Aquaporin PIP2-7	PF00230.15^MIP^Major intrinsic protein^2-124^E:1.2e-42	GO:0046658^cellular_component^anchored component of plasma membrane`GO:0016021^cellular_component^integral component of membrane`GO:0016020^cellular_component^membrane`GO:0005634^cellular_component^nucleus`GO:0005886^cellular_component^plasma membrane`GO:0009506^cellular_component^plasmodesma`GO:0005773^cellular_component^vacuole`GO:0015250^molecular_function^water channel activity`GO:0009737^bio…
TR49387|c1_g1	AT5G60660	1.A.8.11.6	1.A	1.A.8	water	small solute			Aquaporin PIP2-7	PF00230.15^MIP^Major intrinsic protein^4-119^E:1.1e-41	GO:0046658^cellular_component^anchored component of plasma membrane`GO:0016021^cellular_component^integral component of membrane`GO:0016020^cellular_component^membrane`GO:0005634^cellular_component^nucleus`GO:0005886^cellular_component^plasma membrane`GO:0009506^cellular_component^plasmodesma`GO:0005773^cellular_component^vacuole`GO:0015250^molecular_function^water channel activity`GO:0009737^bio…						DEG	3CvL_up			3CvL_up	Y
TR65496|c0_g1	AT1G01620	1.A.8.11.6	1.A	1.A.8	water	small solute			Probable aquaporin PIP2-8	.	GO:0016021^cellular_component^integral component of membrane`GO:0016020^cellular_component^membrane`GO:0005886^cellular_component^plasma membrane`GO:0015250^molecular_function^water channel activity`GO:0009737^biological_process^response to abscisic acid`GO:0006833^biological_process^water transport
TR115690|c1_g1	AT5G60660	1.A.8.11.6	1.A	1.A.8	water	small solute			Probable aquaporin PIP2-8	PF00230.15^MIP^Major intrinsic protein^32-260^E:9e-86	GO:0046658^cellular_component^anchored component of plasma membrane`GO:0016021^cellular_component^integral component of membrane`GO:0016020^cellular_component^membrane`GO:0005634^cellular_component^nucleus`GO:0005886^cellular_component^plasma membrane`GO:0009506^cellular_component^plasmodesma`GO:0005773^cellular_component^vacuole`GO:0015250^molecular_function^water channel activity`GO:0009737^bio…	Top1	D0;D3C;D3L	D0	D3C	D3L						Y
TR77855|c0_g1	AT5G60660	1.A.8.11.7	1.A	1.A.8	water	small solute			Aquaporin PIP2-5	.	GO:0016021^cellular_component^integral component of membrane`GO:0005886^cellular_component^plasma membrane`GO:0005215^molecular_function^transporter activity	Top1	D0;D3C;D3L	D0	D3C	D3L						Y
TR87929|c0_g1	AT4G10380	1.A.8.12.3	1.A	1.A.8	urea	small solute	secretory pathway	PM	Probable aquaporin NIP5-1	PF00230.15^MIP^Major intrinsic protein^75-284^E:6.9e-51	GO:0016021^cellular_component^integral component of membrane`GO:0016328^cellular_component^lateral plasma membrane`GO:0005886^cellular_component^plasma membrane`GO:0015105^molecular_function^arsenite transmembrane transporter activity`GO:0046715^molecular_function^borate transmembrane transporter activity`GO:0080138^molecular_function^borate uptake transmembrane transporter activity`GO:0015250^mo…
TR57780|c0_g1	AT4G10380	1.A.8.12.3	1.A	1.A.8	urea	small solute	secretory pathway	PM	Probable aquaporin NIP5-1	PF00230.15^MIP^Major intrinsic protein^76-284^E:2.3e-51	GO:0016021^cellular_component^integral component of membrane`GO:0016328^cellular_component^lateral plasma membrane`GO:0005886^cellular_component^plasma membrane`GO:0015105^molecular_function^arsenite transmembrane transporter activity`GO:0046715^molecular_function^borate transmembrane transporter activity`GO:0080138^molecular_function^borate uptake transmembrane transporter activity`GO:0015250^mo…
TR75693|c0_g1		1.A.8.5.1	1.A	1.A.8	water/glycerol	small solute			Glycerol uptake/efflux facilitator protein	.	GO:0016021^cellular_component^integral component of membrane`GO:0005886^cellular_component^plasma membrane`GO:0015254^molecular_function^glycerol channel activity`GO:0015168^molecular_function^glycerol transmembrane transporter activity`GO:0005215^molecular_function^transporter activity`GO:0006846^biological_process^acetate transport`GO:0015700^biological_process^arsenite transport`GO:0000747^bio…
TR100692|c0_g1		1.A.8.5.1	1.A	1.A.8	water/glycerol	small solute			Glycerol uptake/efflux facilitator protein	.	GO:0016021^cellular_component^integral component of membrane`GO:0005886^cellular_component^plasma membrane`GO:0015254^molecular_function^glycerol channel activity`GO:0015168^molecular_function^glycerol transmembrane transporter activity`GO:0005215^molecular_function^transporter activity`GO:0006846^biological_process^acetate transport`GO:0015700^biological_process^arsenite transport`GO:0000747^bio…
TR40910|c0_g1		1.A.8.9.18	1.A	1.A.8					Uncharacterized membrane protein YFL054C	PF00230.15^MIP^Major intrinsic protein^35-133^E:3.6e-27	GO:0016021^cellular_component^integral component of membrane`GO:0015168^molecular_function^glycerol transmembrane transporter activity`GO:0005215^molecular_function^transporter activity`GO:0015250^molecular_function^water channel activity`GO:0015793^biological_process^glycerol transport`GO:0055085^biological_process^transmembrane transport`GO:0006833^biological_process^water transport
TR94307|c0_g2	AT1G30690	1.A.87.1.1	1.A	1.A.87					Patellin-5	.	GO:0009507^cellular_component^chloroplast`GO:0016021^cellular_component^integral component of membrane`GO:0008289^molecular_function^lipid binding`GO:0007049^biological_process^cell cycle`GO:0051301^biological_process^cell division`GO:0006810^biological_process^transport
TR51404|c2_g1	AT2G17780	1.A.87.1.1	1.A	1.A.87					Protein MID1-COMPLEMENTING ACTIVITY 1	.	GO:0005887^cellular_component^integral component of plasma membrane`GO:0006816^biological_process^calcium ion transport`GO:0033500^biological_process^carbohydrate homeostasis`GO:0007638^biological_process^mechanosensory behavior`GO:0007231^biological_process^osmosensory signaling pathway
TR98537|c0_g1	AT3G59040	1.A.87.1.1	1.A	1.A.87					Protein MID1-COMPLEMENTING ACTIVITY 1	.	GO:0005887^cellular_component^integral component of plasma membrane`GO:0006816^biological_process^calcium ion transport`GO:0033500^biological_process^carbohydrate homeostasis`GO:0007638^biological_process^mechanosensory behavior`GO:0007231^biological_process^osmosensory signaling pathway
TR67012|c2_g4	AT4G35920	1.A.87.1.1	1.A	1.A.87					Protein MID1-COMPLEMENTING ACTIVITY 1	PF04749.12^PLAC8^PLAC8 family^47-145^E:9.7e-19	GO:0005887^cellular_component^integral component of plasma membrane`GO:0006816^biological_process^calcium ion transport`GO:0033500^biological_process^carbohydrate homeostasis`GO:0007638^biological_process^mechanosensory behavior`GO:0007231^biological_process^osmosensory signaling pathway
TR51404|c0_g1	AT4G35920	1.A.87.1.1	1.A	1.A.87					Protein MID1-COMPLEMENTING ACTIVITY 1	PF04749.12^PLAC8^PLAC8 family^248-306^E:0.00025	GO:0005887^cellular_component^integral component of plasma membrane`GO:0006816^biological_process^calcium ion transport`GO:0033500^biological_process^carbohydrate homeostasis`GO:0007638^biological_process^mechanosensory behavior`GO:0007231^biological_process^osmosensory signaling pathway
TR89018|c0_g1	AT4G35920	1.A.87.1.1	1.A	1.A.87					Protein MID1-COMPLEMENTING ACTIVITY 1	.	GO:0005887^cellular_component^integral component of plasma membrane`GO:0006816^biological_process^calcium ion transport`GO:0033500^biological_process^carbohydrate homeostasis`GO:0007638^biological_process^mechanosensory behavior`GO:0007231^biological_process^osmosensory signaling pathway
TR78458|c0_g1	AT4G35920	1.A.87.1.1	1.A	1.A.87					Protein MID1-COMPLEMENTING ACTIVITY 1	PF04749.12^PLAC8^PLAC8 family^1-80^E:3.5e-13	GO:0005887^cellular_component^integral component of plasma membrane`GO:0006816^biological_process^calcium ion transport`GO:0033500^biological_process^carbohydrate homeostasis`GO:0007638^biological_process^mechanosensory behavior`GO:0007231^biological_process^osmosensory signaling pathway
TR67012|c1_g1	AT4G35920	1.A.87.1.1	1.A	1.A.87					Protein MID1-COMPLEMENTING ACTIVITY 1	.	GO:0005887^cellular_component^integral component of plasma membrane`GO:0006816^biological_process^calcium ion transport`GO:0033500^biological_process^carbohydrate homeostasis`GO:0007638^biological_process^mechanosensory behavior`GO:0007231^biological_process^osmosensory signaling pathway
TR4070|c0_g1		1.A.87.1.1	1.A	1.A.87					Protein MID1-COMPLEMENTING ACTIVITY 1	.	GO:0005887^cellular_component^integral component of plasma membrane`GO:0006816^biological_process^calcium ion transport`GO:0033500^biological_process^carbohydrate homeostasis`GO:0007638^biological_process^mechanosensory behavior`GO:0007231^biological_process^osmosensory signaling pathway
TR64355|c0_g1		1.A.87.1.1	1.A	1.A.87					Protein MID1-COMPLEMENTING ACTIVITY 1	.	GO:0005887^cellular_component^integral component of plasma membrane`GO:0006816^biological_process^calcium ion transport`GO:0033500^biological_process^carbohydrate homeostasis`GO:0007638^biological_process^mechanosensory behavior`GO:0007231^biological_process^osmosensory signaling pathway
TR3368|c0_g1		1.A.87.1.1	1.A	1.A.87					Protein MID1-COMPLEMENTING ACTIVITY 1	.	GO:0005887^cellular_component^integral component of plasma membrane`GO:0006816^biological_process^calcium ion transport`GO:0033500^biological_process^carbohydrate homeostasis`GO:0007638^biological_process^mechanosensory behavior`GO:0007231^biological_process^osmosensory signaling pathway
TR51404|c1_g1		1.A.87.1.1	1.A	1.A.87					Protein MID1-COMPLEMENTING ACTIVITY 1	.	GO:0005887^cellular_component^integral component of plasma membrane`GO:0006816^biological_process^calcium ion transport`GO:0033500^biological_process^carbohydrate homeostasis`GO:0007638^biological_process^mechanosensory behavior`GO:0007231^biological_process^osmosensory signaling pathway
TR2696|c0_g1		1.A.87.1.1	1.A	1.A.87					Protein MID1-COMPLEMENTING ACTIVITY 1	.	GO:0005887^cellular_component^integral component of plasma membrane`GO:0006816^biological_process^calcium ion transport`GO:0033500^biological_process^carbohydrate homeostasis`GO:0007638^biological_process^mechanosensory behavior`GO:0007231^biological_process^osmosensory signaling pathway
TR108951|c0_g1		1.A.87.1.4	1.A	1.A.87					Protein MID1-COMPLEMENTING ACTIVITY 2	PF04749.12^PLAC8^PLAC8 family^76-174^E:1.9e-20	GO:0016021^cellular_component^integral component of membrane`GO:0005886^cellular_component^plasma membrane`GO:0070509^biological_process^calcium ion import`GO:0048528^biological_process^post-embryonic root development
TR113074|c0_g1	AT4G05200	1.A.87.2.1	1.A	1.A.87					Cysteine-rich receptor-like protein kinase 10	PF00069.20^Pkinase^Protein kinase domain^2-67^E:3.1e-13`PF07714.12^Pkinase_Tyr^Protein tyrosine kinase^4-133^E:6.1e-15	GO:0016021^cellular_component^integral component of membrane`GO:0005886^cellular_component^plasma membrane`GO:0005524^molecular_function^ATP binding`GO:0004674^molecular_function^protein serine/threonine kinase activity
TR115192|c0_g1	AT4G23180	1.A.87.2.1	1.A	1.A.87					Cysteine-rich receptor-like protein kinase 10	PF07714.12^Pkinase_Tyr^Protein tyrosine kinase^3-176^E:1.4e-27`PF00069.20^Pkinase^Protein kinase domain^5-174^E:1e-28	GO:0016021^cellular_component^integral component of membrane`GO:0005886^cellular_component^plasma membrane`GO:0005524^molecular_function^ATP binding`GO:0004674^molecular_function^protein serine/threonine kinase activity
TR65215|c1_g1		1.A.87.2.1	1.A	1.A.87					Cysteine-rich receptor-like protein kinase 10	.	GO:0016021^cellular_component^integral component of membrane`GO:0005886^cellular_component^plasma membrane`GO:0005524^molecular_function^ATP binding`GO:0004674^molecular_function^protein serine/threonine kinase activity
TR65215|c1_g2		1.A.87.2.1	1.A	1.A.87					Cysteine-rich receptor-like protein kinase 10	.	GO:0016021^cellular_component^integral component of membrane`GO:0005886^cellular_component^plasma membrane`GO:0005524^molecular_function^ATP binding`GO:0004674^molecular_function^protein serine/threonine kinase activity
TR111454|c0_g2	AT1G70740	1.A.87.2.1	1.A	1.A.87					Cysteine-rich receptor-like protein kinase 11	PF07714.12^Pkinase_Tyr^Protein tyrosine kinase^61-259^E:1.2e-50`PF00069.20^Pkinase^Protein kinase domain^61-256^E:7.3e-50	GO:0016021^cellular_component^integral component of membrane`GO:0016020^cellular_component^membrane`GO:0005524^molecular_function^ATP binding`GO:0004672^molecular_function^protein kinase activity`GO:0004674^molecular_function^protein serine/threonine kinase activity`GO:0009816^biological_process^defense response to bacterium, incompatible interaction`GO:0006979^biological_process^response to oxid…
TR50688|c0_g2	AT4G27290	1.A.87.2.1	1.A	1.A.87					Cysteine-rich receptor-like protein kinase 15	PF07714.12^Pkinase_Tyr^Protein tyrosine kinase^3-136^E:1.8e-30`PF00069.20^Pkinase^Protein kinase domain^4-142^E:4.6e-33	GO:0016021^cellular_component^integral component of membrane`GO:0005524^molecular_function^ATP binding`GO:0004674^molecular_function^protein serine/threonine kinase activity
TR113354|c0_g1		1.A.87.2.1	1.A	1.A.87					Cysteine-rich receptor-like protein kinase 21	.	GO:0016021^cellular_component^integral component of membrane`GO:0005739^cellular_component^mitochondrion`GO:0005524^molecular_function^ATP binding`GO:0004674^molecular_function^protein serine/threonine kinase activity
TR46172|c9_g15	AT4G11530	1.A.87.2.1	1.A	1.A.87					Cysteine-rich receptor-like protein kinase 25	PF00069.20^Pkinase^Protein kinase domain^1-129^E:2.9e-31`PF07714.12^Pkinase_Tyr^Protein tyrosine kinase^1-129^E:1.3e-28	GO:0016021^cellular_component^integral component of membrane`GO:0005524^molecular_function^ATP binding`GO:0004674^molecular_function^protein serine/threonine kinase activity
TR41196|c0_g1	AT4G23230	1.A.87.2.1	1.A	1.A.87					Cysteine-rich receptor-like protein kinase 29	PF07714.12^Pkinase_Tyr^Protein tyrosine kinase^1-47^E:9.7e-08	GO:0016021^cellular_component^integral component of membrane`GO:0005886^cellular_component^plasma membrane`GO:0005773^cellular_component^vacuole`GO:0005524^molecular_function^ATP binding`GO:0004674^molecular_function^protein serine/threonine kinase activity`GO:0009737^biological_process^response to abscisic acid
TR48990|c0_g1	AT5G40380	1.A.87.2.1	1.A	1.A.87					Cysteine-rich receptor-like protein kinase 3	PF07714.12^Pkinase_Tyr^Protein tyrosine kinase^1-99^E:8e-07	GO:0016021^cellular_component^integral component of membrane`GO:0005886^cellular_component^plasma membrane`GO:0005524^molecular_function^ATP binding`GO:0004674^molecular_function^protein serine/threonine kinase activity
TR45542|c0_g2	AT4G21400	1.A.87.2.1	1.A	1.A.87					Cysteine-rich receptor-like protein kinase 5	PF00069.20^Pkinase^Protein kinase domain^122-310^E:4.5e-44`PF07714.12^Pkinase_Tyr^Protein tyrosine kinase^124-310^E:1.9e-43	GO:0016021^cellular_component^integral component of membrane`GO:0005524^molecular_function^ATP binding`GO:0004674^molecular_function^protein serine/threonine kinase activity`GO:0006952^biological_process^defense response`GO:0042742^biological_process^defense response to bacterium`GO:0012501^biological_process^programmed cell death`GO:0009751^biological_process^response to salicylic acid
TR110499|c5_g8	AT4G11480	1.A.87.2.1	1.A	1.A.87					Cysteine-rich receptor-like protein kinase 7	PF07714.12^Pkinase_Tyr^Protein tyrosine kinase^3-99^E:8.7e-08	GO:0016021^cellular_component^integral component of membrane`GO:0005524^molecular_function^ATP binding`GO:0004674^molecular_function^protein serine/threonine kinase activity
TR110563|c0_g1	AT4G27290	1.A.87.2.1	1.A	1.A.87					Cysteine-rich receptor-like protein kinase 7	PF11883.3^DUF3403^Domain of unknown function (DUF3403)^61-102^E:2.1e-09	GO:0016021^cellular_component^integral component of membrane`GO:0005524^molecular_function^ATP binding`GO:0004674^molecular_function^protein serine/threonine kinase activity
TR110499|c5_g7	AT1G11340	1.A.87.2.1	1.A	1.A.87					Cysteine-rich receptor-like protein kinase 8	PF07714.12^Pkinase_Tyr^Protein tyrosine kinase^6-52^E:7.6e-11`PF00069.20^Pkinase^Protein kinase domain^7-53^E:5.5e-09	GO:0016021^cellular_component^integral component of membrane`GO:0005524^molecular_function^ATP binding`GO:0004674^molecular_function^protein serine/threonine kinase activity
TR64105|c0_g1	AT1G61480	1.A.87.2.1	1.A	1.A.87					Cysteine-rich receptor-like protein kinase 8	PF00069.20^Pkinase^Protein kinase domain^8-120^E:1.3e-08`PF07714.12^Pkinase_Tyr^Protein tyrosine kinase^19-123^E:3.3e-10	GO:0016021^cellular_component^integral component of membrane`GO:0005524^molecular_function^ATP binding`GO:0004674^molecular_function^protein serine/threonine kinase activity						DEG	0v3L_dn		0v3L_dn		Y
TR65215|c0_g1	AT1G67520	1.A.87.2.1	1.A	1.A.87					G-type lectin S-receptor-like serine/threonine-protein kinase At1g11330	PF00069.20^Pkinase^Protein kinase domain^2-146^E:2.7e-32`PF07714.12^Pkinase_Tyr^Protein tyrosine kinase^2-146^E:2.8e-30	GO:0016021^cellular_component^integral component of membrane`GO:0005886^cellular_component^plasma membrane`GO:0005524^molecular_function^ATP binding`GO:0005516^molecular_function^calmodulin binding`GO:0030246^molecular_function^carbohydrate binding`GO:0004674^molecular_function^protein serine/threonine kinase activity`GO:0048544^biological_process^recognition of pollen
TR70696|c2_g1	AT2G19130	1.A.87.2.1	1.A	1.A.87					G-type lectin S-receptor-like serine/threonine-protein kinase At2g19130	PF00069.20^Pkinase^Protein kinase domain^1-121^E:8.4e-13`PF07714.12^Pkinase_Tyr^Protein tyrosine kinase^13-121^E:2.2e-08	GO:0016021^cellular_component^integral component of membrane`GO:0005886^cellular_component^plasma membrane`GO:0005524^molecular_function^ATP binding`GO:0005516^molecular_function^calmodulin binding`GO:0030246^molecular_function^carbohydrate binding`GO:0004674^molecular_function^protein serine/threonine kinase activity`GO:0048544^biological_process^recognition of pollen
TR70696|c2_g7	AT2G19130	1.A.87.2.1	1.A	1.A.87					G-type lectin S-receptor-like serine/threonine-protein kinase At2g19130	PF00069.20^Pkinase^Protein kinase domain^1-121^E:8.4e-13`PF07714.12^Pkinase_Tyr^Protein tyrosine kinase^13-121^E:2.2e-08	GO:0016021^cellular_component^integral component of membrane`GO:0005886^cellular_component^plasma membrane`GO:0005524^molecular_function^ATP binding`GO:0005516^molecular_function^calmodulin binding`GO:0030246^molecular_function^carbohydrate binding`GO:0004674^molecular_function^protein serine/threonine kinase activity`GO:0048544^biological_process^recognition of pollen
TR70696|c2_g8	AT2G19130	1.A.87.2.1	1.A	1.A.87					G-type lectin S-receptor-like serine/threonine-protein kinase At2g19130	PF00069.20^Pkinase^Protein kinase domain^1-121^E:8.4e-13`PF07714.12^Pkinase_Tyr^Protein tyrosine kinase^13-121^E:2.2e-08	GO:0016021^cellular_component^integral component of membrane`GO:0005886^cellular_component^plasma membrane`GO:0005524^molecular_function^ATP binding`GO:0005516^molecular_function^calmodulin binding`GO:0030246^molecular_function^carbohydrate binding`GO:0004674^molecular_function^protein serine/threonine kinase activity`GO:0048544^biological_process^recognition of pollen
TR78887|c0_g1	AT4G23210	1.A.87.2.1	1.A	1.A.87					G-type lectin S-receptor-like serine/threonine-protein kinase At4g27290	PF07714.12^Pkinase_Tyr^Protein tyrosine kinase^61-145^E:1.1e-15`PF00069.20^Pkinase^Protein kinase domain^61-146^E:1.2e-11`PF07714.12^Pkinase_Tyr^Protein tyrosine kinase^147-175^E:7.1e-05	GO:0016021^cellular_component^integral component of membrane`GO:0005886^cellular_component^plasma membrane`GO:0009506^cellular_component^plasmodesma`GO:0005524^molecular_function^ATP binding`GO:0005516^molecular_function^calmodulin binding`GO:0030246^molecular_function^carbohydrate binding`GO:0004674^molecular_function^protein serine/threonine kinase activity`GO:0031625^molecular_function^ubiquit…
TR110563|c3_g5	AT4G27300	1.A.87.2.1	1.A	1.A.87					G-type lectin S-receptor-like serine/threonine-protein kinase At4g27290	PF00069.20^Pkinase^Protein kinase domain^3-192^E:4e-40`PF07714.12^Pkinase_Tyr^Protein tyrosine kinase^8-185^E:1.1e-41	GO:0016021^cellular_component^integral component of membrane`GO:0005886^cellular_component^plasma membrane`GO:0009506^cellular_component^plasmodesma`GO:0005524^molecular_function^ATP binding`GO:0005516^molecular_function^calmodulin binding`GO:0030246^molecular_function^carbohydrate binding`GO:0004674^molecular_function^protein serine/threonine kinase activity`GO:0031625^molecular_function^ubiquit…
TR50688|c0_g1	AT4G27300	1.A.87.2.1	1.A	1.A.87					G-type lectin S-receptor-like serine/threonine-protein kinase At4g27290	PF07714.12^Pkinase_Tyr^Protein tyrosine kinase^9-205^E:1.7e-48`PF00069.20^Pkinase^Protein kinase domain^9-210^E:7.7e-47	GO:0016021^cellular_component^integral component of membrane`GO:0005886^cellular_component^plasma membrane`GO:0009506^cellular_component^plasmodesma`GO:0005524^molecular_function^ATP binding`GO:0005516^molecular_function^calmodulin binding`GO:0030246^molecular_function^carbohydrate binding`GO:0004674^molecular_function^protein serine/threonine kinase activity`GO:0031625^molecular_function^ubiquit…
TR103717|c0_g1	AT5G47780	1.A.87.2.1	1.A	1.A.87					G-type lectin S-receptor-like serine/threonine-protein kinase At5g24080	PF07714.12^Pkinase_Tyr^Protein tyrosine kinase^52-115^E:2.8e-10`PF00069.20^Pkinase^Protein kinase domain^53-114^E:1.5e-05	GO:0016021^cellular_component^integral component of membrane`GO:0005886^cellular_component^plasma membrane`GO:0005524^molecular_function^ATP binding`GO:0005516^molecular_function^calmodulin binding`GO:0030246^molecular_function^carbohydrate binding`GO:0004674^molecular_function^protein serine/threonine kinase activity`GO:0048544^biological_process^recognition of pollen
TR30156|c0_g3	AT4G11530	1.A.87.2.1	1.A	1.A.87					G-type lectin S-receptor-like serine/threonine-protein kinase B120	PF00069.20^Pkinase^Protein kinase domain^2-121^E:8.3e-28`PF07714.12^Pkinase_Tyr^Protein tyrosine kinase^2-121^E:6e-24	GO:0016021^cellular_component^integral component of membrane`GO:0005886^cellular_component^plasma membrane`GO:0005524^molecular_function^ATP binding`GO:0005516^molecular_function^calmodulin binding`GO:0030246^molecular_function^carbohydrate binding`GO:0004674^molecular_function^protein serine/threonine kinase activity`GO:0048544^biological_process^recognition of pollen
TR30156|c0_g4	AT4G11530	1.A.87.2.1	1.A	1.A.87					G-type lectin S-receptor-like serine/threonine-protein kinase B120	PF00069.20^Pkinase^Protein kinase domain^2-121^E:3.5e-28`PF07714.12^Pkinase_Tyr^Protein tyrosine kinase^2-121^E:7.5e-23	GO:0016021^cellular_component^integral component of membrane`GO:0005886^cellular_component^plasma membrane`GO:0005524^molecular_function^ATP binding`GO:0005516^molecular_function^calmodulin binding`GO:0030246^molecular_function^carbohydrate binding`GO:0004674^molecular_function^protein serine/threonine kinase activity`GO:0048544^biological_process^recognition of pollen
TR40748|c0_g1	AT5G60900	1.A.87.2.1	1.A	1.A.87					G-type lectin S-receptor-like serine/threonine-protein kinase RLK1	PF00069.20^Pkinase^Protein kinase domain^3-118^E:2.1e-11`PF07714.12^Pkinase_Tyr^Protein tyrosine kinase^11-120^E:5.9e-09	GO:0016021^cellular_component^integral component of membrane`GO:0005886^cellular_component^plasma membrane`GO:0005524^molecular_function^ATP binding`GO:0005516^molecular_function^calmodulin binding`GO:0030246^molecular_function^carbohydrate binding`GO:0004674^molecular_function^protein serine/threonine kinase activity
TR40748|c0_g2	AT5G60900	1.A.87.2.1	1.A	1.A.87					G-type lectin S-receptor-like serine/threonine-protein kinase RLK1	PF00069.20^Pkinase^Protein kinase domain^3-118^E:2.9e-11`PF07714.12^Pkinase_Tyr^Protein tyrosine kinase^11-120^E:1.7e-08	GO:0016021^cellular_component^integral component of membrane`GO:0005886^cellular_component^plasma membrane`GO:0005524^molecular_function^ATP binding`GO:0005516^molecular_function^calmodulin binding`GO:0030246^molecular_function^carbohydrate binding`GO:0004674^molecular_function^protein serine/threonine kinase activity
TR51491|c0_g5	AT4G23290	1.A.87.2.1	1.A	1.A.87					G-type lectin S-receptor-like serine/threonine-protein kinase SD1-1	PF11883.3^DUF3403^Domain of unknown function (DUF3403)^78-120^E:1.8e-08	GO:0016021^cellular_component^integral component of membrane`GO:0005886^cellular_component^plasma membrane`GO:0009506^cellular_component^plasmodesma`GO:0005524^molecular_function^ATP binding`GO:0005516^molecular_function^calmodulin binding`GO:0030246^molecular_function^carbohydrate binding`GO:0004674^molecular_function^protein serine/threonine kinase activity`GO:0031625^molecular_function^ubiquit…
TR51491|c0_g1	AT4G27290	1.A.87.2.1	1.A	1.A.87					G-type lectin S-receptor-like serine/threonine-protein kinase SD1-1	.	GO:0016021^cellular_component^integral component of membrane`GO:0005886^cellular_component^plasma membrane`GO:0009506^cellular_component^plasmodesma`GO:0005524^molecular_function^ATP binding`GO:0005516^molecular_function^calmodulin binding`GO:0030246^molecular_function^carbohydrate binding`GO:0004674^molecular_function^protein serine/threonine kinase activity`GO:0031625^molecular_function^ubiquit…
TR42639|c0_g1	AT4G27300	1.A.87.2.1	1.A	1.A.87					G-type lectin S-receptor-like serine/threonine-protein kinase SD1-1	PF11883.3^DUF3403^Domain of unknown function (DUF3403)^92-135^E:3.4e-12	GO:0016021^cellular_component^integral component of membrane`GO:0005886^cellular_component^plasma membrane`GO:0009506^cellular_component^plasmodesma`GO:0005524^molecular_function^ATP binding`GO:0005516^molecular_function^calmodulin binding`GO:0030246^molecular_function^carbohydrate binding`GO:0004674^molecular_function^protein serine/threonine kinase activity`GO:0031625^molecular_function^ubiquit…
TR110563|c2_g5		1.A.87.2.1	1.A	1.A.87					G-type lectin S-receptor-like serine/threonine-protein kinase SD1-1	PF11883.3^DUF3403^Domain of unknown function (DUF3403)^82-124^E:3.8e-10	GO:0016021^cellular_component^integral component of membrane`GO:0005886^cellular_component^plasma membrane`GO:0009506^cellular_component^plasmodesma`GO:0005524^molecular_function^ATP binding`GO:0005516^molecular_function^calmodulin binding`GO:0030246^molecular_function^carbohydrate binding`GO:0004674^molecular_function^protein serine/threonine kinase activity`GO:0031625^molecular_function^ubiquit…
TR82267|c0_g1	AT2G41820	1.A.87.2.1	1.A	1.A.87					Leucine-rich repeat receptor-like tyrosine-protein kinase At2g41820	PF08263.7^LRRNT_2^Leucine rich repeat N-terminal domain^9-25^E:0.12`PF13504.1^LRR_7^Leucine rich repeat^31-41^E:4700`PF13504.1^LRR_7^Leucine rich repeat^53-67^E:720`PF13504.1^LRR_7^Leucine rich repeat^78-88^E:15000`PF13504.1^LRR_7^Leucine rich repeat^105-113^E:750`PF13504.1^LRR_7^Leucine rich repeat^125-137^E:1200`PF13504.1^LRR_7^Leucine rich repeat^154-162^E:6000`PF13504.1^LRR_7^Leucine rich rep…	GO:0016021^cellular_component^integral component of membrane`GO:0005886^cellular_component^plasma membrane`GO:0005524^molecular_function^ATP binding`GO:0004714^molecular_function^transmembrane receptor protein tyrosine kinase activity
TR71255|c0_g1	AT3G57120	1.A.87.2.1	1.A	1.A.87					LysM domain receptor-like kinase 3	PF00069.20^Pkinase^Protein kinase domain^142-360^E:2e-21`PF07714.12^Pkinase_Tyr^Protein tyrosine kinase^163-427^E:8.4e-20	GO:0016021^cellular_component^integral component of membrane`GO:0005886^cellular_component^plasma membrane`GO:0005524^molecular_function^ATP binding`GO:0004674^molecular_function^protein serine/threonine kinase activity`GO:0050832^biological_process^defense response to fungus`GO:0031348^biological_process^negative regulation of defense response`GO:0009789^biological_process^positive regulation of…
TR41962|c0_g1	AT3G57120	1.A.87.2.1	1.A	1.A.87					LysM domain receptor-like kinase 3	PF07714.12^Pkinase_Tyr^Protein tyrosine kinase^120-315^E:1.7e-19`PF00069.20^Pkinase^Protein kinase domain^127-392^E:5.1e-23	GO:0016021^cellular_component^integral component of membrane`GO:0005886^cellular_component^plasma membrane`GO:0005524^molecular_function^ATP binding`GO:0004674^molecular_function^protein serine/threonine kinase activity`GO:0050832^biological_process^defense response to fungus`GO:0031348^biological_process^negative regulation of defense response`GO:0009789^biological_process^positive regulation of…
TR96598|c0_g1	AT3G57120	1.A.87.2.1	1.A	1.A.87					LysM domain receptor-like kinase 3	PF07714.12^Pkinase_Tyr^Protein tyrosine kinase^217-479^E:3.2e-19`PF00069.20^Pkinase^Protein kinase domain^220-478^E:7.2e-20	GO:0016021^cellular_component^integral component of membrane`GO:0005886^cellular_component^plasma membrane`GO:0005524^molecular_function^ATP binding`GO:0004674^molecular_function^protein serine/threonine kinase activity`GO:0050832^biological_process^defense response to fungus`GO:0031348^biological_process^negative regulation of defense response`GO:0009789^biological_process^positive regulation of…
TR47338|c0_g1	AT5G37450	1.A.87.2.1	1.A	1.A.87					LysM domain receptor-like kinase 4	PF01476.15^LysM^LysM domain^118-158^E:0.14`PF00069.20^Pkinase^Protein kinase domain^343-591^E:6.3e-43`PF07714.12^Pkinase_Tyr^Protein tyrosine kinase^361-592^E:8.7e-38	GO:0016021^cellular_component^integral component of membrane`GO:0005886^cellular_component^plasma membrane`GO:0005524^molecular_function^ATP binding`GO:0008061^molecular_function^chitin binding`GO:0004672^molecular_function^protein kinase activity`GO:0071323^biological_process^cellular response to chitin`GO:0071219^biological_process^cellular response to molecule of bacterial origin`GO:0045087^bi…
TR52357|c0_g5	AT1G16670	1.A.87.2.1	1.A	1.A.87					Probable LRR receptor-like serine/threonine-protein kinase At1g53430	.	GO:0016021^cellular_component^integral component of membrane`GO:0005886^cellular_component^plasma membrane`GO:0005524^molecular_function^ATP binding`GO:0004674^molecular_function^protein serine/threonine kinase activity
TR60785|c0_g3	AT1G53430	1.A.87.2.1	1.A	1.A.87					Probable LRR receptor-like serine/threonine-protein kinase At1g53430	.	GO:0016021^cellular_component^integral component of membrane`GO:0005886^cellular_component^plasma membrane`GO:0005524^molecular_function^ATP binding`GO:0004674^molecular_function^protein serine/threonine kinase activity						DEG	0v3L_up		0v3L_up		Y
TR46128|c5_g18	AT1G53440	1.A.87.2.1	1.A	1.A.87					Probable LRR receptor-like serine/threonine-protein kinase At1g53430	PF00069.20^Pkinase^Protein kinase domain^2-99^E:3e-29`PF07714.12^Pkinase_Tyr^Protein tyrosine kinase^2-104^E:1.9e-26	GO:0016021^cellular_component^integral component of membrane`GO:0005886^cellular_component^plasma membrane`GO:0005524^molecular_function^ATP binding`GO:0004674^molecular_function^protein serine/threonine kinase activity						DEG	3CvL_up			3CvL_up	Y
TR46128|c5_g6	AT1G53440	1.A.87.2.1	1.A	1.A.87					Probable LRR receptor-like serine/threonine-protein kinase At1g53430	PF00069.20^Pkinase^Protein kinase domain^1-37^E:5.6e-07`PF07714.12^Pkinase_Tyr^Protein tyrosine kinase^3-101^E:1.4e-08	GO:0016021^cellular_component^integral component of membrane`GO:0005886^cellular_component^plasma membrane`GO:0005524^molecular_function^ATP binding`GO:0004674^molecular_function^protein serine/threonine kinase activity
TR46128|c5_g10	AT3G14840	1.A.87.2.1	1.A	1.A.87					Probable LRR receptor-like serine/threonine-protein kinase At1g53430	PF00069.20^Pkinase^Protein kinase domain^2-98^E:1.1e-27`PF07714.12^Pkinase_Tyr^Protein tyrosine kinase^2-97^E:6.3e-25	GO:0016021^cellular_component^integral component of membrane`GO:0005886^cellular_component^plasma membrane`GO:0005524^molecular_function^ATP binding`GO:0004674^molecular_function^protein serine/threonine kinase activity
TR78601|c0_g1	AT5G49770	1.A.87.2.1	1.A	1.A.87					Probable LRR receptor-like serine/threonine-protein kinase At1g53430	PF07714.12^Pkinase_Tyr^Protein tyrosine kinase^50-312^E:8.1e-38`PF00069.20^Pkinase^Protein kinase domain^51-244^E:4.1e-37	GO:0016021^cellular_component^integral component of membrane`GO:0009506^cellular_component^plasmodesma`GO:0005524^molecular_function^ATP binding`GO:0004674^molecular_function^protein serine/threonine kinase activity
TR51953|c0_g1	AT1G53430	1.A.87.2.1	1.A	1.A.87					Probable LRR receptor-like serine/threonine-protein kinase At1g53440	PF07714.12^Pkinase_Tyr^Protein tyrosine kinase^1-102^E:4.9e-08	GO:0016021^cellular_component^integral component of membrane`GO:0005886^cellular_component^plasma membrane`GO:0005524^molecular_function^ATP binding`GO:0004674^molecular_function^protein serine/threonine kinase activity
TR60785|c0_g2	AT1G53430	1.A.87.2.1	1.A	1.A.87					Probable LRR receptor-like serine/threonine-protein kinase At1g53440	.	GO:0016021^cellular_component^integral component of membrane`GO:0005886^cellular_component^plasma membrane`GO:0005524^molecular_function^ATP binding`GO:0004674^molecular_function^protein serine/threonine kinase activity
TR68857|c1_g1	AT1G53430	1.A.87.2.1	1.A	1.A.87					Probable LRR receptor-like serine/threonine-protein kinase At1g53440	PF11721.3^Malectin^Di-glucose binding within endoplasmic reticulum^1-65^E:8.1e-15`PF00069.20^Pkinase^Protein kinase domain^141-327^E:8.7e-42`PF07714.12^Pkinase_Tyr^Protein tyrosine kinase^142-327^E:1.4e-39	GO:0016021^cellular_component^integral component of membrane`GO:0005886^cellular_component^plasma membrane`GO:0005524^molecular_function^ATP binding`GO:0004674^molecular_function^protein serine/threonine kinase activity
TR85364|c1_g2	AT1G53450	1.A.87.2.1	1.A	1.A.87					Probable LRR receptor-like serine/threonine-protein kinase At1g53440	.	GO:0016021^cellular_component^integral component of membrane`GO:0005886^cellular_component^plasma membrane`GO:0005524^molecular_function^ATP binding`GO:0004674^molecular_function^protein serine/threonine kinase activity
TR72889|c2_g1	AT3G14840	1.A.87.2.1	1.A	1.A.87					Probable LRR receptor-like serine/threonine-protein kinase At1g53440	PF00069.20^Pkinase^Protein kinase domain^6-114^E:3.2e-29`PF07714.12^Pkinase_Tyr^Protein tyrosine kinase^12-182^E:6.6e-28	GO:0016021^cellular_component^integral component of membrane`GO:0005886^cellular_component^plasma membrane`GO:0005524^molecular_function^ATP binding`GO:0004674^molecular_function^protein serine/threonine kinase activity
TR52357|c0_g1	AT1G16670	1.A.87.2.1	1.A	1.A.87					Probable LRR receptor-like serine/threonine-protein kinase At1g56130	PF00069.20^Pkinase^Protein kinase domain^44-244^E:6.6e-44`PF07714.12^Pkinase_Tyr^Protein tyrosine kinase^44-309^E:1.7e-42	GO:0016021^cellular_component^integral component of membrane`GO:0005886^cellular_component^plasma membrane`GO:0005524^molecular_function^ATP binding`GO:0004674^molecular_function^protein serine/threonine kinase activity
TR52357|c0_g3	AT1G16670	1.A.87.2.1	1.A	1.A.87					Probable LRR receptor-like serine/threonine-protein kinase At1g56130	.	GO:0016021^cellular_component^integral component of membrane`GO:0005886^cellular_component^plasma membrane`GO:0005524^molecular_function^ATP binding`GO:0004674^molecular_function^protein serine/threonine kinase activity
TR45578|c0_g1	AT3G09010	1.A.87.2.1	1.A	1.A.87					Probable LRR receptor-like serine/threonine-protein kinase At1g56130	PF00069.20^Pkinase^Protein kinase domain^2-43^E:4.6e-06`PF07714.12^Pkinase_Tyr^Protein tyrosine kinase^6-107^E:5.4e-07	GO:0016021^cellular_component^integral component of membrane`GO:0005886^cellular_component^plasma membrane`GO:0005524^molecular_function^ATP binding`GO:0004674^molecular_function^protein serine/threonine kinase activity
TR77114|c0_g1	AT1G16670	1.A.87.2.1	1.A	1.A.87					Probable LRR receptor-like serine/threonine-protein kinase At1g56140	PF00069.20^Pkinase^Protein kinase domain^49-312^E:2.1e-48`PF07714.12^Pkinase_Tyr^Protein tyrosine kinase^49-315^E:7.4e-47	GO:0016021^cellular_component^integral component of membrane`GO:0005886^cellular_component^plasma membrane`GO:0005524^molecular_function^ATP binding`GO:0004674^molecular_function^protein serine/threonine kinase activity
TR75161|c0_g1	AT1G53430	1.A.87.2.1	1.A	1.A.87					Probable LRR receptor-like serine/threonine-protein kinase At1g56140	.	GO:0016021^cellular_component^integral component of membrane`GO:0005886^cellular_component^plasma membrane`GO:0005524^molecular_function^ATP binding`GO:0004674^molecular_function^protein serine/threonine kinase activity
TR47686|c0_g1	AT1G56145	1.A.87.2.1	1.A	1.A.87					Probable LRR receptor-like serine/threonine-protein kinase At1g56140	PF13504.1^LRR_7^Leucine rich repeat^129-140^E:540`PF13504.1^LRR_7^Leucine rich repeat^221-237^E:3900`PF13504.1^LRR_7^Leucine rich repeat^247-262^E:120`PF13516.1^LRR_6^Leucine Rich repeat^292-316^E:1.9`PF13504.1^LRR_7^Leucine rich repeat^293-312^E:330`PF13855.1^LRR_8^Leucine rich repeat^296-355^E:1.4e-07`PF00560.28^LRR_1^Leucine Rich Repeat^296-316^E:1`PF13504.1^LRR_7^Leucine rich repeat^321-336^E…	GO:0016021^cellular_component^integral component of membrane`GO:0005886^cellular_component^plasma membrane`GO:0005524^molecular_function^ATP binding`GO:0004674^molecular_function^protein serine/threonine kinase activity
TR38059|c0_g2	AT4G30520	1.A.87.2.1	1.A	1.A.87					Probable LRR receptor-like serine/threonine-protein kinase At4g30520	.	GO:0016021^cellular_component^integral component of membrane`GO:0005886^cellular_component^plasma membrane`GO:0005524^molecular_function^ATP binding`GO:0004674^molecular_function^protein serine/threonine kinase activity`GO:0010150^biological_process^leaf senescence
TR46450|c3_g2	AT5G10290	1.A.87.2.1	1.A	1.A.87					Probable LRR receptor-like serine/threonine-protein kinase At5g63710	PF00069.20^Pkinase^Protein kinase domain^16-194^E:6.5e-28`PF07714.12^Pkinase_Tyr^Protein tyrosine kinase^16-197^E:2.2e-23	GO:0016021^cellular_component^integral component of membrane`GO:0005886^cellular_component^plasma membrane`GO:0005524^molecular_function^ATP binding`GO:0004674^molecular_function^protein serine/threonine kinase activity
TR87815|c0_g1	AT5G51560	1.A.87.2.1	1.A	1.A.87					Probable LRR receptor-like serine/threonine-protein kinase At5g63710	PF13504.1^LRR_7^Leucine rich repeat^3-16^E:960`PF13504.1^LRR_7^Leucine rich repeat^27-43^E:19`PF00560.28^LRR_1^Leucine Rich Repeat^28-45^E:0.72`PF13504.1^LRR_7^Leucine rich repeat^52-63^E:560`PF00069.20^Pkinase^Protein kinase domain^247-506^E:3.4e-26`PF07714.12^Pkinase_Tyr^Protein tyrosine kinase^249-509^E:1e-38	GO:0016021^cellular_component^integral component of membrane`GO:0005886^cellular_component^plasma membrane`GO:0005524^molecular_function^ATP binding`GO:0004674^molecular_function^protein serine/threonine kinase activity`GO:0006952^biological_process^defense response`GO:0016032^biological_process^viral process
TR65942|c0_g3	AT3G23750	1.A.87.2.1	1.A	1.A.87					Probable receptor protein kinase TMK1	PF00069.20^Pkinase^Protein kinase domain^75-339^E:1.2e-45`PF07714.12^Pkinase_Tyr^Protein tyrosine kinase^77-339^E:4.4e-44	GO:0005576^cellular_component^extracellular region`GO:0016021^cellular_component^integral component of membrane`GO:0005886^cellular_component^plasma membrane`GO:0005524^molecular_function^ATP binding`GO:0004675^molecular_function^transmembrane receptor protein serine/threonine kinase activity`GO:0007165^biological_process^signal transduction`GO:0007178^biological_process^transmembrane receptor pr…
TR65942|c0_g1	AT3G23750	1.A.87.2.1	1.A	1.A.87					Probable receptor protein kinase TMK1	PF00069.20^Pkinase^Protein kinase domain^75-255^E:1e-35`PF07714.12^Pkinase_Tyr^Protein tyrosine kinase^77-250^E:2e-34	GO:0005576^cellular_component^extracellular region`GO:0016021^cellular_component^integral component of membrane`GO:0005886^cellular_component^plasma membrane`GO:0005524^molecular_function^ATP binding`GO:0004675^molecular_function^transmembrane receptor protein serine/threonine kinase activity`GO:0007165^biological_process^signal transduction`GO:0007178^biological_process^transmembrane receptor pr…
TR104594|c0_g1	AT3G19300	1.A.87.2.1	1.A	1.A.87					Probable receptor-like protein kinase At1g49730	PF07714.12^Pkinase_Tyr^Protein tyrosine kinase^327-475^E:1.2e-29`PF00069.20^Pkinase^Protein kinase domain^328-473^E:1.3e-28`PF01636.18^APH^Phosphotransferase enzyme family^356-472^E:7.5e-07	GO:0016021^cellular_component^integral component of membrane`GO:0005886^cellular_component^plasma membrane`GO:0005524^molecular_function^ATP binding`GO:0004674^molecular_function^protein serine/threonine kinase activity
TR93784|c0_g1	AT3G08760	1.A.87.2.1	1.A	1.A.87					Probable receptor-like protein kinase At5g15080	PF07714.12^Pkinase_Tyr^Protein tyrosine kinase^37-268^E:3.5e-22`PF00069.20^Pkinase^Protein kinase domain^38-267^E:1.4e-19	GO:0016021^cellular_component^integral component of membrane`GO:0005886^cellular_component^plasma membrane`GO:0005524^molecular_function^ATP binding`GO:0004674^molecular_function^protein serine/threonine kinase activity
TR34200|c0_g1	AT3G08760	1.A.87.2.1	1.A	1.A.87					Probable receptor-like protein kinase At5g15080	PF07714.12^Pkinase_Tyr^Protein tyrosine kinase^3-105^E:3.4e-08`PF00069.20^Pkinase^Protein kinase domain^13-104^E:8e-07	GO:0016021^cellular_component^integral component of membrane`GO:0005886^cellular_component^plasma membrane`GO:0005524^molecular_function^ATP binding`GO:0004674^molecular_function^protein serine/threonine kinase activity
TR64489|c0_g1	AT5G56460	1.A.87.2.1	1.A	1.A.87					Probable receptor-like protein kinase At5g56460	PF07714.12^Pkinase_Tyr^Protein tyrosine kinase^9-103^E:1.4e-06`PF00069.20^Pkinase^Protein kinase domain^11-101^E:3.6e-06	GO:0005886^cellular_component^plasma membrane`GO:0009506^cellular_component^plasmodesma`GO:0005524^molecular_function^ATP binding`GO:0004674^molecular_function^protein serine/threonine kinase activity
TR64181|c0_g1	AT5G59010	1.A.87.2.1	1.A	1.A.87					Probable serine/threonine-protein kinase At5g41260	PF07714.12^Pkinase_Tyr^Protein tyrosine kinase^2-175^E:8.8e-15`PF00069.20^Pkinase^Protein kinase domain^3-172^E:1.7e-11`PF13414.1^TPR_11^TPR repeat^255-317^E:1.9e-08	GO:0005886^cellular_component^plasma membrane`GO:0005524^molecular_function^ATP binding`GO:0004674^molecular_function^protein serine/threonine kinase activity
TR117704|c0_g1	AT5G02070	1.A.87.2.1	1.A	1.A.87					Probable serine/threonine-protein kinase Cx32, chloroplastic	PF07714.12^Pkinase_Tyr^Protein tyrosine kinase^3-95^E:7.7e-10`PF00069.20^Pkinase^Protein kinase domain^10-93^E:1.2e-07	GO:0009507^cellular_component^chloroplast`GO:0005524^molecular_function^ATP binding`GO:0004674^molecular_function^protein serine/threonine kinase activity
TR60728|c0_g2	AT5G02800	1.A.87.2.1	1.A	1.A.87					Probable serine/threonine-protein kinase RLCKVII	PF07714.12^Pkinase_Tyr^Protein tyrosine kinase^11-195^E:2.5e-23`PF00069.20^Pkinase^Protein kinase domain^14-192^E:7.2e-28	GO:0005886^cellular_component^plasma membrane`GO:0005524^molecular_function^ATP binding`GO:0004674^molecular_function^protein serine/threonine kinase activity`GO:1900459^biological_process^positive regulation of brassinosteroid mediated signaling pathway
TR85626|c0_g1	AT4G31248	1.A.87.2.1	1.A	1.A.87					Probably inactive leucine-rich repeat receptor-like protein kinase At1g50610	PF07714.12^Pkinase_Tyr^Protein tyrosine kinase^150-237^E:3.1e-10`PF00069.20^Pkinase^Protein kinase domain^151-235^E:6.1e-07	GO:0016021^cellular_component^integral component of membrane`GO:0005886^cellular_component^plasma membrane`GO:0005524^molecular_function^ATP binding`GO:0004674^molecular_function^protein serine/threonine kinase activity						DEG	3CvL_dn			3CvL_dn	Y
TR53410|c0_g1	AT3G01300	1.A.87.2.1	1.A	1.A.87					Protein kinase 2B, chloroplastic	PF07714.12^Pkinase_Tyr^Protein tyrosine kinase^7-98^E:2.6e-08`PF00069.20^Pkinase^Protein kinase domain^8-97^E:1e-08	GO:0005886^cellular_component^plasma membrane`GO:0009536^cellular_component^plastid`GO:0005524^molecular_function^ATP binding`GO:0004674^molecular_function^protein serine/threonine kinase activity
TR113700|c0_g1	AT2G33580	1.A.87.2.1	1.A	1.A.87					Protein LYK5	PF01476.15^LysM^LysM domain^198-232^E:3.9e-06`PF00069.20^Pkinase^Protein kinase domain^394-651^E:7.2e-36`PF07714.12^Pkinase_Tyr^Protein tyrosine kinase^395-652^E:2.5e-35	GO:0016021^cellular_component^integral component of membrane`GO:0005886^cellular_component^plasma membrane`GO:0005524^molecular_function^ATP binding`GO:0008061^molecular_function^chitin binding`GO:0004672^molecular_function^protein kinase activity`GO:0071323^biological_process^cellular response to chitin
TR65958|c0_g1	AT3G57120	1.A.87.2.1	1.A	1.A.87					Protein LYK5	PF00069.20^Pkinase^Protein kinase domain^2-129^E:3e-08`PF07714.12^Pkinase_Tyr^Protein tyrosine kinase^9-51^E:5.6e-06	GO:0016021^cellular_component^integral component of membrane`GO:0005886^cellular_component^plasma membrane`GO:0005524^molecular_function^ATP binding`GO:0008061^molecular_function^chitin binding`GO:0004672^molecular_function^protein kinase activity`GO:0071323^biological_process^cellular response to chitin
TR83762|c0_g1	AT3G25560	1.A.87.2.1	1.A	1.A.87					Protein NSP-INTERACTING KINASE 2	.	GO:0016021^cellular_component^integral component of membrane`GO:0005886^cellular_component^plasma membrane`GO:0005524^molecular_function^ATP binding`GO:0004674^molecular_function^protein serine/threonine kinase activity`GO:0006952^biological_process^defense response`GO:0016032^biological_process^viral process
TR97987|c0_g1	AT4G38830	1.A.87.2.1	1.A	1.A.87					Putative cysteine-rich receptor-like protein kinase 30	PF01657.12^Stress-antifung^Salt stress response/antifungal^31-126^E:2.7e-18`PF01657.12^Stress-antifung^Salt stress response/antifungal^152-244^E:4.5e-13`PF00069.20^Pkinase^Protein kinase domain^345-547^E:3.3e-45`PF07714.12^Pkinase_Tyr^Protein tyrosine kinase^346-610^E:5.6e-48	GO:0016021^cellular_component^integral component of membrane`GO:0005886^cellular_component^plasma membrane`GO:0005773^cellular_component^vacuole`GO:0005524^molecular_function^ATP binding`GO:0004674^molecular_function^protein serine/threonine kinase activity`GO:0009737^biological_process^response to abscisic acid
TR74179|c0_g4	AT1G11410	1.A.87.2.1	1.A	1.A.87					Putative cysteine-rich receptor-like protein kinase 33	PF00069.20^Pkinase^Protein kinase domain^2-108^E:1.5e-09`PF07714.12^Pkinase_Tyr^Protein tyrosine kinase^9-109^E:1.8e-11	GO:0016021^cellular_component^integral component of membrane`GO:0005524^molecular_function^ATP binding`GO:0004674^molecular_function^protein serine/threonine kinase activity
TR104555|c1_g1	AT4G11530	1.A.87.2.1	1.A	1.A.87					Putative cysteine-rich receptor-like protein kinase 35	PF07714.12^Pkinase_Tyr^Protein tyrosine kinase^54-317^E:4.9e-47`PF00069.20^Pkinase^Protein kinase domain^54-260^E:6e-45	GO:0016021^cellular_component^integral component of membrane`GO:0005886^cellular_component^plasma membrane`GO:0005524^molecular_function^ATP binding`GO:0004674^molecular_function^protein serine/threonine kinase activity
TR46172|c9_g2	AT4G11530	1.A.87.2.1	1.A	1.A.87					Putative cysteine-rich receptor-like protein kinase 35	PF00069.20^Pkinase^Protein kinase domain^1-76^E:4.3e-15`PF07714.12^Pkinase_Tyr^Protein tyrosine kinase^1-84^E:1e-12	GO:0016021^cellular_component^integral component of membrane`GO:0005524^molecular_function^ATP binding`GO:0004674^molecular_function^protein serine/threonine kinase activity
TR110499|c5_g2	AT4G23270	1.A.87.2.1	1.A	1.A.87					Putative cysteine-rich receptor-like protein kinase 35	PF07714.12^Pkinase_Tyr^Protein tyrosine kinase^4-140^E:1.8e-26`PF00069.20^Pkinase^Protein kinase domain^8-140^E:3.9e-32	GO:0016021^cellular_component^integral component of membrane`GO:0005524^molecular_function^ATP binding`GO:0004674^molecular_function^protein serine/threonine kinase activity
TR52023|c0_g5	AT4G23280	1.A.87.2.1	1.A	1.A.87					Putative cysteine-rich receptor-like protein kinase 35	PF00069.20^Pkinase^Protein kinase domain^2-104^E:8.2e-28`PF07714.12^Pkinase_Tyr^Protein tyrosine kinase^3-99^E:7.5e-26	GO:0016021^cellular_component^integral component of membrane`GO:0005886^cellular_component^plasma membrane`GO:0005524^molecular_function^ATP binding`GO:0004674^molecular_function^protein serine/threonine kinase activity
TR46172|c9_g7	AT4G23320	1.A.87.2.1	1.A	1.A.87					Putative cysteine-rich receptor-like protein kinase 35	.	GO:0016021^cellular_component^integral component of membrane`GO:0005524^molecular_function^ATP binding`GO:0004674^molecular_function^protein serine/threonine kinase activity
TR46172|c9_g3	AT4G23320	1.A.87.2.1	1.A	1.A.87					Putative cysteine-rich receptor-like protein kinase 35	.	GO:0016021^cellular_component^integral component of membrane`GO:0005886^cellular_component^plasma membrane`GO:0005524^molecular_function^ATP binding`GO:0004674^molecular_function^protein serine/threonine kinase activity
TR81722|c0_g1	AT5G10520	1.A.87.2.1	1.A	1.A.87					Receptor-like cytosolic serine/threonine-protein kinase RBK1	PF07714.12^Pkinase_Tyr^Protein tyrosine kinase^3-218^E:8.4e-37`PF00069.20^Pkinase^Protein kinase domain^4-214^E:1.4e-39	GO:0005737^cellular_component^cytoplasm`GO:0005829^cellular_component^cytosol`GO:0012505^cellular_component^endomembrane system`GO:0016020^cellular_component^membrane`GO:0005634^cellular_component^nucleus`GO:0005524^molecular_function^ATP binding`GO:0051020^molecular_function^GTPase binding`GO:0004674^molecular_function^protein serine/threonine kinase activity`GO:0071369^biological_process^cellul…
TR58172|c0_g2	AT5G35960	1.A.87.2.1	1.A	1.A.87					Receptor-like cytosolic serine/threonine-protein kinase RBK2	PF00069.20^Pkinase^Protein kinase domain^169-370^E:5e-42`PF07714.12^Pkinase_Tyr^Protein tyrosine kinase^169-378^E:6.4e-40	GO:0005737^cellular_component^cytoplasm`GO:0005634^cellular_component^nucleus`GO:0005524^molecular_function^ATP binding`GO:0051020^molecular_function^GTPase binding`GO:0004674^molecular_function^protein serine/threonine kinase activity
TR118167|c0_g1	AT5G56890	1.A.87.2.1	1.A	1.A.87					Receptor-like serine/threonine-protein kinase ALE2	PF07714.12^Pkinase_Tyr^Protein tyrosine kinase^3-125^E:2.8e-09`PF00069.20^Pkinase^Protein kinase domain^6-121^E:1.9e-08	GO:0016021^cellular_component^integral component of membrane`GO:0005886^cellular_component^plasma membrane`GO:0005524^molecular_function^ATP binding`GO:0016301^molecular_function^kinase activity`GO:0004674^molecular_function^protein serine/threonine kinase activity`GO:0030154^biological_process^cell differentiation`GO:0042335^biological_process^cuticle development`GO:0048645^biological_process^or…
TR75306|c0_g1	AT1G65790	1.A.87.2.1	1.A	1.A.87					Receptor-like serine/threonine-protein kinase SD1-7	PF00069.20^Pkinase^Protein kinase domain^1-47^E:9.3e-06`PF07714.12^Pkinase_Tyr^Protein tyrosine kinase^5-46^E:9.6e-09`PF11883.3^DUF3403^Domain of unknown function (DUF3403)^117-158^E:5.8e-09	GO:0016021^cellular_component^integral component of membrane`GO:0005634^cellular_component^nucleus`GO:0005886^cellular_component^plasma membrane`GO:0005524^molecular_function^ATP binding`GO:0030246^molecular_function^carbohydrate binding`GO:0004672^molecular_function^protein kinase activity`GO:0004674^molecular_function^protein serine/threonine kinase activity`GO:0031625^molecular_function^ubiqui…
TR108800|c0_g1	AT4G21370	1.A.87.2.1	1.A	1.A.87					Receptor-like serine/threonine-protein kinase SD1-8	PF00069.20^Pkinase^Protein kinase domain^8-53^E:3.1e-07`PF07714.12^Pkinase_Tyr^Protein tyrosine kinase^17-123^E:4.4e-09`PF11883.3^DUF3403^Domain of unknown function (DUF3403)^127-172^E:7.6e-18	GO:0016021^cellular_component^integral component of membrane`GO:0005886^cellular_component^plasma membrane`GO:0009506^cellular_component^plasmodesma`GO:0005773^cellular_component^vacuole`GO:0005524^molecular_function^ATP binding`GO:0030246^molecular_function^carbohydrate binding`GO:0004675^molecular_function^transmembrane receptor protein serine/threonine kinase activity`GO:0031625^molecular_func…
TR77052|c0_g1	AT4G21380	1.A.87.2.1	1.A	1.A.87					Receptor-like serine/threonine-protein kinase SD1-8	PF11883.3^DUF3403^Domain of unknown function (DUF3403)^97-141^E:2.5e-11	GO:0016021^cellular_component^integral component of membrane`GO:0005886^cellular_component^plasma membrane`GO:0009506^cellular_component^plasmodesma`GO:0005773^cellular_component^vacuole`GO:0005524^molecular_function^ATP binding`GO:0030246^molecular_function^carbohydrate binding`GO:0004675^molecular_function^transmembrane receptor protein serine/threonine kinase activity`GO:0031625^molecular_func…
TR112685|c0_g1	AT4G27290	1.A.87.2.1	1.A	1.A.87					Receptor-like serine/threonine-protein kinase SD1-8	PF01453.19^B_lectin^D-mannose binding lectin^30-111^E:1.1e-21`PF00954.15^S_locus_glycop^S-locus glycoprotein family^137-244^E:7.6e-24`PF08276.6^PAN_2^PAN-like domain^266-331^E:6e-17`PF07714.12^Pkinase_Tyr^Protein tyrosine kinase^439-706^E:8.2e-50`PF00069.20^Pkinase^Protein kinase domain^439-637^E:4.1e-45`PF11883.3^DUF3403^Domain of unknown function (DUF3403)^711-756^E:3.3e-11	GO:0016021^cellular_component^integral component of membrane`GO:0005886^cellular_component^plasma membrane`GO:0009506^cellular_component^plasmodesma`GO:0005773^cellular_component^vacuole`GO:0005524^molecular_function^ATP binding`GO:0030246^molecular_function^carbohydrate binding`GO:0004675^molecular_function^transmembrane receptor protein serine/threonine kinase activity`GO:0031625^molecular_func…
TR100291|c0_g1	AT4G27290	1.A.87.2.1	1.A	1.A.87					Receptor-like serine/threonine-protein kinase SD1-8	PF01453.19^B_lectin^D-mannose binding lectin^76-188^E:9.7e-34`PF00954.15^S_locus_glycop^S-locus glycoprotein family^215-324^E:1.9e-38`PF08276.6^PAN_2^PAN-like domain^345-411^E:2.1e-20`PF12398.3^DUF3660^Receptor serine/threonine kinase^490-525^E:3e-10`PF00069.20^Pkinase^Protein kinase domain^536-724^E:3.6e-42`PF07714.12^Pkinase_Tyr^Protein tyrosine kinase^538-724^E:5.9e-41	GO:0016021^cellular_component^integral component of membrane`GO:0005886^cellular_component^plasma membrane`GO:0009506^cellular_component^plasmodesma`GO:0005773^cellular_component^vacuole`GO:0005524^molecular_function^ATP binding`GO:0030246^molecular_function^carbohydrate binding`GO:0004675^molecular_function^transmembrane receptor protein serine/threonine kinase activity`GO:0031625^molecular_func…
TR56315|c0_g1	AT2G07180	1.A.87.2.1	1.A	1.A.87					Serine/threonine-protein kinase At5g01020	PF00069.20^Pkinase^Protein kinase domain^6-119^E:8.2e-12`PF07714.12^Pkinase_Tyr^Protein tyrosine kinase^6-121^E:5.7e-10	GO:0005886^cellular_component^plasma membrane`GO:0005524^molecular_function^ATP binding`GO:0004674^molecular_function^protein serine/threonine kinase activity
TR47770|c0_g1	AT1G20650	1.A.87.2.1	1.A	1.A.87					Serine/threonine-protein kinase CDL1 {ECO:0000305}	PF00069.20^Pkinase^Protein kinase domain^2-200^E:1.4e-34`PF07714.12^Pkinase_Tyr^Protein tyrosine kinase^2-202^E:5e-26	GO:0005886^cellular_component^plasma membrane`GO:0005524^molecular_function^ATP binding`GO:0004674^molecular_function^protein serine/threonine kinase activity`GO:1900459^biological_process^positive regulation of brassinosteroid mediated signaling pathway
TR34737|c0_g1	AT2G45910	1.A.87.2.1	1.A	1.A.87					U-box domain-containing protein 33	PF00069.20^Pkinase^Protein kinase domain^3-170^E:1.4e-26`PF07714.12^Pkinase_Tyr^Protein tyrosine kinase^3-171^E:4.4e-19	GO:0005524^molecular_function^ATP binding`GO:0016874^molecular_function^ligase activity`GO:0004674^molecular_function^protein serine/threonine kinase activity`GO:0004842^molecular_function^ubiquitin-protein transferase activity`GO:0006950^biological_process^response to stress
TR87231|c0_g1	AT5G12000	1.A.87.2.1	1.A	1.A.87					U-box domain-containing protein 52	PF07714.12^Pkinase_Tyr^Protein tyrosine kinase^2-203^E:5.6e-26`PF00069.20^Pkinase^Protein kinase domain^11-204^E:6.3e-29	GO:0005524^molecular_function^ATP binding`GO:0016874^molecular_function^ligase activity`GO:0004674^molecular_function^protein serine/threonine kinase activity`GO:0004842^molecular_function^ubiquitin-protein transferase activity
TR70696|c2_g5	AT2G19130	1.A.87.2.2	1.A	1.A.87					G-type lectin S-receptor-like serine/threonine-protein kinase At2g19130	PF00069.20^Pkinase^Protein kinase domain^1-78^E:4e-18`PF07714.12^Pkinase_Tyr^Protein tyrosine kinase^3-73^E:6.1e-12	GO:0016021^cellular_component^integral component of membrane`GO:0005886^cellular_component^plasma membrane`GO:0005524^molecular_function^ATP binding`GO:0005516^molecular_function^calmodulin binding`GO:0030246^molecular_function^carbohydrate binding`GO:0004674^molecular_function^protein serine/threonine kinase activity`GO:0048544^biological_process^recognition of pollen
TR81790|c0_g1	AT5G14210	1.A.87.2.2	1.A	1.A.87					Probable inactive leucine-rich repeat receptor-like protein kinase At3g03770	PF07714.12^Pkinase_Tyr^Protein tyrosine kinase^64-253^E:1.4e-19`PF00069.20^Pkinase^Protein kinase domain^65-222^E:6e-15	GO:0016021^cellular_component^integral component of membrane`GO:0005886^cellular_component^plasma membrane`GO:0005524^molecular_function^ATP binding`GO:0004672^molecular_function^protein kinase activity
TR45162|c0_g1	AT5G07620	1.A.87.2.2	1.A	1.A.87					Probable leucine-rich repeat receptor-like protein kinase IMK3	PF07714.12^Pkinase_Tyr^Protein tyrosine kinase^84-362^E:1.2e-28`PF00069.20^Pkinase^Protein kinase domain^85-360^E:3.7e-32	GO:0016021^cellular_component^integral component of membrane`GO:0005886^cellular_component^plasma membrane`GO:0005524^molecular_function^ATP binding`GO:0004674^molecular_function^protein serine/threonine kinase activity
TR94313|c0_g1	AT5G15730	1.A.87.2.2	1.A	1.A.87					Probable leucine-rich repeat receptor-like serine/threonine-protein kinase At5g15730	PF07714.12^Pkinase_Tyr^Protein tyrosine kinase^118-375^E:5.5e-52`PF00069.20^Pkinase^Protein kinase domain^119-375^E:2.3e-53	GO:0016021^cellular_component^integral component of membrane`GO:0005886^cellular_component^plasma membrane`GO:0005524^molecular_function^ATP binding`GO:0004674^molecular_function^protein serine/threonine kinase activity
TR72236|c0_g1	AT3G56370	1.A.87.2.2	1.A	1.A.87					Probable LRR receptor-like serine/threonine-protein kinase At4g08850	PF00069.20^Pkinase^Protein kinase domain^1-140^E:3.7e-14`PF07714.12^Pkinase_Tyr^Protein tyrosine kinase^1-141^E:5.7e-11	GO:0016021^cellular_component^integral component of membrane`GO:0016020^cellular_component^membrane`GO:0005886^cellular_component^plasma membrane`GO:0009506^cellular_component^plasmodesma`GO:0005524^molecular_function^ATP binding`GO:0004674^molecular_function^protein serine/threonine kinase activity
TR38120|c0_g4	AT5G59680	1.A.87.2.2	1.A	1.A.87					Probable LRR receptor-like serine/threonine-protein kinase At4g29180	PF07714.12^Pkinase_Tyr^Protein tyrosine kinase^18-43^E:7.3e-05	GO:0016021^cellular_component^integral component of membrane`GO:0005524^molecular_function^ATP binding`GO:0004674^molecular_function^protein serine/threonine kinase activity						DEG	0v3C_dn;3CvL_up	0v3C_dn		3CvL_up	Y
TR118939|c0_g1	AT1G77280	1.A.87.2.2	1.A	1.A.87					Probable receptor-like serine/threonine-protein kinase At5g57670	PF00069.20^Pkinase^Protein kinase domain^1-128^E:4.9e-13`PF07714.12^Pkinase_Tyr^Protein tyrosine kinase^1-127^E:6.1e-10	GO:0005524^molecular_function^ATP binding`GO:0004674^molecular_function^protein serine/threonine kinase activity
TR42371|c0_g1	AT5G37790	1.A.87.2.2	1.A	1.A.87					Probable receptor-like serine/threonine-protein kinase At5g57670	PF00069.20^Pkinase^Protein kinase domain^183-457^E:1.3e-43`PF07714.12^Pkinase_Tyr^Protein tyrosine kinase^183-405^E:1.2e-40	GO:0005524^molecular_function^ATP binding`GO:0004674^molecular_function^protein serine/threonine kinase activity
TR71839|c0_g1	AT1G69910	1.A.87.2.2	1.A	1.A.87					Probable serine/threonine-protein kinase At1g18390	PF00069.20^Pkinase^Protein kinase domain^334-618^E:2.9e-41`PF07714.12^Pkinase_Tyr^Protein tyrosine kinase^334-561^E:8.4e-40	GO:0005886^cellular_component^plasma membrane`GO:0005524^molecular_function^ATP binding`GO:0030247^molecular_function^polysaccharide binding`GO:0004674^molecular_function^protein serine/threonine kinase activity
TR29673|c0_g1	AT3G55950	1.A.87.2.2	1.A	1.A.87					Putative serine/threonine-protein kinase-like protein CCR3	PF13540.1^RCC1_2^Regulator of chromosome condensation (RCC1) repeat^5-32^E:9.4e-05`PF00069.20^Pkinase^Protein kinase domain^312-587^E:2.5e-44`PF07714.12^Pkinase_Tyr^Protein tyrosine kinase^312-590^E:1e-42	GO:0016021^cellular_component^integral component of membrane`GO:0005524^molecular_function^ATP binding`GO:0042803^molecular_function^protein homodimerization activity`GO:0004674^molecular_function^protein serine/threonine kinase activity
TR85153|c0_g1	AT3G55950	1.A.87.2.2	1.A	1.A.87					Putative serine/threonine-protein kinase-like protein CCR3	PF00069.20^Pkinase^Protein kinase domain^487-713^E:1.1e-42`PF07714.12^Pkinase_Tyr^Protein tyrosine kinase^487-772^E:1.5e-39	GO:0016021^cellular_component^integral component of membrane`GO:0005524^molecular_function^ATP binding`GO:0042803^molecular_function^protein homodimerization activity`GO:0004674^molecular_function^protein serine/threonine kinase activity
TR113011|c0_g1	AT1G77280	1.A.87.2.2	1.A	1.A.87					Receptor-like cytosolic serine/threonine-protein kinase RBK1	PF07714.12^Pkinase_Tyr^Protein tyrosine kinase^5-103^E:8e-18`PF00069.20^Pkinase^Protein kinase domain^6-103^E:4.2e-25	GO:0005737^cellular_component^cytoplasm`GO:0005829^cellular_component^cytosol`GO:0012505^cellular_component^endomembrane system`GO:0016020^cellular_component^membrane`GO:0005634^cellular_component^nucleus`GO:0005524^molecular_function^ATP binding`GO:0051020^molecular_function^GTPase binding`GO:0004674^molecular_function^protein serine/threonine kinase activity`GO:0071369^biological_process^cellul…
TR113011|c0_g2	AT1G77280	1.A.87.2.2	1.A	1.A.87					Receptor-like cytosolic serine/threonine-protein kinase RBK1	PF07714.12^Pkinase_Tyr^Protein tyrosine kinase^5-103^E:8e-18`PF00069.20^Pkinase^Protein kinase domain^6-103^E:4.2e-25	GO:0005737^cellular_component^cytoplasm`GO:0005829^cellular_component^cytosol`GO:0012505^cellular_component^endomembrane system`GO:0016020^cellular_component^membrane`GO:0005634^cellular_component^nucleus`GO:0005524^molecular_function^ATP binding`GO:0051020^molecular_function^GTPase binding`GO:0004674^molecular_function^protein serine/threonine kinase activity`GO:0071369^biological_process^cellul…
TR113011|c0_g3	AT1G77280	1.A.87.2.2	1.A	1.A.87					Receptor-like cytosolic serine/threonine-protein kinase RBK1	PF07714.12^Pkinase_Tyr^Protein tyrosine kinase^5-103^E:8e-18`PF00069.20^Pkinase^Protein kinase domain^6-103^E:4.2e-25	GO:0005737^cellular_component^cytoplasm`GO:0005829^cellular_component^cytosol`GO:0012505^cellular_component^endomembrane system`GO:0016020^cellular_component^membrane`GO:0005634^cellular_component^nucleus`GO:0005524^molecular_function^ATP binding`GO:0051020^molecular_function^GTPase binding`GO:0004674^molecular_function^protein serine/threonine kinase activity`GO:0071369^biological_process^cellul…
TR54939|c0_g1	AT1G77280	1.A.87.2.2	1.A	1.A.87					Receptor-like cytosolic serine/threonine-protein kinase RBK2	PF00069.20^Pkinase^Protein kinase domain^7-67^E:6.6e-10`PF07714.12^Pkinase_Tyr^Protein tyrosine kinase^13-59^E:1.2e-06	GO:0005737^cellular_component^cytoplasm`GO:0005634^cellular_component^nucleus`GO:0005524^molecular_function^ATP binding`GO:0051020^molecular_function^GTPase binding`GO:0004674^molecular_function^protein serine/threonine kinase activity
TR73135|c0_g1	AT4G39120	1.A.87.2.2	1.A	1.A.87					Receptor-like protein kinase THESEUS 1	PF07714.12^Pkinase_Tyr^Protein tyrosine kinase^6-95^E:2.2e-15`PF00069.20^Pkinase^Protein kinase domain^8-99^E:1.1e-16	GO:0016021^cellular_component^integral component of membrane`GO:0005886^cellular_component^plasma membrane`GO:0009506^cellular_component^plasmodesma`GO:0005524^molecular_function^ATP binding`GO:0004672^molecular_function^protein kinase activity`GO:0004674^molecular_function^protein serine/threonine kinase activity`GO:0009742^biological_process^brassinosteroid mediated signaling pathway`GO:0009791…
TR64476|c0_g1	AT4G27290	1.A.87.2.2	1.A	1.A.87					Serine/threonine-protein kinase-like protein At5g23170	PF00069.20^Pkinase^Protein kinase domain^32-261^E:4.2e-40`PF07714.12^Pkinase_Tyr^Protein tyrosine kinase^33-299^E:7.4e-37	GO:0005576^cellular_component^extracellular region`GO:0005524^molecular_function^ATP binding`GO:0004674^molecular_function^protein serine/threonine kinase activity
TR53403|c0_g1	AT5G47850	1.A.87.2.2	1.A	1.A.87					Serine/threonine-protein kinase-like protein CCR4	PF07714.12^Pkinase_Tyr^Protein tyrosine kinase^462-747^E:3.9e-44`PF00069.20^Pkinase^Protein kinase domain^462-743^E:3.2e-43	GO:0016021^cellular_component^integral component of membrane`GO:0005524^molecular_function^ATP binding`GO:0042803^molecular_function^protein homodimerization activity`GO:0004672^molecular_function^protein kinase activity`GO:0004674^molecular_function^protein serine/threonine kinase activity
TR110502|c0_g3	AT4G31100	1.A.87.2.2	1.A	1.A.87					Wall-associated receptor kinase-like 17	PF00069.20^Pkinase^Protein kinase domain^38-99^E:3.9e-09`PF07714.12^Pkinase_Tyr^Protein tyrosine kinase^40-100^E:5.3e-10	GO:0016021^cellular_component^integral component of membrane`GO:0005886^cellular_component^plasma membrane`GO:0005524^molecular_function^ATP binding`GO:0005509^molecular_function^calcium ion binding`GO:0030247^molecular_function^polysaccharide binding`GO:0004674^molecular_function^protein serine/threonine kinase activity
TR68154|c2_g1	AT4G00330	1.A.87.2.3	1.A	1.A.87					Calmodulin-binding receptor-like cytoplasmic kinase 2	PF00069.20^Pkinase^Protein kinase domain^188-458^E:6.2e-49`PF07714.12^Pkinase_Tyr^Protein tyrosine kinase^189-460^E:4.9e-49	GO:0005737^cellular_component^cytoplasm`GO:0005524^molecular_function^ATP binding`GO:0004674^molecular_function^protein serine/threonine kinase activity`GO:0009555^biological_process^pollen development
TR51997|c1_g1	AT5G58940	1.A.87.2.3	1.A	1.A.87					Calmodulin-binding receptor-like cytoplasmic kinase 2	PF07714.12^Pkinase_Tyr^Protein tyrosine kinase^3-98^E:1.1e-07`PF00069.20^Pkinase^Protein kinase domain^5-99^E:7.5e-07	GO:0005737^cellular_component^cytoplasm`GO:0005524^molecular_function^ATP binding`GO:0005516^molecular_function^calmodulin binding`GO:0004683^molecular_function^calmodulin-dependent protein kinase activity`GO:0004674^molecular_function^protein serine/threonine kinase activity`GO:0009737^biological_process^response to abscisic acid`GO:0009409^biological_process^response to cold`GO:0042542^biologic…
TR80754|c0_g1	AT2G11520	1.A.87.2.3	1.A	1.A.87					Calmodulin-binding receptor-like cytoplasmic kinase 3	PF07714.12^Pkinase_Tyr^Protein tyrosine kinase^238-502^E:5.8e-49`PF00069.20^Pkinase^Protein kinase domain^238-504^E:8.3e-48	GO:0005737^cellular_component^cytoplasm`GO:0005524^molecular_function^ATP binding`GO:0004674^molecular_function^protein serine/threonine kinase activity
TR38055|c0_g1	AT2G11520	1.A.87.2.3	1.A	1.A.87					Calmodulin-binding receptor-like cytoplasmic kinase 3	PF07714.12^Pkinase_Tyr^Protein tyrosine kinase^231-494^E:6.1e-48`PF00069.20^Pkinase^Protein kinase domain^231-437^E:1.9e-45	GO:0005737^cellular_component^cytoplasm`GO:0005524^molecular_function^ATP binding`GO:0004674^molecular_function^protein serine/threonine kinase activity
TR111454|c0_g1	AT1G70740	1.A.87.2.3	1.A	1.A.87					Cysteine-rich receptor-like protein kinase 10	PF07714.12^Pkinase_Tyr^Protein tyrosine kinase^52-319^E:3.2e-52`PF00069.20^Pkinase^Protein kinase domain^52-317^E:3.2e-48	GO:0016021^cellular_component^integral component of membrane`GO:0005886^cellular_component^plasma membrane`GO:0005524^molecular_function^ATP binding`GO:0004674^molecular_function^protein serine/threonine kinase activity
TR46172|c9_g19	AT4G11530	1.A.87.2.3	1.A	1.A.87					Cysteine-rich receptor-like protein kinase 10	PF07714.12^Pkinase_Tyr^Protein tyrosine kinase^25-114^E:2e-16`PF00069.20^Pkinase^Protein kinase domain^25-118^E:8.1e-13	GO:0016021^cellular_component^integral component of membrane`GO:0005886^cellular_component^plasma membrane`GO:0005524^molecular_function^ATP binding`GO:0004674^molecular_function^protein serine/threonine kinase activity
TR54791|c0_g1	AT1G11410	1.A.87.2.3	1.A	1.A.87					Cysteine-rich receptor-like protein kinase 11	PF07714.12^Pkinase_Tyr^Protein tyrosine kinase^53-114^E:1.3e-09`PF00069.20^Pkinase^Protein kinase domain^53-114^E:2.7e-08	GO:0016021^cellular_component^integral component of membrane`GO:0016020^cellular_component^membrane`GO:0005524^molecular_function^ATP binding`GO:0004672^molecular_function^protein kinase activity`GO:0004674^molecular_function^protein serine/threonine kinase activity`GO:0009816^biological_process^defense response to bacterium, incompatible interaction`GO:0006979^biological_process^response to oxid…
TR76178|c0_g1	AT4G23150	1.A.87.2.3	1.A	1.A.87					Cysteine-rich receptor-like protein kinase 11	.	GO:0016021^cellular_component^integral component of membrane`GO:0016020^cellular_component^membrane`GO:0005524^molecular_function^ATP binding`GO:0004672^molecular_function^protein kinase activity`GO:0004674^molecular_function^protein serine/threonine kinase activity`GO:0009816^biological_process^defense response to bacterium, incompatible interaction`GO:0006979^biological_process^response to oxid…
TR52023|c1_g2	AT4G23320	1.A.87.2.3	1.A	1.A.87					Cysteine-rich receptor-like protein kinase 11	PF07714.12^Pkinase_Tyr^Protein tyrosine kinase^93-152^E:1.1e-09`PF00069.20^Pkinase^Protein kinase domain^93-151^E:8.2e-09	GO:0016021^cellular_component^integral component of membrane`GO:0016020^cellular_component^membrane`GO:0005524^molecular_function^ATP binding`GO:0004672^molecular_function^protein kinase activity`GO:0004674^molecular_function^protein serine/threonine kinase activity`GO:0009816^biological_process^defense response to bacterium, incompatible interaction`GO:0006979^biological_process^response to oxid…
TR111253|c0_g1	AT1G70520	1.A.87.2.3	1.A	1.A.87					Cysteine-rich receptor-like protein kinase 2	PF07714.12^Pkinase_Tyr^Protein tyrosine kinase^35-307^E:6.7e-47`PF00069.20^Pkinase^Protein kinase domain^36-304^E:1.4e-48	GO:0016021^cellular_component^integral component of membrane`GO:0005886^cellular_component^plasma membrane`GO:0009506^cellular_component^plasmodesma`GO:0005524^molecular_function^ATP binding`GO:0004674^molecular_function^protein serine/threonine kinase activity`GO:0046777^biological_process^protein autophosphorylation`GO:0010193^biological_process^response to ozone
TR46172|c9_g9	AT4G11530	1.A.87.2.3	1.A	1.A.87					Cysteine-rich receptor-like protein kinase 25	PF01657.12^Stress-antifung^Salt stress response/antifungal^35-135^E:4.3e-27`PF01657.12^Stress-antifung^Salt stress response/antifungal^152-249^E:4.1e-22`PF07714.12^Pkinase_Tyr^Protein tyrosine kinase^348-454^E:2.9e-16`PF00069.20^Pkinase^Protein kinase domain^348-454^E:7.4e-13	GO:0016021^cellular_component^integral component of membrane`GO:0005524^molecular_function^ATP binding`GO:0004674^molecular_function^protein serine/threonine kinase activity
TR95581|c0_g2		1.A.87.2.3	1.A	1.A.87					Cysteine-rich receptor-like protein kinase 41	.	GO:0016021^cellular_component^integral component of membrane`GO:0005524^molecular_function^ATP binding`GO:0004674^molecular_function^protein serine/threonine kinase activity
TR52023|c1_g3	AT4G23320	1.A.87.2.3	1.A	1.A.87					Cysteine-rich receptor-like protein kinase 7	PF07714.12^Pkinase_Tyr^Protein tyrosine kinase^93-157^E:1.6e-11`PF00069.20^Pkinase^Protein kinase domain^93-154^E:2.3e-09	GO:0016021^cellular_component^integral component of membrane`GO:0016020^cellular_component^membrane`GO:0005524^molecular_function^ATP binding`GO:0004672^molecular_function^protein kinase activity`GO:0004674^molecular_function^protein serine/threonine kinase activity`GO:0009816^biological_process^defense response to bacterium, incompatible interaction`GO:0006979^biological_process^response to oxid…
TR109873|c3_g10	AT4G11530	1.A.87.2.3	1.A	1.A.87					Cysteine-rich repeat secretory protein 1	PF01657.12^Stress-antifung^Salt stress response/antifungal^2-90^E:2.5e-16	GO:0016021^cellular_component^integral component of membrane`GO:0005524^molecular_function^ATP binding`GO:0004674^molecular_function^protein serine/threonine kinase activity
TR57105|c0_g1	AT1G34300	1.A.87.2.3	1.A	1.A.87					G-type lectin S-receptor-like serine/threonine-protein kinase At1g34300	PF00954.15^S_locus_glycop^S-locus glycoprotein family^101-158^E:7e-06`PF07714.12^Pkinase_Tyr^Protein tyrosine kinase^355-409^E:1.6e-05	GO:0016021^cellular_component^integral component of membrane`GO:0005886^cellular_component^plasma membrane`GO:0005524^molecular_function^ATP binding`GO:0005516^molecular_function^calmodulin binding`GO:0030246^molecular_function^carbohydrate binding`GO:0004674^molecular_function^protein serine/threonine kinase activity`GO:0048544^biological_process^recognition of pollen
TR35553|c0_g5	AT2G19130	1.A.87.2.3	1.A	1.A.87					G-type lectin S-receptor-like serine/threonine-protein kinase At2g19130	PF00954.15^S_locus_glycop^S-locus glycoprotein family^18-128^E:1.9e-35`PF08276.6^PAN_2^PAN-like domain^157-215^E:3.6e-15`PF14295.1^PAN_4^PAN domain^176-205^E:0.00099	GO:0016021^cellular_component^integral component of membrane`GO:0005886^cellular_component^plasma membrane`GO:0005524^molecular_function^ATP binding`GO:0005516^molecular_function^calmodulin binding`GO:0030246^molecular_function^carbohydrate binding`GO:0004674^molecular_function^protein serine/threonine kinase activity`GO:0048544^biological_process^recognition of pollen
TR87941|c0_g1	AT2G19130	1.A.87.2.3	1.A	1.A.87					G-type lectin S-receptor-like serine/threonine-protein kinase At2g19130	PF07714.12^Pkinase_Tyr^Protein tyrosine kinase^90-168^E:1.6e-14`PF00069.20^Pkinase^Protein kinase domain^91-168^E:2.8e-12	GO:0016021^cellular_component^integral component of membrane`GO:0005886^cellular_component^plasma membrane`GO:0005524^molecular_function^ATP binding`GO:0005516^molecular_function^calmodulin binding`GO:0030246^molecular_function^carbohydrate binding`GO:0004674^molecular_function^protein serine/threonine kinase activity`GO:0048544^biological_process^recognition of pollen
TR70696|c2_g3	AT2G19130	1.A.87.2.3	1.A	1.A.87					G-type lectin S-receptor-like serine/threonine-protein kinase At2g19130	PF00069.20^Pkinase^Protein kinase domain^3-111^E:4.5e-11`PF07714.12^Pkinase_Tyr^Protein tyrosine kinase^8-111^E:3.7e-08	GO:0016021^cellular_component^integral component of membrane`GO:0005886^cellular_component^plasma membrane`GO:0005524^molecular_function^ATP binding`GO:0005516^molecular_function^calmodulin binding`GO:0030246^molecular_function^carbohydrate binding`GO:0004674^molecular_function^protein serine/threonine kinase activity`GO:0048544^biological_process^recognition of pollen
TR110563|c3_g2	AT4G27290	1.A.87.2.3	1.A	1.A.87					G-type lectin S-receptor-like serine/threonine-protein kinase At4g27290	PF01453.19^B_lectin^D-mannose binding lectin^75-188^E:7.2e-33	GO:0005524^molecular_function^ATP binding`GO:0005516^molecular_function^calmodulin binding`GO:0030246^molecular_function^carbohydrate binding`GO:0004674^molecular_function^protein serine/threonine kinase activity`GO:0048544^biological_process^recognition of pollen
TR32145|c1_g1	AT4G27290	1.A.87.2.3	1.A	1.A.87					G-type lectin S-receptor-like serine/threonine-protein kinase At4g27290	PF08276.6^PAN_2^PAN-like domain^28-94^E:5.3e-21`PF07714.12^Pkinase_Tyr^Protein tyrosine kinase^191-247^E:6.3e-06`PF00069.20^Pkinase^Protein kinase domain^191-247^E:1.2e-05	GO:0016021^cellular_component^integral component of membrane`GO:0005886^cellular_component^plasma membrane`GO:0005524^molecular_function^ATP binding`GO:0005516^molecular_function^calmodulin binding`GO:0030246^molecular_function^carbohydrate binding`GO:0004674^molecular_function^protein serine/threonine kinase activity`GO:0048544^biological_process^recognition of pollen
TR47713|c2_g6	AT4G04510	1.A.87.2.3	1.A	1.A.87					G-type lectin S-receptor-like serine/threonine-protein kinase At5g24080	PF07714.12^Pkinase_Tyr^Protein tyrosine kinase^99-371^E:8.1e-48`PF00069.20^Pkinase^Protein kinase domain^101-368^E:4.3e-44	GO:0016021^cellular_component^integral component of membrane`GO:0005886^cellular_component^plasma membrane`GO:0005524^molecular_function^ATP binding`GO:0005516^molecular_function^calmodulin binding`GO:0030246^molecular_function^carbohydrate binding`GO:0004674^molecular_function^protein serine/threonine kinase activity`GO:0048544^biological_process^recognition of pollen
TR50688|c0_g3	AT4G27300	1.A.87.2.3	1.A	1.A.87					G-type lectin S-receptor-like serine/threonine-protein kinase B120	PF00069.20^Pkinase^Protein kinase domain^8-91^E:4.4e-14`PF07714.12^Pkinase_Tyr^Protein tyrosine kinase^9-94^E:3.5e-18	GO:0016021^cellular_component^integral component of membrane`GO:0005886^cellular_component^plasma membrane`GO:0005524^molecular_function^ATP binding`GO:0005516^molecular_function^calmodulin binding`GO:0030246^molecular_function^carbohydrate binding`GO:0004674^molecular_function^protein serine/threonine kinase activity`GO:0048544^biological_process^recognition of pollen
TR40771|c0_g1	AT5G60900	1.A.87.2.3	1.A	1.A.87					G-type lectin S-receptor-like serine/threonine-protein kinase RLK1	PF07714.12^Pkinase_Tyr^Protein tyrosine kinase^7-117^E:1.9e-22`PF00069.20^Pkinase^Protein kinase domain^7-117^E:1.3e-17	GO:0016021^cellular_component^integral component of membrane`GO:0005886^cellular_component^plasma membrane`GO:0005524^molecular_function^ATP binding`GO:0005516^molecular_function^calmodulin binding`GO:0030246^molecular_function^carbohydrate binding`GO:0004674^molecular_function^protein serine/threonine kinase activity	Top1	D3C		D3C							Y
TR63147|c0_g1	AT3G13690	1.A.87.2.3	1.A	1.A.87					Inactive protein kinase SELMODRAFT_444075	PF00069.20^Pkinase^Protein kinase domain^5-131^E:3.2e-13`PF07714.12^Pkinase_Tyr^Protein tyrosine kinase^5-133^E:5.7e-12	GO:0016021^cellular_component^integral component of membrane`GO:0005886^cellular_component^plasma membrane`GO:0005524^molecular_function^ATP binding`GO:0004674^molecular_function^protein serine/threonine kinase activity
TR35272|c0_g1	AT5G49660	1.A.87.2.3	1.A	1.A.87					Leucine-rich repeat receptor-like protein kinase TDR	PF07714.12^Pkinase_Tyr^Protein tyrosine kinase^26-122^E:2e-08`PF00069.20^Pkinase^Protein kinase domain^27-120^E:8.2e-08	GO:0016021^cellular_component^integral component of membrane`GO:0005886^cellular_component^plasma membrane`GO:0005524^molecular_function^ATP binding`GO:0004674^molecular_function^protein serine/threonine kinase activity`GO:0010067^biological_process^procambium histogenesis`GO:0010223^biological_process^secondary shoot formation`GO:0010089^biological_process^xylem development
TR56704|c0_g1		1.A.87.2.3	1.A	1.A.87					LRR receptor-like serine/threonine-protein kinase EFR	.	GO:0012505^cellular_component^endomembrane system`GO:0016021^cellular_component^integral component of membrane`GO:0005886^cellular_component^plasma membrane`GO:0005524^molecular_function^ATP binding`GO:0004674^molecular_function^protein serine/threonine kinase activity`GO:0019199^molecular_function^transmembrane receptor protein kinase activity`GO:0010204^biological_process^defense response signa…
TR95751|c0_g1	AT1G08592	1.A.87.2.3	1.A	1.A.87					LRR receptor-like serine/threonine-protein kinase HSL2	PF07714.12^Pkinase_Tyr^Protein tyrosine kinase^1-115^E:1.5e-07`PF00069.20^Pkinase^Protein kinase domain^2-114^E:1.2e-05	GO:0016021^cellular_component^integral component of membrane`GO:0005886^cellular_component^plasma membrane`GO:0005524^molecular_function^ATP binding`GO:0004674^molecular_function^protein serine/threonine kinase activity`GO:0010102^biological_process^lateral root morphogenesis`GO:0010468^biological_process^regulation of gene expression
TR53397|c1_g1	AT3G53810	1.A.87.2.3	1.A	1.A.87					L-type lectin-domain containing receptor kinase IV.2	PF00139.14^Lectin_legB^Legume lectin domain^21-261^E:3.7e-84`PF00069.20^Pkinase^Protein kinase domain^348-615^E:1.2e-44`PF07714.12^Pkinase_Tyr^Protein tyrosine kinase^350-615^E:1.8e-42	GO:0016021^cellular_component^integral component of membrane`GO:0005886^cellular_component^plasma membrane`GO:0005524^molecular_function^ATP binding`GO:0030246^molecular_function^carbohydrate binding`GO:0004674^molecular_function^protein serine/threonine kinase activity`GO:0009555^biological_process^pollen development
TR54942|c0_g1	AT3G53810	1.A.87.2.3	1.A	1.A.87					L-type lectin-domain containing receptor kinase IV.2	PF00139.14^Lectin_legB^Legume lectin domain^22-177^E:5.7e-54	GO:0016021^cellular_component^integral component of membrane`GO:0005886^cellular_component^plasma membrane`GO:0005524^molecular_function^ATP binding`GO:0030246^molecular_function^carbohydrate binding`GO:0004674^molecular_function^protein serine/threonine kinase activity`GO:0009555^biological_process^pollen development
TR99302|c0_g1	AT3G53810	1.A.87.2.3	1.A	1.A.87					L-type lectin-domain containing receptor kinase IV.2	PF07714.12^Pkinase_Tyr^Protein tyrosine kinase^1-230^E:3.8e-33`PF00069.20^Pkinase^Protein kinase domain^4-228^E:1.2e-36	GO:0016021^cellular_component^integral component of membrane`GO:0005886^cellular_component^plasma membrane`GO:0005524^molecular_function^ATP binding`GO:0030246^molecular_function^carbohydrate binding`GO:0004674^molecular_function^protein serine/threonine kinase activity`GO:0009555^biological_process^pollen development
TR88013|c0_g1	AT4G02410	1.A.87.2.3	1.A	1.A.87					L-type lectin-domain containing receptor kinase IV.2	PF00139.14^Lectin_legB^Legume lectin domain^2-114^E:9.9e-40	GO:0016021^cellular_component^integral component of membrane`GO:0005886^cellular_component^plasma membrane`GO:0005524^molecular_function^ATP binding`GO:0030246^molecular_function^carbohydrate binding`GO:0004674^molecular_function^protein serine/threonine kinase activity`GO:0009555^biological_process^pollen development
TR50911|c0_g1	AT5G10530	1.A.87.2.3	1.A	1.A.87					L-type lectin-domain containing receptor kinase IX.1	PF00069.20^Pkinase^Protein kinase domain^1-190^E:3.8e-29`PF07714.12^Pkinase_Tyr^Protein tyrosine kinase^1-124^E:1.8e-23	GO:0016021^cellular_component^integral component of membrane`GO:0005886^cellular_component^plasma membrane`GO:0005524^molecular_function^ATP binding`GO:0030246^molecular_function^carbohydrate binding`GO:0004674^molecular_function^protein serine/threonine kinase activity
TR58211|c0_g1	AT3G55550	1.A.87.2.3	1.A	1.A.87					L-type lectin-domain containing receptor kinase S.4	PF00139.14^Lectin_legB^Legume lectin domain^3-236^E:5.6e-81`PF00069.20^Pkinase^Protein kinase domain^320-497^E:2.2e-41`PF07714.12^Pkinase_Tyr^Protein tyrosine kinase^322-503^E:1.8e-33	GO:0016021^cellular_component^integral component of membrane`GO:0005886^cellular_component^plasma membrane`GO:0005524^molecular_function^ATP binding`GO:0030246^molecular_function^carbohydrate binding`GO:0004674^molecular_function^protein serine/threonine kinase activity
TR46438|c0_g2	AT3G55550	1.A.87.2.3	1.A	1.A.87					L-type lectin-domain containing receptor kinase S.4	PF00139.14^Lectin_legB^Legume lectin domain^9-87^E:2.2e-18`PF00069.20^Pkinase^Protein kinase domain^172-380^E:1.2e-44`PF07714.12^Pkinase_Tyr^Protein tyrosine kinase^173-439^E:8e-40	GO:0016021^cellular_component^integral component of membrane`GO:0005886^cellular_component^plasma membrane`GO:0005524^molecular_function^ATP binding`GO:0030246^molecular_function^carbohydrate binding`GO:0004674^molecular_function^protein serine/threonine kinase activity
TR102727|c0_g1	AT3G55550	1.A.87.2.3	1.A	1.A.87					L-type lectin-domain containing receptor kinase S.4	PF00139.14^Lectin_legB^Legume lectin domain^23-261^E:2.3e-77`PF00069.20^Pkinase^Protein kinase domain^345-556^E:1.3e-47`PF07714.12^Pkinase_Tyr^Protein tyrosine kinase^347-611^E:2.7e-43	GO:0016021^cellular_component^integral component of membrane`GO:0005886^cellular_component^plasma membrane`GO:0005524^molecular_function^ATP binding`GO:0030246^molecular_function^carbohydrate binding`GO:0004674^molecular_function^protein serine/threonine kinase activity
TR84193|c0_g1	AT5G25930	1.A.87.2.3	1.A	1.A.87					L-type lectin-domain containing receptor kinase S.4	PF08263.7^LRRNT_2^Leucine rich repeat N-terminal domain^40-77^E:5.4e-06`PF13504.1^LRR_7^Leucine rich repeat^104-115^E:27`PF12799.2^LRR_4^Leucine Rich repeats (2 copies)^128-167^E:7.1e-07`PF00560.28^LRR_1^Leucine Rich Repeat^129-150^E:0.24`PF13504.1^LRR_7^Leucine rich repeat^129-144^E:37`PF13516.1^LRR_6^Leucine Rich repeat^150-172^E:0.77`PF13504.1^LRR_7^Leucine rich repeat^151-165^E:34`PF00560.28^…	GO:0016021^cellular_component^integral component of membrane`GO:0005886^cellular_component^plasma membrane`GO:0005524^molecular_function^ATP binding`GO:0030246^molecular_function^carbohydrate binding`GO:0004674^molecular_function^protein serine/threonine kinase activity
TR111798|c0_g1		1.A.87.2.3	1.A	1.A.87					L-type lectin-domain containing receptor kinase S.4	.	GO:0016021^cellular_component^integral component of membrane`GO:0005886^cellular_component^plasma membrane`GO:0005524^molecular_function^ATP binding`GO:0030246^molecular_function^carbohydrate binding`GO:0004674^molecular_function^protein serine/threonine kinase activity
TR111798|c0_g2		1.A.87.2.3	1.A	1.A.87					L-type lectin-domain containing receptor kinase S.4	.	GO:0016021^cellular_component^integral component of membrane`GO:0005886^cellular_component^plasma membrane`GO:0005524^molecular_function^ATP binding`GO:0030246^molecular_function^carbohydrate binding`GO:0004674^molecular_function^protein serine/threonine kinase activity
TR46438|c0_g3		1.A.87.2.3	1.A	1.A.87					L-type lectin-domain containing receptor kinase S.4	PF00139.14^Lectin_legB^Legume lectin domain^1-105^E:8.8e-28	GO:0016021^cellular_component^integral component of membrane`GO:0005886^cellular_component^plasma membrane`GO:0005524^molecular_function^ATP binding`GO:0030246^molecular_function^carbohydrate binding`GO:0004674^molecular_function^protein serine/threonine kinase activity
TR83192|c0_g1	AT5G42120	1.A.87.2.3	1.A	1.A.87					L-type lectin-domain containing receptor kinase S.6	PF00139.14^Lectin_legB^Legume lectin domain^59-289^E:2.6e-57`PF00069.20^Pkinase^Protein kinase domain^403-669^E:5.4e-41`PF07714.12^Pkinase_Tyr^Protein tyrosine kinase^405-671^E:4.8e-37	GO:0016021^cellular_component^integral component of membrane`GO:0005886^cellular_component^plasma membrane`GO:0005524^molecular_function^ATP binding`GO:0030246^molecular_function^carbohydrate binding`GO:0004674^molecular_function^protein serine/threonine kinase activity
TR83433|c0_g1	AT3G53380	1.A.87.2.3	1.A	1.A.87					L-type lectin-domain containing receptor kinase VIII.1	PF00139.14^Lectin_legB^Legume lectin domain^38-266^E:2.3e-65`PF00069.20^Pkinase^Protein kinase domain^392-596^E:4.8e-49`PF07714.12^Pkinase_Tyr^Protein tyrosine kinase^394-598^E:4.8e-43	GO:0016021^cellular_component^integral component of membrane`GO:0005886^cellular_component^plasma membrane`GO:0005524^molecular_function^ATP binding`GO:0030246^molecular_function^carbohydrate binding`GO:0004674^molecular_function^protein serine/threonine kinase activity
TR80934|c0_g2	AT5G54590	1.A.87.2.3	1.A	1.A.87					Probable leucine-rich repeat receptor-like serine/threonine-protein kinase At5g15730	PF07714.12^Pkinase_Tyr^Protein tyrosine kinase^115-205^E:3.6e-16`PF00069.20^Pkinase^Protein kinase domain^116-205^E:5.6e-12	GO:0016021^cellular_component^integral component of membrane`GO:0005886^cellular_component^plasma membrane`GO:0005524^molecular_function^ATP binding`GO:0004674^molecular_function^protein serine/threonine kinase activity
TR60804|c0_g1	AT5G54590	1.A.87.2.3	1.A	1.A.87					Probable leucine-rich repeat receptor-like serine/threonine-protein kinase At5g15730	PF07714.12^Pkinase_Tyr^Protein tyrosine kinase^115-375^E:9.6e-50`PF00069.20^Pkinase^Protein kinase domain^116-373^E:1.4e-49	GO:0016021^cellular_component^integral component of membrane`GO:0005886^cellular_component^plasma membrane`GO:0005524^molecular_function^ATP binding`GO:0004674^molecular_function^protein serine/threonine kinase activity
TR41309|c0_g3	AT1G29740	1.A.87.2.3	1.A	1.A.87					Probable LRR receptor-like serine/threonine-protein kinase At1g53430	PF00069.20^Pkinase^Protein kinase domain^76-164^E:1e-14`PF07714.12^Pkinase_Tyr^Protein tyrosine kinase^77-169^E:5.9e-18	GO:0016021^cellular_component^integral component of membrane`GO:0005886^cellular_component^plasma membrane`GO:0005524^molecular_function^ATP binding`GO:0004674^molecular_function^protein serine/threonine kinase activity						DEG	0v3C_up;0v3L_up	0v3C_up	0v3L_up		Y
TR47577|c0_g1	AT1G67720	1.A.87.2.3	1.A	1.A.87					Probable LRR receptor-like serine/threonine-protein kinase At1g67720	PF07714.12^Pkinase_Tyr^Protein tyrosine kinase^1-86^E:6.6e-05	GO:0016021^cellular_component^integral component of membrane`GO:0005524^molecular_function^ATP binding`GO:0004674^molecular_function^protein serine/threonine kinase activity
TR49000|c0_g3	AT3G47580	1.A.87.2.3	1.A	1.A.87					Probable LRR receptor-like serine/threonine-protein kinase At3g47570	PF08263.7^LRRNT_2^Leucine rich repeat N-terminal domain^49-87^E:9.4e-10`PF13504.1^LRR_7^Leucine rich repeat^141-153^E:880`PF13504.1^LRR_7^Leucine rich repeat^165-177^E:620`PF13504.1^LRR_7^Leucine rich repeat^188-201^E:32`PF13504.1^LRR_7^Leucine rich repeat^211-224^E:4400`PF13504.1^LRR_7^Leucine rich repeat^242-252^E:10000`PF13504.1^LRR_7^Leucine rich repeat^260-272^E:2000`PF13504.1^LRR_7^Leucine …	GO:0016021^cellular_component^integral component of membrane`GO:0005886^cellular_component^plasma membrane`GO:0005524^molecular_function^ATP binding`GO:0004674^molecular_function^protein serine/threonine kinase activity						DEG	3CvL_up			3CvL_up	Y
TR47727|c0_g2	AT5G39390	1.A.87.2.3	1.A	1.A.87					Probable LRR receptor-like serine/threonine-protein kinase At3g47570	PF13516.1^LRR_6^Leucine Rich repeat^41-63^E:1.4`PF13504.1^LRR_7^Leucine rich repeat^43-56^E:70`PF00560.28^LRR_1^Leucine Rich Repeat^44-63^E:0.43`PF13504.1^LRR_7^Leucine rich repeat^66-78^E:140`PF00069.20^Pkinase^Protein kinase domain^189-408^E:4.3e-41`PF07714.12^Pkinase_Tyr^Protein tyrosine kinase^190-410^E:4.2e-37	GO:0016021^cellular_component^integral component of membrane`GO:0005886^cellular_component^plasma membrane`GO:0005524^molecular_function^ATP binding`GO:0004674^molecular_function^protein serine/threonine kinase activity
TR46151|c2_g3	ATCG01250	1.A.87.2.3	1.A	1.A.87					Probable LRR receptor-like serine/threonine-protein kinase At4g08850	PF13504.1^LRR_7^Leucine rich repeat^12-23^E:2300`PF13516.1^LRR_6^Leucine Rich repeat^34-56^E:0.65`PF13855.1^LRR_8^Leucine rich repeat^35-95^E:2.9e-06`PF13504.1^LRR_7^Leucine rich repeat^35-51^E:13`PF00560.28^LRR_1^Leucine Rich Repeat^61-82^E:0.17`PF13504.1^LRR_7^Leucine rich repeat^61-72^E:1200`PF00560.28^LRR_1^Leucine Rich Repeat^85-103^E:0.63`PF13504.1^LRR_7^Leucine rich repeat^85-97^E:160`PF13…	GO:0016021^cellular_component^integral component of membrane`GO:0016020^cellular_component^membrane`GO:0005886^cellular_component^plasma membrane`GO:0009506^cellular_component^plasmodesma`GO:0005524^molecular_function^ATP binding`GO:0004674^molecular_function^protein serine/threonine kinase activity
TR17921|c0_g1	AT5G56040	1.A.87.2.3	1.A	1.A.87					Probable LRR receptor-like serine/threonine-protein kinase At4g26540	PF07714.12^Pkinase_Tyr^Protein tyrosine kinase^12-96^E:1.3e-09`PF00069.20^Pkinase^Protein kinase domain^14-94^E:5.7e-11	GO:0016021^cellular_component^integral component of membrane`GO:0005886^cellular_component^plasma membrane`GO:0005524^molecular_function^ATP binding`GO:0004674^molecular_function^protein serine/threonine kinase activity
TR31490|c0_g2	AT2G37050	1.A.87.2.3	1.A	1.A.87					Probable LRR receptor-like serine/threonine-protein kinase At5g37450	PF07714.12^Pkinase_Tyr^Protein tyrosine kinase^1-48^E:4.1e-09`PF00069.20^Pkinase^Protein kinase domain^4-46^E:1e-05	GO:0016021^cellular_component^integral component of membrane`GO:0005524^molecular_function^ATP binding`GO:0004674^molecular_function^protein serine/threonine kinase activity
TR87781|c0_g1	AT4G18640	1.A.87.2.3	1.A	1.A.87					Probable LRR receptor-like serine/threonine-protein kinase MRH1	PF08263.7^LRRNT_2^Leucine rich repeat N-terminal domain^46-85^E:3.2e-08`PF00560.28^LRR_1^Leucine Rich Repeat^114-135^E:1.4`PF00560.28^LRR_1^Leucine Rich Repeat^138-158^E:0.22`PF07714.12^Pkinase_Tyr^Protein tyrosine kinase^417-561^E:4.6e-14`PF00069.20^Pkinase^Protein kinase domain^429-695^E:3.3e-16`PF07714.12^Pkinase_Tyr^Protein tyrosine kinase^613-698^E:2.2e-06	GO:0016021^cellular_component^integral component of membrane`GO:0005524^molecular_function^ATP binding`GO:0004674^molecular_function^protein serine/threonine kinase activity`GO:0048765^biological_process^root hair cell differentiation
TR85173|c0_g1	AT3G14840	1.A.87.2.3	1.A	1.A.87					Probable LRR receptor-like serine/threonine-protein kinase RFK1	PF13504.1^LRR_7^Leucine rich repeat^30-43^E:9700`PF13504.1^LRR_7^Leucine rich repeat^77-89^E:600`PF00560.28^LRR_1^Leucine Rich Repeat^102-121^E:0.98`PF13516.1^LRR_6^Leucine Rich repeat^102-122^E:0.75`PF13504.1^LRR_7^Leucine rich repeat^102-115^E:12`PF13504.1^LRR_7^Leucine rich repeat^126-138^E:1200`PF13504.1^LRR_7^Leucine rich repeat^174-182^E:1500`PF13504.1^LRR_7^Leucine rich repeat^201-209^E:19…	GO:0016021^cellular_component^integral component of membrane`GO:0005524^molecular_function^ATP binding`GO:0004674^molecular_function^protein serine/threonine kinase activity`GO:0004702^molecular_function^receptor signaling protein serine/threonine kinase activity`GO:0023014^biological_process^signal transduction by phosphorylation
TR79171|c0_g2		1.A.87.2.3	1.A	1.A.87					Probable L-type lectin-domain containing receptor kinase S.5	PF00139.14^Lectin_legB^Legume lectin domain^37-266^E:1.9e-58`PF00069.20^Pkinase^Protein kinase domain^344-428^E:6e-14`PF07714.12^Pkinase_Tyr^Protein tyrosine kinase^345-427^E:3.4e-15	GO:0016021^cellular_component^integral component of membrane`GO:0005886^cellular_component^plasma membrane`GO:0005524^molecular_function^ATP binding`GO:0030246^molecular_function^carbohydrate binding`GO:0004674^molecular_function^protein serine/threonine kinase activity
TR22533|c0_g1	AT5G55830	1.A.87.2.3	1.A	1.A.87					Probable L-type lectin-domain containing receptor kinase S.7	PF00139.14^Lectin_legB^Legume lectin domain^31-178^E:1.8e-38	GO:0016021^cellular_component^integral component of membrane`GO:0005886^cellular_component^plasma membrane`GO:0005524^molecular_function^ATP binding`GO:0030246^molecular_function^carbohydrate binding`GO:0004674^molecular_function^protein serine/threonine kinase activity
TR117623|c0_g1		1.A.87.2.3	1.A	1.A.87					Probable L-type lectin-domain containing receptor kinase S.7	PF00139.14^Lectin_legB^Legume lectin domain^42-261^E:5.9e-48	GO:0016021^cellular_component^integral component of membrane`GO:0005886^cellular_component^plasma membrane`GO:0005524^molecular_function^ATP binding`GO:0030246^molecular_function^carbohydrate binding`GO:0004674^molecular_function^protein serine/threonine kinase activity	Top1	D0;D3C;D3L	D0	D3C	D3L						Y
TR57884|c0_g1		1.A.87.2.3	1.A	1.A.87					Probable L-type lectin-domain containing receptor kinase S.7	PF00139.14^Lectin_legB^Legume lectin domain^44-292^E:5e-53`PF07714.12^Pkinase_Tyr^Protein tyrosine kinase^406-531^E:1.4e-16`PF00069.20^Pkinase^Protein kinase domain^406-532^E:2.4e-14	GO:0016021^cellular_component^integral component of membrane`GO:0005886^cellular_component^plasma membrane`GO:0005524^molecular_function^ATP binding`GO:0030246^molecular_function^carbohydrate binding`GO:0004674^molecular_function^protein serine/threonine kinase activity
TR111479|c0_g1		1.A.87.2.3	1.A	1.A.87					Probable L-type lectin-domain containing receptor kinase S.7	PF00139.14^Lectin_legB^Legume lectin domain^42-260^E:1.1e-44	GO:0016021^cellular_component^integral component of membrane`GO:0005886^cellular_component^plasma membrane`GO:0005524^molecular_function^ATP binding`GO:0030246^molecular_function^carbohydrate binding`GO:0004674^molecular_function^protein serine/threonine kinase activity
TR2457|c0_g1		1.A.87.2.3	1.A	1.A.87					Probable L-type lectin-domain containing receptor kinase S.7	PF00069.20^Pkinase^Protein kinase domain^120-201^E:3.9e-13`PF07714.12^Pkinase_Tyr^Protein tyrosine kinase^122-202^E:2.9e-15	GO:0016021^cellular_component^integral component of membrane`GO:0005886^cellular_component^plasma membrane`GO:0005524^molecular_function^ATP binding`GO:0030246^molecular_function^carbohydrate binding`GO:0004674^molecular_function^protein serine/threonine kinase activity
TR61450|c0_g1	AT1G24650	1.A.87.2.3	1.A	1.A.87					Probable receptor protein kinase TMK1	PF08263.7^LRRNT_2^Leucine rich repeat N-terminal domain^9-20^E:3100`PF08263.7^LRRNT_2^Leucine rich repeat N-terminal domain^32-66^E:0.00099`PF13504.1^LRR_7^Leucine rich repeat^93-110^E:310`PF13504.1^LRR_7^Leucine rich repeat^116-132^E:21`PF13504.1^LRR_7^Leucine rich repeat^195-205^E:280`PF13504.1^LRR_7^Leucine rich repeat^244-257^E:8200`PF13855.1^LRR_8^Leucine rich repeat^245-303^E:1.7e-06`PF1350…	GO:0005576^cellular_component^extracellular region`GO:0016021^cellular_component^integral component of membrane`GO:0005886^cellular_component^plasma membrane`GO:0005524^molecular_function^ATP binding`GO:0004675^molecular_function^transmembrane receptor protein serine/threonine kinase activity`GO:0007165^biological_process^signal transduction`GO:0007178^biological_process^transmembrane receptor pr…
TR112693|c0_g1	AT1G30570	1.A.87.2.3	1.A	1.A.87					Probable receptor-like protein kinase At1g30570	PF11721.3^Malectin^Di-glucose binding within endoplasmic reticulum^30-175^E:2.1e-09`PF12819.2^Malectin_like^Carbohydrate-binding protein of the ER^35-397^E:7.6e-56`PF11721.3^Malectin^Di-glucose binding within endoplasmic reticulum^221-375^E:2.6e-17`PF07714.12^Pkinase_Tyr^Protein tyrosine kinase^511-775^E:2.8e-47`PF00069.20^Pkinase^Protein kinase domain^511-775^E:9.7e-45	GO:0016021^cellular_component^integral component of membrane`GO:0005886^cellular_component^plasma membrane`GO:0005524^molecular_function^ATP binding`GO:0004674^molecular_function^protein serine/threonine kinase activity`GO:0009741^biological_process^response to brassinosteroid`GO:0009826^biological_process^unidimensional cell growth
TR99138|c0_g1	AT3G59110	1.A.87.2.3	1.A	1.A.87					Probable receptor-like protein kinase At2g42960	PF00069.20^Pkinase^Protein kinase domain^189-334^E:1.1e-29`PF07714.12^Pkinase_Tyr^Protein tyrosine kinase^189-334^E:2.6e-29	GO:0016021^cellular_component^integral component of membrane`GO:0005524^molecular_function^ATP binding`GO:0004674^molecular_function^protein serine/threonine kinase activity
TR59339|c0_g1	AT5G20050	1.A.87.2.3	1.A	1.A.87					Probable receptor-like protein kinase At5g20050	PF00069.20^Pkinase^Protein kinase domain^1-147^E:1.4e-23`PF07714.12^Pkinase_Tyr^Protein tyrosine kinase^1-150^E:2.7e-16	GO:0016021^cellular_component^integral component of membrane`GO:0005524^molecular_function^ATP binding`GO:0004674^molecular_function^protein serine/threonine kinase activity
TR53271|c0_g2	AT4G17660	1.A.87.2.3	1.A	1.A.87					Probable receptor-like protein kinase At5g47070	PF00069.20^Pkinase^Protein kinase domain^97-369^E:9.1e-46`PF07714.12^Pkinase_Tyr^Protein tyrosine kinase^99-375^E:2.5e-44	GO:0005886^cellular_component^plasma membrane`GO:0005524^molecular_function^ATP binding`GO:0004674^molecular_function^protein serine/threonine kinase activity
TR57548|c1_g1	AT5G47070	1.A.87.2.3	1.A	1.A.87					Probable receptor-like protein kinase At5g47070	PF00069.20^Pkinase^Protein kinase domain^79-353^E:7.7e-46`PF07714.12^Pkinase_Tyr^Protein tyrosine kinase^80-355^E:4.3e-46	GO:0005886^cellular_component^plasma membrane`GO:0005524^molecular_function^ATP binding`GO:0004674^molecular_function^protein serine/threonine kinase activity
TR85372|c1_g1	AT5G47070	1.A.87.2.3	1.A	1.A.87					Probable receptor-like protein kinase At5g47070	PF00069.20^Pkinase^Protein kinase domain^2-220^E:3.9e-37`PF07714.12^Pkinase_Tyr^Protein tyrosine kinase^2-222^E:3.3e-33	GO:0005886^cellular_component^plasma membrane`GO:0005524^molecular_function^ATP binding`GO:0004674^molecular_function^protein serine/threonine kinase activity
TR50026|c0_g1	AT3G46290	1.A.87.2.3	1.A	1.A.87					Probable receptor-like protein kinase At5g59700	PF07714.12^Pkinase_Tyr^Protein tyrosine kinase^1-107^E:6.2e-27`PF00069.20^Pkinase^Protein kinase domain^3-107^E:1.1e-24	GO:0016021^cellular_component^integral component of membrane`GO:0005886^cellular_component^plasma membrane`GO:0009506^cellular_component^plasmodesma`GO:0005524^molecular_function^ATP binding`GO:0004674^molecular_function^protein serine/threonine kinase activity
TR84876|c1_g1	AT5G38212	1.A.87.2.3	1.A	1.A.87					Probable serine/threonine-protein kinase At1g18390	PF14380.1^WAK_assoc^Wall-associated receptor kinase C-terminal^9-80^E:6.3e-17`PF00069.20^Pkinase^Protein kinase domain^186-271^E:2.9e-11`PF07714.12^Pkinase_Tyr^Protein tyrosine kinase^187-272^E:1.3e-14	GO:0005886^cellular_component^plasma membrane`GO:0005524^molecular_function^ATP binding`GO:0030247^molecular_function^polysaccharide binding`GO:0004674^molecular_function^protein serine/threonine kinase activity
TR80973|c0_g1	AT4G35230	1.A.87.2.3	1.A	1.A.87					Probable serine/threonine-protein kinase At4g35230	PF13414.1^TPR_11^TPR repeat^134-194^E:2.2e-07	GO:0016020^cellular_component^membrane`GO:0005886^cellular_component^plasma membrane`GO:0009506^cellular_component^plasmodesma`GO:0005773^cellular_component^vacuole`GO:0005524^molecular_function^ATP binding`GO:0004674^molecular_function^protein serine/threonine kinase activity`GO:0009742^biological_process^brassinosteroid mediated signaling pathway`GO:0009737^biological_process^response to abscis…
TR31425|c0_g1	AT4G35230	1.A.87.2.3	1.A	1.A.87					Probable serine/threonine-protein kinase At4g35230	PF07714.12^Pkinase_Tyr^Protein tyrosine kinase^85-319^E:1.6e-26`PF00069.20^Pkinase^Protein kinase domain^85-318^E:1.3e-23`PF13414.1^TPR_11^TPR repeat^399-459^E:9.8e-09	GO:0016020^cellular_component^membrane`GO:0005886^cellular_component^plasma membrane`GO:0009506^cellular_component^plasmodesma`GO:0005773^cellular_component^vacuole`GO:0005524^molecular_function^ATP binding`GO:0004674^molecular_function^protein serine/threonine kinase activity`GO:0009742^biological_process^brassinosteroid mediated signaling pathway`GO:0009737^biological_process^response to abscis…
TR57525|c0_g1	AT1G63500	1.A.87.2.3	1.A	1.A.87					Probable serine/threonine-protein kinase At5g41260	PF07714.12^Pkinase_Tyr^Protein tyrosine kinase^71-308^E:1e-27`PF00069.20^Pkinase^Protein kinase domain^71-306^E:5.2e-22	GO:0005886^cellular_component^plasma membrane`GO:0005524^molecular_function^ATP binding`GO:0004674^molecular_function^protein serine/threonine kinase activity
TR39013|c0_g1	AT1G63500	1.A.87.2.3	1.A	1.A.87					Probable serine/threonine-protein kinase At5g41260	PF13414.1^TPR_11^TPR repeat^61-123^E:2.2e-10	GO:0005886^cellular_component^plasma membrane`GO:0005524^molecular_function^ATP binding`GO:0004674^molecular_function^protein serine/threonine kinase activity
TR116017|c0_g1	AT3G54030	1.A.87.2.3	1.A	1.A.87					Probable serine/threonine-protein kinase At5g41260	PF07714.12^Pkinase_Tyr^Protein tyrosine kinase^68-306^E:4.3e-27`PF00069.20^Pkinase^Protein kinase domain^68-304^E:1.6e-20`PF13414.1^TPR_11^TPR repeat^386-448^E:7.1e-07	GO:0005886^cellular_component^plasma membrane`GO:0005524^molecular_function^ATP binding`GO:0004674^molecular_function^protein serine/threonine kinase activity
TR78548|c0_g1	AT5G63940	1.A.87.2.3	1.A	1.A.87					Proline-rich receptor-like protein kinase PERK13	PF00069.20^Pkinase^Protein kinase domain^418-628^E:9.2e-44`PF07714.12^Pkinase_Tyr^Protein tyrosine kinase^418-620^E:4.7e-37	GO:0016021^cellular_component^integral component of membrane`GO:0005886^cellular_component^plasma membrane`GO:0005524^molecular_function^ATP binding`GO:0004674^molecular_function^protein serine/threonine kinase activity
TR72612|c0_g1	AT2G23770	1.A.87.2.3	1.A	1.A.87					Protein LYK5	PF00069.20^Pkinase^Protein kinase domain^57-313^E:1.3e-36`PF07714.12^Pkinase_Tyr^Protein tyrosine kinase^57-315^E:1.2e-35	GO:0016021^cellular_component^integral component of membrane`GO:0005886^cellular_component^plasma membrane`GO:0005524^molecular_function^ATP binding`GO:0008061^molecular_function^chitin binding`GO:0004672^molecular_function^protein kinase activity`GO:0071323^biological_process^cellular response to chitin
TR72612|c0_g2	AT2G23770	1.A.87.2.3	1.A	1.A.87					Protein LYK5	PF00069.20^Pkinase^Protein kinase domain^57-313^E:1.3e-36`PF07714.12^Pkinase_Tyr^Protein tyrosine kinase^57-315^E:1.2e-35	GO:0016021^cellular_component^integral component of membrane`GO:0005886^cellular_component^plasma membrane`GO:0005524^molecular_function^ATP binding`GO:0008061^molecular_function^chitin binding`GO:0004672^molecular_function^protein kinase activity`GO:0071323^biological_process^cellular response to chitin
TR110499|c0_g1	AT1G11410	1.A.87.2.3	1.A	1.A.87					Putative cysteine-rich receptor-like protein kinase 31	.	GO:0016021^cellular_component^integral component of membrane`GO:0005524^molecular_function^ATP binding`GO:0004674^molecular_function^protein serine/threonine kinase activity
TR103713|c0_g2	AT4G11470	1.A.87.2.3	1.A	1.A.87					Putative cysteine-rich receptor-like protein kinase 31	.	GO:0016021^cellular_component^integral component of membrane`GO:0005524^molecular_function^ATP binding`GO:0004674^molecular_function^protein serine/threonine kinase activity
TR110499|c0_g2	AT4G23230	1.A.87.2.3	1.A	1.A.87					Putative cysteine-rich receptor-like protein kinase 31	.	GO:0016021^cellular_component^integral component of membrane`GO:0005524^molecular_function^ATP binding`GO:0004674^molecular_function^protein serine/threonine kinase activity
TR38300|c0_g1	AT5G63940	1.A.87.2.3	1.A	1.A.87					Putative leucine-rich repeat receptor-like serine/threonine-protein kinase At2g04300	PF07714.12^Pkinase_Tyr^Protein tyrosine kinase^243-325^E:8.5e-13`PF00069.20^Pkinase^Protein kinase domain^243-324^E:6.1e-11	GO:0016021^cellular_component^integral component of membrane`GO:0005886^cellular_component^plasma membrane`GO:0005524^molecular_function^ATP binding`GO:0004674^molecular_function^protein serine/threonine kinase activity
TR82273|c3_g1	ATCG00020	1.A.87.2.3	1.A	1.A.87					Putative leucine-rich repeat receptor-like serine/threonine-protein kinase At2g04300	PF00069.20^Pkinase^Protein kinase domain^293-506^E:2.8e-43`PF07714.12^Pkinase_Tyr^Protein tyrosine kinase^294-497^E:3.9e-39	GO:0016021^cellular_component^integral component of membrane`GO:0005886^cellular_component^plasma membrane`GO:0005524^molecular_function^ATP binding`GO:0004674^molecular_function^protein serine/threonine kinase activity
TR110563|c3_g3		1.A.87.2.3	1.A	1.A.87					Putative serine/threonine-protein kinase receptor	.	GO:0016021^cellular_component^integral component of membrane`GO:0005524^molecular_function^ATP binding`GO:0004674^molecular_function^protein serine/threonine kinase activity`GO:0060320^biological_process^rejection of self pollen
TR104138|c0_g1	AT3G61390	1.A.87.2.3	1.A	1.A.87					Putative U-box domain-containing protein 55	PF00069.20^Pkinase^Protein kinase domain^566-785^E:4.8e-36`PF07714.12^Pkinase_Tyr^Protein tyrosine kinase^566-760^E:6.3e-36`PF04564.10^U-box^U-box domain^834-903^E:3.6e-19	GO:0016874^molecular_function^ligase activity`GO:0004842^molecular_function^ubiquitin-protein transferase activity
TR110502|c0_g12	AT1G19390	1.A.87.2.3	1.A	1.A.87					Putative wall-associated receptor kinase-like 11	PF00069.20^Pkinase^Protein kinase domain^24-109^E:2.8e-14`PF07714.12^Pkinase_Tyr^Protein tyrosine kinase^26-120^E:9.9e-18	GO:0016021^cellular_component^integral component of membrane`GO:0005524^molecular_function^ATP binding`GO:0005509^molecular_function^calcium ion binding`GO:0030247^molecular_function^polysaccharide binding`GO:0004674^molecular_function^protein serine/threonine kinase activity
TR86077|c0_g1	AT1G19390	1.A.87.2.3	1.A	1.A.87					Putative wall-associated receptor kinase-like 11	PF00069.20^Pkinase^Protein kinase domain^49-152^E:1.5e-14`PF07714.12^Pkinase_Tyr^Protein tyrosine kinase^51-159^E:3.4e-18	GO:0016021^cellular_component^integral component of membrane`GO:0005524^molecular_function^ATP binding`GO:0005509^molecular_function^calcium ion binding`GO:0030247^molecular_function^polysaccharide binding`GO:0004674^molecular_function^protein serine/threonine kinase activity
TR86077|c0_g2	AT1G19390	1.A.87.2.3	1.A	1.A.87					Putative wall-associated receptor kinase-like 11	PF00069.20^Pkinase^Protein kinase domain^49-152^E:1.5e-14`PF07714.12^Pkinase_Tyr^Protein tyrosine kinase^51-159^E:3.4e-18	GO:0016021^cellular_component^integral component of membrane`GO:0005524^molecular_function^ATP binding`GO:0005509^molecular_function^calcium ion binding`GO:0030247^molecular_function^polysaccharide binding`GO:0004674^molecular_function^protein serine/threonine kinase activity
TR107930|c0_g1	AT2G32800	1.A.87.2.3	1.A	1.A.87					Receptor like protein kinase S.2	PF00069.20^Pkinase^Protein kinase domain^115-338^E:4e-43`PF07714.12^Pkinase_Tyr^Protein tyrosine kinase^116-335^E:1.2e-35`PF07714.12^Pkinase_Tyr^Protein tyrosine kinase^516-790^E:3e-28`PF00069.20^Pkinase^Protein kinase domain^521-787^E:1.1e-26	GO:0005886^cellular_component^plasma membrane`GO:0005524^molecular_function^ATP binding`GO:0004674^molecular_function^protein serine/threonine kinase activity`GO:0071395^biological_process^cellular response to jasmonic acid stimulus`GO:0071446^biological_process^cellular response to salicylic acid stimulus`GO:0009617^biological_process^response to bacterium`GO:0009611^biological_process^response …
TR81722|c0_g2		1.A.87.2.3	1.A	1.A.87					Receptor-like cytosolic serine/threonine-protein kinase RBK1	PF07714.12^Pkinase_Tyr^Protein tyrosine kinase^3-97^E:1.4e-10`PF00069.20^Pkinase^Protein kinase domain^4-95^E:6.6e-09	GO:0005737^cellular_component^cytoplasm`GO:0005829^cellular_component^cytosol`GO:0012505^cellular_component^endomembrane system`GO:0016020^cellular_component^membrane`GO:0005634^cellular_component^nucleus`GO:0005524^molecular_function^ATP binding`GO:0051020^molecular_function^GTPase binding`GO:0004674^molecular_function^protein serine/threonine kinase activity`GO:0071369^biological_process^cellul…
TR45152|c0_g1	AT3G51550	1.A.87.2.3	1.A	1.A.87					Receptor-like protein kinase FERONIA	PF12819.2^Malectin_like^Carbohydrate-binding protein of the ER^38-415^E:2.8e-59`PF11721.3^Malectin^Di-glucose binding within endoplasmic reticulum^38-181^E:3.3e-11`PF11721.3^Malectin^Di-glucose binding within endoplasmic reticulum^232-367^E:1.5e-11`PF00069.20^Pkinase^Protein kinase domain^548-806^E:4.4e-42`PF07714.12^Pkinase_Tyr^Protein tyrosine kinase^549-811^E:5.2e-49	GO:0043680^cellular_component^filiform apparatus`GO:0016021^cellular_component^integral component of membrane`GO:0016020^cellular_component^membrane`GO:0005886^cellular_component^plasma membrane`GO:0009506^cellular_component^plasmodesma`GO:0005524^molecular_function^ATP binding`GO:0004672^molecular_function^protein kinase activity`GO:0004674^molecular_function^protein serine/threonine kinase acti…
TR51311|c0_g1	AT2G39360	1.A.87.2.3	1.A	1.A.87					Receptor-like protein kinase HERK 1	PF07714.12^Pkinase_Tyr^Protein tyrosine kinase^89-303^E:2e-48`PF00069.20^Pkinase^Protein kinase domain^89-351^E:6.6e-45	GO:0016021^cellular_component^integral component of membrane`GO:0005886^cellular_component^plasma membrane`GO:0009506^cellular_component^plasmodesma`GO:0005524^molecular_function^ATP binding`GO:0004672^molecular_function^protein kinase activity`GO:0004674^molecular_function^protein serine/threonine kinase activity`GO:0009742^biological_process^brassinosteroid mediated signaling pathway`GO:0009791…
TR98064|c0_g3	AT5G59700	1.A.87.2.3	1.A	1.A.87					Receptor-like protein kinase HERK 1	PF11721.3^Malectin^Di-glucose binding within endoplasmic reticulum^64-195^E:3e-07`PF12819.2^Malectin_like^Carbohydrate-binding protein of the ER^67-416^E:4.3e-58`PF07714.12^Pkinase_Tyr^Protein tyrosine kinase^529-723^E:5.6e-48`PF00069.20^Pkinase^Protein kinase domain^529-790^E:6e-45	GO:0016021^cellular_component^integral component of membrane`GO:0005886^cellular_component^plasma membrane`GO:0009506^cellular_component^plasmodesma`GO:0005524^molecular_function^ATP binding`GO:0004672^molecular_function^protein kinase activity`GO:0004674^molecular_function^protein serine/threonine kinase activity`GO:0009742^biological_process^brassinosteroid mediated signaling pathway`GO:0009791…
TR39955|c0_g1	AT5G63940	1.A.87.2.3	1.A	1.A.87					Serine/threonine-protein kinase CDG1 {ECO:0000305}	PF07714.12^Pkinase_Tyr^Protein tyrosine kinase^365-477^E:8.4e-17`PF00069.20^Pkinase^Protein kinase domain^365-477^E:3e-16	GO:0005886^cellular_component^plasma membrane`GO:0005524^molecular_function^ATP binding`GO:0004672^molecular_function^protein kinase activity`GO:0004674^molecular_function^protein serine/threonine kinase activity`GO:0040007^biological_process^growth`GO:1900459^biological_process^positive regulation of brassinosteroid mediated signaling pathway
TR110683|c0_g1	AT5G18610	1.A.87.2.3	1.A	1.A.87					Serine/threonine-protein kinase PBS1	.	GO:0005886^cellular_component^plasma membrane`GO:0005524^molecular_function^ATP binding`GO:0004672^molecular_function^protein kinase activity`GO:0004674^molecular_function^protein serine/threonine kinase activity`GO:0006952^biological_process^defense response`GO:0042742^biological_process^defense response to bacterium`GO:0009816^biological_process^defense response to bacterium, incompatible inter…
TR86510|c0_g1		1.A.87.2.3	1.A	1.A.87					Serine/threonine-protein kinase PBS1	PF00069.20^Pkinase^Protein kinase domain^82-114^E:0.00015	GO:0005886^cellular_component^plasma membrane`GO:0005524^molecular_function^ATP binding`GO:0004672^molecular_function^protein kinase activity`GO:0004674^molecular_function^protein serine/threonine kinase activity`GO:0006952^biological_process^defense response`GO:0042742^biological_process^defense response to bacterium`GO:0009816^biological_process^defense response to bacterium, incompatible inter…
TR101235|c0_g1	AT4G33430	1.A.87.2.3	1.A	1.A.87					Somatic embryogenesis receptor kinase 1	PF00069.20^Pkinase^Protein kinase domain^1-127^E:4e-12`PF07714.12^Pkinase_Tyr^Protein tyrosine kinase^1-130^E:2e-11	GO:0005789^cellular_component^endoplasmic reticulum membrane`GO:0016021^cellular_component^integral component of membrane`GO:0005886^cellular_component^plasma membrane`GO:0043234^cellular_component^protein complex`GO:0005524^molecular_function^ATP binding`GO:0042802^molecular_function^identical protein binding`GO:0033612^molecular_function^receptor serine/threonine kinase binding`GO:0004675^molec…
TR87856|c1_g1	AT2G45910	1.A.87.2.3	1.A	1.A.87					U-box domain-containing protein 33	PF00069.20^Pkinase^Protein kinase domain^522-772^E:1.9e-43`PF07714.12^Pkinase_Tyr^Protein tyrosine kinase^522-772^E:7.1e-41`PF04564.10^U-box^U-box domain^803-873^E:3e-19	GO:0005524^molecular_function^ATP binding`GO:0016874^molecular_function^ligase activity`GO:0004674^molecular_function^protein serine/threonine kinase activity`GO:0004842^molecular_function^ubiquitin-protein transferase activity`GO:0006950^biological_process^response to stress
TR87856|c2_g1	AT2G45910	1.A.87.2.3	1.A	1.A.87					U-box domain-containing protein 36	PF07714.12^Pkinase_Tyr^Protein tyrosine kinase^1-166^E:4.8e-30`PF00069.20^Pkinase^Protein kinase domain^3-168^E:3.6e-31	GO:0016874^molecular_function^ligase activity`GO:0004842^molecular_function^ubiquitin-protein transferase activity
TR50677|c0_g4	AT2G23450	1.A.87.2.3	1.A	1.A.87					Wall-associated receptor kinase-like 14	PF00069.20^Pkinase^Protein kinase domain^313-373^E:1.1e-10`PF07714.12^Pkinase_Tyr^Protein tyrosine kinase^315-374^E:9.1e-11	GO:0016021^cellular_component^integral component of membrane`GO:0005524^molecular_function^ATP binding`GO:0004674^molecular_function^protein serine/threonine kinase activity
TR46173|c1_g9	AT1G79680	1.A.87.2.3	1.A	1.A.87					Wall-associated receptor kinase-like 8	PF13947.1^GUB_WAK_bind^Wall-associated receptor kinase galacturonan-binding^29-136^E:5.5e-25	GO:0016021^cellular_component^integral component of membrane`GO:0005524^molecular_function^ATP binding`GO:0005509^molecular_function^calcium ion binding`GO:0030247^molecular_function^polysaccharide binding`GO:0004674^molecular_function^protein serine/threonine kinase activity
TR69081|c0_g1		1.A.87.2.4	1.A	1.A.87					Disease resistance protein RGA2	PF12799.2^LRR_4^Leucine Rich repeats (2 copies)^34-73^E:1.7e-06`PF13504.1^LRR_7^Leucine rich repeat^34-49^E:7.9`PF13855.1^LRR_8^Leucine rich repeat^35-90^E:2.9e-07`PF00560.28^LRR_1^Leucine Rich Repeat^57-79^E:0.19`PF13504.1^LRR_7^Leucine rich repeat^57-73^E:0.54`PF00560.28^LRR_1^Leucine Rich Repeat^81-102^E:0.012`PF13504.1^LRR_7^Leucine rich repeat^81-97^E:0.12`PF13504.1^LRR_7^Leucine rich repeat…	GO:0043531^molecular_function^ADP binding`GO:0005524^molecular_function^ATP binding`GO:0006952^biological_process^defense response
TR101085|c0_g1		1.A.87.2.4	1.A	1.A.87					DNA-damage-repair/toleration protein DRT100	PF08263.7^LRRNT_2^Leucine rich repeat N-terminal domain^35-70^E:5e-06`PF13504.1^LRR_7^Leucine rich repeat^112-125^E:6.8`PF00560.28^LRR_1^Leucine Rich Repeat^113-135^E:0.048`PF12799.2^LRR_4^Leucine Rich repeats (2 copies)^138-173^E:9.5e-07`PF13504.1^LRR_7^Leucine rich repeat^138-149^E:11000`PF13516.1^LRR_6^Leucine Rich repeat^159-174^E:0.53`PF00560.28^LRR_1^Leucine Rich Repeat^161-181^E:0.0094`PF1…	GO:0009507^cellular_component^chloroplast`GO:0000166^molecular_function^nucleotide binding`GO:0006281^biological_process^DNA repair`GO:0042493^biological_process^response to drug`GO:0009411^biological_process^response to UV
TR53258|c0_g1		1.A.87.2.4	1.A	1.A.87					DNA-damage-repair/toleration protein DRT100	PF08263.7^LRRNT_2^Leucine rich repeat N-terminal domain^33-75^E:2.5e-10`PF13504.1^LRR_7^Leucine rich repeat^43-50^E:2000`PF13504.1^LRR_7^Leucine rich repeat^114-121^E:15000`PF13855.1^LRR_8^Leucine rich repeat^140-200^E:3.2e-08`PF13504.1^LRR_7^Leucine rich repeat^140-156^E:1.2`PF12799.2^LRR_4^Leucine Rich repeats (2 copies)^141-177^E:1.7e-07`PF00560.28^LRR_1^Leucine Rich Repeat^141-163^E:0.0083`PF…	GO:0009507^cellular_component^chloroplast`GO:0000166^molecular_function^nucleotide binding`GO:0006281^biological_process^DNA repair`GO:0042493^biological_process^response to drug`GO:0009411^biological_process^response to UV
TR41328|c0_g1		1.A.87.2.4	1.A	1.A.87					DNA-damage-repair/toleration protein DRT100	PF08263.7^LRRNT_2^Leucine rich repeat N-terminal domain^1-30^E:0.0082`PF13855.1^LRR_8^Leucine rich repeat^73-130^E:8.2e-08`PF00560.28^LRR_1^Leucine Rich Repeat^73-95^E:0.048`PF13504.1^LRR_7^Leucine rich repeat^73-84^E:89`PF13504.1^LRR_7^Leucine rich repeat^98-109^E:920`PF13516.1^LRR_6^Leucine Rich repeat^119-134^E:1.1`PF12799.2^LRR_4^Leucine Rich repeats (2 copies)^120-157^E:1e-07`PF00560.28^LRR_…	GO:0009507^cellular_component^chloroplast`GO:0000166^molecular_function^nucleotide binding`GO:0006281^biological_process^DNA repair`GO:0042493^biological_process^response to drug`GO:0009411^biological_process^response to UV
TR108727|c0_g1	AT5G67200	1.A.87.2.4	1.A	1.A.87					Homeobox-leucine zipper protein PROTODERMAL FACTOR 2	PF00046.24^Homeobox^Homeobox domain^94-149^E:3.1e-18`PF01852.14^START^START domain^283-467^E:1.6e-44	GO:0016021^cellular_component^integral component of membrane`GO:0005886^cellular_component^plasma membrane`GO:0005524^molecular_function^ATP binding`GO:0004672^molecular_function^protein kinase activity
TR88817|c0_g1	AT1G60630	1.A.87.2.4	1.A	1.A.87					Inactive leucine-rich repeat receptor-like serine/threonine-protein kinase At1g60630	PF07714.12^Pkinase_Tyr^Protein tyrosine kinase^25-289^E:8.4e-32`PF00069.20^Pkinase^Protein kinase domain^26-289^E:7.1e-41	GO:0016021^cellular_component^integral component of membrane`GO:0005886^cellular_component^plasma membrane`GO:0005524^molecular_function^ATP binding`GO:0004672^molecular_function^protein kinase activity
TR94241|c5_g3		1.A.87.2.4	1.A	1.A.87					Leucine-rich repeat receptor-like kinase protein FLORAL ORGAN NUMBER1	PF13855.1^LRR_8^Leucine rich repeat^8-51^E:1.2e-07`PF13504.1^LRR_7^Leucine rich repeat^15-28^E:31`PF12799.2^LRR_4^Leucine Rich repeats (2 copies)^16-52^E:4.3e-07`PF00560.28^LRR_1^Leucine Rich Repeat^16-38^E:0.00086`PF13516.1^LRR_6^Leucine Rich repeat^38-61^E:0.96`PF13855.1^LRR_8^Leucine rich repeat^40-99^E:3e-10`PF00560.28^LRR_1^Leucine Rich Repeat^40-62^E:0.035`PF13504.1^LRR_7^Leucine rich repea…	GO:0016021^cellular_component^integral component of membrane`GO:0005886^cellular_component^plasma membrane`GO:0005524^molecular_function^ATP binding`GO:0004702^molecular_function^receptor signaling protein serine/threonine kinase activity`GO:0030154^biological_process^cell differentiation`GO:0010080^biological_process^regulation of floral meristem growth`GO:0009934^biological_process^regulation o…
TR88909|c0_g1	AT1G65380	1.A.87.2.4	1.A	1.A.87					Leucine-rich repeat receptor-like protein CLAVATA2	PF08263.7^LRRNT_2^Leucine rich repeat N-terminal domain^43-80^E:1.1e-09`PF13855.1^LRR_8^Leucine rich repeat^110-166^E:2.6e-06`PF00560.28^LRR_1^Leucine Rich Repeat^110-131^E:0.98`PF13504.1^LRR_7^Leucine rich repeat^110-122^E:250`PF00560.28^LRR_1^Leucine Rich Repeat^133-152^E:0.43`PF13516.1^LRR_6^Leucine Rich repeat^133-146^E:0.61`PF13504.1^LRR_7^Leucine rich repeat^133-145^E:7`PF13504.1^LRR_7^Leuc…	GO:0016021^cellular_component^integral component of membrane`GO:0016020^cellular_component^membrane`GO:0005886^cellular_component^plasma membrane`GO:0033612^molecular_function^receptor serine/threonine kinase binding`GO:0048507^biological_process^meristem development
TR67900|c0_g1	AT4G18760	1.A.87.2.4	1.A	1.A.87					Leucine-rich repeat receptor-like protein kinase PXL1	PF13504.1^LRR_7^Leucine rich repeat^90-96^E:15000`PF13504.1^LRR_7^Leucine rich repeat^123-133^E:3500`PF13504.1^LRR_7^Leucine rich repeat^166-176^E:12000`PF13504.1^LRR_7^Leucine rich repeat^193-202^E:970`PF13504.1^LRR_7^Leucine rich repeat^215-231^E:2700`PF13855.1^LRR_8^Leucine rich repeat^240-300^E:7.2e-08`PF13516.1^LRR_6^Leucine Rich repeat^240-260^E:1.7`PF00560.28^LRR_1^Leucine Rich Repeat^241-…	GO:0016021^cellular_component^integral component of membrane`GO:0005886^cellular_component^plasma membrane
TR94241|c5_g1		1.A.87.2.4	1.A	1.A.87					Leucine-rich repeat receptor-like protein kinase TDR	PF13855.1^LRR_8^Leucine rich repeat^8-51^E:2e-08`PF13504.1^LRR_7^Leucine rich repeat^15-28^E:28`PF12799.2^LRR_4^Leucine Rich repeats (2 copies)^16-52^E:1.7e-08`PF00560.28^LRR_1^Leucine Rich Repeat^16-38^E:0.00077`PF13516.1^LRR_6^Leucine Rich repeat^38-61^E:0.32`PF13855.1^LRR_8^Leucine rich repeat^40-99^E:2.5e-08`PF00560.28^LRR_1^Leucine Rich Repeat^40-62^E:0.0013`PF13504.1^LRR_7^Leucine rich repe…	GO:0016021^cellular_component^integral component of membrane`GO:0005886^cellular_component^plasma membrane`GO:0005524^molecular_function^ATP binding`GO:0004702^molecular_function^receptor signaling protein serine/threonine kinase activity`GO:0030154^biological_process^cell differentiation`GO:0010080^biological_process^regulation of floral meristem growth`GO:0009934^biological_process^regulation o…
TR47399|c0_g1		1.A.87.2.4	1.A	1.A.87					Leucine-rich repeat receptor-like serine/threonine-protein kinase BAM1	PF00560.28^LRR_1^Leucine Rich Repeat^39-61^E:0.24`PF13504.1^LRR_7^Leucine rich repeat^40-50^E:120`PF13504.1^LRR_7^Leucine rich repeat^59-72^E:0.5`PF00560.28^LRR_1^Leucine Rich Repeat^60-78^E:0.64`PF13504.1^LRR_7^Leucine rich repeat^82-96^E:1300`PF13516.1^LRR_6^Leucine Rich repeat^106-124^E:0.23`PF00560.28^LRR_1^Leucine Rich Repeat^108-125^E:0.36`PF13504.1^LRR_7^Leucine rich repeat^108-120^E:2.9	GO:0016021^cellular_component^integral component of membrane`GO:0005886^cellular_component^plasma membrane`GO:0005524^molecular_function^ATP binding`GO:0043621^molecular_function^protein self-association`GO:0004674^molecular_function^protein serine/threonine kinase activity`GO:0033612^molecular_function^receptor serine/threonine kinase binding`GO:0048653^biological_process^anther development`GO:0…
TR69008|c0_g1		1.A.87.2.4	1.A	1.A.87					Leucine-rich repeat receptor-like serine/threonine-protein kinase BAM2	PF08263.7^LRRNT_2^Leucine rich repeat N-terminal domain^36-70^E:1.3e-05`PF13855.1^LRR_8^Leucine rich repeat^74-135^E:4.5e-10`PF13504.1^LRR_7^Leucine rich repeat^75-83^E:4800`PF13516.1^LRR_6^Leucine Rich repeat^98-116^E:0.62`PF00560.28^LRR_1^Leucine Rich Repeat^101-122^E:0.0005`PF13504.1^LRR_7^Leucine rich repeat^101-113^E:0.51`PF13516.1^LRR_6^Leucine Rich repeat^123-143^E:1.3`PF00560.28^LRR_1^Leu…	GO:0016021^cellular_component^integral component of membrane`GO:0005886^cellular_component^plasma membrane`GO:0005524^molecular_function^ATP binding`GO:0004674^molecular_function^protein serine/threonine kinase activity`GO:0033612^molecular_function^receptor serine/threonine kinase binding`GO:0048653^biological_process^anther development`GO:0048437^biological_process^floral organ development`GO:0…
TR84837|c0_g1		1.A.87.2.4	1.A	1.A.87					LRR receptor-like serine/threonine-protein kinase EFR	PF08263.7^LRRNT_2^Leucine rich repeat N-terminal domain^9-19^E:1700`PF08263.7^LRRNT_2^Leucine rich repeat N-terminal domain^29-36^E:7000`PF08263.7^LRRNT_2^Leucine rich repeat N-terminal domain^46-85^E:1.2e-11`PF13504.1^LRR_7^Leucine rich repeat^74-77^E:15000`PF13504.1^LRR_7^Leucine rich repeat^91-107^E:660`PF13504.1^LRR_7^Leucine rich repeat^111-124^E:260`PF00560.28^LRR_1^Leucine Rich Repeat^139-…	GO:0012505^cellular_component^endomembrane system`GO:0016021^cellular_component^integral component of membrane`GO:0005886^cellular_component^plasma membrane`GO:0005524^molecular_function^ATP binding`GO:0004674^molecular_function^protein serine/threonine kinase activity`GO:0019199^molecular_function^transmembrane receptor protein kinase activity`GO:0010204^biological_process^defense response signa…
TR53757|c0_g1		1.A.87.2.4	1.A	1.A.87					LRR receptor-like serine/threonine-protein kinase EFR	PF13516.1^LRR_6^Leucine Rich repeat^14-35^E:0.34`PF13504.1^LRR_7^Leucine rich repeat^14-31^E:200`PF00560.28^LRR_1^Leucine Rich Repeat^15-37^E:0.1`PF13504.1^LRR_7^Leucine rich repeat^39-48^E:11000`PF13855.1^LRR_8^Leucine rich repeat^57-96^E:4.7e-07`PF13516.1^LRR_6^Leucine Rich repeat^61-84^E:0.0044`PF00560.28^LRR_1^Leucine Rich Repeat^63-84^E:0.00036`PF13504.1^LRR_7^Leucine rich repeat^63-75^E:58`…	GO:0012505^cellular_component^endomembrane system`GO:0016021^cellular_component^integral component of membrane`GO:0005886^cellular_component^plasma membrane`GO:0005524^molecular_function^ATP binding`GO:0004674^molecular_function^protein serine/threonine kinase activity`GO:0019199^molecular_function^transmembrane receptor protein kinase activity`GO:0010204^biological_process^defense response signa…
TR71320|c0_g1	AT4G03010	1.A.87.2.4	1.A	1.A.87					LRR receptor-like serine/threonine-protein kinase ERECTA {ECO:0000303|PubMed:8624444}	PF08263.7^LRRNT_2^Leucine rich repeat N-terminal domain^44-82^E:5e-09`PF13855.1^LRR_8^Leucine rich repeat^137-197^E:3.7e-10`PF13504.1^LRR_7^Leucine rich repeat^137-150^E:230`PF13516.1^LRR_6^Leucine Rich repeat^161-182^E:0.014`PF12799.2^LRR_4^Leucine Rich repeats (2 copies)^162-198^E:1.6e-08`PF00560.28^LRR_1^Leucine Rich Repeat^162-184^E:0.0014`PF13504.1^LRR_7^Leucine rich repeat^162-177^E:0.27`PF…	GO:0016021^cellular_component^integral component of membrane`GO:0005739^cellular_component^mitochondrion`GO:0005886^cellular_component^plasma membrane`GO:0005524^molecular_function^ATP binding`GO:0004674^molecular_function^protein serine/threonine kinase activity`GO:0019199^molecular_function^transmembrane receptor protein kinase activity`GO:0042742^biological_process^defense response to bacteriu…
TR61714|c0_g1	AT5G66330	1.A.87.2.4	1.A	1.A.87					LRR receptor-like serine/threonine-protein kinase ERECTA {ECO:0000303|PubMed:8624444}	PF13516.1^LRR_6^Leucine Rich repeat^109-131^E:1.2`PF13855.1^LRR_8^Leucine rich repeat^112-170^E:5.6e-07`PF00560.28^LRR_1^Leucine Rich Repeat^112-133^E:0.0086`PF13504.1^LRR_7^Leucine rich repeat^112-123^E:31`PF00560.28^LRR_1^Leucine Rich Repeat^135-157^E:0.0096`PF13504.1^LRR_7^Leucine rich repeat^135-150^E:1.7`PF13504.1^LRR_7^Leucine rich repeat^164-174^E:3600`PF13855.1^LRR_8^Leucine rich repeat^2…	GO:0016021^cellular_component^integral component of membrane`GO:0005739^cellular_component^mitochondrion`GO:0005886^cellular_component^plasma membrane`GO:0005524^molecular_function^ATP binding`GO:0004674^molecular_function^protein serine/threonine kinase activity`GO:0019199^molecular_function^transmembrane receptor protein kinase activity`GO:0042742^biological_process^defense response to bacteriu…
TR104318|c2_g1		1.A.87.2.4	1.A	1.A.87					LRR receptor-like serine/threonine-protein kinase GSO1	PF13855.1^LRR_8^Leucine rich repeat^2-55^E:2.3e-06`PF00560.28^LRR_1^Leucine Rich Repeat^2-18^E:0.63`PF13504.1^LRR_7^Leucine rich repeat^2-8^E:890`PF12799.2^LRR_4^Leucine Rich repeats (2 copies)^20-56^E:5.4e-07`PF00560.28^LRR_1^Leucine Rich Repeat^21-42^E:0.26`PF13504.1^LRR_7^Leucine rich repeat^21-32^E:79`PF00560.28^LRR_1^Leucine Rich Repeat^46-66^E:0.3`PF13504.1^LRR_7^Leucine rich repeat^46-55^E…	GO:0016021^cellular_component^integral component of membrane`GO:0005524^molecular_function^ATP binding`GO:0004674^molecular_function^protein serine/threonine kinase activity`GO:0009793^biological_process^embryo development ending in seed dormancy`GO:0008544^biological_process^epidermis development
TR65963|c0_g1		1.A.87.2.4	1.A	1.A.87					LRR receptor-like serine/threonine-protein kinase GSO2	PF13516.1^LRR_6^Leucine Rich repeat^5-28^E:0.98`PF13504.1^LRR_7^Leucine rich repeat^6-19^E:22`PF00560.28^LRR_1^Leucine Rich Repeat^7-28^E:1.3`PF13504.1^LRR_7^Leucine rich repeat^30-43^E:230`PF00560.28^LRR_1^Leucine Rich Repeat^31-53^E:0.83`PF13504.1^LRR_7^Leucine rich repeat^54-68^E:8.2`PF00560.28^LRR_1^Leucine Rich Repeat^55-77^E:0.26`PF00560.28^LRR_1^Leucine Rich Repeat^84-102^E:0.11`PF13855.1^…	GO:0016021^cellular_component^integral component of membrane`GO:0005524^molecular_function^ATP binding`GO:0004674^molecular_function^protein serine/threonine kinase activity`GO:0009793^biological_process^embryo development ending in seed dormancy`GO:0009553^biological_process^embryo sac development`GO:0008544^biological_process^epidermis development
TR79210|c1_g1	AT1G69270	1.A.87.2.4	1.A	1.A.87					LRR receptor-like serine/threonine-protein kinase RPK2	PF13516.1^LRR_6^Leucine Rich repeat^17-37^E:0.25`PF00560.28^LRR_1^Leucine Rich Repeat^18-40^E:0.4`PF13504.1^LRR_7^Leucine rich repeat^18-30^E:140`PF13504.1^LRR_7^Leucine rich repeat^42-54^E:12000`PF13504.1^LRR_7^Leucine rich repeat^66-79^E:120`PF00560.28^LRR_1^Leucine Rich Repeat^91-113^E:0.11`PF13504.1^LRR_7^Leucine rich repeat^91-102^E:150`PF13504.1^LRR_7^Leucine rich repeat^115-128^E:450`PF005…	GO:0016021^cellular_component^integral component of membrane`GO:0005886^cellular_component^plasma membrane`GO:0005524^molecular_function^ATP binding`GO:0004674^molecular_function^protein serine/threonine kinase activity`GO:0048653^biological_process^anther development`GO:0048508^biological_process^embryonic meristem development`GO:0009942^biological_process^longitudinal axis specification`GO:0009…
TR79210|c0_g1	AT3G02130	1.A.87.2.4	1.A	1.A.87					LRR receptor-like serine/threonine-protein kinase RPK2	PF08263.7^LRRNT_2^Leucine rich repeat N-terminal domain^54-95^E:2.8e-07`PF12799.2^LRR_4^Leucine Rich repeats (2 copies)^160-196^E:1.4e-08`PF13504.1^LRR_7^Leucine rich repeat^160-172^E:61`PF13516.1^LRR_6^Leucine Rich repeat^182-197^E:0.24`PF00560.28^LRR_1^Leucine Rich Repeat^184-196^E:1.3`PF13504.1^LRR_7^Leucine rich repeat^184-195^E:6.8	GO:0016021^cellular_component^integral component of membrane`GO:0005886^cellular_component^plasma membrane`GO:0005524^molecular_function^ATP binding`GO:0004674^molecular_function^protein serine/threonine kinase activity`GO:0048653^biological_process^anther development`GO:0048508^biological_process^embryonic meristem development`GO:0009942^biological_process^longitudinal axis specification`GO:0009…
TR81761|c0_g1	AT5G53890	1.A.87.2.4	1.A	1.A.87					Phytosulfokine receptor 2	PF08263.7^LRRNT_2^Leucine rich repeat N-terminal domain^48-84^E:3.4e-08`PF00560.28^LRR_1^Leucine Rich Repeat^119-141^E:0.034`PF13504.1^LRR_7^Leucine rich repeat^119-132^E:7`PF13504.1^LRR_7^Leucine rich repeat^146-154^E:6800`PF13504.1^LRR_7^Leucine rich repeat^167-179^E:1500`PF13504.1^LRR_7^Leucine rich repeat^195-202^E:7900`PF13504.1^LRR_7^Leucine rich repeat^237-254^E:160`PF13504.1^LRR_7^Leucine…	GO:0009507^cellular_component^chloroplast`GO:0016021^cellular_component^integral component of membrane`GO:0005886^cellular_component^plasma membrane`GO:0005524^molecular_function^ATP binding`GO:0001653^molecular_function^peptide receptor activity`GO:0004674^molecular_function^protein serine/threonine kinase activity`GO:0009611^biological_process^response to wounding`GO:0007165^biological_process^…
TR74391|c0_g1	AT1G13230	1.A.87.2.4	1.A	1.A.87					Piriformospora indica-insensitive protein 2	PF13504.1^LRR_7^Leucine rich repeat^75-85^E:790`PF13855.1^LRR_8^Leucine rich repeat^104-165^E:1.1e-06`PF13504.1^LRR_7^Leucine rich repeat^104-118^E:2300`PF13516.1^LRR_6^Leucine Rich repeat^128-151^E:0.45`PF12799.2^LRR_4^Leucine Rich repeats (2 copies)^129-166^E:1.3e-08`PF13504.1^LRR_7^Leucine rich repeat^130-146^E:26`PF13855.1^LRR_8^Leucine rich repeat^154-212^E:7e-08`PF00560.28^LRR_1^Leucine Ric…	GO:0009507^cellular_component^chloroplast`GO:0005886^cellular_component^plasma membrane`GO:0009610^biological_process^response to symbiotic fungus`GO:0044403^biological_process^symbiosis, encompassing mutualism through parasitism
TR116414|c0_g1	AT1G68780	1.A.87.2.4	1.A	1.A.87					Piriformospora indica-insensitive protein 2	PF00560.28^LRR_1^Leucine Rich Repeat^9-31^E:0.78`PF13504.1^LRR_7^Leucine rich repeat^9-19^E:180`PF13504.1^LRR_7^Leucine rich repeat^33-45^E:5`PF13516.1^LRR_6^Leucine Rich repeat^57-72^E:1.5`PF13504.1^LRR_7^Leucine rich repeat^57-69^E:29`PF13504.1^LRR_7^Leucine rich repeat^81-94^E:13`PF13855.1^LRR_8^Leucine rich repeat^83-142^E:2.5e-09`PF13516.1^LRR_6^Leucine Rich repeat^105-121^E:0.05`PF00560.28^…	GO:0009507^cellular_component^chloroplast`GO:0005886^cellular_component^plasma membrane`GO:0009610^biological_process^response to symbiotic fungus`GO:0044403^biological_process^symbiosis, encompassing mutualism through parasitism
TR89220|c0_g1		1.A.87.2.4	1.A	1.A.87					Piriformospora indica-insensitive protein 2	PF13504.1^LRR_7^Leucine rich repeat^38-48^E:5300`PF13504.1^LRR_7^Leucine rich repeat^67-79^E:8600`PF13504.1^LRR_7^Leucine rich repeat^92-102^E:1000`PF13516.1^LRR_6^Leucine Rich repeat^114-136^E:0.77`PF13504.1^LRR_7^Leucine rich repeat^115-132^E:2.4`PF00560.28^LRR_1^Leucine Rich Repeat^116-137^E:0.36`PF13516.1^LRR_6^Leucine Rich repeat^138-160^E:0.45`PF00560.28^LRR_1^Leucine Rich Repeat^140-161^E:…	GO:0009507^cellular_component^chloroplast`GO:0005886^cellular_component^plasma membrane`GO:0009610^biological_process^response to symbiotic fungus`GO:0044403^biological_process^symbiosis, encompassing mutualism through parasitism
TR38216|c0_g1		1.A.87.2.4	1.A	1.A.87					Polygalacturonase inhibitor	PF08263.7^LRRNT_2^Leucine rich repeat N-terminal domain^36-74^E:1.7e-10`PF13504.1^LRR_7^Leucine rich repeat^100-105^E:15000`PF13504.1^LRR_7^Leucine rich repeat^128-141^E:33`PF13504.1^LRR_7^Leucine rich repeat^151-164^E:530`PF00560.28^LRR_1^Leucine Rich Repeat^176-197^E:0.029`PF13504.1^LRR_7^Leucine rich repeat^176-191^E:2.5`PF13504.1^LRR_7^Leucine rich repeat^204-213^E:300`PF13504.1^LRR_7^Leucine…	GO:0048046^cellular_component^apoplast`GO:0005618^cellular_component^cell wall
TR30529|c0_g1	AT1G25320	1.A.87.2.4	1.A	1.A.87					Probable inactive leucine-rich repeat receptor-like protein kinase At1g66830	PF00069.20^Pkinase^Protein kinase domain^69-144^E:1.5e-05`PF07714.12^Pkinase_Tyr^Protein tyrosine kinase^70-144^E:1.3e-06	GO:0016021^cellular_component^integral component of membrane`GO:0005886^cellular_component^plasma membrane`GO:0005524^molecular_function^ATP binding`GO:0004672^molecular_function^protein kinase activity
TR58077|c0_g1	AT1G67510	1.A.87.2.4	1.A	1.A.87					Probable inactive leucine-rich repeat receptor-like protein kinase At1g66830	PF08263.7^LRRNT_2^Leucine rich repeat N-terminal domain^54-94^E:8.6e-09`PF13504.1^LRR_7^Leucine rich repeat^128-144^E:1100`PF13855.1^LRR_8^Leucine rich repeat^129-186^E:2.9e-06`PF13516.1^LRR_6^Leucine Rich repeat^174-189^E:0.74`PF13504.1^LRR_7^Leucine rich repeat^175-189^E:0.25`PF00560.28^LRR_1^Leucine Rich Repeat^176-198^E:0.0099`PF13504.1^LRR_7^Leucine rich repeat^200-212^E:630`PF00560.28^LRR_1…	GO:0016021^cellular_component^integral component of membrane`GO:0005886^cellular_component^plasma membrane`GO:0005524^molecular_function^ATP binding`GO:0004672^molecular_function^protein kinase activity
TR89899|c0_g1	AT5G14210	1.A.87.2.4	1.A	1.A.87					Probable inactive leucine-rich repeat receptor-like protein kinase At3g03770	PF13504.1^LRR_7^Leucine rich repeat^22-28^E:9600`PF13504.1^LRR_7^Leucine rich repeat^66-71^E:3100`PF13855.1^LRR_8^Leucine rich repeat^93-152^E:8.2e-08`PF00560.28^LRR_1^Leucine Rich Repeat^93-113^E:0.05`PF13504.1^LRR_7^Leucine rich repeat^93-104^E:5.7`PF13504.1^LRR_7^Leucine rich repeat^117-129^E:50`PF13504.1^LRR_7^Leucine rich repeat^141-152^E:14	GO:0016021^cellular_component^integral component of membrane`GO:0005886^cellular_component^plasma membrane`GO:0005524^molecular_function^ATP binding`GO:0004672^molecular_function^protein kinase activity
TR109371|c0_g1	AT5G14210	1.A.87.2.4	1.A	1.A.87					Probable inactive leucine-rich repeat receptor-like protein kinase At3g03770	PF13504.1^LRR_7^Leucine rich repeat^3-19^E:85`PF13855.1^LRR_8^Leucine rich repeat^30-83^E:2.5e-09`PF13516.1^LRR_6^Leucine Rich repeat^46-61^E:0.057`PF12799.2^LRR_4^Leucine Rich repeats (2 copies)^47-83^E:1.1e-06`PF13504.1^LRR_7^Leucine rich repeat^47-61^E:0.33`PF00560.28^LRR_1^Leucine Rich Repeat^48-68^E:0.019`PF13504.1^LRR_7^Leucine rich repeat^75-84^E:1500`PF13504.1^LRR_7^Leucine rich repeat^10…	GO:0016021^cellular_component^integral component of membrane`GO:0005886^cellular_component^plasma membrane`GO:0005524^molecular_function^ATP binding`GO:0004672^molecular_function^protein kinase activity
TR112951|c0_g1	AT3G17840	1.A.87.2.4	1.A	1.A.87					Probable inactive receptor kinase At2g26730	PF13855.1^LRR_8^Leucine rich repeat^6-51^E:2e-06`PF00560.28^LRR_1^Leucine Rich Repeat^17-39^E:0.12`PF00560.28^LRR_1^Leucine Rich Repeat^66-87^E:0.092`PF00069.20^Pkinase^Protein kinase domain^272-434^E:4.9e-23`PF07714.12^Pkinase_Tyr^Protein tyrosine kinase^272-415^E:4.9e-21	GO:0016021^cellular_component^integral component of membrane`GO:0005886^cellular_component^plasma membrane`GO:0005524^molecular_function^ATP binding`GO:0004672^molecular_function^protein kinase activity
TR37962|c0_g1	AT1G64210	1.A.87.2.4	1.A	1.A.87					Probable inactive receptor kinase At4g23740	PF13504.1^LRR_7^Leucine rich repeat^13-20^E:15000`PF08263.7^LRRNT_2^Leucine rich repeat N-terminal domain^27-63^E:5.9e-08`PF13504.1^LRR_7^Leucine rich repeat^40-48^E:2400`PF13855.1^LRR_8^Leucine rich repeat^82-128^E:1.6e-07`PF12799.2^LRR_4^Leucine Rich repeats (2 copies)^93-129^E:4.2e-07`PF00560.28^LRR_1^Leucine Rich Repeat^94-115^E:0.052`PF13504.1^LRR_7^Leucine rich repeat^94-105^E:330`PF13504.1…	GO:0016021^cellular_component^integral component of membrane`GO:0005886^cellular_component^plasma membrane`GO:0005524^molecular_function^ATP binding`GO:0004672^molecular_function^protein kinase activity
TR107038|c0_g1	AT2G27060	1.A.87.2.4	1.A	1.A.87					Probable inactive receptor kinase At5g10020	PF08263.7^LRRNT_2^Leucine rich repeat N-terminal domain^31-75^E:7.1e-08`PF13504.1^LRR_7^Leucine rich repeat^105-116^E:34`PF13504.1^LRR_7^Leucine rich repeat^126-136^E:2300`PF00560.28^LRR_1^Leucine Rich Repeat^151-173^E:1.4`PF13504.1^LRR_7^Leucine rich repeat^151-163^E:780`PF13504.1^LRR_7^Leucine rich repeat^174-186^E:29`PF13504.1^LRR_7^Leucine rich repeat^201-210^E:12000`PF13504.1^LRR_7^Leucine r…	GO:0005829^cellular_component^cytosol`GO:0016021^cellular_component^integral component of membrane`GO:0005886^cellular_component^plasma membrane`GO:0005524^molecular_function^ATP binding`GO:0004672^molecular_function^protein kinase activity
TR75418|c2_g1	AT5G10020	1.A.87.2.4	1.A	1.A.87					Probable inactive receptor kinase At5g10020	PF13504.1^LRR_7^Leucine rich repeat^19-29^E:480`PF13504.1^LRR_7^Leucine rich repeat^40-53^E:38`PF00560.28^LRR_1^Leucine Rich Repeat^41-61^E:0.88`PF13504.1^LRR_7^Leucine rich repeat^65-81^E:0.88`PF00560.28^LRR_1^Leucine Rich Repeat^66-84^E:0.029`PF13516.1^LRR_6^Leucine Rich repeat^66-84^E:0.55`PF13504.1^LRR_7^Leucine rich repeat^87-99^E:5800`PF00069.20^Pkinase^Protein kinase domain^329-528^E:1e-20…	GO:0005829^cellular_component^cytosol`GO:0016021^cellular_component^integral component of membrane`GO:0005886^cellular_component^plasma membrane`GO:0005524^molecular_function^ATP binding`GO:0004672^molecular_function^protein kinase activity
TR95079|c0_g1	AT5G10020	1.A.87.2.4	1.A	1.A.87					Probable inactive receptor kinase At5g10020	PF13516.1^LRR_6^Leucine Rich repeat^18-36^E:0.032`PF13504.1^LRR_7^Leucine rich repeat^19-31^E:2.1`PF00560.28^LRR_1^Leucine Rich Repeat^20-33^E:0.032`PF13855.1^LRR_8^Leucine rich repeat^44-102^E:1.4e-09`PF13516.1^LRR_6^Leucine Rich repeat^44-61^E:0.12`PF00560.28^LRR_1^Leucine Rich Repeat^45-66^E:0.019`PF12799.2^LRR_4^Leucine Rich repeats (2 copies)^45-80^E:5.3e-09`PF13504.1^LRR_7^Leucine rich repe…	GO:0005829^cellular_component^cytosol`GO:0016021^cellular_component^integral component of membrane`GO:0005886^cellular_component^plasma membrane`GO:0005524^molecular_function^ATP binding`GO:0004672^molecular_function^protein kinase activity
TR75418|c1_g1	AT5G10020	1.A.87.2.4	1.A	1.A.87					Probable inactive receptor kinase At5g10020	PF07714.12^Pkinase_Tyr^Protein tyrosine kinase^18-122^E:4.8e-09`PF00069.20^Pkinase^Protein kinase domain^21-125^E:3.4e-10	GO:0005829^cellular_component^cytosol`GO:0016021^cellular_component^integral component of membrane`GO:0005886^cellular_component^plasma membrane`GO:0005524^molecular_function^ATP binding`GO:0004672^molecular_function^protein kinase activity
TR23291|c0_g1		1.A.87.2.4	1.A	1.A.87					Probable inactive receptor kinase At5g10020	PF13504.1^LRR_7^Leucine rich repeat^24-31^E:6900`PF13504.1^LRR_7^Leucine rich repeat^44-55^E:2.6`PF13516.1^LRR_6^Leucine Rich repeat^65-76^E:0.38`PF13504.1^LRR_7^Leucine rich repeat^66-76^E:9.2`PF00560.28^LRR_1^Leucine Rich Repeat^67-87^E:0.05`PF13504.1^LRR_7^Leucine rich repeat^92-102^E:75	GO:0005829^cellular_component^cytosol`GO:0016021^cellular_component^integral component of membrane`GO:0005886^cellular_component^plasma membrane`GO:0005524^molecular_function^ATP binding`GO:0004672^molecular_function^protein kinase activity
TR31416|c1_g1	AT2G26730	1.A.87.2.4	1.A	1.A.87					Probable inactive receptor kinase At5g58300	PF08263.7^LRRNT_2^Leucine rich repeat N-terminal domain^28-64^E:4.8e-07`PF13855.1^LRR_8^Leucine rich repeat^69-129^E:2.7e-08`PF12799.2^LRR_4^Leucine Rich repeats (2 copies)^94-130^E:3.2e-07`PF00560.28^LRR_1^Leucine Rich Repeat^94-116^E:0.13`PF00069.20^Pkinase^Protein kinase domain^345-604^E:9.4e-36`PF07714.12^Pkinase_Tyr^Protein tyrosine kinase^345-605^E:7.3e-35	GO:0016021^cellular_component^integral component of membrane`GO:0005886^cellular_component^plasma membrane`GO:0005524^molecular_function^ATP binding`GO:0004672^molecular_function^protein kinase activity
TR47827|c1_g2	AT1G48480	1.A.87.2.4	1.A	1.A.87					Probable inactive receptor kinase RLK902	PF08263.7^LRRNT_2^Leucine rich repeat N-terminal domain^33-69^E:2.6e-08`PF13855.1^LRR_8^Leucine rich repeat^72-132^E:4.5e-07`PF12799.2^LRR_4^Leucine Rich repeats (2 copies)^98-133^E:1.8e-06`PF00560.28^LRR_1^Leucine Rich Repeat^98-118^E:0.43`PF13504.1^LRR_7^Leucine rich repeat^98-112^E:8.8`PF00560.28^LRR_1^Leucine Rich Repeat^121-142^E:0.18`PF13504.1^LRR_7^Leucine rich repeat^121-134^E:780`PF13504…	GO:0016021^cellular_component^integral component of membrane`GO:0005886^cellular_component^plasma membrane`GO:0009506^cellular_component^plasmodesma`GO:0005524^molecular_function^ATP binding`GO:0004672^molecular_function^protein kinase activity
TR104318|c0_g1		1.A.87.2.4	1.A	1.A.87					Probable leucine-rich repeat receptor-like protein kinase At1g35710	PF13516.1^LRR_6^Leucine Rich repeat^1-24^E:0.034`PF13855.1^LRR_8^Leucine rich repeat^5-62^E:1.9e-06`PF13504.1^LRR_7^Leucine rich repeat^5-16^E:110`PF13504.1^LRR_7^Leucine rich repeat^26-43^E:2.8`PF00560.28^LRR_1^Leucine Rich Repeat^27-49^E:0.0081`PF13504.1^LRR_7^Leucine rich repeat^50-63^E:22`PF00560.28^LRR_1^Leucine Rich Repeat^75-97^E:0.4`PF13504.1^LRR_7^Leucine rich repeat^75-87^E:60`PF00560.2…	GO:0016021^cellular_component^integral component of membrane`GO:0005524^molecular_function^ATP binding`GO:0004674^molecular_function^protein serine/threonine kinase activity
TR8422|c0_g1		1.A.87.2.4	1.A	1.A.87					Probable leucine-rich repeat receptor-like protein kinase At1g35710	PF08263.7^LRRNT_2^Leucine rich repeat N-terminal domain^32-78^E:0.00011`PF13504.1^LRR_7^Leucine rich repeat^82-93^E:5000`PF13855.1^LRR_8^Leucine rich repeat^83-141^E:2e-06`PF12799.2^LRR_4^Leucine Rich repeats (2 copies)^106-143^E:7.7e-07`PF13504.1^LRR_7^Leucine rich repeat^106-123^E:0.91`PF00560.28^LRR_1^Leucine Rich Repeat^107-128^E:0.34`PF13504.1^LRR_7^Leucine rich repeat^130-144^E:3.5`PF13516.…	GO:0016021^cellular_component^integral component of membrane`GO:0005524^molecular_function^ATP binding`GO:0004674^molecular_function^protein serine/threonine kinase activity
TR31394|c0_g2		1.A.87.2.4	1.A	1.A.87					Probable LRR receptor-like serine/threonine-protein kinase At1g12460	PF08263.7^LRRNT_2^Leucine rich repeat N-terminal domain^28-68^E:3.7e-11`PF00560.28^LRR_1^Leucine Rich Repeat^96-114^E:0.36	GO:0016021^cellular_component^integral component of membrane`GO:0005886^cellular_component^plasma membrane`GO:0005524^molecular_function^ATP binding`GO:0004674^molecular_function^protein serine/threonine kinase activity
TR46128|c5_g14	AT1G53430	1.A.87.2.4	1.A	1.A.87					Probable LRR receptor-like serine/threonine-protein kinase At1g53430	PF13516.1^LRR_6^Leucine Rich repeat^2-23^E:0.41`PF13504.1^LRR_7^Leucine rich repeat^3-16^E:3`PF00560.28^LRR_1^Leucine Rich Repeat^5-25^E:0.022`PF13504.1^LRR_7^Leucine rich repeat^23-39^E:2100`PF13504.1^LRR_7^Leucine rich repeat^52-62^E:1000`PF11721.3^Malectin^Di-glucose binding within endoplasmic reticulum^105-280^E:8.6e-46	GO:0016021^cellular_component^integral component of membrane`GO:0005886^cellular_component^plasma membrane`GO:0005524^molecular_function^ATP binding`GO:0004674^molecular_function^protein serine/threonine kinase activity
TR47758|c7_g1	AT1G53430	1.A.87.2.4	1.A	1.A.87					Probable LRR receptor-like serine/threonine-protein kinase At1g53440	PF13504.1^LRR_7^Leucine rich repeat^12-25^E:570`PF13504.1^LRR_7^Leucine rich repeat^115-128^E:1500`PF13504.1^LRR_7^Leucine rich repeat^143-151^E:9900`PF00560.28^LRR_1^Leucine Rich Repeat^187-209^E:1.4`PF13504.1^LRR_7^Leucine rich repeat^187-202^E:800`PF13504.1^LRR_7^Leucine rich repeat^234-247^E:10000`PF13504.1^LRR_7^Leucine rich repeat^258-267^E:1300`PF12799.2^LRR_4^Leucine Rich repeats (2 copie…	GO:0016021^cellular_component^integral component of membrane`GO:0005886^cellular_component^plasma membrane`GO:0005524^molecular_function^ATP binding`GO:0004674^molecular_function^protein serine/threonine kinase activity
TR27155|c0_g1		1.A.87.2.4	1.A	1.A.87					Probable LRR receptor-like serine/threonine-protein kinase At3g47570	PF13504.1^LRR_7^Leucine rich repeat^14-25^E:18`PF13504.1^LRR_7^Leucine rich repeat^42-52^E:48`PF13504.1^LRR_7^Leucine rich repeat^60-74^E:750`PF13504.1^LRR_7^Leucine rich repeat^87-96^E:5300`PF13855.1^LRR_8^Leucine rich repeat^104-144^E:2.5e-06`PF00560.28^LRR_1^Leucine Rich Repeat^112-132^E:0.0079`PF13516.1^LRR_6^Leucine Rich repeat^112-131^E:0.41`PF13504.1^LRR_7^Leucine rich repeat^112-123^E:210…	GO:0016021^cellular_component^integral component of membrane`GO:0005886^cellular_component^plasma membrane`GO:0005524^molecular_function^ATP binding`GO:0004674^molecular_function^protein serine/threonine kinase activity
TR104383|c0_g2		1.A.87.2.4	1.A	1.A.87					Probable LRR receptor-like serine/threonine-protein kinase At3g47570	PF13504.1^LRR_7^Leucine rich repeat^14-24^E:89`PF13855.1^LRR_8^Leucine rich repeat^35-94^E:2.6e-08`PF13504.1^LRR_7^Leucine rich repeat^35-47^E:39`PF13516.1^LRR_6^Leucine Rich repeat^81-95^E:0.28`PF00560.28^LRR_1^Leucine Rich Repeat^83-103^E:0.12`PF13504.1^LRR_7^Leucine rich repeat^83-94^E:10`PF13504.1^LRR_7^Leucine rich repeat^106-118^E:66	GO:0016021^cellular_component^integral component of membrane`GO:0005886^cellular_component^plasma membrane`GO:0005524^molecular_function^ATP binding`GO:0004674^molecular_function^protein serine/threonine kinase activity
TR104383|c0_g1		1.A.87.2.4	1.A	1.A.87					Probable LRR receptor-like serine/threonine-protein kinase At3g47570	PF13504.1^LRR_7^Leucine rich repeat^2-12^E:97`PF13504.1^LRR_7^Leucine rich repeat^26-35^E:610`PF13504.1^LRR_7^Leucine rich repeat^42-49^E:15000`PF13516.1^LRR_6^Leucine Rich repeat^69-83^E:0.23`PF00560.28^LRR_1^Leucine Rich Repeat^71-91^E:0.1`PF13504.1^LRR_7^Leucine rich repeat^71-82^E:8.5`PF13516.1^LRR_6^Leucine Rich repeat^94-107^E:2`PF13504.1^LRR_7^Leucine rich repeat^94-106^E:57	GO:0016021^cellular_component^integral component of membrane`GO:0005886^cellular_component^plasma membrane`GO:0005524^molecular_function^ATP binding`GO:0004674^molecular_function^protein serine/threonine kinase activity
TR73741|c0_g1	AT4G04220	1.A.87.2.4	1.A	1.A.87					Probable LRR receptor-like serine/threonine-protein kinase At4g08850	PF08263.7^LRRNT_2^Leucine rich repeat N-terminal domain^28-77^E:3.8e-09`PF12799.2^LRR_4^Leucine Rich repeats (2 copies)^115-152^E:1.2e-06`PF13504.1^LRR_7^Leucine rich repeat^116-128^E:140`PF00560.28^LRR_1^Leucine Rich Repeat^117-139^E:0.62`PF13504.1^LRR_7^Leucine rich repeat^140-153^E:540`PF00560.28^LRR_1^Leucine Rich Repeat^141-161^E:0.35`PF13504.1^LRR_7^Leucine rich repeat^166-175^E:2100`PF1350…	GO:0016021^cellular_component^integral component of membrane`GO:0016020^cellular_component^membrane`GO:0005886^cellular_component^plasma membrane`GO:0009506^cellular_component^plasmodesma`GO:0005524^molecular_function^ATP binding`GO:0004674^molecular_function^protein serine/threonine kinase activity
TR104318|c1_g2	AT4G08850	1.A.87.2.4	1.A	1.A.87					Probable LRR receptor-like serine/threonine-protein kinase At4g08850	PF13516.1^LRR_6^Leucine Rich repeat^23-44^E:0.23`PF13504.1^LRR_7^Leucine rich repeat^24-40^E:42`PF00560.28^LRR_1^Leucine Rich Repeat^25-47^E:0.34`PF13516.1^LRR_6^Leucine Rich repeat^47-70^E:0.47`PF13504.1^LRR_7^Leucine rich repeat^48-62^E:8`PF13504.1^LRR_7^Leucine rich repeat^73-85^E:440`PF13504.1^LRR_7^Leucine rich repeat^96-111^E:300`PF13504.1^LRR_7^Leucine rich repeat^121-133^E:270`PF13504.1^L…	GO:0016021^cellular_component^integral component of membrane`GO:0016020^cellular_component^membrane`GO:0005886^cellular_component^plasma membrane`GO:0009506^cellular_component^plasmodesma`GO:0005524^molecular_function^ATP binding`GO:0004674^molecular_function^protein serine/threonine kinase activity
TR118099|c0_g2	AT5G23400	1.A.87.2.4	1.A	1.A.87					Probable LRR receptor-like serine/threonine-protein kinase At4g08850	PF08263.7^LRRNT_2^Leucine rich repeat N-terminal domain^38-77^E:5.6e-10`PF13504.1^LRR_7^Leucine rich repeat^111-117^E:9400`PF13504.1^LRR_7^Leucine rich repeat^138-151^E:440`PF13516.1^LRR_6^Leucine Rich repeat^161-183^E:0.57`PF13855.1^LRR_8^Leucine rich repeat^162-222^E:5.2e-08`PF13504.1^LRR_7^Leucine rich repeat^162-179^E:1.3`PF00560.28^LRR_1^Leucine Rich Repeat^163-184^E:0.19`PF13504.1^LRR_7^Leu…	GO:0016021^cellular_component^integral component of membrane`GO:0016020^cellular_component^membrane`GO:0005886^cellular_component^plasma membrane`GO:0009506^cellular_component^plasmodesma`GO:0005524^molecular_function^ATP binding`GO:0004674^molecular_function^protein serine/threonine kinase activity
TR100647|c0_g1	AT5G61240	1.A.87.2.4	1.A	1.A.87					Probable LRR receptor-like serine/threonine-protein kinase At4g08850	PF08263.7^LRRNT_2^Leucine rich repeat N-terminal domain^27-68^E:0.00052`PF12799.2^LRR_4^Leucine Rich repeats (2 copies)^100-137^E:2.4e-08`PF13855.1^LRR_8^Leucine rich repeat^100-158^E:7.5e-08`PF00560.28^LRR_1^Leucine Rich Repeat^100-120^E:0.092`PF13504.1^LRR_7^Leucine rich repeat^100-112^E:1.3`PF00560.28^LRR_1^Leucine Rich Repeat^123-144^E:0.071`PF13504.1^LRR_7^Leucine rich repeat^123-136^E:3`PF1…	GO:0016021^cellular_component^integral component of membrane`GO:0016020^cellular_component^membrane`GO:0005886^cellular_component^plasma membrane`GO:0009506^cellular_component^plasmodesma`GO:0005524^molecular_function^ATP binding`GO:0004674^molecular_function^protein serine/threonine kinase activity	Top1	D0;D3L	D0		D3L						Y
TR42182|c0_g1		1.A.87.2.4	1.A	1.A.87					Probable LRR receptor-like serine/threonine-protein kinase At4g08850	PF13855.1^LRR_8^Leucine rich repeat^6-63^E:1.6e-06`PF13504.1^LRR_7^Leucine rich repeat^6-23^E:2.3`PF00560.28^LRR_1^Leucine Rich Repeat^7-24^E:0.98`PF13855.1^LRR_8^Leucine rich repeat^29-86^E:1.2e-07`PF00560.28^LRR_1^Leucine Rich Repeat^31-44^E:0.06`PF12799.2^LRR_4^Leucine Rich repeats (2 copies)^31-64^E:2e-06`PF13504.1^LRR_7^Leucine rich repeat^31-42^E:1.8`PF13504.1^LRR_7^Leucine rich repeat^55-6…	GO:0016021^cellular_component^integral component of membrane`GO:0016020^cellular_component^membrane`GO:0005886^cellular_component^plasma membrane`GO:0009506^cellular_component^plasmodesma`GO:0005524^molecular_function^ATP binding`GO:0004674^molecular_function^protein serine/threonine kinase activity
TR94241|c5_g2		1.A.87.2.4	1.A	1.A.87					Probable LRR receptor-like serine/threonine-protein kinase At4g08850	PF13855.1^LRR_8^Leucine rich repeat^1-44^E:6.7e-08`PF13516.1^LRR_6^Leucine Rich repeat^7-24^E:1.9`PF13504.1^LRR_7^Leucine rich repeat^8-21^E:20`PF00560.28^LRR_1^Leucine Rich Repeat^9-31^E:0.00054`PF12799.2^LRR_4^Leucine Rich repeats (2 copies)^9-44^E:1.6e-07`PF00560.28^LRR_1^Leucine Rich Repeat^34-55^E:0.015`PF13504.1^LRR_7^Leucine rich repeat^34-49^E:9.2`PF13516.1^LRR_6^Leucine Rich repeat^53-78…	GO:0016021^cellular_component^integral component of membrane`GO:0016020^cellular_component^membrane`GO:0005886^cellular_component^plasma membrane`GO:0009506^cellular_component^plasmodesma`GO:0005524^molecular_function^ATP binding`GO:0004674^molecular_function^protein serine/threonine kinase activity
TR65266|c0_g2		1.A.87.2.4	1.A	1.A.87					Probable LRR receptor-like serine/threonine-protein kinase At4g08850	PF13504.1^LRR_7^Leucine rich repeat^11-16^E:15000`PF13504.1^LRR_7^Leucine rich repeat^28-40^E:1300`PF13855.1^LRR_8^Leucine rich repeat^53-112^E:2e-08`PF13504.1^LRR_7^Leucine rich repeat^53-65^E:17`PF00560.28^LRR_1^Leucine Rich Repeat^54-75^E:0.6`PF13504.1^LRR_7^Leucine rich repeat^76-90^E:2.1`PF12799.2^LRR_4^Leucine Rich repeats (2 copies)^77-112^E:1.5e-06`PF00560.28^LRR_1^Leucine Rich Repeat^77-…	GO:0016021^cellular_component^integral component of membrane`GO:0016020^cellular_component^membrane`GO:0005886^cellular_component^plasma membrane`GO:0009506^cellular_component^plasmodesma`GO:0005524^molecular_function^ATP binding`GO:0004674^molecular_function^protein serine/threonine kinase activity
TR95354|c0_g1	AT4G20940	1.A.87.2.4	1.A	1.A.87					Probable LRR receptor-like serine/threonine-protein kinase At4g20940	PF08263.7^LRRNT_2^Leucine rich repeat N-terminal domain^22-67^E:5.1e-10`PF00560.28^LRR_1^Leucine Rich Repeat^96-116^E:0.69`PF12799.2^LRR_4^Leucine Rich repeats (2 copies)^96-135^E:6.5e-07`PF13504.1^LRR_7^Leucine rich repeat^96-108^E:71`PF00560.28^LRR_1^Leucine Rich Repeat^119-141^E:0.038`PF13855.1^LRR_8^Leucine rich repeat^119-177^E:8.8e-08`PF13504.1^LRR_7^Leucine rich repeat^119-135^E:38`PF13855…	GO:0016021^cellular_component^integral component of membrane`GO:0005886^cellular_component^plasma membrane`GO:0005524^molecular_function^ATP binding`GO:0004674^molecular_function^protein serine/threonine kinase activity
TR56241|c0_g1		1.A.87.2.4	1.A	1.A.87					Probable LRR receptor-like serine/threonine-protein kinase At4g20940	PF00560.28^LRR_1^Leucine Rich Repeat^3-18^E:0.93`PF13855.1^LRR_8^Leucine rich repeat^4-61^E:3.4e-08`PF13504.1^LRR_7^Leucine rich repeat^4-17^E:240`PF13516.1^LRR_6^Leucine Rich repeat^25-45^E:1.6`PF13855.1^LRR_8^Leucine rich repeat^26-90^E:6.8e-10`PF12799.2^LRR_4^Leucine Rich repeats (2 copies)^27-63^E:1.2e-09`PF00560.28^LRR_1^Leucine Rich Repeat^27-48^E:0.014`PF13504.1^LRR_7^Leucine rich repeat^2…	GO:0016021^cellular_component^integral component of membrane`GO:0005886^cellular_component^plasma membrane`GO:0005524^molecular_function^ATP binding`GO:0004674^molecular_function^protein serine/threonine kinase activity
TR117260|c0_g1	AT5G56040	1.A.87.2.4	1.A	1.A.87					Probable LRR receptor-like serine/threonine-protein kinase At4g26540	PF13516.1^LRR_6^Leucine Rich repeat^6-29^E:0.013`PF13855.1^LRR_8^Leucine rich repeat^7-68^E:2.7e-08`PF00560.28^LRR_1^Leucine Rich Repeat^8-28^E:0.057`PF13504.1^LRR_7^Leucine rich repeat^8-21^E:4.9`PF13855.1^LRR_8^Leucine rich repeat^37-91^E:1.3e-06`PF00560.28^LRR_1^Leucine Rich Repeat^37-55^E:0.029`PF13516.1^LRR_6^Leucine Rich repeat^37-52^E:1.1`PF13504.1^LRR_7^Leucine rich repeat^37-45^E:75`PF13…	GO:0016021^cellular_component^integral component of membrane`GO:0005886^cellular_component^plasma membrane`GO:0005524^molecular_function^ATP binding`GO:0004674^molecular_function^protein serine/threonine kinase activity
TR74264|c0_g1	AT5G67280	1.A.87.2.4	1.A	1.A.87					Probable LRR receptor-like serine/threonine-protein kinase At4g37250	PF07714.12^Pkinase_Tyr^Protein tyrosine kinase^227-351^E:4e-18`PF00069.20^Pkinase^Protein kinase domain^234-487^E:1.7e-27`PF07714.12^Pkinase_Tyr^Protein tyrosine kinase^389-488^E:9.7e-07	GO:0016021^cellular_component^integral component of membrane`GO:0005524^molecular_function^ATP binding`GO:0004674^molecular_function^protein serine/threonine kinase activity
TR115275|c0_g2	AT5G67280	1.A.87.2.4	1.A	1.A.87					Probable LRR receptor-like serine/threonine-protein kinase At4g37250	PF00069.20^Pkinase^Protein kinase domain^2-105^E:5.6e-15`PF07714.12^Pkinase_Tyr^Protein tyrosine kinase^2-106^E:1.3e-13	GO:0016021^cellular_component^integral component of membrane`GO:0005524^molecular_function^ATP binding`GO:0004674^molecular_function^protein serine/threonine kinase activity
TR115275|c0_g1		1.A.87.2.4	1.A	1.A.87					Probable LRR receptor-like serine/threonine-protein kinase At4g37250	PF00069.20^Pkinase^Protein kinase domain^2-105^E:5.6e-15`PF07714.12^Pkinase_Tyr^Protein tyrosine kinase^2-106^E:2.4e-14	GO:0016021^cellular_component^integral component of membrane`GO:0005524^molecular_function^ATP binding`GO:0004674^molecular_function^protein serine/threonine kinase activity
TR106343|c0_g1	AT5G63710	1.A.87.2.4	1.A	1.A.87					Probable LRR receptor-like serine/threonine-protein kinase At5g63710	PF08263.7^LRRNT_2^Leucine rich repeat N-terminal domain^22-59^E:0.00026`PF13504.1^LRR_7^Leucine rich repeat^36-41^E:8400`PF13504.1^LRR_7^Leucine rich repeat^63-75^E:61`PF13504.1^LRR_7^Leucine rich repeat^84-99^E:500`PF13504.1^LRR_7^Leucine rich repeat^112-121^E:29	GO:0016021^cellular_component^integral component of membrane`GO:0005886^cellular_component^plasma membrane`GO:0005524^molecular_function^ATP binding`GO:0004674^molecular_function^protein serine/threonine kinase activity
TR46450|c3_g3		1.A.87.2.4	1.A	1.A.87					Probable LRR receptor-like serine/threonine-protein kinase At5g63710	PF00560.28^LRR_1^Leucine Rich Repeat^21-38^E:0.17`PF13504.1^LRR_7^Leucine rich repeat^21-32^E:4.2`PF13516.1^LRR_6^Leucine Rich repeat^42-59^E:0.019`PF13504.1^LRR_7^Leucine rich repeat^43-56^E:0.032`PF00560.28^LRR_1^Leucine Rich Repeat^44-64^E:0.022	GO:0016021^cellular_component^integral component of membrane`GO:0005886^cellular_component^plasma membrane`GO:0005524^molecular_function^ATP binding`GO:0004674^molecular_function^protein serine/threonine kinase activity
TR53505|c0_g1		1.A.87.2.4	1.A	1.A.87					Probable LRR receptor-like serine/threonine-protein kinase MRH1	PF08263.7^LRRNT_2^Leucine rich repeat N-terminal domain^35-77^E:1e-11`PF00560.28^LRR_1^Leucine Rich Repeat^130-147^E:1.2	GO:0016021^cellular_component^integral component of membrane`GO:0005524^molecular_function^ATP binding`GO:0004674^molecular_function^protein serine/threonine kinase activity`GO:0048765^biological_process^root hair cell differentiation
TR61764|c0_g1	AT1G66150	1.A.87.2.4	1.A	1.A.87					Probable receptor protein kinase TMK1	PF13855.1^LRR_8^Leucine rich repeat^97-154^E:5.9e-08`PF13504.1^LRR_7^Leucine rich repeat^124-134^E:2100`PF13504.1^LRR_7^Leucine rich repeat^143-155^E:140`PF13504.1^LRR_7^Leucine rich repeat^172-183^E:1700`PF13504.1^LRR_7^Leucine rich repeat^195-207^E:2300`PF13855.1^LRR_8^Leucine rich repeat^244-302^E:1.9e-07`PF00560.28^LRR_1^Leucine Rich Repeat^268-289^E:0.98`PF13504.1^LRR_7^Leucine rich repeat^2…	GO:0005576^cellular_component^extracellular region`GO:0016021^cellular_component^integral component of membrane`GO:0005886^cellular_component^plasma membrane`GO:0005524^molecular_function^ATP binding`GO:0004675^molecular_function^transmembrane receptor protein serine/threonine kinase activity`GO:0007165^biological_process^signal transduction`GO:0007178^biological_process^transmembrane receptor pr…
TR84433|c0_g1		1.A.87.2.4	1.A	1.A.87					Probably inactive leucine-rich repeat receptor-like protein kinase At1g50610	PF08263.7^LRRNT_2^Leucine rich repeat N-terminal domain^16-57^E:5.1e-10`PF13855.1^LRR_8^Leucine rich repeat^86-144^E:9.5e-10`PF12799.2^LRR_4^Leucine Rich repeats (2 copies)^86-121^E:1.8e-09`PF00560.28^LRR_1^Leucine Rich Repeat^86-106^E:1.1`PF13504.1^LRR_7^Leucine rich repeat^86-98^E:2.7`PF13516.1^LRR_6^Leucine Rich repeat^107-124^E:0.51`PF13504.1^LRR_7^Leucine rich repeat^108-121^E:14`PF13855.1^L…	GO:0016021^cellular_component^integral component of membrane`GO:0005524^molecular_function^ATP binding`GO:0004672^molecular_function^protein kinase activity`GO:0080092^biological_process^regulation of pollen tube growth
TR59269|c0_g1	AT3G56370	1.A.87.2.4	1.A	1.A.87					Probably inactive leucine-rich repeat receptor-like protein kinase At3g28040	PF08263.7^LRRNT_2^Leucine rich repeat N-terminal domain^27-67^E:6.8e-12`PF13516.1^LRR_6^Leucine Rich repeat^94-108^E:1.6`PF00560.28^LRR_1^Leucine Rich Repeat^97-118^E:0.043`PF12799.2^LRR_4^Leucine Rich repeats (2 copies)^97-135^E:1.2e-06`PF13855.1^LRR_8^Leucine rich repeat^97-154^E:1e-06`PF13504.1^LRR_7^Leucine rich repeat^97-107^E:10`PF13306.1^LRR_5^Leucine rich repeats (6 copies)^114-179^E:0.00…	GO:0016021^cellular_component^integral component of membrane`GO:0005524^molecular_function^ATP binding`GO:0004672^molecular_function^protein kinase activity
TR12067|c0_g1	AT3G56370	1.A.87.2.4	1.A	1.A.87					Probably inactive leucine-rich repeat receptor-like protein kinase At3g28040	PF08263.7^LRRNT_2^Leucine rich repeat N-terminal domain^1-26^E:1.1e-06`PF13504.1^LRR_7^Leucine rich repeat^32-37^E:4600`PF13855.1^LRR_8^Leucine rich repeat^33-90^E:3.6e-07`PF13516.1^LRR_6^Leucine Rich repeat^53-71^E:0.54`PF12799.2^LRR_4^Leucine Rich repeats (2 copies)^56-91^E:3.2e-08`PF00560.28^LRR_1^Leucine Rich Repeat^56-73^E:0.074`PF13504.1^LRR_7^Leucine rich repeat^56-69^E:0.42`PF13516.1^LRR_…	GO:0016021^cellular_component^integral component of membrane`GO:0005524^molecular_function^ATP binding`GO:0004672^molecular_function^protein kinase activity
TR106364|c0_g1	AT3G25560	1.A.87.2.4	1.A	1.A.87					Protein NSP-INTERACTING KINASE 1	PF13504.1^LRR_7^Leucine rich repeat^27-44^E:29`PF12799.2^LRR_4^Leucine Rich repeats (2 copies)^30-67^E:5.5e-07`PF00560.28^LRR_1^Leucine Rich Repeat^31-52^E:0.65`PF12799.2^LRR_4^Leucine Rich repeats (2 copies)^54-91^E:1.2e-07`PF13516.1^LRR_6^Leucine Rich repeat^54-75^E:0.025`PF13855.1^LRR_8^Leucine rich repeat^55-114^E:6e-10`PF00560.28^LRR_1^Leucine Rich Repeat^56-77^E:0.0015`PF13504.1^LRR_7^Leuci…	GO:0016021^cellular_component^integral component of membrane`GO:0005886^cellular_component^plasma membrane`GO:0005524^molecular_function^ATP binding`GO:0004674^molecular_function^protein serine/threonine kinase activity`GO:0051607^biological_process^defense response to virus`GO:0016032^biological_process^viral process
TR106364|c0_g2	AT5G16000	1.A.87.2.4	1.A	1.A.87					Protein NSP-INTERACTING KINASE 1	PF12801.2^Fer4_5^4Fe-4S binding domain^17-28^E:0.076`PF08263.7^LRRNT_2^Leucine rich repeat N-terminal domain^18-22^E:3400`PF08263.7^LRRNT_2^Leucine rich repeat N-terminal domain^34-73^E:1.3e-14`PF13504.1^LRR_7^Leucine rich repeat^97-112^E:260`PF12799.2^LRR_4^Leucine Rich repeats (2 copies)^100-137^E:7.5e-07`PF13516.1^LRR_6^Leucine Rich repeat^123-145^E:0.0057`PF13855.1^LRR_8^Leucine rich repeat^1…	GO:0016021^cellular_component^integral component of membrane`GO:0005886^cellular_component^plasma membrane`GO:0005524^molecular_function^ATP binding`GO:0004674^molecular_function^protein serine/threonine kinase activity`GO:0051607^biological_process^defense response to virus`GO:0016032^biological_process^viral process
TR68655|c0_g1		1.A.87.2.4	1.A	1.A.87					Protein STRUBBELIG-RECEPTOR FAMILY 3	PF08263.7^LRRNT_2^Leucine rich repeat N-terminal domain^31-69^E:6e-05	GO:0016021^cellular_component^integral component of membrane`GO:0005886^cellular_component^plasma membrane`GO:0005524^molecular_function^ATP binding`GO:0004672^molecular_function^protein kinase activity`GO:0007623^biological_process^circadian rhythm
TR102803|c0_g1	AT5G51560	1.A.87.2.4	1.A	1.A.87					Protein STRUBBELIG-RECEPTOR FAMILY 8	PF13504.1^LRR_7^Leucine rich repeat^54-62^E:15000`PF08263.7^LRRNT_2^Leucine rich repeat N-terminal domain^93-133^E:6.5e-09`PF13504.1^LRR_7^Leucine rich repeat^162-174^E:280`PF13504.1^LRR_7^Leucine rich repeat^186-197^E:370`PF13504.1^LRR_7^Leucine rich repeat^208-221^E:66`PF13855.1^LRR_8^Leucine rich repeat^209-268^E:2.4e-08`PF00560.28^LRR_1^Leucine Rich Repeat^209-231^E:0.82`PF13504.1^LRR_7^Leuci…	GO:0016021^cellular_component^integral component of membrane`GO:0005886^cellular_component^plasma membrane`GO:0005524^molecular_function^ATP binding`GO:0004674^molecular_function^protein serine/threonine kinase activity
TR15555|c0_g1	AT1G80080	1.A.87.2.4	1.A	1.A.87					Protein TOO MANY MOUTHS	PF13504.1^LRR_7^Leucine rich repeat^132-141^E:15000`PF13855.1^LRR_8^Leucine rich repeat^158-218^E:2e-09`PF13504.1^LRR_7^Leucine rich repeat^158-169^E:530`PF12799.2^LRR_4^Leucine Rich repeats (2 copies)^182-219^E:4.9e-09`PF13504.1^LRR_7^Leucine rich repeat^182-195^E:0.68`PF00560.28^LRR_1^Leucine Rich Repeat^183-203^E:0.069`PF13504.1^LRR_7^Leucine rich repeat^206-220^E:0.57`PF13516.1^LRR_6^Leucine …	GO:0031225^cellular_component^anchored component of membrane`GO:0016021^cellular_component^integral component of membrane`GO:0016020^cellular_component^membrane`GO:0005886^cellular_component^plasma membrane`GO:0004872^molecular_function^receptor activity`GO:0008356^biological_process^asymmetric cell division`GO:0009737^biological_process^response to abscisic acid
TR49421|c0_g2		1.A.87.2.4	1.A	1.A.87					Putative leucine-rich repeat receptor-like serine/threonine-protein kinase At3g53590	PF13504.1^LRR_7^Leucine rich repeat^22-28^E:11000`PF08263.7^LRRNT_2^Leucine rich repeat N-terminal domain^41-78^E:0.00021`PF13504.1^LRR_7^Leucine rich repeat^113-129^E:130`PF13504.1^LRR_7^Leucine rich repeat^136-153^E:160`PF00560.28^LRR_1^Leucine Rich Repeat^137-159^E:1.1`PF13855.1^LRR_8^Leucine rich repeat^160-220^E:8.6e-09`PF13504.1^LRR_7^Leucine rich repeat^161-175^E:3200`PF13516.1^LRR_6^Leuci…	GO:0016021^cellular_component^integral component of membrane`GO:0005886^cellular_component^plasma membrane`GO:0005524^molecular_function^ATP binding`GO:0004674^molecular_function^protein serine/threonine kinase activity
TR75366|c0_g1	AT2G42290	1.A.87.2.4	1.A	1.A.87					Receptor protein kinase-like protein At4g34220	PF00069.20^Pkinase^Protein kinase domain^28-108^E:8.6e-07`PF07714.12^Pkinase_Tyr^Protein tyrosine kinase^28-108^E:2e-05	GO:0016021^cellular_component^integral component of membrane`GO:0005524^molecular_function^ATP binding`GO:0004672^molecular_function^protein kinase activity
TR15989|c0_g1	AT4G34220	1.A.87.2.4	1.A	1.A.87					Receptor protein kinase-like protein At4g34220	PF13504.1^LRR_7^Leucine rich repeat^13-16^E:15000`PF08263.7^LRRNT_2^Leucine rich repeat N-terminal domain^15-55^E:1.7e-12`PF00560.28^LRR_1^Leucine Rich Repeat^92-109^E:0.01`PF13516.1^LRR_6^Leucine Rich repeat^92-104^E:0.24`PF13504.1^LRR_7^Leucine rich repeat^92-108^E:0.34	GO:0016021^cellular_component^integral component of membrane`GO:0005524^molecular_function^ATP binding`GO:0004672^molecular_function^protein kinase activity
TR30677|c0_g1	AT2G15080	1.A.87.2.4	1.A	1.A.87					Receptor-like protein 12	PF13504.1^LRR_7^Leucine rich repeat^1-12^E:690`PF13504.1^LRR_7^Leucine rich repeat^31-35^E:15000`PF13516.1^LRR_6^Leucine Rich repeat^62-80^E:1.3`PF00560.28^LRR_1^Leucine Rich Repeat^63-80^E:0.79`PF13504.1^LRR_7^Leucine rich repeat^63-73^E:77`PF00560.28^LRR_1^Leucine Rich Repeat^85-101^E:0.78`PF13516.1^LRR_6^Leucine Rich repeat^85-98^E:0.5`PF13504.1^LRR_7^Leucine rich repeat^85-101^E:11	GO:0016021^cellular_component^integral component of membrane`GO:0005886^cellular_component^plasma membrane
TR45070|c0_g2		1.A.87.2.4	1.A	1.A.87					Receptor-like protein kinase	PF08263.7^LRRNT_2^Leucine rich repeat N-terminal domain^34-63^E:0.02`PF13504.1^LRR_7^Leucine rich repeat^37-43^E:14000`PF13516.1^LRR_6^Leucine Rich repeat^90-104^E:0.4`PF13855.1^LRR_8^Leucine rich repeat^91-149^E:1.5e-07`PF13504.1^LRR_7^Leucine rich repeat^91-108^E:0.45`PF00560.28^LRR_1^Leucine Rich Repeat^92-114^E:0.11`PF13504.1^LRR_7^Leucine rich repeat^117-124^E:730`PF13516.1^LRR_6^Leucine Ric…	GO:0005576^cellular_component^extracellular region`GO:0016021^cellular_component^integral component of membrane`GO:0005886^cellular_component^plasma membrane`GO:0005524^molecular_function^ATP binding`GO:0004674^molecular_function^protein serine/threonine kinase activity`GO:0019199^molecular_function^transmembrane receptor protein kinase activity`GO:0006468^biological_process^protein phosphorylati…
TR74455|c0_g1		1.A.87.2.4	1.A	1.A.87					Receptor-like protein kinase	PF13855.1^LRR_8^Leucine rich repeat^2-40^E:1.7e-06`PF00560.28^LRR_1^Leucine Rich Repeat^5-21^E:0.31`PF13504.1^LRR_7^Leucine rich repeat^5-19^E:1.9`PF00560.28^LRR_1^Leucine Rich Repeat^29-50^E:0.47`PF13504.1^LRR_7^Leucine rich repeat^29-41^E:840`PF13855.1^LRR_8^Leucine rich repeat^55-112^E:1.2e-09`PF00560.28^LRR_1^Leucine Rich Repeat^55-75^E:0.089`PF13504.1^LRR_7^Leucine rich repeat^57-65^E:410`PF…	GO:0005576^cellular_component^extracellular region`GO:0016021^cellular_component^integral component of membrane`GO:0005886^cellular_component^plasma membrane`GO:0005524^molecular_function^ATP binding`GO:0004674^molecular_function^protein serine/threonine kinase activity`GO:0019199^molecular_function^transmembrane receptor protein kinase activity`GO:0006468^biological_process^protein phosphorylati…
TR55013|c0_g1	AT1G28440	1.A.87.2.4	1.A	1.A.87					Receptor-like protein kinase HSL1	PF08263.7^LRRNT_2^Leucine rich repeat N-terminal domain^18-56^E:8.5e-09`PF13516.1^LRR_6^Leucine Rich repeat^84-100^E:1.8`PF13504.1^LRR_7^Leucine rich repeat^85-102^E:1.9`PF13855.1^LRR_8^Leucine rich repeat^86-145^E:5.8e-08`PF00560.28^LRR_1^Leucine Rich Repeat^86-106^E:1.2`PF13516.1^LRR_6^Leucine Rich repeat^108-130^E:0.091`PF13504.1^LRR_7^Leucine rich repeat^109-126^E:32`PF12799.2^LRR_4^Leucine R…	GO:0016021^cellular_component^integral component of membrane`GO:0005886^cellular_component^plasma membrane`GO:0005524^molecular_function^ATP binding`GO:0004674^molecular_function^protein serine/threonine kinase activity
TR55013|c0_g2	AT1G28440	1.A.87.2.4	1.A	1.A.87					Receptor-like protein kinase HSL1	PF08263.7^LRRNT_2^Leucine rich repeat N-terminal domain^18-56^E:8.5e-09`PF13516.1^LRR_6^Leucine Rich repeat^84-100^E:1.8`PF13504.1^LRR_7^Leucine rich repeat^85-102^E:1.9`PF13855.1^LRR_8^Leucine rich repeat^86-145^E:5.8e-08`PF00560.28^LRR_1^Leucine Rich Repeat^86-106^E:1.2`PF13516.1^LRR_6^Leucine Rich repeat^108-130^E:0.091`PF13504.1^LRR_7^Leucine rich repeat^109-126^E:32`PF12799.2^LRR_4^Leucine R…	GO:0016021^cellular_component^integral component of membrane`GO:0005886^cellular_component^plasma membrane`GO:0005524^molecular_function^ATP binding`GO:0004674^molecular_function^protein serine/threonine kinase activity
TR55013|c0_g3	AT1G28440	1.A.87.2.4	1.A	1.A.87					Receptor-like protein kinase HSL1	PF08263.7^LRRNT_2^Leucine rich repeat N-terminal domain^18-56^E:8.5e-09`PF13516.1^LRR_6^Leucine Rich repeat^84-100^E:1.8`PF13504.1^LRR_7^Leucine rich repeat^85-102^E:1.9`PF13855.1^LRR_8^Leucine rich repeat^86-145^E:5.8e-08`PF00560.28^LRR_1^Leucine Rich Repeat^86-106^E:1.2`PF13516.1^LRR_6^Leucine Rich repeat^108-130^E:0.091`PF13504.1^LRR_7^Leucine rich repeat^109-126^E:32`PF12799.2^LRR_4^Leucine R…	GO:0016021^cellular_component^integral component of membrane`GO:0005886^cellular_component^plasma membrane`GO:0005524^molecular_function^ATP binding`GO:0004674^molecular_function^protein serine/threonine kinase activity
TR46151|c2_g5		1.A.87.2.4	1.A	1.A.87					Receptor-like protein kinase HSL1	PF13855.1^LRR_8^Leucine rich repeat^11-70^E:2.7e-06`PF00560.28^LRR_1^Leucine Rich Repeat^12-32^E:0.15`PF13504.1^LRR_7^Leucine rich repeat^12-24^E:120`PF13516.1^LRR_6^Leucine Rich repeat^34-56^E:0.017`PF13504.1^LRR_7^Leucine rich repeat^35-52^E:0.68`PF00560.28^LRR_1^Leucine Rich Repeat^36-56^E:0.39`PF00560.28^LRR_1^Leucine Rich Repeat^60-80^E:0.15`PF13504.1^LRR_7^Leucine rich repeat^60-72^E:120`PF…	GO:0016021^cellular_component^integral component of membrane`GO:0005886^cellular_component^plasma membrane`GO:0005524^molecular_function^ATP binding`GO:0004674^molecular_function^protein serine/threonine kinase activity
TR108162|c1_g1	AT1G71830	1.A.87.2.4	1.A	1.A.87					Somatic embryogenesis receptor kinase 1	PF08263.7^LRRNT_2^Leucine rich repeat N-terminal domain^31-70^E:1.2e-10`PF13516.1^LRR_6^Leucine Rich repeat^96-118^E:1.9`PF00560.28^LRR_1^Leucine Rich Repeat^98-120^E:0.043`PF13504.1^LRR_7^Leucine rich repeat^98-110^E:22`PF13504.1^LRR_7^Leucine rich repeat^121-133^E:300`PF13516.1^LRR_6^Leucine Rich repeat^144-165^E:1.4`PF00560.28^LRR_1^Leucine Rich Repeat^146-166^E:0.45`PF13504.1^LRR_7^Leucine ri…	GO:0005789^cellular_component^endoplasmic reticulum membrane`GO:0016021^cellular_component^integral component of membrane`GO:0005886^cellular_component^plasma membrane`GO:0043234^cellular_component^protein complex`GO:0005524^molecular_function^ATP binding`GO:0042802^molecular_function^identical protein binding`GO:0033612^molecular_function^receptor serine/threonine kinase binding`GO:0004675^molec…
TR57406|c0_g1	AT4G33430	1.A.87.2.4	1.A	1.A.87					Somatic embryogenesis receptor kinase 2	PF13504.1^LRR_7^Leucine rich repeat^22-29^E:2300`PF08263.7^LRRNT_2^Leucine rich repeat N-terminal domain^28-67^E:3.2e-12`PF13504.1^LRR_7^Leucine rich repeat^76-83^E:5200`PF13516.1^LRR_6^Leucine Rich repeat^93-114^E:0.15`PF12799.2^LRR_4^Leucine Rich repeats (2 copies)^94-131^E:5.2e-07`PF13504.1^LRR_7^Leucine rich repeat^94-111^E:0.5`PF00560.28^LRR_1^Leucine Rich Repeat^95-117^E:0.025`PF13504.1^LRR…	GO:0016021^cellular_component^integral component of membrane`GO:0005886^cellular_component^plasma membrane`GO:0005524^molecular_function^ATP binding`GO:0008289^molecular_function^lipid binding`GO:0004674^molecular_function^protein serine/threonine kinase activity`GO:0033612^molecular_function^receptor serine/threonine kinase binding`GO:0009742^biological_process^brassinosteroid mediated signaling…
[truncated: 5,427 more rows]

## Sheet: Transporters_DEG
List of DEGs which are annotated as transporters.
Unigene_id	TCDB ID (16May19) based on UniProt ID and AGI mapping	AGI	AGI Description	GO	Description (blastp/x/AGI)	KAAS	Classification	D0_TPM	D3C_TPM	D3L_TPM	0v3C_logFC	0v3C_FDR	0v3L_logFC	0v3L_FDR	3CvL_logFC	3CvL_FDR	Cluster_DEG (15)	DEG_all	Synonym	Description	Substrate	Substrate Class	Localization	Membrane
[truncated: 53 more rows]

## Sheet: Expression
Expression of unigenes identified as top 1% abundant or DEGs.
[truncated: 713 more rows]

## Sheet: Selected
Selected transporters based on expression and enrichment.
[truncated: 81 more rows]

## Sheet: Summary
Summary statistics of transportome analysis
TCDB	All	DEG	Top1%	DEG/Top1%		Venn analysis of TCDB annotation
Class	28	18	21	21		Class			Family			ID			Unigene
Family	352	80	138	158
ID	1204	124	238	289
Unigene	6251	235	547	712
[truncated: 388 more rows]

## Sheet: Enrichment
List of significant (FDR<0.05) TCDB classes and families
[truncated: 111 more rows]

[truncated: 5 more sheets: Fisher, TCDB Class, TCDB Family, Cephalotus, Transportome]
