# Supplementary material for: Transcriptome-wide shift from photosynthesis and energy metabolism upon endogenous fluid protein depletion in young Nepenthes ampullaria pitchers
Source: Sci Rep. 2020 Apr 20;10:6575. doi: 10.1038/s41598-020-63696-z (PMC7170878; doi:10.1038/s41598-020-63696-z)
Supplement: Supplementary file 6 [file 41598_2020_63696_MOESM6_ESM.xlsx]

## Sheet: TF list
Supplementary File 6. Transcription factor analysis.
List of transcripts annotated as TF
Unigene_id	AGI	TF-consensus	Description (blastp/x/AGI)	Gene names	D0_TPM	D3C_TPM	D3L_TPM	CV	meanTPM	DEG	DEG_all	DEG (0v3C & 0v3L)	DEG_0v3C	DEG_0v3L	DEG_3CvL	Top1%
TR41545|c0_g1	AT4G24240	WRKY	CASP-like protein 1F2	POPTRDRAFT_823430	0	0	0.25	1.73	0.0833333
TR112494|c0_g10		Others	Ethylene receptor	ETR1	0	13.09	0	1.73	4.36333	DEG	3CvL_dn				3CvL_dn
TR112494|c0_g4		Others	Ethylene receptor	ETR1	26.32	0	10.8	1.07	12.3733	DEG	0v3C_dn	Y	0v3C_dn
TR112494|c0_g7		Others	Ethylene receptor	ETR1	0	0	17.73	1.73	5.91	DEG	3CvL_up				3CvL_up
TR112494|c0_g3	AT1G66340	Others	Ethylene receptor 2	ETR2	13.1	5.65	14.23	0.42	10.9933
TR50021|c0_g1	AT2G17820	Others	Histidine kinase 1	AHK1 At2g17820 T13L16.16 T17A5	0.73	0.58	0.73	0.13	0.68
TR47644|c3_g1	AT5G35750	Others	Histidine kinase 2	AHK2 At5g35750 MXH1.16	3.78	5.74	8.27	0.38	5.93
TR87404|c0_g1	AT1G27320	Others	Histidine kinase 3	AHK3 ORE12 At1g27320 F17L21.11	17.6	29.53	27.72	0.26	24.95
TR41163|c0_g1	AT2G01830	Others	Histidine kinase 4	AHK4 CRE1 RAW1 WOL At2g01830 T23K3.2	8.52	9.01	9.03	0.03	8.85333
TR74464|c0_g1	AT5G10720	Others	Histidine kinase 5	AHK5 CKI2 At5g10720 MAJ23.80	0	0	0	0	0
TR112736|c3_g1	AT2G47430	Others	Histidine kinase CKI1	CKI1 At2g47430 T30B22.27	4.66	2.39	8.72	0.61	5.25667
TR112494|c0_g1		Others	Ethylene receptor	ETR1	0	0.43	0	1.73	0.143333
TR112494|c0_g11		Others	Ethylene receptor	ETR1	0	0	0	0	0
TR112494|c0_g5		Others	Ethylene receptor	ETR1	0	6.49	0	1.73	2.16333
TR112494|c0_g6		Others	Ethylene receptor	ETR1	2.18	4.9	4.13	0.38	3.73667
TR112494|c0_g8		Others	Ethylene receptor	ETR1	0	0	1.51	1.73	0.503333
TR112494|c0_g9		Others	Ethylene receptor	ETR1	0	1.37	2.73	1	1.36667
TR93327|c1_g2	AT5G35220	DDT	Probable zinc metalloprotease EGY1, chloroplastic	EGY1 AMOS1 At5g35220 T25C13.100	10.12	8.67	17.27	0.38	12.02
TR117589|c1_g1	AT2G32700	LUG	Transcriptional corepressor LEUNIG	LUG RON2 At4g32551 L23H3.30	36.21	47.69	82.91	0.44	55.6033
TR45350|c1_g2	AT4G32551	LUG	Transcriptional corepressor LEUNIG	LUG RON2 At4g32551 L23H3.30	22.63	36.44	49.6	0.37	36.2233
TR110817|c0_g1	AT4G32551	LUG	Transcriptional corepressor LEUNIG	LUG RON2 At4g32551 L23H3.30	6.31	11.76	26.66	0.71	14.91
TR118156|c1_g1	AT5G51980	C3H	Zinc finger CCCH domain-containing protein 48	ZFWD1 At4g25440 T30C3.6	13.08	14.66	16.59	0.12	14.7767
TR53179|c2_g1	AT1G26960	HB-HD-ZIP	Homeobox-leucine zipper protein ATHB-13	ATHB-13 At1g69780 T6C23.2	89.01	159.95	241.12	0.47	163.36							D0;D3C;D3L
TR70673|c0_g1	AT5G15150	HB-HD-ZIP	Homeobox-leucine zipper protein HAT5	HAT5 ATHB-1 At3g01470 F4P13.2	169.22	172.8	283.37	0.31	208.463							D0;D3C;D3L
TR91019|c1_g2	AT5G65310	HB-HD-ZIP	Homeobox-leucine zipper protein ATHB-6	ATHB-6 At2g22430 F14M13.17	185.73	401.64	382.41	0.37	323.26							D0;D3C;D3L
TR36739|c0_g1	AT5G03790	HB-HD-ZIP	Putative homeobox-leucine zipper protein ATHB-51	ATHB-51 HB51 At5g03790 F17C15_210 MED24.8	1.74	0	0.88	1	0.873333
TR93819|c0_g1	AT2G22430	HB-HD-ZIP	Homeobox-leucine zipper protein ATHB-16	ATHB-16 At4g40060 T5J17.230	1.94	4.65	10.84	0.79	5.81
TR53179|c2_g2	AT1G69780	HB-HD-ZIP	Homeobox-leucine zipper protein ATHB-13	ATHB-13 At1g69780 T6C23.2	0	0	0.59	1.73	0.196667
TR53179|c3_g1	AT1G69780	HB-HD-ZIP	Homeobox-leucine zipper protein ATHB-13	ATHB-13 At1g69780 T6C23.2	12.16	24.68	73.2	0.88	36.68
TR82180|c0_g1	AT5G15150	HB-HD-ZIP	Homeobox-leucine zipper protein ATHB-20	ATHB-20 At3g01220 T4P13.9	1.8	8.18	4.53	0.66	4.83667
TR69126|c0_g2	AT4G00730	HB-HD-ZIP	Homeobox-leucine zipper protein ANTHOCYANINLESS 2	ANL2 At4g00730 F6N23.10	23.43	21.02	56.48	0.59	33.6433
TR106214|c0_g1	AT5G65310	HB-HD-ZIP	Homeobox-leucine zipper protein HAT5	HAT5 ATHB-1 At3g01470 F4P13.2	10.91	11.68	15.73	0.2	12.7733
TR58208|c0_g1	AT5G65310	HB-HD-ZIP	Homeobox-leucine zipper protein HAT5	HAT5 ATHB-1 At3g01470 F4P13.2	32.54	32.75	33.84	0.02	33.0433
TR107559|c0_g1	AT3G61890	HB-HD-ZIP	Homeobox-leucine zipper protein ATHB-7	ATHB-7 At2g46680 T3A4.6	33.17	35.13	35.51	0.04	34.6033
TR40310|c0_g1	AT2G44910	HB-HD-ZIP	Homeobox-leucine zipper protein HAT3	HAT3 At3g60390 T8B10_50	5.3	10.46	13.69	0.43	9.81667
TR115174|c0_g2	AT5G16540	C3H	Zinc finger CCCH domain-containing protein ZFN-like		24.96	31.1	42.67	0.27	32.91
TR117115|c0_g1	AT3G57130	TRAF	Regulatory protein NPR5	NPR5 BOP2 At2g41370 F13H10.8	0	1.15	0.55	1.02	0.566667
TR36984|c0_g2	AT1G64280	TRAF	Regulatory protein NPR2	NPR2 At4g26120 F20B18.230	5.04	4.06	7.64	0.33	5.58
TR104099|c0_g1	AT5G12850	C3H	Zinc finger CCCH domain-containing protein 30	At2g41900 T6D20.20	5.99	4.98	17.49	0.73	9.48667
TR36984|c0_g1	AT1G64280	TRAF	Regulatory protein NPR1	NPR1 NIM1 SAI1 At1g64280 F15H21.6	21.52	25.74	33.69	0.23	26.9833
TR54749|c0_g1	AT5G60410	PHD	E3 SUMO-protein ligase SIZ2	SIZ2 Os03g0719100 LOC_Os03g50980 B1377B10.3 OsJ_12369	0	0	2.21	1.73	0.736667
TR80835|c1_g1	AT5G60410	PHD	E3 SUMO-protein ligase SIZ1	SIZ1 At5g60410 MUF9.5 MUF9.70	27.15	43.97	45.42	0.26	38.8467
TR95356|c0_g1	AT5G60410	PHD	E3 SUMO-protein ligase SIZ1	SIZ1 At5g60410 MUF9.5 MUF9.70	5.84	6	9.64	0.3	7.16
TR100298|c1_g1	AT5G60410	PHD	E3 SUMO-protein ligase SIZ1	SIZ1 At5g60410 MUF9.5 MUF9.70	4.61	2.45	9.07	0.63	5.37667
TR104066|c0_g1	AT3G47470	MADS-M-type	MADS-box protein GGM13	GGM13	329.04	199.03	359.39	0.29	295.82							D0;D3C;D3L
TR70050|c1_g4	ATCG00500	SNF2	Protein CHROMATIN REMODELING 4 {ECO:0000303|PubMed:16547115}	CHR4 PKR1 At5g44800 K23L20_15 T19K24.8	15.06	13.36	20.06	0.22	16.16
TR45350|c1_g4	AT4G32551	LUG	Transcriptional corepressor LEUNIG	LUG RON2 At4g32551 L23H3.30	31.11	41.21	40.28	0.15	37.5333
TR45350|c1_g3	AT4G32551	LUG	Transcriptional corepressor LEUNIG	LUG RON2 At4g32551 L23H3.30	7.44	7.79	10.27	0.18	8.5
TR67059|c0_g1	AT4G00050	bHLH	Transcription factor UNE10	UNE10 BHLH16 EN108 At4g00050 F6N15.11	19.46	15.15	16.53	0.13	17.0467
TR100506|c0_g1		bHLH	Transcription factor bHLH51	BHLH51 EN57 At2g40200 T7M7.8	0	2.77	0.75	1.22	1.17333
TR57455|c0_g1		bHLH	Transcription factor bHLH30	BHLH30 EN53 At1g68810 F14K14.8 T6L1.1	9.13	14.06	15.27	0.25	12.82
TR63131|c0_g1	AT4G15420	C2H2	Ubiquitin fusion degradation protein 1 homolog	UFD1 UFD1L	19.69	15.38	21.43	0.17	18.8333
TR87823|c1_g1	AT4G00630	GRF	K(+) efflux antiporter 2, chloroplastic	KEA2 At4g00630/At4g00640 F6N23.14/F6N23.15	28.27	5.66	34.35	0.66	22.76
TR72980|c1_g1	AT2G01760	GARP-ARR-B	Two-component response regulator ARR2	ARR2 ARP5 At4g16110 dl4095w FCAALL.297	3.57	3.72	6.74	0.38	4.67667
TR104331|c3_g1	AT5G61380	Pseudo ARR-B	Two-component response regulator-like APRR1	APRR1 AIP1 TOC1 At5g61380 MFB13.16	18.54	25.09	22.03	0.15	21.8867
TR49066|c0_g1	AT1G67710	GARP-ARR-B	Two-component response regulator ARR11	ARR11 ARP3 At1g67710 F12A21.15	11.82	5.83	6.36	0.41	8.00333
TR66309|c0_g1	AT2G25180	GARP-ARR-B	Two-component response regulator ARR10	ARR10 ARP4 At4g31920 F10N7.270	0.83	0	1.67	1	0.833333
TR68195|c0_g1	AT3G11450	MYB	DnaJ homolog subfamily C member 2	Dnajc2 Mida1 Zrf1	7.08	3.91	8.12	0.34	6.37
TR92532|c0_g1	AT1G74250	C2H2	DnaJ homolog subfamily C member 21	dnajc21 dnaja5 zgc:63563	8.96	14.62	10.18	0.26	11.2533
TR45784|c0_g1	AT4G12020	WRKY	Mitogen-activated protein kinase kinase kinase 1	MEKK1 At4g08500 T15F16.5	8.63	6.3	7.37	0.16	7.43333
TR54468|c0_g1		HB-other	Homeobox protein 10	hbx10 DDB_G0284293	0	2.78	0	1.73	0.926667
TR90711|c0_g1	AT2G21060	CSD	Cold shock domain-containing protein 4	CSP4 GRP2B At2g21060 F26H11.18	43.95	55.2	59.73	0.15	52.96
TR80970|c0_g1	AT4G38680	CSD	Cold shock protein 1	CSP1 CSDP1 At4g36020 T19K4.150	14.8	17.19	15.63	0.08	15.8733
TR68220|c0_g1	AT5G13060	TRAF	ARM REPEAT PROTEIN INTERACTING WITH ABF2	ARIA At5g19330 F7K24.80	10.24	16.14	25.66	0.45	17.3467
TR108727|c0_g1	AT5G67200	HB-HD-ZIP	Homeobox-leucine zipper protein PROTODERMAL FACTOR 2	PDF2 At4g04890 T1J1.3	5.01	4.9	12.84	0.6	7.58333
TR75219|c0_g1	AT5G42630	GARP-G2-like	Probable transcription factor KAN4	KAN4 ATS At5g42630 MFO20.5	3.24	3.75	3.19	0.09	3.39333
TR82783|c0_g1	AT5G42630	GARP-G2-like	Probable transcription factor KAN4	KAN4 ATS At5g42630 MFO20.5	0	2.3	2.27	0.87	1.52333
TR88913|c0_g2	AT5G42630	GARP-G2-like	Probable transcription factor KAN4	KAN4 ATS At5g42630 MFO20.5	0.93	5.62	1.23	1.01	2.59333
TR65277|c0_g1	AT5G42630	GARP-G2-like	Probable transcription factor KAN4	KAN4 ATS At5g42630 MFO20.5	0	2.02	1.28	0.93	1.1
TR102323|c0_g1	AT4G16150	CAMTA	Calmodulin-binding transcription activator 5	CAMTA5 CMTA5 SR6 At4g16150 dl4115W FCAALL.291	13.74	25.83	20.53	0.3	20.0333
TR57302|c0_g1	AT1G67310	CAMTA	Calmodulin-binding transcription activator 4	CAMTA4 CMTA4 SR5 At1g67310 F1N21.13	10.95	10.2	23.48	0.5	14.8767
TR97436|c0_g1	AT5G64220	CAMTA	Calmodulin-binding transcription activator 3	CAMTA3 CMTA3 SARD3 SR1 At2g22300 T26C19.4	16.8	14.67	29.78	0.4	20.4167
TR42193|c0_g1		Others	LIM domain-containing protein E	limE crp DDB_G0279415	0	0	0	0	0
TR42193|c0_g2		Others	LIM domain-containing protein E	limE crp DDB_G0279415	0	0.95	0	1.73	0.316667
TR42193|c0_g3		Others	LIM domain-containing protein E	limE crp DDB_G0279415	0	2.16	0	1.73	0.72
TR35787|c0_g1	AT5G42820	C3H	Splicing factor U2af small subunit A	U2AF35A Os09g0491756 LOC_Os09g31482 OsJ_028686	65.39	50.48	24.1	0.45	46.6567							D0
TR75417|c1_g1	AT4G35550	HB-WOX	Uncharacterized WD repeat-containing protein C2A9.03	SPBC2A9.03	44.11	90.33	112.55	0.42	82.33							D3L
TR68228|c0_g2	AT5G22290	NAC	Protein NTM1-like 8 {ECO:0000303|PubMed:19704545}	NTL8 At2g27300 F12K2.12	0.74	0.71	14.25	1.49	5.23333	DEG	0v3L_up;3CvL_up	Y		0v3L_up	3CvL_up
TR110909|c0_g2	AT2G23760	HB-BELL	BEL1-like homeodomain protein 2	BLH2 SAW1 At4g36870 AP22.90 C7A10.490	6.79	107.38	27.72	1.12	47.2967	DEG	0v3C_up	Y	0v3C_up			D3C
TR55028|c0_g1	AT3G50330	bHLH	Transcription factor HEC2	HEC2 BHLH37 EN117 At3g50330 F11C1.170	0.81	0	5.42	1.41	2.07667	DEG	3CvL_up				3CvL_up
TR100597|c0_g1	AT2G35940	HB-BELL	BEL1-like homeodomain protein 1	BLH1 EDA29 At2g35940 F11F19.15	41.68	75.99	101.95	0.41	73.2067							D3L
TR50844|c3_g1	AT5G63790	NAC	Protein CUP-SHAPED COTYLEDON 3	NAC031 CUC3 NAC368 At1g76420 F14G6.2 F15M4.8	28.76	111.28	112.16	0.57	84.0667							D3C;D3L
TR66948|c0_g2	AT4G22140	PHD	BAH and coiled-coil domain-containing protein 1	BAHCC1 BAHD2 KIAA1447	0	13.21	0	1.73	4.40333	DEG	0v3C_up;3CvL_dn	Y	0v3C_up		3CvL_dn
TR58253|c1_g1	AT4G22140	PHD	BAH and coiled-coil domain-containing protein 1	BAHCC1 BAHD2 KIAA1447	5.72	0	14.87	1.09	6.86333	DEG	3CvL_up				3CvL_up
TR58253|c1_g2	AT4G22140	PHD	BAH and coiled-coil domain-containing protein 1	BAHCC1 BAHD2 KIAA1447	11.46	0	0	1.73	3.82	DEG	0v3C_dn;0v3L_dn	Y	0v3C_dn	0v3L_dn
TR58253|c1_g3	AT4G22140	PHD	BAH and coiled-coil domain-containing protein 1	BAHCC1 BAHD2 KIAA1447	0	16.79	0	1.73	5.59667	DEG	0v3C_up;3CvL_dn	Y	0v3C_up		3CvL_dn
TR58253|c1_g4	AT4G22140	PHD	BAH and coiled-coil domain-containing protein 1	BAHCC1 BAHD2 KIAA1447	0	11.54	0	1.73	3.84667	DEG	3CvL_dn				3CvL_dn
TR58253|c1_g5	AT4G22140	PHD	BAH and coiled-coil domain-containing protein 1	BAHCC1 BAHD2 KIAA1447	0	0	12.93	1.73	4.31	DEG	0v3L_up;3CvL_up	Y		0v3L_up	3CvL_up
TR77331|c0_g1	AT3G55770	LIM	LIM domain-containing protein WLIM2b {ECO:0000305}	WLIM2B At3g55770 F1I16.180	95.47	100.87	108.49	0.06	101.61							D0;D3C;D3L
TR97399|c0_g2	AT3G56230	TRAF	BTB/POZ domain-containing protein At3g56230	At3g56230 F18O21_190	0.45	44.64	14.22	1.14	19.77	DEG	0v3C_up	Y	0v3C_up
TR77241|c0_g1	AT3G08500	MYB	Transcription factor MYB46	MYB46 At5g12870 T24H18.40	2.79	42.03	26.28	0.83	23.7	DEG	0v3C_up	Y	0v3C_up
TR80901|c1_g1	AT3G58680	MBF1	Multiprotein-bridging factor 1b	MBF1B At3g58680 T20N10.30	130.56	206.51	143.53	0.25	160.2							D0;D3C;D3L
TR35724|c1_g4	AT3G17860	Tify	Protein TIFY 6B	TIFY6B JAI3 JAZ3 At3g17860 MEB5.8	32.46	31.09	114.52	0.8	59.3567							D3L
TR42425|c0_g1	AT3G24500	MBF1	Multiprotein-bridging factor 1c	MBF1C At3g24500 MOB24.13	73.8	0.32	0.4	1.71	24.84	DEG	0v3C_dn;0v3L_dn	Y	0v3C_dn	0v3L_dn		D0
TR60793|c0_g1	AT1G53910	AP2/ERF-ERF	Ethylene-responsive transcription factor RAP2-2	RAP2-2 ERF075 At3g14230 MLN21.1	244.91	710.77	696.59	0.48	550.757							D0;D3C;D3L
TR111462|c0_g1	AT1G66380	MYB	Transcription factor MYB82	MYB82 At5g52600 F6N7.8	4.5	15.23	2.38	0.93	7.37	DEG	3CvL_dn				3CvL_dn
TR46301|c2_g1	AT1G01380	MYB-related	MYB-like transcription factor ETC1	ETC1 At1g01380 F6F3.18	1.04	53.66	0	1.68	18.2333	DEG	0v3C_up;3CvL_dn	Y	0v3C_up		3CvL_dn
TR34238|c0_g1	AT1G25340	MYB	Transcription factor MYB21	MYB21 MYB3 At3g27810 MGF10.23	2.21	7.57	30.17	1.11	13.3167	DEG	0v3L_up	Y		0v3L_up
TR32784|c0_g2	AT1G26945	bHLH	Transcription factor PRE5	PRE5 BHLH164 At3g28857 MLD15.1	15.87	0	0	1.73	5.29	DEG	0v3C_dn;0v3L_dn	Y	0v3C_dn	0v3L_dn
TR32784|c0_g5	AT1G26945	bHLH	Transcription factor PRE5	PRE5 BHLH164 At3g28857 MLD15.1	0	0	7.27	1.73	2.42333	DEG	3CvL_up				3CvL_up
TR68691|c0_g1	AT1G74660	zf-HD	Mini zinc finger protein 2	MIF2 At3g28917 MLD15.10	13.76	107.22	35.42	0.94	52.1333							D3C
TR30140|c0_g1	AT3G28917	zf-HD	Mini zinc finger protein 2	MIF2 At3g28917 MLD15.10	2.66	91.34	11.49	1.39	35.1633	DEG	0v3C_up	Y	0v3C_up			D3C
TR89992|c0_g1	AT5G05550	Trihelix	Trihelix transcription factor ASIL2 {ECO:0000305}	ASIL2 At3g14180 MAG2.16	0	0	20.3	1.73	6.76667	DEG	0v3L_up;3CvL_up	Y		0v3L_up	3CvL_up
TR38052|c1_g3	AT3G06490	MYB	Transcription factor MYB108	MYB108 BOS1 At3g06490 F5E6.18	66.31	217.53	76.13	0.71	119.99							D0;D3C
TR106443|c1_g1	AT4G24540	MADS-MIKC	MADS-box protein JOINTLESS	J	92.41	229.72	274.98	0.48	199.037							D0;D3C;D3L
TR106360|c0_g1	AT1G62990	HB-KNOX	Homeobox protein knotted-1-like 7	KNAT7 IRX11 At1g62990 F16P17.16	24.01	90.53	80.5	0.55	65.0133							D3C
TR61775|c0_g1	AT3G23690	bHLH	Transcription factor bHLH78	BHLH78 CIB2 EN86 At5g48560 K15N18.2	52.12	79.47	93.06	0.28	74.8833							D3L
TR104378|c0_g1	AT4G27900	Others	Zinc finger protein CONSTANS-LIKE 5	COL5 At5g57660 MRI1.1	0.8	12.25	0.54	1.48	4.53	DEG	3CvL_dn				3CvL_dn
TR115162|c0_g4	AT4G27900	Others	Zinc finger protein CONSTANS-LIKE 5	COL5 At5g57660 MRI1.1	37.07	45.29	113.88	0.64	65.4133							D3L
TR77259|c0_g1	AT5G57660	C2C2-CO-like	Zinc finger protein CONSTANS-LIKE 5	COL5 At5g57660 MRI1.1	34.06	61.83	116.73	0.59	70.8733							D3L
TR89329|c0_g1	AT5G54680	bHLH	Transcription factor ILR3	ILR3 BHLH105 EN133 At5g54680 K5F14.2	54.16	83.22	112.62	0.35	83.3333							D3L
TR56224|c0_g1	AT5G41570	WRKY	Probable WRKY transcription factor 24	WRKY24 At5g41570 MBK23.9	0	16.6	1.59	1.51	6.06333	DEG	0v3C_up	Y	0v3C_up
TR74218|c0_g1	AT1G17950	MYB	Transcription factor MYB44	MYB44 MYBR1 At5g67300 K8K14.2	0.96	27.11	8.28	1.11	12.1167	DEG	0v3C_up	Y	0v3C_up
TR57694|c0_g2	AT1G68200	C3H	Zinc finger CCCH domain-containing protein 15	At1g68200 T22E19.17	6.2	72.17	62.72	0.76	47.03	DEG	0v3C_up	Y	0v3C_up
TR86572|c0_g1	AT4G27230	CCAAT/ NF-Y	Probable histone H2A.1	At1g51060 F23H24.9	2.83	159.9	46.72	1.16	69.8167	DEG	0v3C_up;0v3L_up	Y	0v3C_up	0v3L_up		D3C
TR86572|c0_g2	AT4G27230	CCAAT/ NF-Y	Probable histone H2A.1	At1g51060 F23H24.9	0	0	44.92	1.73	14.9733	DEG	0v3L_up;3CvL_up	Y		0v3L_up	3CvL_up
TR86572|c0_g3	AT4G27230	CCAAT/ NF-Y	Probable histone H2A.1	At1g51060 F23H24.9	240.32	0	0	1.73	80.1067	DEG	0v3C_dn;0v3L_dn	Y	0v3C_dn	0v3L_dn		D0
TR63213|c0_g1	AT5G15845	Others	Zinc finger protein CONSTANS-LIKE 2	COL2 At3g02380 F11A12.106 F11A12.7 F16B3.2	30.61	21.4	146.48	1.05	66.1633							D3L
TR110476|c0_g1	AT1G10200	LIM	LIM domain-containing protein WLIM1 {ECO:0000305}	WLIM1 At1g10200 F14N23.8	40.58	102.51	79.47	0.42	74.1867							D3C
TR80275|c0_g1	AT4G04890	HB-HD-ZIP	Homeobox-leucine zipper protein HDG2	HDG2 HDGL2-2 At1g05230 YUP8H12.16	0	10.64	0	1.73	3.54667	DEG	3CvL_dn				3CvL_dn
TR49359|c0_g1	AT1G19350	BES1	BES1/BZR1 homolog protein 2	BEH2 At4g36780 AP22.34 C7A10_580	53.77	32.27	99.86	0.56	61.9667							D3L
TR60277|c0_g1	AT2G35020	bHLH	UDP-N-acetylglucosamine diphosphorylase 1	GLCNAC1PUT1 At1g31070 F17F8.1	51.8	159.72	121.84	0.49	111.12							D3C;D3L
TR50902|c1_g3	AT1G53320	TUB	Tubby-like F-box protein 7	TULP7 At1g53320 F12M16.22	61.87	83.03	97.83	0.22	80.91							D3L
TR90090|c0_g3	AT5G19910	SOH1	Mediator of RNA polymerase II transcription subunit 31	MED31 MED31_1 At5g19910 F28I16.60	0	11.44	20.57	0.97	10.67	DEG	0v3C_up;0v3L_up	Y	0v3C_up	0v3L_up
TR90090|c0_g2	AT5G19910	SOH1	Mediator of RNA polymerase II transcription subunit 31	MED31 MED31_1 At5g19910 F28I16.60	16.58	15.03	0	0.87	10.5367	DEG	0v3L_dn;3CvL_dn	Y		0v3L_dn	3CvL_dn
TR31014|c0_g1	AT1G29860	WRKY	Probable WRKY transcription factor 28	WRKY28 At4g18170 F15J5.1 T9A21.10	1.14	23.96	9.11	1.02	11.4033	DEG	0v3C_up	Y	0v3C_up
TR79193|c1_g1	AT5G16680	PHD	Bromodomain adjacent to zinc finger domain protein 1A	baz1a acf1	112.78	27.54	24.42	0.91	54.9133							D0
TR71851|c6_g1	AT1G14920	GRAS	DELLA protein GAI1	GAI1	74.35	67.14	150.49	0.47	97.3267							D0;D3L
TR107106|c0_g1	AT1G63910	MYB	Transcription factor MYB86	MYB86 MYB4 At5g26660 F21E10.4	1.13	46.79	12.5	1.18	20.14	DEG	0v3C_up	Y	0v3C_up
TR35071|c0_g1	AT4G01680	MYB	Transcription factor MYB86	MYB86 MYB4 At5g26660 F21E10.4	52.67	101.3	86.23	0.31	80.0667							D3C
TR1745|c0_g1	AT1G26960	HB-HD-ZIP	Homeobox-leucine zipper protein ATHB-23	ATHB-23 At1g26960 T2P11.15	25.72	86.56	140.74	0.68	84.34							D3L
TR56603|c0_g1	AT2G46790	Pseudo ARR-B	Two-component response regulator-like APRR9	APRR9 At2g46790 F19D11.7	18.73	0.97	10.7	0.88	10.1333	DEG	0v3C_dn	Y	0v3C_dn
TR107958|c0_g1	AT1G08970	CCAAT/ NF-Y	Nuclear transcription factor Y subunit C-9	NFYC9 HAP5C At1g08970 F7G19.16	37.76	104.17	55.32	0.52	65.75							D3C
TR68180|c0_g1	AT1G78080	AP2/ERF-ERF	Ethylene-responsive transcription factor RAP2-4	RAP2-4 ERF059 At1g78080 F28K19.29 T11I11.1	58.44	55.1	121.89	0.48	78.4767							D3L
TR41951|c0_g1	AT5G43850	Tify	Protein TIFY 4B	TIFY4B PPD2 At4g14720 dl3400c FCAALL.297	117.92	90.94	84.18	0.18	97.68							D0;D3C
TR87239|c0_g2	AT4G33330	MYB-related	UDP-glucuronate:xylan alpha-glucuronosyltransferase 2	GUX2 PGSIP3 At4g33330/At4g33340 F17M5.90/F17M5.100	20.54	132.3	83.91	0.71	78.9167							D3C
TR54525|c1_g1	AT3G02940	MYB	Transcription factor MYB39	MYB39 FCA0 At4g17785 dl4925c	2.25	33.55	7.51	1.16	14.4367	DEG	0v3C_up	Y	0v3C_up
TR100930|c0_g1	AT5G16770	MYB	Transcription factor MYB39	MYB39 FCA0 At4g17785 dl4925c	0	15.46	2.63	1.37	6.03	DEG	0v3C_up	Y	0v3C_up
TR48779|c0_g1	AT2G26580	C2C2-YABBY	Axial regulator YABBY 5	YAB5 At2g26580 T9J22.25	1.53	0	9.25	1.38	3.59333	DEG	3CvL_up				3CvL_up
TR67895|c0_g1	AT5G06800	GARP-G2-like	Protein PHR1-LIKE 1	PHL1 At5g29000 F3F24.100	0	17.25	0	1.73	5.75	DEG	0v3C_up;3CvL_dn	Y	0v3C_up		3CvL_dn
TR67895|c0_g2	AT5G06800	GARP-G2-like	Protein PHR1-LIKE 1	PHL1 At5g29000 F3F24.100	0	22.28	30.73	0.9	17.67	DEG	0v3C_up;0v3L_up	Y	0v3C_up	0v3L_up
TR67895|c0_g3	AT5G06800	GARP-G2-like	Protein PHR1-LIKE 1	PHL1 At5g29000 F3F24.100	27.31	0	0	1.73	9.10333	DEG	0v3C_dn;0v3L_dn	Y	0v3C_dn	0v3L_dn
TR71257|c0_g2	AT2G46770	NAC	NAC domain-containing protein 43	NAC043 EMB2301 NST1 At2g46770 F19D11.5	30.61	157.72	143.84	0.63	110.723							D3C;D3L
TR32769|c0_g1	AT5G43175	bHLH	Transcription factor bHLH85	BHLH85 EN115 At4g33880 F17I5.70	0.15	0.93	9.44	1.47	3.50667	DEG	0v3L_up	Y		0v3L_up
TR50844|c3_g4	AT4G28530	NAC	NAC domain-containing protein 21/22	NAC021 NAC022 NAC1 At1g56010 F14J16.32 T6H22.19	0.83	16.86	2.61	1.3	6.76667	DEG	0v3C_up	Y	0v3C_up
TR100501|c0_g1	AT2G01570	GRAS	DELLA protein GAI	GAI	68.45	74.95	85.36	0.11	76.2533							D0
TR45362|c1_g1	AT1G76900	TUB	Tubby-like F-box protein 8	TULP8 TULP1 Os05g0437900 LOC_Os05g36190 OJ1058_F05.11 OsJ_017918 OsJ_18676 OSJNBb0042J17.6	96.71	110.93	108.04	0.07	105.227							D0;D3C;D3L
TR89334|c1_g1	AT1G01060	MYB-related	Protein LHY	LHY At1g01060 T25K16.6	0.45	1.37	160.16	1.7	53.9933	DEG	0v3L_up;3CvL_up	Y		0v3L_up	3CvL_up	D3L
TR116533|c0_g1	AT1G28470	NAC	NAC domain-containing protein 8	SOG1 NAC008 At1g25580 F14G11.2 F2J7.1	4.11	59.75	6.52	1.34	23.46	DEG	0v3C_up;3CvL_dn	Y	0v3C_up		3CvL_dn
TR70086|c1_g1	AT5G19790	AP2/ERF-ERF	Ethylene-responsive transcription factor RAP2-11	RAP2-11 ERF002 At5g19790 T29J13.210	1.57	0	8.91	1.36	3.49333	DEG	3CvL_up				3CvL_up
TR108072|c0_g2	AT2G46020	SNF2	ATP-dependent helicase BRM	BRM CHR2 At2g46020 F4I18 T3F17.33	0	28.04	0	1.73	9.34667	DEG	3CvL_dn				3CvL_dn
TR115933|c0_g1	AT3G54810	C2C2-GATA	GATA transcription factor 11	GATA11 At1g08010 T6D22.28	4.54	1.22	16.88	1.09	7.54667	DEG	3CvL_up				3CvL_up
TR93765|c0_g1	AT5G02810	Pseudo ARR-B	Two-component response regulator-like PRR95	PRR95 Os09g0532400 LOC_Os09g36220 OJ1254_E07.28 OsJ_30112 P0515E01.13	51.22	5.87	36.58	0.74	31.2233	DEG	0v3C_dn	Y	0v3C_dn
TR57091|c0_g1	AT1G55760	TRAF	BTB/POZ domain-containing protein At1g55760	At1g55760 F20N2.15	33.37	134.15	75.06	0.63	80.86							D3C
TR38602|c0_g1	AT3G42790	Alfin-like	PHD finger protein ALFIN-LIKE 5	AL5 At5g20510 F7C8.100	56.63	49.26	0	0.87	35.2967	DEG	0v3L_dn;3CvL_dn	Y		0v3L_dn	3CvL_dn
TR38602|c0_g2	AT3G42790	Alfin-like	PHD finger protein ALFIN-LIKE 5	AL5 At5g20510 F7C8.100	0	0	52.85	1.73	17.6167	DEG	0v3L_up;3CvL_up	Y		0v3L_up	3CvL_up
TR74135|c0_g2	AT5G20510	Alfin-like	PHD finger protein ALFIN-LIKE 5	AL5 At5g20510 F7C8.100	0	0	24.53	1.73	8.17667	DEG	0v3L_up;3CvL_up	Y		0v3L_up	3CvL_up
TR74135|c0_g1	AT5G20510	Alfin-like	PHD finger protein ALFIN-LIKE 5	AL5 At5g20510 F7C8.100	0	15.41	0	1.73	5.13667	DEG	3CvL_dn				3CvL_dn
TR110503|c1_g3	AT1G48500	Tify	Protein TIFY 6A	TIFY6A JAZ4 At1g48500 T1N15.11	44.98	87.02	107.99	0.4	79.9967							D3L
TR94999|c0_g2	AT3G28470	MYB	Protein ODORANT1	ODO1	0	5.26	0	1.73	1.75333	DEG	3CvL_dn				3CvL_dn
TR87239|c0_g1	AT4G22680	MYB	Protein ODORANT1	ODO1	4.07	112.7	21.34	1.27	46.0367	DEG	0v3C_up	Y	0v3C_up			D3C
TR77288|c0_g1	AT4G22680	MYB	Protein ODORANT1	ODO1	2.02	158.76	21.26	1.41	60.68	DEG	0v3C_up	Y	0v3C_up			D3C
TR77306|c0_g1	AT1G77450	NAC	NAC domain-containing protein 2	NAC002 ATAF1 At1g01720 T1N6.12	48.84	96.57	161.93	0.55	102.447							D3C;D3L
TR94867|c2_g2	AT5G63790	NAC	NAC domain-containing protein 2	NAC002 ATAF1 At1g01720 T1N6.12	69.8	36.3	151.96	0.69	86.02							D0;D3L
TR112547|c1_g3	AT3G13540	MYB	Transcription repressor MYB5	MYB5 M2 At3g13540 MRP15.2	190.67	141.41	212.08	0.2	181.387							D0;D3C;D3L
TR99280|c0_g1	AT3G23050	AUX/IAA	Auxin-responsive protein IAA14	IAA14 SLR1 At4g14550 dl3315c FCAALL.254	523.74	606.65	863.86	0.27	664.75							D0;D3C;D3L
TR52013|c0_g1	AT4G14550	AUX/IAA	Auxin-responsive protein IAA14	IAA14 SLR1 At4g14550 dl3315c FCAALL.254	30.98	65.44	128.15	0.66	74.8567							D3L
TR109857|c1_g1	AT5G65670	AUX/IAA	Auxin-responsive protein IAA11	IAA11 At4g28640 T5F17.90	48.38	30.62	100.75	0.61	59.9167							D3L
TR45532|c2_g1	AT2G22670	AUX/IAA	Auxin-responsive protein IAA9	IAA9 At5g65670 F6H11.210 MPA24.1	213.84	311.57	317.03	0.21	280.813							D0;D3C;D3L
TR37978|c0_g1	AT2G22670	AUX/IAA	Auxin-responsive protein IAA9	IAA9 At5g65670 F6H11.210 MPA24.1	52.68	95.72	57.47	0.34	68.6233							D3C
TR40302|c3_g1	AT4G14560	AUX/IAA	Auxin-responsive protein IAA3	IAA3 SHY2 At1g04240 F19P19.32	245.22	146.55	309.99	0.35	233.92							D0;D3C;D3L
TR106167|c0_g1	AT1G32540	C2C2-LSD	Protein LSD1	LSD1 Os08g0159500 LOC_Os08g06280 OsJ_26122	49.33	41.35	142.53	0.72	77.7367							D3L
TR101075|c1_g1	AT4G16780	HB-HD-ZIP	Homeobox-leucine zipper protein HAT4	HAT4 ATHB-2 At4g16780 dl4415w FCAALL.101	117.05	27.47	91.46	0.59	78.66							D0
TR7348|c0_g1	AT1G20693	HMG	High mobility group B protein 3	HMGB3 HMG1 HMGB2 HMGBETA2 NFD03 NFD3 At1g20696 F2D10	75.42	105.18	97.08	0.17	92.56							D0;D3C;D3L
TR53772|c0_g2	AT1G20696	HMG	High mobility group B protein 3	HMGB3 HMG1 HMGB2 HMGBETA2 NFD03 NFD3 At1g20696 F2D10	0	66.93	0	1.73	22.31	DEG	0v3C_up;3CvL_dn	Y	0v3C_up		3CvL_dn
TR53772|c0_g3	AT1G20696	HMG	High mobility group B protein 3	HMGB3 HMG1 HMGB2 HMGBETA2 NFD03 NFD3 At1g20696 F2D10	78.75	53.8	110.52	0.35	81.0233							D0;D3L
TR71670|c1_g1	AT5G11060	HB-KNOX	Homeobox protein knotted-1-like 3	KNAT3 At5g25220 F21J6.18	114.57	160.9	287.81	0.48	187.76							D0;D3C;D3L
TR58194|c0_g1	AT3G12050	HB-HD-ZIP	Homeobox-leucine zipper protein HAT14	HAT14 At5g06710 MPH15.6	249.55	35.71	28.3	1.2	104.52	DEG	0v3L_dn	Y		0v3L_dn		D0
TR80975|c0_g1	AT1G62990	HB-KNOX	Homeobox protein HD1	HD1	0.74	15.09	6.77	0.96	7.53333	DEG	0v3C_up	Y	0v3C_up
TR53459|c0_g1	AT3G16770	AP2/ERF-ERF	Ethylene-responsive transcription factor RAP2-3	RAP2-3 EBP ERF072 At3g16770 MGL6.1 MGL6.24	42.92	132.7	153.85	0.54	109.823							D3C;D3L
TR42595|c0_g1	AT2G26150	HSF	Heat shock factor protein HSF30	HSF30	195.88	31.02	13.69	1.25	80.1967	DEG	0v3L_dn	Y		0v3L_dn		D0
TR88241|c0_g1	AT1G20696	HMG	HMG1/2-like protein		329.67	577.7	499.57	0.27	468.98							D0;D3C;D3L
TR73518|c0_g1	AT3G20670	CCAAT/ NF-Y	Histone H2AX		80.21	90.55	63.62	0.17	78.1267							D0;D3C
TR50447|c0_g1	AT2G21060	CSD	Glycine-rich protein 2	GRP-2	50.21	45.27	116.93	0.57	70.8033							D3L
TR71913|c0_g4	AT1G75388	bZIP	Ocs element-binding factor 1	OBF1	49.28	87.26	96.61	0.32	77.7167							D3L
TR47701|c2_g1	AT5G06839	bZIP	Transcription factor HBP-1b(c38)		0.4	22.73	3.2	1.39	8.77667	DEG	0v3C_up	Y	0v3C_up
TR68147|c0_g1	AT3G04730	AUX/IAA	Auxin-induced protein AUX28	AUX28	75.16	133.89	116.8	0.28	108.617							D0;D3C;D3L
TR93319|c0_g1	AT2G29060	GRAS	Scarecrow-like protein 33	SCL33 At2g29060 T9I4.14	3.68	0.51	9.1	0.98	4.43	DEG	3CvL_up				3CvL_up
TR93279|c0_g1	AT3G54810	C2C2-GATA	GATA transcription factor 9	GATA9 At4g32890 F26P21.10	77.58	169.39	99.95	0.41	115.64							D0;D3C;D3L
TR50863|c0_g3	AT5G44260	C3H	Zinc finger CCCH domain-containing protein 20	At2g19810 F6F22.16	0.3	3.37	16.59	1.28	6.75333	DEG	0v3L_up	Y		0v3L_up
TR57405|c0_g1	AT2G26150	HSF	Heat stress transcription factor A-2	HSFA2 HSF04 At2g26150 T19L18.4	33.06	0.35	0	1.7	11.1367	DEG	0v3C_dn;0v3L_dn	Y	0v3C_dn	0v3L_dn
TR74174|c0_g1	AT3G15210	AP2/ERF-ERF	Ethylene-responsive transcription factor 4	ERF4 ERF-4 ERF078 RAP2-5 At3g15210 K7L4.1	1.89	0	17.94	1.49	6.61	DEG	3CvL_up				3CvL_up
TR74174|c0_g2	AT3G15210	AP2/ERF-ERF	Ethylene-responsive transcription factor 4	ERF4 ERF-4 ERF078 RAP2-5 At3g15210 K7L4.1	18.9	0.86	0	1.62	6.58667	DEG	0v3C_dn;0v3L_dn	Y	0v3C_dn	0v3L_dn
TR47754|c3_g1	AT1G50410	SNF2	Uncharacterized ATP-dependent helicase C23E6.02	SPBC23E6.02	84.5	1	5.38	1.55	30.2933	DEG	0v3C_dn;0v3L_dn	Y	0v3C_dn	0v3L_dn		D0
TR108448|c0_g3	AT4G34990	MYB	Transcription factor MYB32	MYB32 At4g34990 M4E13.50	23.41	162.11	59.01	0.88	81.51							D3C
TR54552|c0_g1	AT1G20693	HMG	High mobility group B protein 2	HMGB2 HMGB1 HMGBETA1 NFD02 NFD2 At1g20693 F2D10.18	63.6	98.16	52.52	0.33	71.4267							D3C
TR29784|c0_g1	AT3G51880	HMG	High mobility group B protein 1	HMGB1 HMGA HMGALPHA NFD01 NFD1 ORF13 At3g51880 ATEM1.13	67.98	79.82	69.13	0.09	72.31							D0
TR68790|c0_g1	AT3G20770	EIL	Protein ETHYLENE INSENSITIVE 3	EIN3 At3g20770 MOE17.8	78.25	86.19	138.07	0.32	100.837							D0;D3L
TR46301|c2_g2	AT1G01380	MYB-related	Transcription factor CPC	CPC At2g46410 F11C10.10	9.36	0	21.71	1.05	10.3567	DEG	3CvL_up				3CvL_up
TR51430|c1_g2	AT5G28650	WRKY	Probable WRKY transcription factor 21	WRKY21 At2g30590 T06B20.6 T6B20.6	0	5.74	23.23	1.25	9.65667	DEG	0v3L_up	Y		0v3L_up
TR107574|c0_g2	AT2G21320	DBP	B-box zinc finger protein 19 {ECO:0000303|PubMed:19920209}	BBX19 DBB1B STH5 At4g38960 F19H22.60	5.29	7.15	68.32	1.33	26.92	DEG	0v3L_up	Y		0v3L_up
TR44021|c0_g1	AT4G35900	bZIP	Protein FD [Source:UniProtKB/Swiss-Prot;Acc:Q84JK2]		0.56	30.76	6.5	1.27	12.6067	DEG	0v3C_up	Y	0v3C_up
TR104595|c0_g2	AT1G64860	Sigma70-like	RNA polymerase sigma factor sigA [Source:UniProtKB/Swiss-Prot;Acc:O24629]		27.01	59.42	0	1.03	28.81	DEG	0v3L_dn;3CvL_dn	Y		0v3L_dn	3CvL_dn
TR85367|c0_g1		Tify	Protein TIFY 10B	TIFY10B JAZ2 At1g74950 F25A4.8 F9E10.20	90.69	50.38	137.9	0.47	92.99							D0;D3L
TR79544|c0_g1		Tify	Protein TIFY 10B	TIFY10B JAZ2 At1g74950 F25A4.8 F9E10.20	89.47	95.62	178.77	0.41	121.287							D0;D3C;D3L
TR35724|c1_g1		Tify	Protein TIFY 6B	TIFY6B JAI3 JAZ3 At3g17860 MEB5.8	43.08	51.05	152.1	0.74	82.0767							D3L
TR89411|c2_g1		NAC	NAC transcription factor NAM-B2	NAM-B2 GPC-B2	9.51	111.87	34.58	1.03	51.9867	DEG	0v3C_up	Y	0v3C_up			D3C
TR64832|c0_g1	AT1G10470	Others	Two-component response regulator ARR3	ARR3 At1g59940 F23H11.25	0	0.4	0.26	0.92	0.22
TR101211|c0_g1	AT1G74890	Others	Two-component response regulator ARR3	ARR3 At1g59940 F23H11.25	26.7	29.51	16.37	0.29	24.1933
TR31433|c0_g1	AT3G57040	Others	Two-component response regulator ARR6	ARR6 At5g62920 MQB2.220 MQB2.24	3.51	3.73	2.17	0.27	3.13667
TR22245|c0_g1	AT1G13260	AP2/ERF-RAV	AP2/ERF and B3 domain-containing transcription factor RAV1	RAV1 At1g13260 T6J4.2	1.41	0	0	1.73	0.47
TR41360|c3_g1	AT1G13260	AP2/ERF-RAV	AP2/ERF and B3 domain-containing transcription factor RAV1	RAV1 At1g13260 T6J4.2	9.31	3.41	32.08	1.01	14.9333
TR97253|c0_g1	AT1G13260	AP2/ERF-RAV	AP2/ERF and B3 domain-containing transcription factor RAV1	RAV1 At1g13260 T6J4.2	0	0.64	1.23	0.99	0.623333
TR72166|c0_g2	AT1G25560	AP2/ERF-RAV	AP2/ERF and B3 domain-containing transcription factor RAV1	RAV1 At1g13260 T6J4.2	0	0	1	1.73	0.333333
TR72166|c0_g1	AT1G25560	AP2/ERF-RAV	AP2/ERF and B3 domain-containing transcription factor RAV1	RAV1 At1g13260 T6J4.2	0	0	0	0	0
TR81977|c0_g1	AT1G68840	AP2/ERF-RAV	AP2/ERF and B3 domain-containing transcription factor RAV1	RAV1 At1g13260 T6J4.2	0.77	2.15	2.14	0.47	1.68667
TR46682|c0_g3	AT1G67710	GARP-ARR-B	Two-component response regulator ARR2	ARR2 ARP5 At4g16110 dl4095w FCAALL.297	3.13	2.51	2.4	0.15	2.68
TR46682|c0_g1	AT1G67710	GARP-ARR-B	Two-component response regulator ARR2	ARR2 ARP5 At4g16110 dl4095w FCAALL.297	0	0	0	0	0
TR46682|c0_g2	AT2G01760	GARP-ARR-B	Two-component response regulator ARR2	ARR2 ARP5 At4g16110 dl4095w FCAALL.297	0.54	0.43	0	0.88	0.323333
TR60740|c0_g1	AT2G25180	GARP-ARR-B	Two-component response regulator ARR2	ARR2 ARP5 At4g16110 dl4095w FCAALL.297	0.45	2.02	3.75	0.8	2.07333
TR117076|c0_g1	AT3G16857	GARP-ARR-B	Two-component response regulator ARR2	ARR2 ARP5 At4g16110 dl4095w FCAALL.297	0.59	0.47	0.6	0.13	0.553333
TR115122|c0_g3	AT4G16110	GARP-ARR-B	Two-component response regulator ARR2	ARR2 ARP5 At4g16110 dl4095w FCAALL.297	7.89	11.47	13.66	0.26	11.0067
TR104262|c2_g1	AT3G13810	C2H2	Zinc finger protein MAGPIE {ECO:0000303|PubMed:17785527}	MGP IDD3 PSG3 At1g03840 F11M21.23	0	2.3	1.46	0.93	1.25333
TR104287|c0_g1	AT4G02670	C2H2	Zinc finger protein MAGPIE {ECO:0000303|PubMed:17785527}	MGP IDD3 PSG3 At1g03840 F11M21.23	3.94	3.73	5.11	0.17	4.26
TR99210|c0_g1	AT5G44160	C2H2	Zinc finger protein MAGPIE {ECO:0000303|PubMed:17785527}	MGP IDD3 PSG3 At1g03840 F11M21.23	0	1.55	2.16	0.9	1.23667
TR99210|c0_g2	AT5G44160	C2H2	Zinc finger protein MAGPIE {ECO:0000303|PubMed:17785527}	MGP IDD3 PSG3 At1g03840 F11M21.23	0.56	0.79	2.9	0.91	1.41667
TR42938|c0_g3	AT5G66730	C2H2	Zinc finger protein MAGPIE {ECO:0000303|PubMed:17785527}	MGP IDD3 PSG3 At1g03840 F11M21.23	0	0	0	0	0
TR73205|c0_g1	AT1G03790	C3H	Zinc finger CCCH domain-containing protein 2	TZF4 At1g03790 F11M21.28	1.24	0.25	0.39	0.85	0.626667
TR73205|c0_g2	AT1G03790	C3H	Zinc finger CCCH domain-containing protein 2	TZF4 At1g03790 F11M21.28	0	0.25	0.39	0.93	0.213333
TR22873|c0_g1	AT1G03790	C3H	Zinc finger CCCH domain-containing protein 2	TZF4 At1g03790 F11M21.28	0	0	0.52	1.73	0.173333
TR102569|c0_g1	AT1G67100	LOB	LOB domain-containing protein 40	LBD40 ASL37 At1g67100 F5A8.2	2.54	0	0.86	1.14	1.13333
TR95674|c0_g1	AT2G16910	bHLH	Transcription factor ABORTED MICROSPORES	AMS BHLH21 EN48 At2g16910 F12A24.9	1.74	3.77	0.72	0.75	2.07667
TR112925|c0_g2	AT2G27110	FAR1	Protein FAR1-RELATED SEQUENCE 3	FRS3 At2g27110 T20P8.16	1.69	1.56	0.52	0.51	1.25667
TR112925|c0_g1	AT2G27110	FAR1	Protein FAR1-RELATED SEQUENCE 3	FRS3 At2g27110 T20P8.16	3.86	5.45	8.53	0.4	5.94667
TR18791|c0_g1	AT2G41370	TRAF	Regulatory protein NPR5	NPR5 BOP2 At2g41370 F13H10.8	0.86	1.37	0	0.93	0.743333
TR88267|c0_g1	AT2G41370	TRAF	Regulatory protein NPR5	NPR5 BOP2 At2g41370 F13H10.8	0	0	0.66	1.73	0.22
TR82638|c0_g1	AT3G57130	TRAF	Regulatory protein NPR5	NPR5 BOP2 At2g41370 F13H10.8	0	0	0.84	1.73	0.28
TR72240|c0_g1	AT3G57130	TRAF	Regulatory protein NPR5	NPR5 BOP2 At2g41370 F13H10.8	1.99	1.22	1.39	0.26	1.53333
TR39199|c0_g1	AT1G78700	BES1	BES1/BZR1 homolog protein 4	BEH4 At1g78700 F9K20.26	4.7	1.61	6.12	0.56	4.14333
TR51933|c0_g1	AT1G78700	BES1	BES1/BZR1 homolog protein 4	BEH4 At1g78700 F9K20.26	8.18	4.38	12.19	0.47	8.25
TR112501|c1_g1	AT2G18760	SNF2	Protein CHROMATIN REMODELING 8 {ECO:0000303|PubMed:16547115}	CHR8 CSB ERCC6 RAD26 RAD54 At2g18760 MSF3.14	16.19	8.52	17.61	0.35	14.1067
TR118484|c0_g1	AT2G28810	C2C2-Dof	Dof zinc finger protein DOF2.2	DOF2.2 At2g28810 F8N16.10	6.29	5.98	6.83	0.07	6.36667
TR54069|c0_g1	AT2G37590	C2C2-Dof	Dof zinc finger protein DOF2.2	DOF2.2 At2g28810 F8N16.10	5.78	2.96	7.51	0.42	5.41667
TR38749|c0_g1	AT2G39020	GNAT	Probable acetyltransferase NATA1-like	At2g39020 T7F6.19	17.06	27.96	13.76	0.38	19.5933
TR38807|c1_g1	AT1G13960	WRKY	WRKY transcription factor 44	WRKY44 TTG2 At2g37260 F3G5.5	32.03	31.92	52.83	0.31	38.9267
TR38675|c0_g1	AT1G13960	WRKY	WRKY transcription factor 44	WRKY44 TTG2 At2g37260 F3G5.5	27.49	29.64	39.94	0.21	32.3567
TR101024|c0_g2	AT5G56270	WRKY	WRKY transcription factor 44	WRKY44 TTG2 At2g37260 F3G5.5	31.7	62.34	36.31	0.38	43.45
TR92458|c1_g2	AT5G46700	bHLH	Tetraspanin-2	TET2 At2g19580 F3P11.18	9.48	11.67	15.78	0.26	12.31
TR72961|c0_g1	AT2G19640	SET	Histone-lysine N-methyltransferase ASHR2	ASHR2 SDG39 SET39 At2g19640 F3P11.24	7.27	38.43	18.67	0.73	21.4567
TR92495|c0_g1	AT2G02160	C3H	Zinc finger CCCH domain-containing protein 17	At2g02160 F5O4.7	5.06	3.73	3.96	0.17	4.25
TR41170|c0_g1	AT2G02090	SNF2	Protein CHROMATIN REMODELING 19 {ECO:0000303|PubMed:16547115}	ETL1 CHR19 At2g02090 F5O4.14	16	19.11	18.98	0.1	18.03
TR41170|c0_g2	AT2G02090	SNF2	Protein CHROMATIN REMODELING 19 {ECO:0000303|PubMed:16547115}	ETL1 CHR19 At2g02090 F5O4.14	1.64	0.95	1.12	0.29	1.23667
TR56599|c0_g1	AT1G03840	C2H2	Protein indeterminate-domain 5, chloroplastic {ECO:0000303|PubMed:16784536}	IDD5 IDZ2 At2g02070 F5O4.16	0	1.09	0	1.73	0.363333
TR56599|c0_g2	AT1G03840	C2H2	Protein indeterminate-domain 5, chloroplastic {ECO:0000303|PubMed:16784536}	IDD5 IDZ2 At2g02070 F5O4.16	0	0	0.69	1.73	0.23
TR49917|c4_g3	AT2G24260	bHLH	Transcription factor bHLH66	BHLH66 EN95 At2g24260 F27D4.17	3.94	3.41	8.03	0.49	5.12667
TR49917|c2_g1	AT2G24260	bHLH	Transcription factor bHLH66	BHLH66 EN95 At2g24260 F27D4.17	4.38	3.93	7.75	0.39	5.35333
TR49917|c4_g4	AT2G24260	bHLH	Transcription factor bHLH66	BHLH66 EN95 At2g24260 F27D4.17	2.52	5.09	21.62	1.06	9.74333
TR83406|c0_g1	AT1G32810	PHD	PHD finger protein At2g01810	At2g01810 T8O11.2	8.49	8.9	14.38	0.31	10.59
TR42389|c0_g1	AT2G18500	OFP	Transcription repressor OFP7	OFP7 At2g18500 F24H14.15	17.03	1.36	4.17	1.11	7.52
TR57983|c0_g1	AT5G19650	OFP	Transcription repressor OFP7	OFP7 At2g18500 F24H14.15	0.64	0	1.29	1	0.643333
TR70093|c0_g2	AT1G52150	HB-HD-ZIP	Homeobox-leucine zipper protein ATHB-15	ATHB-15 CNA ICU4 At1g52150 F5F19.21 F9I5.18	0	1.89	1.73	0.87	1.20667
TR54059|c0_g1	AT1G52150	HB-HD-ZIP	Homeobox-leucine zipper protein ATHB-15	ATHB-15 CNA ICU4 At1g52150 F5F19.21 F9I5.18	3.13	1.07	1.13	0.66	1.77667
TR70093|c0_g1	AT1G52150	HB-HD-ZIP	Homeobox-leucine zipper protein ATHB-15	ATHB-15 CNA ICU4 At1g52150 F5F19.21 F9I5.18	20.53	27.24	36.8	0.29	28.19
TR43703|c0_g1	AT1G52150	HB-HD-ZIP	Homeobox-leucine zipper protein ATHB-15	ATHB-15 CNA ICU4 At1g52150 F5F19.21 F9I5.18	1.27	0.29	1.46	0.62	1.00667
TR81762|c0_g1	AT1G52150	HB-HD-ZIP	Homeobox-leucine zipper protein ATHB-15	ATHB-15 CNA ICU4 At1g52150 F5F19.21 F9I5.18	12.2	17.61	14.97	0.18	14.9267
TR65555|c0_g1	AT1G52150	HB-HD-ZIP	Homeobox-leucine zipper protein ATHB-15	ATHB-15 CNA ICU4 At1g52150 F5F19.21 F9I5.18	5.18	2.3	5.53	0.41	4.33667
TR33961|c0_g1	AT1G52150	HB-HD-ZIP	Homeobox-leucine zipper protein ATHB-15	ATHB-15 CNA ICU4 At1g52150 F5F19.21 F9I5.18	0.46	0.91	0.92	0.34	0.763333
TR77473|c0_g1	AT4G32880	HB-HD-ZIP	Homeobox-leucine zipper protein ATHB-15	ATHB-15 CNA ICU4 At1g52150 F5F19.21 F9I5.18	0	0.73	0.93	0.88	0.553333
TR112924|c0_g1	AT5G60450	B3-ARF	Auxin response factor 4	ARF4 At5g60450 MUF9.8	14.47	14.54	18.09	0.13	15.7
TR106557|c0_g1	AT5G60450	B3-ARF	Auxin response factor 4	ARF4 At5g60450 MUF9.8	5.67	3.48	22.91	1	10.6867
TR113378|c0_g1	AT5G60450	B3-ARF	Auxin response factor 4	ARF4 At5g60450 MUF9.8	2.81	1.46	12.58	1.08	5.61667
TR59437|c0_g1	AT5G60450	B3-ARF	Auxin response factor 4	ARF4 At5g60450 MUF9.8	0.61	0.48	1.23	0.52	0.773333
TR118641|c0_g1	AT1G19220	B3-ARF	Auxin response factor 6	ARF6 At1g30330 T4K22.6	2.48	0.69	2.81	0.57	1.99333
TR54240|c0_g1	AT1G19220	B3-ARF	Auxin response factor 6	ARF6 At1g30330 T4K22.6	0	0	0	0	0
TR50069|c0_g1	AT1G30330	B3-ARF	Auxin response factor 6	ARF6 At1g30330 T4K22.6	0.4	0	2.42	1.38	0.94
TR35224|c0_g1	AT1G30330	B3-ARF	Auxin response factor 6	ARF6 At1g30330 T4K22.6	0.42	0.67	1.12	0.48	0.736667
TR79189|c1_g2	AT1G30330	B3-ARF	Auxin response factor 6	ARF6 At1g30330 T4K22.6	12.15	9.69	23.1	0.48	14.98
TR42561|c0_g3	AT3G04580	Others	Protein EIN4	EIN4 At3g04580 F7O18.5	0	0.69	0	1.73	0.23
TR41136|c1_g2	AT3G04580	Others	Protein EIN4	EIN4 At3g04580 F7O18.5	15.51	10.28	17.99	0.27	14.5933
TR45532|c0_g2	AT2G22670	AUX/IAA	Auxin-responsive protein IAA27	IAA27 PAP2 At4g29080 F19B15.110	3.02	5.12	6.69	0.37	4.94333
TR45532|c0_g1	AT2G22670	AUX/IAA	Auxin-responsive protein IAA27	IAA27 PAP2 At4g29080 F19B15.110	12.8	24.38	33.25	0.44	23.4767
TR38988|c0_g1	AT3G17600	AUX/IAA	Auxin-responsive protein IAA27	IAA27 PAP2 At4g29080 F19B15.110	8.58	10.39	23.2	0.57	14.0567
TR1924|c0_g1	AT4G29080	AUX/IAA	Auxin-responsive protein IAA27	IAA27 PAP2 At4g29080 F19B15.110	1	0.4	1.01	0.43	0.803333
TR47723|c2_g1	AT4G02020	SET	Histone-lysine N-methyltransferase EZA1	EZA1 SDG10 SET10 SWN At4g02020 T10M13.3	10.22	11.85	22.71	0.45	14.9267
TR98059|c0_g2	AT4G02680	TRAF	ETO1-like protein 1	EOL1 At4g02680 T10P11.24	7.42	2.76	6.26	0.44	5.48
TR30361|c0_g1	AT2G03340	WRKY	Probable WRKY transcription factor 3	WRKY3 At2g03340 T4M8.23	1.5	1.34	0.57	0.44	1.13667
TR63711|c0_g1	AT3G01080	WRKY	Probable WRKY transcription factor 3	WRKY3 At2g03340 T4M8.23	1.91	12.92	6.53	0.78	7.12
TR87640|c0_g2	AT2G46510	bHLH	Transcription factor ABA-INDUCIBLE bHLH-TYPE	AIB BHLH17 EN35 At2g46510 F13A10.4	10.55	4.72	7.8	0.38	7.69
TR40789|c0_g1	AT2G46530	B3-ARF	Auxin response factor 11	ARF11 At2g46530 F11C10.34 F13A10.6	0	2.22	2.81	0.88	1.67667
TR40789|c0_g2	AT2G46530	B3-ARF	Auxin response factor 11	ARF11 At2g46530 F11C10.34 F13A10.6	2.41	0	1.22	1	1.21
TR38097|c0_g1	AT3G61830	B3-ARF	Auxin response factor 11	ARF11 At2g46530 F11C10.34 F13A10.6	3.79	2.22	5.35	0.41	3.78667
TR58062|c0_g2	AT3G61830	B3-ARF	Auxin response factor 11	ARF11 At2g46530 F11C10.34 F13A10.6	10.92	11.55	10.51	0.05	10.9933
TR40789|c1_g1	AT4G23980	B3-ARF	Auxin response factor 11	ARF11 At2g46530 F11C10.34 F13A10.6	14.4	16.83	26.18	0.33	19.1367
TR58062|c0_g3	AT4G23980	B3-ARF	Auxin response factor 11	ARF11 At2g46530 F11C10.34 F13A10.6	0	0	0.63	1.73	0.21
TR35280|c0_g1	AT2G46590	C2C2-Dof	Dof zinc finger protein DOF2.5	DOF2.5 DAG2 At2g46590 F13A10.12	1.09	0.65	1.65	0.44	1.13
TR45056|c0_g1	AT1G75240	zf-HD	Zinc-finger homeodomain protein 6	ZHD6 HB24 At2g18350 T30D6.14	0.67	3.89	0.67	1.07	1.74333
TR51363|c0_g1	AT2G18350	zf-HD	Zinc-finger homeodomain protein 6	ZHD6 HB24 At2g18350 T30D6.14	2.39	1.33	1.36	0.36	1.69333
TR81715|c0_g1	AT3G50890	zf-HD	Zinc-finger homeodomain protein 6	ZHD6 HB24 At2g18350 T30D6.14	2.34	0.93	2.44	0.44	1.90333
TR1368|c0_g1	AT1G43640	TUB	Tubby-like F-box protein 1	TULP1 At1g76900 F22K20.1 F7O12.7	0	0.33	0.42	0.88	0.25
TR57544|c1_g2	AT1G76900	TUB	Tubby-like F-box protein 1	TULP1 At1g76900 F22K20.1 F7O12.7	3.77	0	0	1.73	1.25667
TR57544|c1_g1	AT1G76900	TUB	Tubby-like F-box protein 1	TULP1 At1g76900 F22K20.1 F7O12.7	0	4.1	4.29	0.87	2.79667
TR8033|c0_g1	AT1G76900	TUB	Tubby-like F-box protein 1	TULP1 At1g76900 F22K20.1 F7O12.7	1.74	0	0.44	1.25	0.726667
TR57544|c1_g4	AT1G76900	TUB	Tubby-like F-box protein 1	TULP1 At1g76900 F22K20.1 F7O12.7	0	0	0.7	1.73	0.233333
TR111975|c0_g1	AT5G24120	Sigma70-like	RNA polymerase sigma factor sigE, chloroplastic/mitochondrial	SIGE SIG5 At5g24120 MLE8.4	20.13	18.62	46.79	0.56	28.5133
TR6785|c0_g1	AT5G22290	NAC	Protein NTM1-like 8 {ECO:0000303|PubMed:19704545}	NTL8 At2g27300 F12K2.12	0	0	0.62	1.73	0.206667
TR58125|c0_g1	AT1G70060	Others	Paired amphipathic helix protein Sin3-like 5	SNL5 At1g59890 F23H11.20	6.89	12	11.75	0.28	10.2133
TR51106|c0_g1	AT3G01320	Others	Paired amphipathic helix protein Sin3-like 5	SNL5 At1g59890 F23H11.20	0	1.45	0	1.73	0.483333
TR100606|c0_g2	AT1G13960	WRKY	Probable WRKY transcription factor 4	WRKY4 At1g13960 F16A14.18 F7A19.5	28.24	50.65	35.94	0.3	38.2767
TR51580|c0_g1	AT1G13960	WRKY	Probable WRKY transcription factor 4	WRKY4 At1g13960 F16A14.18 F7A19.5	2.86	6.72	5.27	0.39	4.95
TR5420|c0_g1	AT2G03340	WRKY	Probable WRKY transcription factor 4	WRKY4 At1g13960 F16A14.18 F7A19.5	0	0	0.54	1.73	0.18
TR5420|c0_g2	AT2G03340	WRKY	Probable WRKY transcription factor 4	WRKY4 At1g13960 F16A14.18 F7A19.5	0	0	0	0	0
TR71825|c0_g3	AT2G03340	WRKY	Probable WRKY transcription factor 4	WRKY4 At1g13960 F16A14.18 F7A19.5	9.97	11.63	10.71	0.08	10.77
TR91011|c0_g1	AT4G30935	WRKY	Probable WRKY transcription factor 4	WRKY4 At1g13960 F16A14.18 F7A19.5	6.35	7.31	8.04	0.12	7.23333
TR41202|c0_g1	AT1G14030	SET	[Fructose-bisphosphate aldolase]-lysine N-methyltransferase, chloroplastic	LSMT-L RBCMT At1g14030 F16A14.25 F7A19.12	9.85	13.37	14.4	0.19	12.54
TR42460|c0_g1	AT4G20130	SET	[Fructose-bisphosphate aldolase]-lysine N-methyltransferase, chloroplastic	LSMT-L RBCMT At1g14030 F16A14.25 F7A19.12	17.2	18.01	16.55	0.04	17.2533
TR111492|c0_g2	AT1G15360	AP2/ERF-ERF	Ethylene-responsive transcription factor WIN1	WIN1 ERF001 SHN1 At1g15360 F9L1.31	17.8	4.35	11	0.61	11.05
TR77285|c0_g1	AT1G15360	AP2/ERF-ERF	Ethylene-responsive transcription factor WIN1	WIN1 ERF001 SHN1 At1g15360 F9L1.31	3.01	2.41	4.27	0.29	3.23
TR111983|c0_g1	AT1G15360	AP2/ERF-ERF	Ethylene-responsive transcription factor WIN1	WIN1 ERF001 SHN1 At1g15360 F9L1.31	0	0.88	0	1.73	0.293333
TR111492|c0_g1	AT1G15360	AP2/ERF-ERF	Ethylene-responsive transcription factor WIN1	WIN1 ERF001 SHN1 At1g15360 F9L1.31	14.13	21.78	29.19	0.35	21.7
TR95379|c0_g1	AT1G21700	MYB-related	SWI/SNF complex subunit SWI3C	SWI3C CHB4 At1g21700 F8K7.13	11.47	10.14	13.75	0.15	11.7867
TR51949|c0_g1	AT1G21780	TRAF	BTB/POZ domain-containing protein At1g21780	At1g21780 F8K7.22	33.32	51.36	44.46	0.21	43.0467
TR78489|c0_g1	AT1G75520	SRS	Protein SHORT INTERNODES	SHI At5g66350	0.79	1.06	1.07	0.16	0.973333
TR90504|c0_g1	AT5G66350	SRS	Protein SHORT INTERNODES	SHI At5g66350	4.82	5.33	7.69	0.26	5.94667
TR106374|c0_g2	AT5G66750	SNF2	ATP-dependent DNA helicase DDM1	DDM1 CHA1 CHR1 SOM1 SOM4 At5g66750 MSN2.14	0.46	0.91	0	1	0.456667
TR106374|c0_g1	AT5G66750	SNF2	ATP-dependent DNA helicase DDM1	DDM1 CHA1 CHR1 SOM1 SOM4 At5g66750 MSN2.14	0.46	0	0.81	0.96	0.423333
TR1343|c0_g1	AT5G66750	SNF2	ATP-dependent DNA helicase DDM1	DDM1 CHA1 CHR1 SOM1 SOM4 At5g66750 MSN2.14	0	0.74	0	1.73	0.246667
TR33342|c0_g1	AT1G08465	C2C2-YABBY	Putative axial regulator YABBY 2	YAB2 At1g08465 T27G7.15	10.07	19.09	21.9	0.36	17.02
TR35440|c0_g1	AT1G08465	C2C2-YABBY	Putative axial regulator YABBY 2	YAB2 At1g08465 T27G7.15	20.99	27.55	60.36	0.58	36.3
TR46300|c0_g2	AT1G08465	C2C2-YABBY	Putative axial regulator YABBY 2	YAB2 At1g08465 T27G7.15	6.29	8.53	7.78	0.15	7.53333
TR71627|c0_g1	AT2G41900	C3H	Zinc finger CCCH domain-containing protein 29	At2g40140 T07M07.3 T7M7.3	37.86	21.65	43.11	0.33	34.2067
TR49540|c0_g1	AT2G33860	B3-ARF	Auxin response factor 9	ARF9 At4g23980 T19F6.20 T32A16.150	0	0.74	0.94	0.88	0.56
TR40789|c1_g2	AT4G23980	B3-ARF	Auxin response factor 9	ARF9 At4g23980 T19F6.20 T32A16.150	5.31	1.34	8.96	0.73	5.20333
TR70415|c0_g1	AT4G22070	WRKY	Probable WRKY transcription factor 42	WRKY42 At4g04450 T26N6.6	3.58	0.86	0.73	0.93	1.72333
TR82784|c0_g1	AT4G22070	WRKY	Probable WRKY transcription factor 42	WRKY42 At4g04450 T26N6.6	0	1.53	1.94	0.88	1.15667
TR82784|c0_g3	AT4G22070	WRKY	Probable WRKY transcription factor 42	WRKY42 At4g04450 T26N6.6	1.1	0	0	1.73	0.366667
TR82784|c0_g2	AT4G22070	WRKY	Probable WRKY transcription factor 42	WRKY42 At4g04450 T26N6.6	1.64	0	0	1.73	0.546667
TR78733|c0_g1	AT4G22070	WRKY	Probable WRKY transcription factor 42	WRKY42 At4g04450 T26N6.6	1.82	7.27	3.99	0.63	4.36
TR85944|c1_g1	AT1G07530	GRAS	Scarecrow-like protein 14	SCL14 At1g07530 F22G5.9	13.73	5.09	17.25	0.52	12.0233
TR74322|c0_g1	AT1G07530	GRAS	Scarecrow-like protein 14	SCL14 At1g07530 F22G5.9	9.14	6.52	21.47	0.65	12.3767
TR85944|c0_g1	AT2G29060	GRAS	Scarecrow-like protein 14	SCL14 At1g07530 F22G5.9	21.98	19.58	31.94	0.27	24.5
TR80749|c0_g1	AT2G37650	GRAS	Scarecrow-like protein 14	SCL14 At1g07530 F22G5.9	2.39	4.79	9.85	0.67	5.67667
TR58253|c0_g1	AT4G04260	PHD	Lysine-specific demethylase PHF2	Phf2 Kiaa0662	4.83	11.83	8.36	0.42	8.34
TR80687|c0_g1	AT4G22140	PHD	Lysine-specific demethylase PHF2	Phf2 Kiaa0662	19.16	33.75	22.54	0.3	25.15
TR53015|c0_g1	AT4G22140	PHD	Lysine-specific demethylase PHF2	Phf2 Kiaa0662	7.94	21	9.57	0.55	12.8367
TR68868|c0_g1	AT4G22140	PHD	Lysine-specific demethylase PHF2	Phf2 Kiaa0662	16.61	27.11	18.31	0.27	20.6767
TR110865|c0_g1	AT4G39100	PHD	Lysine-specific demethylase PHF2	Phf2 Kiaa0662	34.15	18.63	16.88	0.41	23.22
TR47664|c0_g3	AT5G12400	DDT	Nucleosome-remodeling factor subunit NURF301	E(bx) CG32346 CG7022 Nurf301	0.43	0	0	1.73	0.143333
TR47664|c0_g1	AT5G12400	DDT	Nucleosome-remodeling factor subunit NURF301	E(bx) CG32346 CG7022 Nurf301	3.13	3.01	5.94	0.41	4.02667
TR47664|c0_g2	AT5G12400	DDT	Nucleosome-remodeling factor subunit NURF301	E(bx) CG32346 CG7022 Nurf301	0.28	0.59	0	1.02	0.29
TR53442|c0_g1	AT5G22760	DDT	Nucleosome-remodeling factor subunit NURF301	E(bx) CG32346 CG7022 Nurf301	3.64	0.97	0.89	0.85	1.83333
TR55945|c0_g1	AT5G22760	DDT	Nucleosome-remodeling factor subunit NURF301	E(bx) CG32346 CG7022 Nurf301	3.81	0	0.19	1.61	1.33333
TR107131|c0_g1	ATCG01280	SET	Histone-lysine N-methyltransferase SETD1B	SETD1B KIAA1076 KMT2G SET1B	10.12	11.72	9.8	0.1	10.5467
TR70834|c0_g1	AT4G13460	SET	Histone-lysine N-methyltransferase family member SUVH9	SUVH9 SDG22 SET22 At4g13460 T6G15.10	1.88	0	2.28	0.88	1.38667
TR57944|c1_g1	AT4G13460	SET	Histone-lysine N-methyltransferase family member SUVH9	SUVH9 SDG22 SET22 At4g13460 T6G15.10	23.67	28.72	20.72	0.17	24.37
TR57944|c0_g1	AT4G13460	SET	Histone-lysine N-methyltransferase family member SUVH9	SUVH9 SDG22 SET22 At4g13460 T6G15.10	4.09	0.59	3.19	0.69	2.62333
TR57944|c1_g2	AT4G13460	SET	Histone-lysine N-methyltransferase family member SUVH9	SUVH9 SDG22 SET22 At4g13460 T6G15.10	6.39	6.26	7.58	0.11	6.74333
TR51392|c0_g1	AT4G11660	HSF	Heat stress transcription factor B-2b	HSFB2B HSF11 HSF7 At4g11660 T5C23.90	2.81	4.03	5.21	0.3	4.01667
TR87299|c1_g1	AT2G22750	bHLH	Transcription factor bHLH25	BHLH25 EN29 At4g37850 T28I19.130	7.03	21.5	24.11	0.52	17.5467
TR48719|c0_g1	AT2G22750	bHLH	Transcription factor bHLH25	BHLH25 EN29 At4g37850 T28I19.130	0.3	5.94	1.96	1.06	2.73333
TR14309|c0_g1	AT2G22770	bHLH	Transcription factor bHLH25	BHLH25 EN29 At4g37850 T28I19.130	0	0	0	0	0
TR52174|c0_g1	AT2G46510	bHLH	Transcription factor bHLH25	BHLH25 EN29 At4g37850 T28I19.130	24.78	39.81	29.67	0.24	31.42
TR9517|c0_g1	AT4G23800	HMG	High mobility group B protein 13	HMGB13 NFD13 At4g11080 F2P3.3 T22B4.60	0	0.52	1.15	1.03	0.556667
TR84199|c0_g1	AT2G43280	FAR1	Protein FAR1-RELATED SEQUENCE 5	FRS5 At4g38180 F20D10.300	11.88	17.99	19.35	0.24	16.4067
TR71850|c0_g1	AT3G07500	FAR1	Protein FAR1-RELATED SEQUENCE 5	FRS5 At4g38180 F20D10.300	2.62	9.84	2.83	0.81	5.09667
TR64072|c0_g1	AT3G59470	FAR1	Protein FAR1-RELATED SEQUENCE 5	FRS5 At4g38180 F20D10.300	11.64	21.64	18.83	0.3	17.37
TR46124|c1_g11	AT4G08596	FAR1	Protein FAR1-RELATED SEQUENCE 5	FRS5 At4g38180 F20D10.300	0.54	0.36	2.39	1.02	1.09667
TR63657|c0_g1	AT4G12850	FAR1	Protein FAR1-RELATED SEQUENCE 5	FRS5 At4g38180 F20D10.300	6.21	11.95	12.26	0.34	10.14
TR110535|c0_g1	AT4G38180	FAR1	Protein FAR1-RELATED SEQUENCE 5	FRS5 At4g38180 F20D10.300	3.31	4.17	4.8	0.18	4.09333
TR80809|c0_g1	AT4G38180	FAR1	Protein FAR1-RELATED SEQUENCE 5	FRS5 At4g38180 F20D10.300	6.88	4.62	4.64	0.24	5.38
TR4127|c0_g1	AT3G57230	MADS-MIKC	Agamous-like MADS-box protein AGL21	AGL21 At4g37940 F20D10.60	0	0	0.51	1.73	0.17
TR104430|c0_g1	AT3G57230	MADS-MIKC	Agamous-like MADS-box protein AGL21	AGL21 At4g37940 F20D10.60	0.3	0.48	0.15	0.53	0.31
TR104430|c0_g2	AT3G57230	MADS-MIKC	Agamous-like MADS-box protein AGL21	AGL21 At4g37940 F20D10.60	0	0.48	0.15	1.17	0.21
TR108895|c0_g1	AT5G56860	C2C2-GATA	Putative GATA transcription factor 22	GATA22 CGA1 GNL At4g26150 F20B18.260	5.15	2.58	4.61	0.33	4.11333
TR36044|c1_g1	AT5G56860	C2C2-GATA	Putative GATA transcription factor 22	GATA22 CGA1 GNL At4g26150 F20B18.260	13.21	16.76	13.47	0.14	14.48
TR61722|c0_g1	AT4G37650	GRAS	Protein SHORT-ROOT	SHR SGR7 At4g37650 F19F18.140	4.11	0.76	1.8	0.77	2.22333
TR108123|c0_g1	AT2G20110	CPP	Protein tesmin/TSO1-like CXC 5	TCX5 At4g29000 F19B15.30	4.14	3.54	2.95	0.17	3.54333
TR87663|c0_g1	AT4G29000	CPP	Protein tesmin/TSO1-like CXC 5	TCX5 At4g29000 F19B15.30	9.3	8.21	8.28	0.07	8.59667
TR1593|c0_g1	AT4G29000	CPP	Protein tesmin/TSO1-like CXC 5	TCX5 At4g29000 F19B15.30	0	0	0.33	1.73	0.11
TR61499|c0_g2	AT2G33710	AP2/ERF-ERF	Ethylene-responsive transcription factor ERF109	ERF109 At4g34410 F10M10.180	0	1.7	3.99	1.06	1.89667
TR17225|c0_g1	AT1G12610	AP2/ERF-ERF	Dehydration-responsive element-binding protein 1C	DREB1C CBF2 ERF030 At4g25470 M7J2.161	1.36	0	0.23	1.37	0.53
TR14294|c0_g1	AT5G51990	AP2/ERF-ERF	Dehydration-responsive element-binding protein 1C	DREB1C CBF2 ERF030 At4g25470 M7J2.161	1.57	0	1.6	0.87	1.05667
TR100357|c0_g2	AT1G78600	DBP	B-box zinc finger protein 22 {ECO:0000303|PubMed:19920209}	BBX22 DBB3 LZF1 STH3 At1g78600 T30F21.7	15.64	18.43	29.76	0.35	21.2767
TR100109|c0_g1	AT1G78600	DBP	B-box zinc finger protein 22 {ECO:0000303|PubMed:19920209}	BBX22 DBB3 LZF1 STH3 At1g78600 T30F21.7	27.27	11.99	33.53	0.46	24.2633
TR104360|c1_g1	AT3G14020	CCAAT/ NF-Y	Nuclear transcription factor Y subunit A-5	NFYA5 At1g54160 F15I1.26	5.69	0.83	0.26	1.32	2.26
TR63150|c1_g1	AT3G14020	CCAAT/ NF-Y	Nuclear transcription factor Y subunit A-5	NFYA5 At1g54160 F15I1.26	16.29	26.88	47.48	0.52	30.2167
TR81528|c1_g1	AT3G14020	CCAAT/ NF-Y	Nuclear transcription factor Y subunit A-5	NFYA5 At1g54160 F15I1.26	16.16	26.38	45.29	0.5	29.2767
TR72965|c0_g1	AT3G24490	Trihelix	Trihelix transcription factor ASIL1 {ECO:0000305}	ASIL1 At1g54060 F15I1.14	18.76	20.91	27.87	0.21	22.5133
TR32143|c0_g1	AT1G10320	C3H	Zinc finger CCCH domain-containing protein 5	At1g10320 F14N23.20	6.21	5.04	10.73	0.41	7.32667
TR51581|c0_g1	AT1G10240	FAR1	Protein FAR1-RELATED SEQUENCE 11	FRS11 At1g10240 F14N23.12	21.97	28.33	34.48	0.22	28.26
TR35759|c0_g1	AT1G10170	NF-X1	NF-X1-type zinc finger protein NFXL1	NFXL1 At1g10170 F14N23.5	22.7	16.28	15.57	0.22	18.1833
TR56040|c0_g1	AT2G17820	Others	Histidine kinase 1	AHK1 At2g17820 T13L16.16 T17A5	0	0	0.59	1.73	0.196667
TR105326|c0_g1	AT2G17820	Others	Histidine kinase 1	AHK1 At2g17820 T13L16.16 T17A5	0	0.86	0.82	0.87	0.56
TR78829|c0_g1	AT1G04990	C3H	Zinc finger CCCH domain-containing protein ZFN-like		7.23	10.37	18.46	0.48	12.02
TR58908|c0_g1	AT3G02830	C3H	Zinc finger CCCH domain-containing protein ZFN-like		0	0.71	0.9	0.88	0.536667
TR22772|c0_g1	AT3G02830	C3H	Zinc finger CCCH domain-containing protein ZFN-like		0	0.59	1.13	0.99	0.573333
TR109233|c0_g2	AT5G16540	C3H	Zinc finger CCCH domain-containing protein ZFN-like		3.3	4.34	9.5	0.58	5.71333
TR109233|c0_g1	AT5G16540	C3H	Zinc finger CCCH domain-containing protein ZFN-like		0.73	1.3	0.96	0.29	0.996667
TR67893|c0_g1	AT5G16540	C3H	Zinc finger CCCH domain-containing protein ZFN-like		8.6	13.71	21.87	0.45	14.7267
TR57695|c0_g2	AT2G23760	HB-BELL	BEL1-like homeodomain protein 2	BLH2 SAW1 At4g36870 AP22.90 C7A10.490	5.62	9.52	14.33	0.44	9.82333
TR30696|c0_g1	AT2G23760	HB-BELL	BEL1-like homeodomain protein 2	BLH2 SAW1 At4g36870 AP22.90 C7A10.490	11.03	22.73	18.63	0.34	17.4633
TR93247|c0_g1	AT2G23760	HB-BELL	BEL1-like homeodomain protein 2	BLH2 SAW1 At4g36870 AP22.90 C7A10.490	0.38	0.61	1.15	0.55	0.713333
TR82|c0_g1	AT4G36870	HB-BELL	BEL1-like homeodomain protein 2	BLH2 SAW1 At4g36870 AP22.90 C7A10.490	1.06	0	0.54	0.99	0.533333
TR36517|c0_g1	AT4G36870	HB-BELL	BEL1-like homeodomain protein 2	BLH2 SAW1 At4g36870 AP22.90 C7A10.490	2.31	0	3.53	0.92	1.94667
TR57695|c0_g1	AT4G36870	HB-BELL	BEL1-like homeodomain protein 2	BLH2 SAW1 At4g36870 AP22.90 C7A10.490	6.84	10.89	14.52	0.36	10.75
TR71087|c0_g1	AT4G36870	HB-BELL	BEL1-like homeodomain protein 2	BLH2 SAW1 At4g36870 AP22.90 C7A10.490	0	0.78	1.97	1.08	0.916667
TR36712|c0_g1	AT4G36900	AP2/ERF-ERF	Ethylene-responsive transcription factor RAP2-10	RAP2-10 ERF009 At4g36900 AP22.2 C7A10.460	5.75	7.14	3.56	0.33	5.48333
TR112668|c0_g4	AT3G57670	C2H2	Zinc finger protein WIP2	WIP2 NTT At3g57670 F15B8.140	0.25	0.59	1	0.61	0.613333
TR102843|c0_g2	AT3G57670	C2H2	Zinc finger protein WIP2	WIP2 NTT At3g57670 F15B8.140	0.5	0.4	0.25	0.33	0.383333
TR11419|c0_g1	AT3G57670	C2H2	Zinc finger protein WIP2	WIP2 NTT At3g57670 F15B8.140	1.07	0	1.09	0.87	0.72
TR44773|c0_g1	AT3G57670	C2H2	Zinc finger protein WIP2	WIP2 NTT At3g57670 F15B8.140	0.73	0.59	1.49	0.52	0.936667
TR102843|c0_g1	AT3G57670	C2H2	Zinc finger protein WIP2	WIP2 NTT At3g57670 F15B8.140	0.94	0	0.95	0.87	0.63
TR7785|c0_g1	AT3G57670	C2H2	Zinc finger protein WIP2	WIP2 NTT At3g57670 F15B8.140	3.68	0	0	1.73	1.22667
TR72871|c0_g1	AT1G64380	AP2/ERF-ERF	Ethylene-responsive transcription factor ERF062	ERF062 At4g13620 F18A5.10	1.56	4.05	4.49	0.47	3.36667
TR75037|c0_g1	AT1G07640	C2C2-Dof	Dof zinc finger protein DOF3.5	DOF3.5 At3g52440 F22O6_180	3.02	1.85	2.34	0.24	2.40333
TR36006|c0_g2	AT1G21340	C2C2-Dof	Dof zinc finger protein DOF3.5	DOF3.5 At3g52440 F22O6_180	10.56	2.06	10.08	0.63	7.56667
TR45066|c0_g1	AT1G28310	C2C2-Dof	Dof zinc finger protein DOF3.5	DOF3.5 At3g52440 F22O6_180	1.7	4.96	2.14	0.6	2.93333
TR115641|c1_g1	AT4G39410	WRKY	Probable WRKY transcription factor 13	WRKY13 At4g39410 F23K16.40	0	2.4	0.51	1.3	0.97
TR115641|c2_g1	AT4G39410	WRKY	Probable WRKY transcription factor 13	WRKY13 At4g39410 F23K16.40	1.74	8.53	2.92	0.83	4.39667
TR115641|c0_g1	AT4G39410	WRKY	Probable WRKY transcription factor 13	WRKY13 At4g39410 F23K16.40	0.66	1.59	2.36	0.55	1.53667
TR57567|c0_g1	AT3G54810	C2C2-GATA	GATA transcription factor 8	GATA8 At3g54810 F28P10.210 T5N23.3	41.18	44.69	86.09	0.44	57.32
TR36921|c0_g3	AT5G52830	WRKY	Probable WRKY transcription factor 29	WRKY29 At4g23550 F9D16.20	10.94	15.92	18.12	0.25	14.9933
TR101630|c0_g1	AT1G64355	WRKY	Probable WRKY transcription factor 53	WRKY53 At4g23810 F9D16.280	19.02	26.8	18.33	0.22	21.3833
TR53427|c1_g2	AT4G23810	WRKY	Probable WRKY transcription factor 53	WRKY53 At4g23810 F9D16.280	2.44	10.03	7.22	0.58	6.56333
TR53427|c0_g1	AT4G23810	WRKY	Probable WRKY transcription factor 53	WRKY53 At4g23810 F9D16.280	6.52	1.66	1.45	0.89	3.21
TR112661|c0_g2	AT5G24110	WRKY	Probable WRKY transcription factor 53	WRKY53 At4g23810 F9D16.280	0	0	0	0	0
TR92637|c0_g1	AT4G27950	AP2/ERF-ERF	Ethylene-responsive transcription factor CRF4	CRF4 ERF066 At4g27950 T13J8.60	3.25	3.94	4.48	0.16	3.89
TR59078|c0_g1	AT4G27950	AP2/ERF-ERF	Ethylene-responsive transcription factor CRF4	CRF4 ERF066 At4g27950 T13J8.60	0.67	0	0.68	0.87	0.45
TR110587|c0_g1	AT5G53290	AP2/ERF-ERF	Ethylene-responsive transcription factor CRF4	CRF4 ERF066 At4g27950 T13J8.60	1.98	1.9	1.8	0.05	1.89333
TR7739|c0_g1	AT5G53290	AP2/ERF-ERF	Ethylene-responsive transcription factor CRF4	CRF4 ERF066 At4g27950 T13J8.60	0.59	0	0	1.73	0.196667
TR94839|c0_g1	AT4G37740	GRF	Growth-regulating factor 8	GRF8 At4g24150 T19F6.5	2.08	10.54	8.81	0.63	7.14333
TR37924|c0_g1	AT4G24240	WRKY	Probable WRKY transcription factor 7	WRKY7 At4g24240 T22A6.70	7.84	6.25	6.02	0.15	6.70333
TR51951|c0_g1	AT4G24240	WRKY	Probable WRKY transcription factor 7	WRKY7 At4g24240 T22A6.70	16.43	38.58	43.12	0.44	32.71
TR76802|c0_g1	AT4G31550	WRKY	Probable WRKY transcription factor 7	WRKY7 At4g24240 T22A6.70	16.72	18.18	15.37	0.08	16.7567
TR33959|c0_g1	AT4G31550	WRKY	Probable WRKY transcription factor 7	WRKY7 At4g24240 T22A6.70	1.64	13.83	10.15	0.73	8.54
TR87276|c1_g1	AT1G69900	LOB	LOB domain-containing protein 27	LBD27 ASL29 At3g47870 T23J7.200	5.41	5.79	6.85	0.12	6.01667
TR77678|c0_g1	AT5G26210	Alfin-like	Putative transcription elongation factor SPT5 homolog 1	At4g08350 T28D5.40	23.48	32.06	40.74	0.27	32.0933
TR116474|c0_g1	AT5G63260	C3H	Zinc finger CCCH domain-containing protein 43	At3g48440 T29H11.40	27.31	37.55	39.27	0.19	34.71
TR110432|c0_g1	AT5G63260	C3H	Zinc finger CCCH domain-containing protein 43	At3g48440 T29H11.40	20.14	31.56	27.57	0.22	26.4233
TR87841|c0_g1	AT3G48430	C2H2	Lysine-specific demethylase REF6	REF6 JMJ12 PKDM9A At3g48430 T29H11_50	5.34	4.07	5.95	0.19	5.12
TR46433|c6_g3	AT1G36880	FAR1	Protein FAR1-RELATED SEQUENCE 6	FRS6 At1g52520 F6D8.26	6.28	0.93	3.7	0.74	3.63667
TR92652|c0_g1	AT1G52520	FAR1	Protein FAR1-RELATED SEQUENCE 6	FRS6 At1g52520 F6D8.26	3.72	3.32	6.43	0.38	4.49
TR41152|c0_g2	AT1G52520	FAR1	Protein FAR1-RELATED SEQUENCE 6	FRS6 At1g52520 F6D8.26	0.54	1.27	1.13	0.4	0.98
TR47733|c0_g1	AT1G09060	Jumonji	Lysine-specific demethylase JMJ25	JMJ25 IBM1 At3g07610 MLP3.6	16.33	22.79	32.71	0.34	23.9433
TR64321|c0_g2	AT1G11950	Jumonji	Lysine-specific demethylase JMJ25	JMJ25 IBM1 At3g07610 MLP3.6	1.17	1.76	3.15	0.5	2.02667
TR46449|c1_g1	AT1G11950	Jumonji	Lysine-specific demethylase JMJ25	JMJ25 IBM1 At3g07610 MLP3.6	3.91	2.65	1.48	0.45	2.68
TR102431|c0_g1	AT1G11950	Jumonji	Lysine-specific demethylase JMJ25	JMJ25 IBM1 At3g07610 MLP3.6	4.67	3.35	3.77	0.17	3.93
TR102431|c0_g2	AT1G11950	Jumonji	Lysine-specific demethylase JMJ25	JMJ25 IBM1 At3g07610 MLP3.6	0	0	0	0	0
TR110500|c0_g4	AT1G62310	Jumonji	Lysine-specific demethylase JMJ25	JMJ25 IBM1 At3g07610 MLP3.6	4.59	7.19	5.74	0.22	5.84
TR110500|c0_g7	AT1G62310	Jumonji	Lysine-specific demethylase JMJ25	JMJ25 IBM1 At3g07610 MLP3.6	0	0	0.62	1.73	0.206667
TR105299|c0_g1	AT1G62310	Jumonji	Lysine-specific demethylase JMJ25	JMJ25 IBM1 At3g07610 MLP3.6	0.7	0.56	0.71	0.13	0.656667
TR18987|c0_g1	AT3G07610	Jumonji	Lysine-specific demethylase JMJ25	JMJ25 IBM1 At3g07610 MLP3.6	2.31	0.57	0.72	0.8	1.2
TR46449|c1_g2	AT3G07610	Jumonji	Lysine-specific demethylase JMJ25	JMJ25 IBM1 At3g07610 MLP3.6	17.77	12.31	16.11	0.18	15.3967
TR30068|c0_g1	AT3G07610	Jumonji	Lysine-specific demethylase JMJ25	JMJ25 IBM1 At3g07610 MLP3.6	0	0	2.3	1.73	0.766667
TR47658|c0_g2	AT4G00990	Jumonji	Lysine-specific demethylase JMJ25	JMJ25 IBM1 At3g07610 MLP3.6	18.42	19.97	19.14	0.04	19.1767
TR67184|c0_g1	AT4G00990	Jumonji	Lysine-specific demethylase JMJ25	JMJ25 IBM1 At3g07610 MLP3.6	14.36	8.41	13.33	0.26	12.0333
TR87858|c0_g1	AT4G21430	Others	Lysine-specific demethylase JMJ25	JMJ25 IBM1 At3g07610 MLP3.6	5.46	6.03	8.58	0.25	6.69
TR117723|c0_g1	AT5G48250	C2C2-CO-like	Zinc finger protein CONSTANS-LIKE 9	COL9 At3g07650 MLP3.10	13.12	19.69	12.04	0.28	14.95
TR3758|c0_g1	AT3G03760	LOB	LOB domain-containing protein 20	LBD20 ASL21 At3g03760 F20H23.21	0	0.75	0.47	0.93	0.406667
TR46267|c0_g1	AT3G03750	SET	Histone-lysine N-methyltransferase SUVR3	SUVR3 SDG20 SET20 At3g03750 F20H23.22	13.26	16.64	12.55	0.15	14.15
TR34368|c0_g2	AT3G03740	TRAF	BTB/POZ and MATH domain-containing protein 4	BPM4 At3g03740 F20H23.23	26.9	38.18	37.92	0.19	34.3333
TR58146|c1_g1	AT3G23690	bHLH	Transcription factor bHLH62	BHLH62 CIB3 EN85 At3g07340 F21O3.5	8.27	31.85	13.79	0.69	17.97
TR58146|c0_g1	AT3G23690	bHLH	Transcription factor bHLH62	BHLH62 CIB3 EN85 At3g07340 F21O3.5	13.76	10.33	19.47	0.32	14.52
TR88802|c0_g1	AT3G23690	bHLH	Transcription factor bHLH62	BHLH62 CIB3 EN85 At3g07340 F21O3.5	15.45	11.33	6.22	0.42	11
TR99361|c1_g1	AT3G11090	LOB	LOB domain-containing protein 21	LBD21 ASL12 At3g11090 F11B9.5 F9F8.10	2.48	2.96	0.83	0.53	2.09
TR69198|c2_g2	AT3G04930	GeBP	Mediator-associated protein 1	MDAR3 MDAR2 At3g09940 T22K18.25	5.88	4.14	8.32	0.34	6.11333
TR99405|c0_g1	AT3G04930	GeBP	Mediator-associated protein 1	MDAR3 MDAR2 At3g09940 T22K18.25	12.09	17.9	17.92	0.21	15.97
TR108096|c0_g1	AT3G04930	GeBP	Mediator-associated protein 1	MDAR3 MDAR2 At3g09940 T22K18.25	5.64	6.87	7.86	0.16	6.79
TR69198|c1_g1	AT5G28040	GeBP	Mediator-associated protein 1	MDAR3 MDAR2 At3g09940 T22K18.25	36.78	46.2	51.04	0.16	44.6733
TR45302|c0_g1	AT5G40340	GeBP	Mediator-associated protein 1	MDAR3 MDAR2 At3g09940 T22K18.25	18.55	9.77	19.13	0.33	15.8167
TR51430|c1_g1	AT2G30590	WRKY	Probable WRKY transcription factor 39	WRKY39 At3g04670 F7O18.30	8.51	9.63	12.68	0.21	10.2733
TR51430|c0_g1	AT2G30590	WRKY	Probable WRKY transcription factor 39	WRKY39 At3g04670 F7O18.30	9.04	7.09	8.33	0.12	8.15333
TR110423|c0_g1	AT3G04670	WRKY	Probable WRKY transcription factor 39	WRKY39 At3g04670 F7O18.30	13.45	5.23	17.61	0.52	12.0967
TR72755|c0_g1	AT3G61250	MYB	Transcription factor MYB76	MYB76 HAG2 At5g07700 MBK20.16	0	0.44	0.84	0.98	0.426667
TR87048|c0_g1	AT3G01142	MYB-related	Transcription factor MYB28	MYB28 HAG1 PMG1 At5g61420 MFB13.22	3.79	2.01	4.41	0.37	3.40333
TR96962|c0_g1	AT3G46600	GRAS	Scarecrow-like protein 30	SCL30 At3g46600 F12A12.120	0	0	0.59	1.73	0.196667
TR57132|c0_g1	AT3G46600	GRAS	Scarecrow-like protein 30	SCL30 At3g46600 F12A12.120	1.56	1.6	0.45	0.54	1.20333
TR97510|c0_g1	AT3G10760	GARP-G2-like	Transcription factor LUX	LUX PCL1 At3g46640 F12A12.160	1.03	0.41	0	1.08	0.48
TR89491|c0_g1	AT3G10760	GARP-G2-like	Transcription factor LUX	LUX PCL1 At3g46640 F12A12.160	22.91	23.84	2.7	0.72	16.4833
TR67216|c2_g2	AT5G05090	GARP-G2-like	Transcription factor LUX	LUX PCL1 At3g46640 F12A12.160	9.55	17.46	20.08	0.35	15.6967
TR116949|c0_g1	AT3G49940	LOB	LOB domain-containing protein 38	LBD38 ASL40 At3g49940 F3A4.20	1.04	3.33	2.12	0.53	2.16333
TR64444|c0_g1	AT4G37540	LOB	LOB domain-containing protein 38	LBD38 ASL40 At3g49940 F3A4.20	6.68	7.05	8.29	0.11	7.34
TR84203|c0_g1	AT5G67420	LOB	LOB domain-containing protein 38	LBD38 ASL40 At3g49940 F3A4.20	14.45	17.85	33.48	0.46	21.9267
TR63893|c0_g1	AT3G49950	GRAS	Scarecrow-like protein 32	SCL32 At3g49950 F3A4.30	1.38	0	0.7	1	0.693333
TR48340|c0_g1	AT3G49950	GRAS	Scarecrow-like protein 32	SCL32 At3g49950 F3A4.30	2.58	0	0	1.73	0.86
TR15308|c0_g1	AT3G49950	GRAS	Scarecrow-like protein 32	SCL32 At3g49950 F3A4.30	0.99	0	1	0.87	0.663333
TR80088|c0_g1	AT3G49950	GRAS	Scarecrow-like protein 32	SCL32 At3g49950 F3A4.30	1.91	1.02	1.53	0.3	1.48667
TR81565|c0_g1	AT3G60030	SBP	Squamosa promoter-binding-like protein 1	SPL1 At2g47070/At2g47080 F14M4.9/F14M4.10	28.86	37.21	47.43	0.25	37.8333
TR98670|c1_g1	AT3G60030	SBP	Squamosa promoter-binding-like protein 1	SPL1 At2g47070/At2g47080 F14M4.9/F14M4.10	29.42	27.48	52.45	0.38	36.45
TR53491|c1_g1	AT5G63470	CCAAT/ NF-Y	Nuclear transcription factor Y subunit C-1	NFYC1 HAP5A At3g48590 T8P19.100	43.84	59.47	64.98	0.2	56.0967
TR106516|c0_g1	AT5G63470	CCAAT/ NF-Y	Nuclear transcription factor Y subunit C-1	NFYC1 HAP5A At3g48590 T8P19.100	16.05	11.42	18.63	0.24	15.3667
TR95676|c0_g1	AT5G11260	bZIP	Transcription factor HY5	HY5	27.96	26.69	15.13	0.3	23.26
TR71659|c0_g1	AT2G27050	EIL	ETHYLENE INSENSITIVE 3-like 1 protein	EIL1 At2g27050 T20P8.10	42.91	36.29	76.08	0.41	51.76
TR26367|c0_g1	AT2G27050	EIL	ETHYLENE INSENSITIVE 3-like 1 protein	EIL1 At2g27050 T20P8.10	0	0.61	2.32	1.23	0.976667
TR87566|c0_g1	AT2G27050	EIL	ETHYLENE INSENSITIVE 3-like 1 protein	EIL1 At2g27050 T20P8.10	0.92	0.37	2.32	0.84	1.20333
TR39657|c0_g1	AT2G27050	EIL	ETHYLENE INSENSITIVE 3-like 1 protein	EIL1 At2g27050 T20P8.10	0	0	2.75	1.73	0.916667
TR35411|c0_g1	AT5G59820	C2H2	Zinc finger protein ZAT11	ZAT11 At2g37430 F3G5.22	2.14	2.85	1.8	0.24	2.26333
TR115364|c0_g1	AT4G29000	CPP	Protein tesmin/TSO1-like CXC 6	TCX6 At2g20110 T2G17.9	0.36	0	0.36	0.87	0.24
TR68269|c0_g1	AT1G22190	AP2/ERF-ERF	Ethylene-responsive transcription factor ERF053	ERF053 At2g20880 F5H14.15	0.82	0	0.82	0.87	0.546667
TR106458|c0_g1	AT1G22190	AP2/ERF-ERF	Ethylene-responsive transcription factor ERF053	ERF053 At2g20880 F5H14.15	0.7	0.37	1.65	0.73	0.906667
TR107564|c0_g1	AT2G20880	AP2/ERF-ERF	Ethylene-responsive transcription factor ERF053	ERF053 At2g20880 F5H14.15	1.15	3.06	3.68	0.5	2.63
TR52195|c0_g1	AT4G30080	B3-ARF	Auxin response factor 10	ARF10 At2g28350 T1B3.13	1.58	1.26	2.07	0.25	1.63667
TR110890|c2_g4	AT1G68120	BBR-BPC	Protein BASIC PENTACYSTEINE1	BPC1 At2g01930 F23I14.2	18.13	24.68	26.79	0.19	23.2
TR49607|c0_g1	AT1G72210	bHLH	Transcription factor bHLH94	BHLH94 EN16 At1g22490 F12K8.16	0	0	0.32	1.73	0.106667
TR105884|c0_g1	AT3G12910	NAC	Transcription factor JUNGBRUNNEN 1	JUB1 NAC042 At2g43000 F23E6.1	0	0	0	0	0
TR73750|c0_g1	AT2G28500	LOB	LOB domain-containing protein 11	LBD11 ASL7 At2g28500 T17D12.6	2.75	0.2	2.77	0.78	1.90667
TR78437|c0_g1	AT2G28550	AP2/ERF-AP2	Ethylene-responsive transcription factor RAP2-7	RAP2-7 TOE1 At2g28550 T17D12.11	7.34	11.7	10.63	0.23	9.89
TR75225|c0_g2	AT4G36920	AP2/ERF-AP2	Ethylene-responsive transcription factor RAP2-7	RAP2-7 TOE1 At2g28550 T17D12.11	6.34	8.19	12.27	0.34	8.93333
TR60887|c0_g1	AT5G60120	AP2/ERF-AP2	Ethylene-responsive transcription factor RAP2-7	RAP2-7 TOE1 At2g28550 T17D12.11	3.08	3.95	5.05	0.25	4.02667
TR38708|c0_g1	AT2G36890	MYB	Transcription factor RAX2	RAX2 MYB38 At2g36890 T1J8.7	0	0	0	0	0
TR85933|c2_g1	AT2G36890	MYB	Transcription factor RAX2	RAX2 MYB38 At2g36890 T1J8.7	2.89	2.32	0	0.88	1.73667
TR85933|c2_g2	AT3G49690	MYB	Transcription factor RAX2	RAX2 MYB38 At2g36890 T1J8.7	5.58	6.84	2.88	0.4	5.1
TR85933|c1_g1	AT5G57620	MYB	Transcription factor RAX2	RAX2 MYB38 At2g36890 T1J8.7	4.7	8.5	8.17	0.3	7.12333
TR85850|c0_g1	AT3G47620	TCP	Transcription factor TCP11	TCP11 At2g37000 T1J8.18	2.05	1.63	2.59	0.23	2.09
TR89689|c0_g1	AT2G23760	HB-BELL	BEL1-like homeodomain protein 8	BLH8 PNF At2g27990 T1E2.9	0	0	0.54	1.73	0.18
TR86021|c0_g1	AT4G34610	HB-BELL	BEL1-like homeodomain protein 8	BLH8 PNF At2g27990 T1E2.9	1.41	0	1.44	0.87	0.95
TR47729|c3_g1	AT3G58680	MBF1	Multiprotein-bridging factor 1a	MBF1A At2g42680 F14N22.5	2.63	2.1	3.1	0.19	2.61
TR50856|c0_g2	AT2G04740	TRAF	BTB/POZ domain-containing protein At2g04740	At2g04740 F28I8.22	6.47	7.92	6.71	0.11	7.03333
TR50856|c0_g1	AT2G04740	TRAF	BTB/POZ domain-containing protein At2g04740	At2g04740 F28I8.22	0	0	0	0	0
TR30324|c0_g1	AT1G19700	HB-other	BEL1-like homeodomain protein 1	BLH1 EDA29 At2g35940 F11F19.15	1.04	0.83	0.18	0.66	0.683333
TR91765|c0_g1	AT2G35940	HB-BELL	BEL1-like homeodomain protein 1	BLH1 EDA29 At2g35940 F11F19.15	0.92	0	2.79	1.15	1.23667
TR80858|c1_g1	AT2G35940	HB-BELL	BEL1-like homeodomain protein 1	BLH1 EDA29 At2g35940 F11F19.15	11.63	11.12	21.15	0.39	14.6333
TR107982|c0_g1	AT2G35940	HB-BELL	BEL1-like homeodomain protein 1	BLH1 EDA29 At2g35940 F11F19.15	1.08	1.07	1.49	0.2	1.21333
TR29723|c0_g1	AT4G34610	HB-BELL	BEL1-like homeodomain protein 1	BLH1 EDA29 At2g35940 F11F19.15	1.47	5.14	4.44	0.53	3.68333
TR38239|c0_g1	AT4G36870	HB-BELL	BEL1-like homeodomain protein 1	BLH1 EDA29 At2g35940 F11F19.15	31.76	47.15	58.47	0.29	45.7933
TR32154|c0_g1	AT2G05160	C3H	Zinc finger CCCH domain-containing protein 18	At2g05160 F5G3.6	7.69	13.24	16.66	0.36	12.53
TR35061|c0_g1	AT2G16400	HB-BELL	BEL1-like homeodomain protein 7	BLH7 At2g16400 F16F14.10	3.42	20.07	12.15	0.7	11.88
TR57889|c0_g2	AT2G23760	HB-BELL	BEL1-like homeodomain protein 7	BLH7 At2g16400 F16F14.10	5.1	27.57	22.59	0.64	18.42
TR95924|c0_g1	AT2G16485	C3H	Zinc finger CCCH domain-containing protein 19	NERD At2g16485/At2g16480/At2g16470 F16F14	20.18	7.13	19.86	0.47	15.7233
TR46439|c3_g1	AT2G16485	C3H	Zinc finger CCCH domain-containing protein 19	NERD At2g16485/At2g16480/At2g16470 F16F14	14.48	12.7	20.67	0.26	15.95
TR66310|c0_g3	AT2G16485	C3H	Zinc finger CCCH domain-containing protein 19	NERD At2g16485/At2g16480/At2g16470 F16F14	0	0.55	0.7	0.88	0.416667
TR66310|c0_g2	AT2G16485	C3H	Zinc finger CCCH domain-containing protein 19	NERD At2g16485/At2g16480/At2g16470 F16F14	0	0.55	0	1.73	0.183333
TR63795|c0_g1	AT2G16485	C3H	Zinc finger CCCH domain-containing protein 19	NERD At2g16485/At2g16480/At2g16470 F16F14	5.48	1.76	5.03	0.5	4.09
TR66310|c0_g1	AT2G16485	C3H	Zinc finger CCCH domain-containing protein 19	NERD At2g16485/At2g16480/At2g16470 F16F14	1.9	0	0	1.73	0.633333
TR46439|c2_g1	AT2G16485	C3H	Zinc finger CCCH domain-containing protein 19	NERD At2g16485/At2g16480/At2g16470 F16F14	9.97	19.4	23.02	0.39	17.4633
TR47675|c4_g2	AT3G51120	C3H	Zinc finger CCCH domain-containing protein 19	NERD At2g16485/At2g16480/At2g16470 F16F14	14.35	11.04	21.69	0.35	15.6933
TR46439|c1_g1	AT3G51120	C3H	Zinc finger CCCH domain-containing protein 19	NERD At2g16485/At2g16480/At2g16470 F16F14	3.64	3.59	10.63	0.68	5.95333
TR111523|c0_g1	AT3G51120	C3H	Zinc finger CCCH domain-containing protein 19	NERD At2g16485/At2g16480/At2g16470 F16F14	10	4.78	4.56	0.48	6.44667
TR47675|c4_g3	AT3G51120	C3H	Zinc finger CCCH domain-containing protein 19	NERD At2g16485/At2g16480/At2g16470 F16F14	6.34	2.63	6.38	0.42	5.11667
TR55667|c0_g1	AT3G51120	C3H	Zinc finger CCCH domain-containing protein 19	NERD At2g16485/At2g16480/At2g16470 F16F14	1.02	0	0.52	0.99	0.513333
TR38862|c0_g1	AT3G51120	C3H	Zinc finger CCCH domain-containing protein 19	NERD At2g16485/At2g16480/At2g16470 F16F14	1.17	0	0.6	0.99	0.59
TR46439|c0_g1	AT3G51120	C3H	Zinc finger CCCH domain-containing protein 19	NERD At2g16485/At2g16480/At2g16470 F16F14	4.2	3.17	8.35	0.52	5.24
TR81366|c0_g1	AT3G51120	C3H	Zinc finger CCCH domain-containing protein 19	NERD At2g16485/At2g16480/At2g16470 F16F14	0	0	0	0	0
TR99132|c0_g3	AT3G51120	C3H	Zinc finger CCCH domain-containing protein 19	NERD At2g16485/At2g16480/At2g16470 F16F14	0	0.84	0.53	0.93	0.456667
TR87882|c1_g1	AT3G51120	C3H	Zinc finger CCCH domain-containing protein 19	NERD At2g16485/At2g16480/At2g16470 F16F14	15.41	8.73	18.79	0.36	14.31
TR62422|c0_g1	AT2G20570	GARP-G2-like	Transcription activator GLK1	GLK1 GPRI1 At2g20570 F23N11.11	0.6	0.95	0.3	0.53	0.616667
TR78307|c0_g1	AT2G20570	GARP-G2-like	Transcription activator GLK1	GLK1 GPRI1 At2g20570 F23N11.11	19.55	18	89.01	0.96	42.1867
TR81668|c0_g1	AT5G44190	GARP-G2-like	Transcription activator GLK1	GLK1 GPRI1 At2g20570 F23N11.11	0	1.37	0.15	1.48	0.506667
TR81668|c0_g2	AT5G44190	GARP-G2-like	Transcription activator GLK1	GLK1 GPRI1 At2g20570 F23N11.11	0	0	0.15	1.73	0.05
TR81392|c0_g1	AT2G22840	GRF	Ras-related protein RABA5d	RABA5D At2g31680 T9H9.20	0	0	0.81	1.73	0.27
TR87306|c0_g1	AT2G04880	WRKY	WRKY transcription factor 1	WRKY1 ZAP1 At2g04880 F1O13.1 F28I8.34	16.47	24.77	18.53	0.22	19.9233
TR52807|c0_g1	AT1G31320	LOB	LOB domain-containing protein 4	LBD4 ASL6 At1g31320 T19E23.11	0	0	0	0	0
TR80193|c0_g1	AT1G31320	LOB	LOB domain-containing protein 4	LBD4 ASL6 At1g31320 T19E23.11	0	1.2	0	1.73	0.4
TR118904|c0_g1	AT1G26590	C2H2	Zinc finger protein ZAT4	ZAT4 At2g45120 T14P1.7	1.21	5.96	4.87	0.62	4.01333
TR90672|c0_g1	AT4G16610	C2H2	Zinc finger protein ZAT4	ZAT4 At2g45120 T14P1.7	3.22	8.62	4.28	0.53	5.37333
TR86118|c0_g1	AT2G40740	WRKY	WRKY transcription factor 55	WRKY55 At2g40740 T7D17.8	0	0.72	0.91	0.88	0.543333
TR108023|c0_g1	AT1G76110	ARID	High mobility group B protein 9	HMGB9 ARID-HMG1 NFD9 At1g76110 T23E18.4	1.01	3.36	3.24	0.52	2.53667
TR105239|c0_g1	AT1G28520	VOZ	Transcription factor VOZ1	VOZ1 At1g28520 F1K23.24 F3M18.4	0.92	0	0.93	0.87	0.616667
TR115124|c0_g1	AT1G28520	VOZ	Transcription factor VOZ1	VOZ1 At1g28520 F1K23.24 F3M18.4	18.92	21.5	27.68	0.2	22.7
TR8374|c0_g1	AT1G28520	VOZ	Transcription factor VOZ1	VOZ1 At1g28520 F1K23.24 F3M18.4	2.44	0.65	0	1.23	1.03
TR73646|c0_g1	AT1G28520	VOZ	Transcription factor VOZ1	VOZ1 At1g28520 F1K23.24 F3M18.4	24.69	29.82	27.87	0.09	27.46
TR77846|c0_g1	AT1G77250	PHD	Methyl-CpG-binding domain-containing protein 9	MBD9 At3g01460 F4P13.1 T13O15.10	9.87	8.39	10.44	0.11	9.56667
TR110087|c0_g1	AT3G01460	PHD	Methyl-CpG-binding domain-containing protein 9	MBD9 At3g01460 F4P13.1 T13O15.10	0.7	0	0	1.73	0.233333
TR35757|c0_g1	AT3G01460	PHD	Methyl-CpG-binding domain-containing protein 9	MBD9 At3g01460 F4P13.1 T13O15.10	7.81	5.42	3.71	0.36	5.64667
TR10008|c0_g1	AT1G08290	C2H2	Zinc finger protein WIP3	WIP3 At1g08290 T23G18.15	0.48	0	1.22	1.08	0.566667
TR59789|c0_g1	AT3G57670	C2H2	Zinc finger protein WIP3	WIP3 At1g08290 T23G18.15	1.1	0	0.83	0.89	0.643333
TR3738|c0_g1	AT3G57670	C2H2	Zinc finger protein WIP3	WIP3 At1g08290 T23G18.15	0.42	0.66	0.63	0.23	0.57
TR89454|c0_g2	AT1G27660	bHLH	Transcription factor bHLH110	BHLH110 EN59 At1g27660 T22C5.11	3.11	5.13	6.27	0.33	4.83667
TR38291|c0_g1	AT1G20640	RWP-RK	Protein NLP5	NLP5 At1g76350 F15M4.15 T23E18.27	2.12	1.46	3.3	0.41	2.29333
TR112402|c0_g1	AT1G76350	RWP-RK	Protein NLP5	NLP5 At1g76350 F15M4.15 T23E18.27	0	0.8	0	1.73	0.266667
TR36979|c0_g1	AT1G44830	AP2/ERF-ERF	Ethylene-responsive transcription factor ERF012	ERF012 DREB26 At1g21910 T26F17.14	2.66	2.47	3.81	0.24	2.98
TR24712|c0_g1	AT1G44830	AP2/ERF-ERF	Ethylene-responsive transcription factor ERF012	ERF012 DREB26 At1g21910 T26F17.14	0	0.79	0	1.73	0.263333
TR34251|c0_g1	AT5G60480	zf-HD	Zinc-finger homeodomain protein 11	ZHD11 HB29 ZFHD1 At1g69600 F24J1.29	6.25	2.67	3.67	0.44	4.19667
TR59909|c0_g1	AT3G49690	MYB	Transcription factor WER	WER MYB66 At5g14750 T9L3.50	0	0	1.17	1.73	0.39
TR88521|c1_g3	AT5G14750	MYB	Transcription factor WER	WER MYB66 At5g14750 T9L3.50	0	0	2.06	1.73	0.686667
TR88521|c1_g9	AT5G14750	MYB	Transcription factor WER	WER MYB66 At5g14750 T9L3.50	0.32	2.22	0	1.42	0.846667
TR10410|c0_g1	AT5G14750	MYB	Transcription factor WER	WER MYB66 At5g14750 T9L3.50	1.4	0	0	1.73	0.466667
TR67904|c0_g1	AT5G35550	MYB	Transcription factor WER	WER MYB66 At5g14750 T9L3.50	0.86	1.37	1.31	0.24	1.18
TR87977|c0_g2	AT1G52150	HB-HD-ZIP	Homeobox-leucine zipper protein REVOLUTA	REV AVB1 IFL1 At5g60690 MUP24.16	5.45	0	0.51	1.52	1.98667
TR71632|c0_g1	AT5G60690	HB-HD-ZIP	Homeobox-leucine zipper protein REVOLUTA	REV AVB1 IFL1 At5g60690 MUP24.16	9.03	11.01	15.46	0.28	11.8333
TR79337|c0_g1	AT5G60690	HB-HD-ZIP	Homeobox-leucine zipper protein REVOLUTA	REV AVB1 IFL1 At5g60690 MUP24.16	0	0.46	0	1.73	0.153333
TR97921|c0_g1	AT5G60690	HB-HD-ZIP	Homeobox-leucine zipper protein REVOLUTA	REV AVB1 IFL1 At5g60690 MUP24.16	1.74	0.69	0.44	0.72	0.956667
TR71632|c1_g1	AT5G60690	HB-HD-ZIP	Homeobox-leucine zipper protein REVOLUTA	REV AVB1 IFL1 At5g60690 MUP24.16	0	0	0	0	0
TR106400|c0_g1	AT5G60690	HB-HD-ZIP	Homeobox-leucine zipper protein REVOLUTA	REV AVB1 IFL1 At5g60690 MUP24.16	5.42	2.02	2.01	0.62	3.15
TR76528|c0_g1	AT5G60690	HB-HD-ZIP	Homeobox-leucine zipper protein REVOLUTA	REV AVB1 IFL1 At5g60690 MUP24.16	0	0	0.55	1.73	0.183333
TR82781|c0_g1	AT2G38250	Trihelix	Trihelix transcription factor GT-3a	GT-3A GT3A At5g01380 T10O8.90	0.75	0.99	1.26	0.26	1
TR88944|c0_g1	AT1G21450	GRAS	Scarecrow-like protein 1	SCL1 At1g21450 F24J8.8	46.71	56.26	71.15	0.21	58.04
TR99141|c0_g1	AT1G21450	GRAS	Scarecrow-like protein 1	SCL1 At1g21450 F24J8.8	32.11	28.72	19.02	0.26	26.6167
TR93304|c0_g1	AT3G47120	C3H	Zinc finger CCCH domain-containing protein 42	At3g47120 F13I12.170	17.16	15.62	13.14	0.13	15.3067
TR83687|c0_g1	AT1G75520	SRS	Protein SHI RELATED SEQUENCE 1	SRS1 STY1 At3g51060 F24M12.100	0.82	0	0.84	0.87	0.553333
TR51240|c0_g1	AT2G21400	SRS	Protein SHI RELATED SEQUENCE 1	SRS1 STY1 At3g51060 F24M12.100	2.74	2.26	0.92	0.48	1.97333
TR75667|c0_g1	AT3G51120	C3H	Zinc finger CCCH domain-containing protein 44	At3g51120 F24M12.160	2.19	0.87	0.74	0.63	1.26667
TR47675|c4_g1	AT3G51120	C3H	Zinc finger CCCH domain-containing protein 44	At3g51120 F24M12.160	3.57	1.48	4.78	0.51	3.27667
TR47675|c2_g1	AT3G51120	C3H	Zinc finger CCCH domain-containing protein 44	At3g51120 F24M12.160	4.56	2.31	1.88	0.49	2.91667
TR47675|c1_g1	AT3G51120	C3H	Zinc finger CCCH domain-containing protein 44	At3g51120 F24M12.160	1.65	0.44	0.84	0.63	0.976667
TR99132|c0_g2	AT3G51120	C3H	Zinc finger CCCH domain-containing protein 44	At3g51120 F24M12.160	3.66	0.32	0.82	1.13	1.6
TR68822|c0_g3	AT3G51470	DBP	Probable protein phosphatase 2C 47	At3g51470 F26O13.110	4.38	5.51	8.47	0.35	6.12
TR29946|c0_g1	AT4G11660	HSF	Heat stress transcription factor B-2a	HSFB2A HSF22 HSF6 At5g62020 MTG10.4	0.74	1.18	0.12	0.78	0.68
TR29946|c0_g2	AT4G11660	HSF	Heat stress transcription factor B-2a	HSFB2A HSF22 HSF6 At5g62020 MTG10.4	0	1.18	0.12	1.5	0.433333
TR57839|c0_g1	AT1G14580	C2H2	Protein indeterminate-domain 2 {ECO:0000303|PubMed:16784536}	GAF1 IDD2 At3g50700 T3A5.80	0	0	1.77	1.73	0.59
TR67274|c0_g1	AT1G14580	C2H2	Protein indeterminate-domain 2 {ECO:0000303|PubMed:16784536}	GAF1 IDD2 At3g50700 T3A5.80	10.46	14.98	19.92	0.31	15.12
TR87485|c0_g3	AT3G13810	C2H2	Protein indeterminate-domain 2 {ECO:0000303|PubMed:16784536}	GAF1 IDD2 At3g50700 T3A5.80	9.34	0	0	1.73	3.11333
TR87485|c0_g4	AT3G13810	C2H2	Protein indeterminate-domain 2 {ECO:0000303|PubMed:16784536}	GAF1 IDD2 At3g50700 T3A5.80	0	4.45	5.76	0.89	3.40333
TR87485|c0_g6	AT3G13810	C2H2	Protein indeterminate-domain 2 {ECO:0000303|PubMed:16784536}	GAF1 IDD2 At3g50700 T3A5.80	0	0	9.32	1.73	3.10667
TR87485|c0_g1	AT3G13810	C2H2	Protein indeterminate-domain 2 {ECO:0000303|PubMed:16784536}	GAF1 IDD2 At3g50700 T3A5.80	0	0	2.41	1.73	0.803333
TR87485|c0_g2	AT3G13810	C2H2	Protein indeterminate-domain 2 {ECO:0000303|PubMed:16784536}	GAF1 IDD2 At3g50700 T3A5.80	0	0	0	0	0
TR87485|c0_g5	AT3G13810	C2H2	Protein indeterminate-domain 2 {ECO:0000303|PubMed:16784536}	GAF1 IDD2 At3g50700 T3A5.80	0	4.56	1.49	1.15	2.01667
TR19341|c0_g1	AT3G50700	C2H2	Protein indeterminate-domain 2 {ECO:0000303|PubMed:16784536}	GAF1 IDD2 At3g50700 T3A5.80	5.48	10.53	17.87	0.55	11.2933
TR52194|c0_g1	AT4G24660	zf-HD	Zinc-finger homeodomain protein 2	ZHD1 HB22 MEE68 At4g24660 F22K18.140	3.55	0.87	3.03	0.57	2.48333
TR32073|c0_g1	AT1G10470	Others	Two-component response regulator ARR5	ARR5 ATRR2 IBC6 At3g48100 T17F15.30	34.09	17.05	23.11	0.35	24.75
TR87421|c0_g1	AT1G79430	GARP-G2-like	Myb family transcription factor APL	APL FE PHL14 PHR2 WDY At1g79430 T8K14.15	12.09	17.5	17.02	0.19	15.5367
TR40307|c0_g2	AT2G01060	GARP-G2-like	Myb family transcription factor APL	APL FE PHL14 PHR2 WDY At1g79430 T8K14.15	8.87	8.21	13.28	0.27	10.12
TR101954|c0_g4	AT2G01060	GARP-G2-like	Myb family transcription factor APL	APL FE PHL14 PHR2 WDY At1g79430 T8K14.15	0	0	0.82	1.73	0.273333
TR51370|c0_g1	AT3G04030	GARP-G2-like	Myb family transcription factor APL	APL FE PHL14 PHR2 WDY At1g79430 T8K14.15	2.85	6.43	4.19	0.4	4.49
TR57895|c1_g1	AT3G04030	GARP-G2-like	Myb family transcription factor APL	APL FE PHL14 PHR2 WDY At1g79430 T8K14.15	3.14	10.03	10.21	0.52	7.79333
TR38290|c1_g1	AT3G04030	GARP-G2-like	Myb family transcription factor APL	APL FE PHL14 PHR2 WDY At1g79430 T8K14.15	1.11	2.57	6.41	0.81	3.36333
TR38290|c2_g1	AT3G04030	GARP-G2-like	Myb family transcription factor APL	APL FE PHL14 PHR2 WDY At1g79430 T8K14.15	14.2	25.19	24.95	0.29	21.4467
TR57895|c0_g2	AT3G04030	GARP-G2-like	Myb family transcription factor APL	APL FE PHL14 PHR2 WDY At1g79430 T8K14.15	8.05	9.98	11.08	0.16	9.70333
TR65245|c0_g1	AT3G24120	GARP-G2-like	Myb family transcription factor APL	APL FE PHL14 PHR2 WDY At1g79430 T8K14.15	29.75	40.5	29.3	0.19	33.1833
TR112949|c0_g1	AT4G13640	GARP-G2-like	Myb family transcription factor APL	APL FE PHL14 PHR2 WDY At1g79430 T8K14.15	0.92	4.96	4.64	0.64	3.50667
TR112399|c0_g1	AT4G13640	GARP-G2-like	Myb family transcription factor APL	APL FE PHL14 PHR2 WDY At1g79430 T8K14.15	2.47	0.88	1.19	0.56	1.51333
TR45145|c0_g2	AT1G80840	WRKY	Probable WRKY transcription factor 40	WRKY40 At1g80840 F23A5.19	0.34	0	0.69	1	0.343333
TR45145|c0_g3	AT1G80840	WRKY	Probable WRKY transcription factor 40	WRKY40 At1g80840 F23A5.19	5.57	1.45	6.61	0.6	4.54333
TR319|c0_g1	AT2G25000	WRKY	Probable WRKY transcription factor 40	WRKY40 At1g80840 F23A5.19	2.29	0	1.75	0.89	1.34667
TR62573|c0_g1	AT2G25000	WRKY	Probable WRKY transcription factor 40	WRKY40 At1g80840 F23A5.19	1.39	0	0.35	1.25	0.58
TR30208|c0_g1	AT1G30670	bHLH	Transcription factor bHLH52	BHLH52 EN124 At1g30670 T5I8.12	0.26	1.43	0.39	0.92	0.693333
TR45494|c0_g1	AT5G62600	bHLH	Transcription factor bHLH52	BHLH52 EN124 At1g30670 T5I8.12	4.43	2.32	1.51	0.55	2.75333
TR115415|c1_g1	AT2G34830	WRKY	Probable WRKY transcription factor 14	WRKY14 At1g30650 T5I8.10	1	0.57	0.91	0.27	0.826667
TR115415|c1_g2	AT2G34830	WRKY	Probable WRKY transcription factor 14	WRKY14 At1g30650 T5I8.10	0	0.51	0	1.73	0.17
TR91040|c0_g1	AT1G16070	TUB	Tubby-like protein 8	TULP8 At1g16070 T24D18.17	2.99	10.79	2.92	0.81	5.56667
TR97815|c0_g1	AT1G22640	MYB	Transcription factor MYB3	MYB3 At1g22640 F12K8.1 T22J18.19	0	0.7	2.65	1.23	1.11667
TR53255|c0_g1	AT1G22640	MYB	Transcription factor MYB3	MYB3 At1g22640 F12K8.1 T22J18.19	9.3	11.22	13.53	0.19	11.35
TR38796|c0_g2	AT4G34990	MYB	Transcription factor MYB3	MYB3 At1g22640 F12K8.1 T22J18.19	23.3	26.11	19.51	0.14	22.9733
TR108083|c0_g1	AT5G14750	MYB	Transcription factor MYB3	MYB3 At1g22640 F12K8.1 T22J18.19	0.61	0	0.31	0.99	0.306667
TR108083|c0_g2	AT5G14750	MYB	Transcription factor MYB3	MYB3 At1g22640 F12K8.1 T22J18.19	0.61	1.94	0.31	0.91	0.953333
TR83021|c0_g1	AT1G54690	CCAAT/ NF-Y	Probable histone H2AXb	At1g54690 T22H22.12	0	2.89	2.75	0.87	1.88
TR38161|c0_g1	AT1G76420	NAC	Protein CUP-SHAPED COTYLEDON 3	NAC031 CUC3 NAC368 At1g76420 F14G6.2 F15M4.8	0.85	0	0	1.73	0.283333
TR54908|c0_g1	AT3G15170	NAC	Protein CUP-SHAPED COTYLEDON 3	NAC031 CUC3 NAC368 At1g76420 F14G6.2 F15M4.8	1.08	0	0.55	0.99	0.543333
TR50844|c3_g2	AT4G28530	NAC	Protein CUP-SHAPED COTYLEDON 3	NAC031 CUC3 NAC368 At1g76420 F14G6.2 F15M4.8	0	1.28	0	1.73	0.426667
TR82316|c0_g2	AT5G43270	SBP	Squamosa promoter-binding-like protein 2	SPL2 At5g43270 MNL12.9	3.05	3.9	5	0.25	3.98333
TR104987|c0_g1	AT1G68810	bHLH	Transcription factor bHLH30	BHLH30 EN53 At1g68810 F14K14.8 T6L1.1	1.02	0	0.52	0.99	0.513333
TR93635|c0_g1	AT1G68810	bHLH	Transcription factor bHLH30	BHLH30 EN53 At1g68810 F14K14.8 T6L1.1	2.03	0.29	1.14	0.75	1.15333
TR93635|c0_g2	AT3G25710	bHLH	Transcription factor bHLH30	BHLH30 EN53 At1g68810 F14K14.8 T6L1.1	1.15	0.27	0.64	0.64	0.686667
TR115995|c0_g1	AT3G02150	TCP	Transcription factor TCP13	TCP13 PTF1 At3g02150 F14P3.20 F1C9.6	13.44	22.98	37.41	0.49	24.61
TR101283|c0_g1	AT3G02150	TCP	Transcription factor TCP13	TCP13 PTF1 At3g02150 F14P3.20 F1C9.6	11.31	10.15	21.83	0.45	14.43
TR89813|c0_g1	AT5G60970	TCP	Transcription factor TCP13	TCP13 PTF1 At3g02150 F14P3.20 F1C9.6	0	0.79	0.5	0.93	0.43
TR95670|c0_g1	AT3G60030	SBP	Squamosa promoter-binding-like protein 12	SPL12 At3g60030 T2O9.10	2.89	2.3	6.94	0.62	4.04333
TR57691|c0_g1	AT3G60030	SBP	Squamosa promoter-binding-like protein 12	SPL12 At3g60030 T2O9.10	27.6	33.93	68.8	0.51	43.4433
TR113522|c0_g1	ATMG00410	SBP	Squamosa promoter-binding-like protein 12	SPL12 At3g60030 T2O9.10	17.47	10.28	24.11	0.4	17.2867
TR44083|c0_g1	AT4G32730	MYB	Myb-related protein 3R-1	MYB3R1 PC-MYB1 At4g32730 F4D11.70	0.66	0	0.5	0.89	0.386667
TR49918|c0_g1	AT5G02320	MYB	Myb-related protein 3R-1	MYB3R1 PC-MYB1 At4g32730 F4D11.70	9.49	13.93	11.57	0.19	11.6633
TR83731|c0_g1	AT5G11510	MYB	Myb-related protein 3R-1	MYB3R1 PC-MYB1 At4g32730 F4D11.70	1.2	0.38	0.36	0.74	0.646667
TR78868|c0_g1	AT3G15260	SBP	Squamosa promoter-binding-like protein 4	SPL4 At1g53160 F12M16.2	4.57	3.27	11.23	0.67	6.35667
TR92385|c0_g2	AT3G60030	SBP	Squamosa promoter-binding-like protein 4	SPL4 At1g53160 F12M16.2	0	1.81	0	1.73	0.603333
TR41152|c0_g6	AT1G52520	FAR1	Protein FAR1-RELATED SEQUENCE 8	FRS8 At1g80010 F18B13.10 F19K16.2	0	0	2.19	1.73	0.73
TR88587|c0_g1	AT1G80010	FAR1	Protein FAR1-RELATED SEQUENCE 8	FRS8 At1g80010 F18B13.10 F19K16.2	4.47	7.05	9.98	0.38	7.16667
TR104874|c0_g1	AT2G25170	PHD	CHD3-type chromatin-remodeling factor PICKLE	PKL CHR6 GYM At2g25170 F13D4.130	0	0	1.32	1.73	0.44
TR67772|c0_g1	AT2G25170	PHD	CHD3-type chromatin-remodeling factor PICKLE	PKL CHR6 GYM At2g25170 F13D4.130	18.22	22.55	33.99	0.33	24.92
TR106124|c0_g1	AT2G42200	SBP	Squamosa promoter-binding-like protein 5	SPL5 At3g15270 K7L4.7	0.75	0	0.76	0.87	0.503333
TR63486|c0_g4	AT4G22140	PHD	BAH and coiled-coil domain-containing protein 1	BAHCC1 BAHD2 KIAA1447	16.66	43.02	20.13	0.54	26.6033
TR63486|c0_g1	AT4G22140	PHD	BAH and coiled-coil domain-containing protein 1	BAHCC1 BAHD2 KIAA1447	3.37	3.22	3.59	0.05	3.39333
TR63486|c0_g2	AT4G22140	PHD	BAH and coiled-coil domain-containing protein 1	BAHCC1 BAHD2 KIAA1447	0	0	0	0	0
TR63486|c0_g3	AT4G22140	PHD	BAH and coiled-coil domain-containing protein 1	BAHCC1 BAHD2 KIAA1447	2.09	5.11	4.73	0.41	3.97667
TR66948|c0_g1	AT4G22140	PHD	BAH and coiled-coil domain-containing protein 1	BAHCC1 BAHD2 KIAA1447	17.12	13.21	32	0.48	20.7767
TR47781|c1_g1	AT5G07400	FHA	Tyrosyl-DNA phosphodiesterase 1	TDP1	1.37	2.18	3.41	0.44	2.32
TR78564|c0_g1	AT3G05670	PHD	Bromodomain adjacent to zinc finger domain protein 1A	BAZ1A ACF1 WCRF180 HSPC317	9.73	11.19	13.9	0.18	11.6067
TR29693|c0_g1	AT1G04880	ARID	High mobility group B protein 15	HMGB15 NFD15 At1g04880 F13M7.13	0.44	1.99	1.71	0.6	1.38
TR50980|c0_g1	AT2G44840	AP2/ERF-ERF	Ethylene-responsive transcription factor 8	ERF8 ERF-8 ERF079 At1g53170 F12M16.6	0	0	4.08	1.73	1.36
TR50980|c0_g2	AT2G44840	AP2/ERF-ERF	Ethylene-responsive transcription factor 8	ERF8 ERF-8 ERF079 At1g53170 F12M16.6	4.43	2.12	2.6	0.4	3.05
TR80920|c0_g1	AT1G43700	bZIP	Transcription factor VIP1	VIP1 BZIP51 SUE3 At1g43700 F2J6.6	15.5	41.43	26.11	0.47	27.68
TR37685|c0_g1	AT1G79580	NAC	Protein SOMBRERO	SMB NAC033 At1g79580 F20B17.1	0	0	0.99	1.73	0.33
TR36028|c0_g1	AT2G02740	Whirly	Single-stranded DNA-binding protein WHY1, chloroplastic	WHY1 PTAC1 At1g14410 F14L17.18	5.81	16.26	25.91	0.63	15.9933
TR113554|c0_g1	AT1G14440	zf-HD	Zinc-finger homeodomain protein 4	ZHD4 FTM2 HB31 At1g14440 F14L17.21	4.35	2.98	2.92	0.24	3.41667
TR1443|c0_g1	AT2G02540	zf-HD	Zinc-finger homeodomain protein 4	ZHD4 FTM2 HB31 At1g14440 F14L17.21	0.4	0.32	0.5	0.22	0.406667
TR38113|c0_g1	AT1G78280	Jumonji	F-box protein At1g78280	At1g78280 F3F9.18	14.64	21.63	18.43	0.19	18.2333
TR93367|c0_g1	AT5G16800	GNAT	Histone acetyltransferase MCC1	MCC1 At3g02980 F13E7.7	14.79	21.78	16.43	0.21	17.6667
TR67034|c0_g1	AT5G19000	TRAF	BTB/POZ and MATH domain-containing protein 2	BPM2 At3g06190 F28L1.13	46.88	64.9	83.89	0.28	65.2233
TR95928|c0_g3	AT5G19000	TRAF	BTB/POZ and MATH domain-containing protein 2	BPM2 At3g06190 F28L1.13	41.52	51.56	67.8	0.25	53.6267
TR47555|c0_g1	AT1G67100	LOB	LOB domain-containing protein 41	LBD41 ASL38 At3g02550 F16B3.18	2.25	0.36	3.17	0.74	1.92667
TR89503|c0_g1	AT1G68510	LOB	LOB domain-containing protein 41	LBD41 ASL38 At3g02550 F16B3.18	5.63	2.69	6.37	0.4	4.89667
TR116729|c0_g1	AT3G02550	LOB	LOB domain-containing protein 41	LBD41 ASL38 At3g02550 F16B3.18	0.77	0	0.78	0.87	0.516667
TR41395|c3_g1	AT1G45249	bZIP	ABSCISIC ACID-INSENSITIVE 5-like protein 5	ABF2 AREB1 BZIP36 At1g45249 T2P3	37.33	42.76	69.01	0.34	49.7
TR41395|c1_g1	AT1G45249	bZIP	ABSCISIC ACID-INSENSITIVE 5-like protein 5	ABF2 AREB1 BZIP36 At1g45249 T2P3	25.18	50.02	60.22	0.4	45.14
TR69293|c0_g1	AT1G49720	bZIP	ABSCISIC ACID-INSENSITIVE 5-like protein 7	ABF4 AREB2 BZIP38 At3g19290 MVI11.7	0	0	2.98	1.73	0.993333
TR104275|c0_g1	AT3G54220	GRAS	Protein SCARECROW	SCR SGR1 At3g54220 F24B22.180	18.98	22.87	21.15	0.09	21
TR90438|c0_g1	AT5G53290	AP2/ERF-ERF	Ethylene-responsive transcription factor CRF6	CRF6 ERF067 At3g61630 F15G16.20	4.22	2.4	2.59	0.33	3.07
TR107105|c0_g1	AT1G72650	MYB-related	Telomere repeat-binding protein 6	TRP6 TRFL4 At3g53790 F5K20.90	19.47	40.26	27.85	0.36	29.1933
TR78956|c0_g1	AT4G37780	MYB	Transcription factor RAX3	RAX3 MYB84 At3g49690 T16K5.40	2.49	5.55	2.76	0.47	3.6
TR38708|c0_g2	AT5G65790	MYB	Transcription factor RAX3	RAX3 MYB84 At3g49690 T16K5.40	3.97	3.59	5.38	0.22	4.31333
TR115981|c0_g1	AT5G65790	MYB	Transcription factor RAX3	RAX3 MYB84 At3g49690 T16K5.40	4.23	2.11	2.13	0.43	2.82333
TR79043|c0_g1	AT5G65790	MYB	Transcription factor RAX3	RAX3 MYB84 At3g49690 T16K5.40	0	0	1.31	1.73	0.436667
TR58402|c0_g1	AT5G65790	MYB	Transcription factor RAX3	RAX3 MYB84 At3g49690 T16K5.40	0.66	1.57	1.66	0.43	1.29667
TR98062|c1_g1	AT2G43460	MYB-related	Telomere repeat-binding factor 3	TRB3 TBP2 At3g49850 T16K5.200	8.1	8.52	10.71	0.15	9.11
TR81756|c1_g1	AT1G28310	C2C2-Dof	Dof zinc finger protein DOF3.6	DOF3.6 OBP3 At3g55370 T22E16.30	1.72	2.4	1.95	0.17	2.02333
TR59707|c0_g1	AT1G28310	C2C2-Dof	Dof zinc finger protein DOF3.6	DOF3.6 OBP3 At3g55370 T22E16.30	0.87	1.16	0.88	0.17	0.97
TR93292|c0_g1	AT2G28810	C2C2-Dof	Dof zinc finger protein DOF3.6	DOF3.6 OBP3 At3g55370 T22E16.30	4.82	7.14	10.37	0.37	7.44333
TR111526|c0_g1	AT2G28810	C2C2-Dof	Dof zinc finger protein DOF3.6	DOF3.6 OBP3 At3g55370 T22E16.30	12.58	10.11	21.75	0.41	14.8133
TR115443|c0_g5	AT2G37590	C2C2-Dof	Dof zinc finger protein DOF3.6	DOF3.6 OBP3 At3g55370 T22E16.30	0	1.25	0	1.73	0.416667
TR115443|c0_g4	AT2G37590	C2C2-Dof	Dof zinc finger protein DOF3.6	DOF3.6 OBP3 At3g55370 T22E16.30	1.08	0	0	1.73	0.36
TR115443|c0_g1	AT2G37590	C2C2-Dof	Dof zinc finger protein DOF3.6	DOF3.6 OBP3 At3g55370 T22E16.30	0	0	1.26	1.73	0.42
TR115443|c0_g6	AT2G37590	C2C2-Dof	Dof zinc finger protein DOF3.6	DOF3.6 OBP3 At3g55370 T22E16.30	1.18	0.93	1.79	0.34	1.3
TR100954|c0_g1	AT2G37590	C2C2-Dof	Dof zinc finger protein DOF3.6	DOF3.6 OBP3 At3g55370 T22E16.30	9.12	7.36	11.38	0.22	9.28667
TR81756|c2_g1	AT2G37590	C2C2-Dof	Dof zinc finger protein DOF3.6	DOF3.6 OBP3 At3g55370 T22E16.30	0.82	1.95	1.86	0.41	1.54333
TR70675|c1_g1	AT2G42200	SBP	Squamosa promoter-binding-like protein 15	SPL15 At3g57920 T10K17.130	4.03	3.93	5.95	0.25	4.63667
TR89171|c0_g1	AT2G42380	bZIP	Basic leucine zipper 61	BZIP61 At3g58120 F9D24.30	1.65	0.22	0.97	0.76	0.946667
TR44302|c0_g1	AT4G00730	HB-HD-ZIP	Homeobox-leucine zipper protein HDG1	HDG1 HDGL2-1 At3g61150 T20K12.50	0	0	5.1	1.73	1.7
TR44302|c0_g3	AT4G00730	HB-HD-ZIP	Homeobox-leucine zipper protein HDG1	HDG1 HDGL2-1 At3g61150 T20K12.50	2.5	2	0	0.88	1.5
TR44302|c0_g4	AT4G00730	HB-HD-ZIP	Homeobox-leucine zipper protein HDG1	HDG1 HDGL2-1 At3g61150 T20K12.50	0	0	5.74	1.73	1.91333
TR113486|c0_g1	AT5G26210	Alfin-like	PHD finger protein ALFIN-LIKE 3	AL3 At3g42790 T21C14_10	0.4	0	0	1.73	0.133333
TR58248|c0_g1	AT2G16390	SNF2	SNF2 domain-containing protein CLASSY 1	CLSY1 CHR38 At3g42670 T12K4.120	5.71	5.6	7.38	0.16	6.23
TR81743|c0_g1	AT5G20420	SNF2	SNF2 domain-containing protein CLASSY 1	CLSY1 CHR38 At3g42670 T12K4.120	7.36	5.77	10.85	0.33	7.99333
TR29730|c0_g1	AT1G26610	C2H2	Zinc finger protein ZAT9	ZAT9 At3g60580 T8B10.240	5.06	7.57	1.6	0.63	4.74333
TR104051|c1_g1	AT2G45120	C2H2	Zinc finger protein ZAT9	ZAT9 At3g60580 T8B10.240	6.73	5.36	8.22	0.21	6.77
TR58223|c0_g2	AT2G45120	C2H2	Zinc finger protein ZAT9	ZAT9 At3g60580 T8B10.240	2.67	3.26	2.36	0.17	2.76333
TR96035|c0_g1	AT3G56970	bHLH	Transcription factor ORG2	ORG2 BHLH38 EN8 At3g56970 F24I3.50	0.83	0	0	1.73	0.276667
TR78584|c0_g1	AT3G54460	SNF2	F-box protein At3g54460	At3g54460 T14E10.30	12.16	9.34	14.86	0.23	12.12
TR51656|c0_g1	AT1G64620	C2C2-Dof	Dof zinc finger protein DOF3.2	DOF3.2 DOF6 At3g45610 F9K21.190	3.19	2.77	7.75	0.6	4.57
TR41244|c0_g1	AT3G45610	C2C2-Dof	Dof zinc finger protein DOF3.2	DOF3.2 DOF6 At3g45610 F9K21.190	0	0	0.68	1.73	0.226667
TR47360|c0_g1	AT2G43500	RWP-RK	Protein NLP9	NLP9 At3g59580 T16L24.130	9.77	10.11	17.53	0.35	12.47
TR90641|c0_g1	AT3G24140	bHLH	Transcription factor bHLH57	BHLH57 EN12 At4g01460 F11O4.13	0.91	2.18	1.53	0.41	1.54
TR29685|c0_g1	AT4G17230	GRAS	Scarecrow-like protein 13	SCL13 At4g17230 dl4650c FCAALL.225	12.61	10.79	8.78	0.18	10.7267
TR103440|c0_g1	AT4G17230	GRAS	Scarecrow-like protein 13	SCL13 At4g17230 dl4650c FCAALL.225	24.69	22.12	35.68	0.26	27.4967
TR29691|c0_g1	AT2G20880	AP2/ERF-ERF	Ethylene-responsive transcription factor ERF054	ERF054 QRAP2 At4g28140 F26K10.20	1.98	2.54	3.65	0.31	2.72333
TR114090|c0_g1	AT4G29190	C3H	Zinc finger CCCH domain-containing protein 49	At4g29190 F17A13.10	13.5	5.72	9.4	0.41	9.54
TR33341|c0_g1	AT4G29190	C3H	Zinc finger CCCH domain-containing protein 49	At4g29190 F17A13.10	3.64	0.58	2.58	0.69	2.26667
TR52028|c0_g1	AT4G29190	C3H	Zinc finger CCCH domain-containing protein 49	At4g29190 F17A13.10	36.23	16.29	76.23	0.71	42.9167
TR99169|c0_g1	AT2G39900	LIM	LIM domain-containing protein WLIM2b {ECO:0000305}	WLIM2B At3g55770 F1I16.180	31.4	16.5	11.85	0.51	19.9167
TR114116|c0_g1	AT2G39900	LIM	LIM domain-containing protein WLIM2b {ECO:0000305}	WLIM2B At3g55770 F1I16.180	33.05	12.93	17.43	0.5	21.1367
TR79141|c0_g1	AT3G55770	LIM	LIM domain-containing protein WLIM2b {ECO:0000305}	WLIM2B At3g55770 F1I16.180	5.7	6.83	4.91	0.17	5.81333
TR103714|c0_g1	AT3G55770	LIM	LIM domain-containing protein WLIM2b {ECO:0000305}	WLIM2B At3g55770 F1I16.180	8.66	3.62	1.66	0.78	4.64667
TR55108|c0_g1	AT3G55770	LIM	LIM domain-containing protein WLIM2b {ECO:0000305}	WLIM2B At3g55770 F1I16.180	4.65	1.86	5.34	0.47	3.95
TR103714|c0_g2	AT3G55770	LIM	LIM domain-containing protein WLIM2b {ECO:0000305}	WLIM2B At3g55770 F1I16.180	2.76	0.69	0.9	0.79	1.45
TR98036|c0_g1	AT5G01310	bHLH	Transcription factor bHLH140	BHLH140 EN122 At5g01310 T10O8.20	11.93	10.7	10.28	0.08	10.97
TR51212|c0_g1	AT2G30400	OFP	Transcription repressor OFP1	OFP1 At5g01840 T20L15.110	0	0.63	4.37	1.42	1.66667
TR73680|c0_g1	AT5G01840	OFP	Transcription repressor OFP1	OFP1 At5g01840 T20L15.110	8.26	24.72	18.68	0.48	17.22
TR78950|c0_g1	AT5G01840	OFP	Transcription repressor OFP1	OFP1 At5g01840 T20L15.110	1.49	1.19	0	0.88	0.893333
TR90983|c0_g2	AT3G10000	Trihelix	Trihelix transcription factor PTL	PTL At5g03680 F17C15.100	4.38	0	0.26	1.59	1.54667
TR90983|c0_g3	AT3G10000	Trihelix	Trihelix transcription factor PTL	PTL At5g03680 F17C15.100	0	0	0.77	1.73	0.256667
TR2379|c0_g1	AT5G03680	Trihelix	Trihelix transcription factor PTL	PTL At5g03680 F17C15.100	0	0	1	1.73	0.333333
TR90983|c0_g4	AT5G03680	Trihelix	Trihelix transcription factor PTL	PTL At5g03680 F17C15.100	24.14	14.95	24.79	0.26	21.2933
TR73719|c1_g3	AT5G03790	HB-HD-ZIP	Putative homeobox-leucine zipper protein ATHB-51	ATHB-51 HB51 At5g03790 F17C15_210 MED24.8	0	0	0.58	1.73	0.193333
TR73719|c1_g1	AT5G03790	HB-HD-ZIP	Putative homeobox-leucine zipper protein ATHB-51	ATHB-51 HB51 At5g03790 F17C15_210 MED24.8	0	1.24	0	1.73	0.413333
TR73719|c1_g4	AT5G03790	HB-HD-ZIP	Putative homeobox-leucine zipper protein ATHB-51	ATHB-51 HB51 At5g03790 F17C15_210 MED24.8	5.99	1.27	1.01	1.02	2.75667
TR42431|c0_g1	AT2G23760	HB-BELL	BEL1-like homeodomain protein 9	BLH9 BLR LSN PNY RPL VAN At5g02030 T7H20_80	0.39	1.99	4.57	0.91	2.31667
TR75192|c0_g1	AT2G27990	HB-BELL	BEL1-like homeodomain protein 9	BLH9 BLR LSN PNY RPL VAN At5g02030 T7H20_80	21.02	15.61	27.68	0.28	21.4367
TR57418|c0_g1	AT5G02030	HB-BELL	BEL1-like homeodomain protein 9	BLH9 BLR LSN PNY RPL VAN At5g02030 T7H20_80	8.44	11.53	16.57	0.34	12.18
TR26799|c0_g1	AT5G41410	HB-BELL	BEL1-like homeodomain protein 9	BLH9 BLR LSN PNY RPL VAN At5g02030 T7H20_80	0	0.62	0	1.73	0.206667
TR60722|c0_g1	AT5G03500	MED7	Mediator of RNA polymerase II transcription subunit 7b	MED7B MED7_2 At5g03500 F12E4.270	16.92	40.06	16.04	0.56	24.34
TR104869|c0_g1	AT5G03500	MED7	Mediator of RNA polymerase II transcription subunit 7b	MED7B MED7_2 At5g03500 F12E4.270	0	0	1.12	1.73	0.373333
TR104869|c0_g2	AT5G03500	MED7	Mediator of RNA polymerase II transcription subunit 7b	MED7B MED7_2 At5g03500 F12E4.270	1.47	0	0	1.73	0.49
TR115443|c0_g2	AT2G37590	C2C2-Dof	Dof zinc finger protein DOF5.1	DOF5.1 PEAR2 At5g02460 T1E22.3 T22P11_50	0.75	0	1	0.89	0.583333
TR109060|c0_g1	AT2G37590	C2C2-Dof	Dof zinc finger protein DOF5.1	DOF5.1 PEAR2 At5g02460 T1E22.3 T22P11_50	0.72	0	1.83	1.08	0.85
TR62512|c0_g1	AT5G03250	TRAF	BTB/POZ domain-containing protein At5g03250	At5g03250 F15A17_280 MOK16.16	0	0	0.5	1.73	0.166667
TR1963|c0_g1	AT5G13330	AP2/ERF-ERF	Ethylene-responsive transcription factor ERF113	ERF113 RP2.6L At5g13330 T31B5.150	0.23	5.27	2.53	0.94	2.67667
TR60724|c0_g1	AT1G77200	AP2/ERF-ERF	Dehydration-responsive element-binding protein 3	DREB3 ERF041 TINY2 At5g11590 F15N18.180	8.27	3.3	14.46	0.64	8.67667
TR52344|c0_g1	AT1G77200	AP2/ERF-ERF	Dehydration-responsive element-binding protein 3	DREB3 ERF041 TINY2 At5g11590 F15N18.180	2.27	4.52	5.41	0.4	4.06667
TR58206|c0_g1	AT5G11590	AP2/ERF-ERF	Dehydration-responsive element-binding protein 3	DREB3 ERF041 TINY2 At5g11590 F15N18.180	4.15	27.21	37.3	0.74	22.8867
TR80891|c0_g1	AT5G11590	AP2/ERF-ERF	Dehydration-responsive element-binding protein 3	DREB3 ERF041 TINY2 At5g11590 F15N18.180	8.33	51.17	21.88	0.81	27.1267
TR52737|c0_g1	AT5G11590	AP2/ERF-ERF	Dehydration-responsive element-binding protein 3	DREB3 ERF041 TINY2 At5g11590 F15N18.180	2.22	6.38	1.57	0.77	3.39
TR69012|c0_g1	AT5G11590	AP2/ERF-ERF	Dehydration-responsive element-binding protein 3	DREB3 ERF041 TINY2 At5g11590 F15N18.180	0	0	1.56	1.73	0.52
TR94889|c0_g1	AT5G11590	AP2/ERF-ERF	Dehydration-responsive element-binding protein 3	DREB3 ERF041 TINY2 At5g11590 F15N18.180	0.78	5.93	1.19	1.09	2.63333
TR25365|c0_g1	AT5G11590	AP2/ERF-ERF	Dehydration-responsive element-binding protein 3	DREB3 ERF041 TINY2 At5g11590 F15N18.180	0	0	0.95	1.73	0.316667
TR71261|c0_g2	AT4G24240	WRKY	Probable WRKY transcription factor 70	WRKY70 At3g56400 T5P19.50	20.33	19.85	10.08	0.35	16.7533
TR50706|c0_g1	AT3G20910	CCAAT/ NF-Y	Nuclear transcription factor Y subunit A-1	NFYA1 EMB2220 HAP2A At5g12840 T24H18_10	19.88	20.4	31.69	0.28	23.99
TR5482|c0_g1	AT5G12840	CCAAT/ NF-Y	Nuclear transcription factor Y subunit A-1	NFYA1 EMB2220 HAP2A At5g12840 T24H18_10	0	0	1.69	1.73	0.563333
TR36058|c0_g1	AT2G41900	C3H	Zinc finger CCCH domain-containing protein 56	At5g12850 T24H18.20	7.99	9.57	12.11	0.21	9.89
TR69217|c0_g1	AT3G08500	MYB	Transcription factor MYB46	MYB46 At5g12870 T24H18.40	1.17	0.66	3.67	0.88	1.83333
TR103862|c0_g1	AT3G08500	MYB	Transcription factor MYB46	MYB46 At5g12870 T24H18.40	0.95	1.52	6.46	1.02	2.97667
TR103862|c0_g2	AT3G08500	MYB	Transcription factor MYB46	MYB46 At5g12870 T24H18.40	0.95	1.52	9.45	1.2	3.97333
TR59412|c0_g1	AT3G13890	MYB	Transcription factor MYB46	MYB46 At5g12870 T24H18.40	0	0	0.63	1.73	0.21
TR53202|c0_g1	AT5G12870	MYB	Transcription factor MYB46	MYB46 At5g12870 T24H18.40	1.46	18.07	24	0.81	14.51
TR83608|c0_g1	AT4G01720	WRKY	Probable WRKY transcription factor 72	WRKY72 At5g15130 F8M21.20	0	1.09	0.69	0.93	0.593333
TR52679|c0_g1	AT5G15130	WRKY	Probable WRKY transcription factor 72	WRKY72 At5g15130 F8M21.20	0.41	3.33	2.24	0.74	1.99333
TR99579|c0_g1	AT5G09740	C2H2	MYST-like histone acetyltransferase 2	HAM2 HAG5 At5g09740 F17I14.70 MTH16.20	0	0	0	0	0
TR75318|c0_g2	AT5G59780	MYB	Transcription factor MYB48	MYB48 At3g46130 F12M12.100	0.82	2.61	3.09	0.55	2.17333
TR31027|c0_g1	AT1G53170	AP2/ERF-ERF	Ethylene-responsive transcription factor 4	ERF4 ERF-3 ERF3	1.14	0.3	1.35	0.6	0.93
TR51873|c0_g1	AT3G15210	AP2/ERF-ERF	Ethylene-responsive transcription factor 4	ERF4 ERF-3 ERF3	8.97	6.97	24.71	0.72	13.55
TR68177|c0_g1	AT3G15210	AP2/ERF-ERF	Ethylene-responsive transcription factor 4	ERF4 ERF-3 ERF3	6.06	2.73	21.51	0.99	10.1
TR109328|c0_g1	AT5G44210	AP2/ERF-ERF	Ethylene-responsive transcription factor 4	ERF4 ERF-3 ERF3	3.43	6.04	6.37	0.31	5.28
TR32738|c0_g2	AT5G44210	AP2/ERF-ERF	Ethylene-responsive transcription factor 4	ERF4 ERF-3 ERF3	1.92	0.96	8.71	1.09	3.86333
TR25284|c0_g1	AT3G26790	B3	B3 domain-containing transcription factor FUS3	FUS3 At3g26790 MDJ14.4	1.15	0.91	2.32	0.52	1.46
TR38820|c0_g1	AT3G27700	C3H	Zinc finger CCCH domain-containing protein 41	At3g27700 MGF10.11	13.01	12.43	16.13	0.14	13.8567
TR18755|c0_g1	AT1G03840	C2H2	Protein indeterminate-domain 1 {ECO:0000303|PubMed:16784536}	ENY IDD1 At5g66730 MSN2.12	1.12	0	0	1.73	0.373333
TR42938|c0_g2	AT3G13810	C2H2	Protein indeterminate-domain 1 {ECO:0000303|PubMed:16784536}	ENY IDD1 At5g66730 MSN2.12	0	5.03	10.28	1.01	5.10333
TR42938|c0_g1	AT3G13810	C2H2	Protein indeterminate-domain 1 {ECO:0000303|PubMed:16784536}	ENY IDD1 At5g66730 MSN2.12	0	8.49	0	1.73	2.83
TR35261|c0_g1	AT3G13810	C2H2	Protein indeterminate-domain 1 {ECO:0000303|PubMed:16784536}	ENY IDD1 At5g66730 MSN2.12	13.31	5.3	17.37	0.51	11.9933
TR52405|c0_g1	AT5G66730	C2H2	Protein indeterminate-domain 1 {ECO:0000303|PubMed:16784536}	ENY IDD1 At5g66730 MSN2.12	40.14	30.01	42.61	0.18	37.5867
TR64448|c0_g1	AT5G66730	C2H2	Protein indeterminate-domain 1 {ECO:0000303|PubMed:16784536}	ENY IDD1 At5g66730 MSN2.12	26.38	35.12	38.87	0.19	33.4567
TR104262|c2_g3	AT5G66730	C2H2	Protein indeterminate-domain 1 {ECO:0000303|PubMed:16784536}	ENY IDD1 At5g66730 MSN2.12	4.48	3.58	12.87	0.73	6.97667
TR9675|c0_g1	AT5G66730	C2H2	Protein indeterminate-domain 1 {ECO:0000303|PubMed:16784536}	ENY IDD1 At5g66730 MSN2.12	6.74	4.21	12.28	0.53	7.74333
TR79145|c0_g1	AT2G28550	AP2/ERF-AP2	AP2-like ethylene-responsive transcription factor TOE2	TOE2 At5g60120 MGO3.10	0.69	0	2.4	1.2	1.03
TR82136|c1_g1	AT2G39250	AP2/ERF-AP2	AP2-like ethylene-responsive transcription factor TOE2	TOE2 At5g60120 MGO3.10	0.53	1.51	4.28	0.92	2.10667
TR57701|c0_g1	AT3G54990	AP2/ERF-AP2	AP2-like ethylene-responsive transcription factor TOE2	TOE2 At5g60120 MGO3.10	0.64	2.03	1.77	0.5	1.48
TR18978|c0_g1	AT5G60120	AP2/ERF-AP2	AP2-like ethylene-responsive transcription factor TOE2	TOE2 At5g60120 MGO3.10	0	1.12	1.42	0.88	0.846667
TR57701|c1_g1	ATCG01300	AP2/ERF-AP2	AP2-like ethylene-responsive transcription factor TOE2	TOE2 At5g60120 MGO3.10	4.89	10.51	11.72	0.4	9.04
TR99240|c0_g1	AT3G24518	HSF	Heat stress transcription factor C-1	HSFC1 HSF08 At3g24520 MOB24.9	1.92	1.36	2.46	0.29	1.91333
TR38774|c0_g1	AT3G24518	HSF	Heat stress transcription factor C-1	HSFC1 HSF08 At3g24520 MOB24.9	6.23	2.4	11.37	0.68	6.66667
TR99240|c0_g2	AT3G24518	HSF	Heat stress transcription factor C-1	HSFC1 HSF08 At3g24520 MOB24.9	0	0	0.91	1.73	0.303333
TR86433|c0_g1	AT1G59640	bHLH	Transcription factor bHLH79	BHLH79 EN81 At5g62610 MRG21.2	2.89	2.25	1.3	0.37	2.14667
TR58643|c0_g1	AT3G23690	bHLH	Transcription factor bHLH79	BHLH79 EN81 At5g62610 MRG21.2	1.16	2.54	1.9	0.37	1.86667
TR75287|c0_g1	AT4G36540	bHLH	Transcription factor bHLH79	BHLH79 EN81 At5g62610 MRG21.2	8.38	6.71	9.2	0.16	8.09667
TR87655|c0_g1	AT5G58620	C3H	Zinc finger CCCH domain-containing protein 66	At5g58620 MZN1.16 MZN1.8	48.84	25.74	50.98	0.33	41.8533
TR69124|c0_g1	AT5G58620	C3H	Zinc finger CCCH domain-containing protein 66	At5g58620 MZN1.16 MZN1.8	15.34	12.05	17.08	0.17	14.8233
TR76042|c0_g1	AT3G22760	CPP	CRC domain-containing protein TSO1	TSO1 At3g22780 MWI23.15	2.59	1.38	4.15	0.51	2.70667
TR10144|c0_g1	AT3G63350	HSF	Heat stress transcription factor A-6b	HSFA6b HSF07 At3g22830 MWI23.20	0	0	0	0	0
TR91703|c0_g1	AT5G16820	HSF	Heat stress transcription factor A-6b	HSFA6b HSF07 At3g22830 MWI23.20	0.15	3.94	3.4	0.82	2.49667
TR57892|c0_g1	AT5G48250	C2C2-CO-like	Zinc finger protein CONSTANS-LIKE 10	COL10 At5g48250 MIF21.14	13.4	11.17	8.98	0.2	11.1833
TR70049|c0_g1	AT3G25990	Trihelix	Trihelix transcription factor GT-4	GT-4 At3g25990 MPE11.20	4.19	8.08	6.62	0.31	6.29667
TR108756|c0_g1	AT1G07050	Others	Protein CHLOROPLAST IMPORT APPARATUS 2	CIA2 At5g57180 MUL3.13	10.43	14.72	1.62	0.75	8.92333
TR30427|c1_g1	AT5G57180	Others	Protein CHLOROPLAST IMPORT APPARATUS 2	CIA2 At5g57180 MUL3.13	21.17	14.88	14.11	0.23	16.72
TR91056|c0_g1	AT3G13350	ARID	High mobility group B protein 10	HMGB10 ARID-HMG2 NFD10 At3g13350 MDC11.14	21.56	23.22	26.68	0.11	23.82
TR79134|c0_g1	AT1G13300	GARP-G2-like	Transcription factor BOA	BOA PCLL At5g59570 F2O15.230	3.18	3.8	4.49	0.17	3.82333
TR10861|c0_g1	AT1G13300	GARP-G2-like	Transcription factor BOA	BOA PCLL At5g59570 F2O15.230	0	3.21	3.39	0.87	2.2
TR73519|c0_g1	AT1G25550	GARP-G2-like	Transcription factor BOA	BOA PCLL At5g59570 F2O15.230	3.52	5.23	8.15	0.42	5.63333
TR75410|c1_g2	AT1G25550	GARP-G2-like	Transcription factor BOA	BOA PCLL At5g59570 F2O15.230	15.32	12.75	23.71	0.33	17.26
TR16691|c0_g1	AT1G25550	GARP-G2-like	Transcription factor BOA	BOA PCLL At5g59570 F2O15.230	1.75	0.47	0.3	0.94	0.84
TR100147|c0_g1	AT2G03500	GARP-G2-like	Transcription factor BOA	BOA PCLL At5g59570 F2O15.230	1.4	3.02	2.38	0.36	2.26667
TR98506|c0_g1	AT2G40970	GARP-G2-like	Transcription factor BOA	BOA PCLL At5g59570 F2O15.230	0.7	0	1.41	1	0.703333
TR85198|c0_g1	AT2G40970	GARP-G2-like	Transcription factor BOA	BOA PCLL At5g59570 F2O15.230	13.08	14.18	16.56	0.12	14.6067
TR28485|c0_g1	AT2G47460	MYB	Transcription factor MYB82	MYB82 At5g52600 F6N7.8	0	0	1.61	1.73	0.536667
TR39084|c0_g1	AT1G06160	AP2/ERF-ERF	Ethylene-responsive transcription factor ERF098	ERF098 At3g23230 K14B15.14	0	0.53	1	0.98	0.51
TR43757|c0_g1	AT1G35560	TCP	Transcription factor TCP19	TCP19 At5g51910 MJM18.6	3.3	5.4	5.95	0.29	4.88333
TR71947|c0_g1	AT5G51910	TCP	Transcription factor TCP19	TCP19 At5g51910 MJM18.6	13.36	8.12	12.23	0.25	11.2367
TR87281|c0_g1	AT3G19360	C3H	Zinc finger CCCH domain-containing protein 39	At3g19360 MLD14.9	7.45	4.95	4.17	0.31	5.52333
TR116541|c0_g1	AT3G19360	C3H	Zinc finger CCCH domain-containing protein 39	At3g19360 MLD14.9	6.65	8.27	4.56	0.29	6.49333
TR71838|c0_g2	AT3G19860	bHLH	Transcription factor bHLH121	BHLH121 EN138 At3g19860 MPN9.10	10.86	12.98	12.61	0.09	12.15
TR49178|c0_g2	AT1G28310	C2C2-Dof	Dof zinc finger protein DOF5.7	DOF5.7 At5g65590 K21L13.10	1.9	1.52	1.27	0.2	1.56333
TR108205|c1_g1	AT1G28310	C2C2-Dof	Dof zinc finger protein DOF5.7	DOF5.7 At5g65590 K21L13.10	7.4	21.57	18.71	0.47	15.8933
TR108672|c0_g1	AT2G37590	C2C2-Dof	Dof zinc finger protein DOF5.7	DOF5.7 At5g65590 K21L13.10	15.47	20.96	22.62	0.19	19.6833
TR47235|c0_g1	AT5G65590	C2C2-Dof	Dof zinc finger protein DOF5.7	DOF5.7 At5g65590 K21L13.10	0	0	0	0	0
TR9962|c0_g1	AT3G26744	bHLH	Transcription factor bHLH93	BHLH93 EN47 At5g65640 K21L13.16	0	0	1.34	1.73	0.446667
TR87094|c0_g2	AT5G10570	bHLH	Transcription factor bHLH93	BHLH93 EN47 At5g65640 K21L13.16	0	0.56	0	1.73	0.186667
TR80730|c0_g1	AT5G10570	bHLH	Transcription factor bHLH93	BHLH93 EN47 At5g65640 K21L13.16	4.72	8.61	2.85	0.54	5.39333
TR87094|c0_g1	AT5G10570	bHLH	Transcription factor bHLH93	BHLH93 EN47 At5g65640 K21L13.16	0	2.31	1.07	1.03	1.12667
TR75062|c0_g1	AT3G26744	bHLH	Transcription factor ICE1	SCRM BHLH116 EN45 ICE1 At3g26744 MDJ14.1 MLJ15.14	5.85	6.83	4.06	0.25	5.58
TR118165|c0_g1	AT3G26744	bHLH	Transcription factor ICE1	SCRM BHLH116 EN45 ICE1 At3g26744 MDJ14.1 MLJ15.14	13.43	15.67	25.27	0.35	18.1233
TR40382|c0_g3	AT3G26744	bHLH	Transcription factor ICE1	SCRM BHLH116 EN45 ICE1 At3g26744 MDJ14.1 MLJ15.14	4.55	5.47	10.42	0.46	6.81333
TR40382|c0_g2	AT3G26744	bHLH	Transcription factor ICE1	SCRM BHLH116 EN45 ICE1 At3g26744 MDJ14.1 MLJ15.14	0.66	2.51	0.35	1	1.17333
TR65535|c0_g1	AT3G26744	bHLH	Transcription factor ICE1	SCRM BHLH116 EN45 ICE1 At3g26744 MDJ14.1 MLJ15.14	4.48	14.03	15.06	0.52	11.19
TR57577|c0_g1	AT1G58100	TCP	Transcription factor TCP20	TCP20 PCF1 At3g27010 MOJ10.8	12.24	7.86	5.47	0.4	8.52333
TR34488|c0_g1	AT3G27010	TCP	Transcription factor TCP20	TCP20 PCF1 At3g27010 MOJ10.8	0	0	0.56	1.73	0.186667
TR38015|c0_g1	AT3G27010	TCP	Transcription factor TCP20	TCP20 PCF1 At3g27010 MOJ10.8	1.46	2.33	1.77	0.24	1.85333
TR30164|c0_g1	AT3G27010	TCP	Transcription factor TCP20	TCP20 PCF1 At3g27010 MOJ10.8	1.18	2.71	1.51	0.45	1.8
TR88800|c0_g1	AT3G27010	TCP	Transcription factor TCP20	TCP20 PCF1 At3g27010 MOJ10.8	5.6	9.08	15.09	0.48	9.92333
TR83418|c0_g1	AT3G54610	GNAT	Transcription factor GTE12	GTE12 At5g46550 F10E10.2	13.33	10.96	14.95	0.15	13.08
TR35995|c0_g1	AT1G14920	GRAS	DELLA protein GAI	GAI RGA2 At1g14920 F10B6.34	5.39	11.48	10.78	0.36	9.21667
TR57530|c0_g1	AT5G17490	GRAS	DELLA protein GAI	GAI RGA2 At1g14920 F10B6.34	12.8	5.7	19.63	0.55	12.71
TR51241|c0_g1	AT1G07900	LOB	LOB domain-containing protein 1	LBD1 ASL8 At1g07900 F24B9.1	1.33	2.83	1.79	0.39	1.98333
TR66107|c0_g1	AT2G30130	LOB	LOB domain-containing protein 1	LBD1 ASL8 At1g07900 F24B9.1	0.53	0.42	0.27	0.32	0.406667
TR40382|c0_g1	AT3G26744	bHLH	Transcription factor SCREAM2	SCRM2 BHLH33 EN44 At1g12860 F13K23.12	1.38	0	1.05	0.89	0.81
TR79160|c0_g1	AT1G50420	GRAS	Scarecrow-like protein 3	SCL3 At1g50420 F11F12.22	6.16	9.24	12.21	0.33	9.20333
TR79160|c0_g2	AT1G50420	GRAS	Scarecrow-like protein 3	SCL3 At1g50420 F11F12.22	6.92	9.3	9.69	0.17	8.63667
TR83356|c0_g1	AT3G58710	WRKY	Probable WRKY transcription factor 65	WRKY65 At1g29280 F28N24.4	0	1.16	2.95	1.08	1.37
TR57598|c0_g1	AT1G43980	B3-ARF	Pentatricopeptide repeat-containing protein At1g43980, mitochondrial	PCMP-E58 At1g43980 F9C16.15	2.14	2.19	1.36	0.25	1.89667
TR87271|c0_g1	AT1G01260	bHLH	Transcription factor bHLH13	BHLH13 EN39 At1g01260 F6F3.7	11.31	7.42	11.96	0.24	10.23
TR30675|c0_g1	AT1G01260	bHLH	Transcription factor bHLH13	BHLH13 EN39 At1g01260 F6F3.7	3.58	0.95	2.05	0.6	2.19333
TR87640|c0_g1	AT1G01260	bHLH	Transcription factor bHLH13	BHLH13 EN39 At1g01260 F6F3.7	0	0	0	0	0
TR86103|c0_g1	AT1G19350	BES1	Protein BRASSINAZOLE-RESISTANT 2	BZR2 BES1 BIS1 At1g19350 F18O14_4	1.65	0	2.92	0.96	1.52333
TR88567|c1_g1	AT1G22310	C2H2	Methyl-CpG-binding domain-containing protein 8	MBD8 At1g22310 T16E15.7	11.04	10.99	10.49	0.03	10.84
TR40750|c3_g1	AT5G28530	FAR1	Putative protein FAR1-RELATED SEQUENCE 10	FRS10 At5g28530 T26D3.9	4.33	3.44	4.53	0.14	4.1
TR47676|c0_g1	AT1G05490	SNF2	SNF2 domain-containing protein CLASSY 4	CLSY4 CHR40 At3g24340 K7M2.11	5.1	2.73	3.93	0.3	3.92
TR32784|c0_g4	AT1G26945	bHLH	Transcription factor PRE5	PRE5 BHLH164 At3g28857 MLD15.1	14.54	2.1	12.9	0.69	9.84667
TR32784|c0_g1	AT1G26945	bHLH	Transcription factor PRE5	PRE5 BHLH164 At3g28857 MLD15.1	0	3.16	0	1.73	1.05333
TR32784|c0_g3	AT1G26945	bHLH	Transcription factor PRE5	PRE5 BHLH164 At3g28857 MLD15.1	3.08	0.64	2.97	0.62	2.23
TR59410|c0_g1	AT3G28917	zf-HD	Mini zinc finger protein 2	MIF2 At3g28917 MLD15.10	2.69	2.5	1.13	0.4	2.10667
TR60778|c1_g1	AT1G54060	Trihelix	Trihelix transcription factor ASIL2 {ECO:0000305}	ASIL2 At3g14180 MAG2.16	12.9	20.96	13.14	0.29	15.6667
TR69171|c0_g1	AT2G44730	Trihelix	Trihelix transcription factor ASIL2 {ECO:0000305}	ASIL2 At3g14180 MAG2.16	14.04	9.82	13.09	0.18	12.3167
TR32243|c0_g1	AT2G44730	Trihelix	Trihelix transcription factor ASIL2 {ECO:0000305}	ASIL2 At3g14180 MAG2.16	6.41	6.41	12.3	0.41	8.37333
TR37995|c0_g1	AT3G14180	Trihelix	Trihelix transcription factor ASIL2 {ECO:0000305}	ASIL2 At3g14180 MAG2.16	3.05	2.92	5.87	0.42	3.94667
TR66588|c0_g1	AT3G14180	Trihelix	Trihelix transcription factor ASIL2 {ECO:0000305}	ASIL2 At3g14180 MAG2.16	5.53	11.23	16.52	0.5	11.0933
TR104268|c0_g1	AT3G14180	Trihelix	Trihelix transcription factor ASIL2 {ECO:0000305}	ASIL2 At3g14180 MAG2.16	12.56	13.76	26.8	0.45	17.7067
TR60778|c1_g2	AT3G14180	Trihelix	Trihelix transcription factor ASIL2 {ECO:0000305}	ASIL2 At3g14180 MAG2.16	4.62	9.57	14	0.5	9.39667
TR57438|c0_g1	AT3G24490	Trihelix	Trihelix transcription factor ASIL2 {ECO:0000305}	ASIL2 At3g14180 MAG2.16	6.25	10.61	11.53	0.3	9.46333
TR53576|c0_g1	AT3G24490	Trihelix	Trihelix transcription factor ASIL2 {ECO:0000305}	ASIL2 At3g14180 MAG2.16	2.1	14.64	15.12	0.7	10.62
TR75147|c0_g1	AT3G54390	Trihelix	Trihelix transcription factor ASIL2 {ECO:0000305}	ASIL2 At3g14180 MAG2.16	6.62	6.03	13.16	0.46	8.60333
TR100085|c0_g3	AT3G58630	Trihelix	Trihelix transcription factor ASIL2 {ECO:0000305}	ASIL2 At3g14180 MAG2.16	13.34	15.39	19.69	0.2	16.14
TR99249|c0_g1	AT3G58630	Trihelix	Trihelix transcription factor ASIL2 {ECO:0000305}	ASIL2 At3g14180 MAG2.16	12.81	20.05	21.18	0.25	18.0133
TR100085|c0_g1	AT3G58630	Trihelix	Trihelix transcription factor ASIL2 {ECO:0000305}	ASIL2 At3g14180 MAG2.16	5.83	6.72	8.89	0.22	7.14667
TR111227|c0_g1	AT3G58630	Trihelix	Trihelix transcription factor ASIL2 {ECO:0000305}	ASIL2 At3g14180 MAG2.16	10.36	16.69	12.86	0.24	13.3033
TR82789|c0_g1	AT4G17060	Trihelix	Trihelix transcription factor ASIL2 {ECO:0000305}	ASIL2 At3g14180 MAG2.16	22.27	23.05	25.87	0.08	23.73
TR36057|c0_g1	AT4G17060	Trihelix	Trihelix transcription factor ASIL2 {ECO:0000305}	ASIL2 At3g14180 MAG2.16	4.92	3.92	4.15	0.12	4.33
TR57076|c0_g1	AT5G05550	Trihelix	Trihelix transcription factor ASIL2 {ECO:0000305}	ASIL2 At3g14180 MAG2.16	5.82	6.71	5.9	0.08	6.14333
TR89992|c0_g2	AT5G05550	Trihelix	Trihelix transcription factor ASIL2 {ECO:0000305}	ASIL2 At3g14180 MAG2.16	4.81	9.82	0	1.01	4.87667
TR35391|c0_g1	AT5G54470	Others	B-box zinc finger protein 32 {ECO:0000303|PubMed:19920209}	BBX32 At3g21150 MSA6.19	5.22	10.1	32.58	0.91	15.9667
TR112939|c0_g1	AT5G54470	Others	B-box zinc finger protein 32 {ECO:0000303|PubMed:19920209}	BBX32 At3g21150 MSA6.19	11.03	1.91	16.18	0.74	9.70667
TR53051|c0_g1	AT5G28770	bZIP	Pentatricopeptide repeat-containing protein At3g18970	PCMP-E93 At3g18970 K13E13.8	16.61	22.53	23.9	0.18	21.0133
TR112497|c1_g1	AT3G24010	PHD	PHD finger protein ING1	ING1 At3g24010 F14O13.20	9.22	18.27	13.91	0.33	13.8
TR35611|c0_g1	AT3G22170	FAR1	Protein FAR-RED ELONGATED HYPOCOTYL 3	FHY3 At3g22170 MKA23.12	4.87	8.49	11.75	0.41	8.37
TR85382|c0_g2	AT4G15090	FAR1	Protein FAR-RED ELONGATED HYPOCOTYL 3	FHY3 At3g22170 MKA23.12	14.19	17.77	21.83	0.21	17.93
TR70093|c1_g2	AT3G13682	SWI/SNF-SWI3	Lysine-specific histone demethylase 1 homolog 2	LDL2 At3g13682 MMM17.10	4.9	11.4	11.13	0.4	9.14333
TR19654|c0_g1	AT3G23130	C2H2	Probable transcriptional regulator RABBIT EARS	RBE At5g06070 K16F4.3	0	0	0.3	1.73	0.1
TR36387|c0_g1	AT3G41768	zf-HD	Zinc-finger homeodomain protein 9	ZHD9 HB34 At3g28920 MYI13.1	0.61	0	0.93	0.92	0.513333
TR51196|c0_g1	AT5G39760	zf-HD	Zinc-finger homeodomain protein 9	ZHD9 HB34 At3g28920 MYI13.1	3.02	0.88	1.66	0.58	1.85333
TR58107|c0_g2	AT1G51950	AUX/IAA	Auxin-responsive protein IAA2	IAA2 Os01g0190300 LOC_Os01g09450 OsJ_00698 P0710E05.18	0	0.63	1.2	0.98	0.61
TR53392|c0_g1	AT1G51950	AUX/IAA	Auxin-responsive protein IAA2	IAA2 Os01g0190300 LOC_Os01g09450 OsJ_00698 P0710E05.18	0.83	0	0.84	0.87	0.556667
TR41310|c0_g1	AT5G15770	GNAT	Glucosamine 6-phosphate N-acetyltransferase	GNA1 At5g15770 F14F8.150	13.23	29.26	18.86	0.4	20.45
TR82265|c0_g1	AT5G15770	GNAT	Glucosamine 6-phosphate N-acetyltransferase	GNA1 At5g15770 F14F8.150	6.16	15.97	5.24	0.65	9.12333
TR49603|c0_g1	AT3G01320	Others	Paired amphipathic helix protein Sin3-like 2	SNL2 At5g15020 F2G14.140	0.6	0.48	0.61	0.13	0.563333
TR32754|c0_g1	AT5G15020	Others	Paired amphipathic helix protein Sin3-like 2	SNL2 At5g15020 F2G14.140	11.92	11.27	17.21	0.24	13.4667
TR46395|c2_g1	AT5G15020	Others	Paired amphipathic helix protein Sin3-like 2	SNL2 At5g15020 F2G14.140	60.6	85.77	84.26	0.18	76.8767
TR46395|c0_g1	AT5G15020	Others	Paired amphipathic helix protein Sin3-like 2	SNL2 At5g15020 F2G14.140	0	0	1.48	1.73	0.493333
TR111983|c0_g2	AT1G15360	AP2/ERF-ERF	Ethylene-responsive transcription factor SHINE 2	SHN2 ERF004 At5g11190 F2I11.80	2.22	0	2.83	0.88	1.68333
TR90963|c0_g1	AT2G41070	bZIP	ABSCISIC ACID-INSENSITIVE 5-like protein 2	DPBF3 AREB3 BZIP66 At3g56850 T8M16_180	3.69	3.88	6.77	0.36	4.78
TR102807|c0_g1	AT2G41070	bZIP	ABSCISIC ACID-INSENSITIVE 5-like protein 2	DPBF3 AREB3 BZIP66 At3g56850 T8M16_180	11.22	21.35	15.09	0.32	15.8867
TR51340|c0_g1	AT3G56850	bZIP	ABSCISIC ACID-INSENSITIVE 5-like protein 2	DPBF3 AREB3 BZIP66 At3g56850 T8M16_180	10.22	15.44	17.06	0.25	14.24
TR86932|c0_g1	AT3G56850	bZIP	ABSCISIC ACID-INSENSITIVE 5-like protein 2	DPBF3 AREB3 BZIP66 At3g56850 T8M16_180	0	0.28	2.86	1.51	1.04667
TR42724|c0_g1	AT3G56850	bZIP	ABSCISIC ACID-INSENSITIVE 5-like protein 2	DPBF3 AREB3 BZIP66 At3g56850 T8M16_180	0	0.46	0.88	0.99	0.446667
TR32778|c0_g1	AT2G04890	GRAS	Scarecrow-like transcription factor PAT1	PAT1 At5g48150 MIF21.4	21.98	17.05	22.36	0.14	20.4633
TR68177|c0_g2	AT1G50640	AP2/ERF-ERF	Ethylene-responsive transcription factor 7	ERF7 ERF-7 ERF083 At3g20310 MQC12.5	33.54	33.66	46.43	0.2	37.8767
TR78263|c0_g2	AT5G44210	AP2/ERF-ERF	Ethylene-responsive transcription factor 7	ERF7 ERF-7 ERF083 At3g20310 MQC12.5	1.22	1.94	6.77	0.91	3.31
TR110890|c2_g1	AT2G35550	BBR-BPC	Protein BASIC PENTACYSTEINE2	BPC2 BBR At1g14685 F10B6.5 T5E21.17	0	0	1.62	1.73	0.54
TR89189|c0_g1	AT1G68320	MYB	Transcription factor MYB108	MYB108 BOS1 At3g06490 F5E6.18	7.23	3.17	11.86	0.59	7.42
TR95218|c0_g1	AT5G49620	MYB	Transcription factor MYB108	MYB108 BOS1 At3g06490 F5E6.18	0	1.01	0.8	0.88	0.603333
TR46396|c5_g1	AT4G11400	ARID	AT-rich interactive domain-containing protein 2	ARID2 At4g11400 F25E4.20	11.56	9.63	6.92	0.25	9.37
TR61688|c0_g2	AT2G36990	Sigma70-like	RNA polymerase sigma factor sigF, chloroplastic	SIGF SIG6 SOLDAT8 At2g36990 T1J8	22.39	21.85	28.66	0.16	24.3
TR50681|c0_g1	AT5G63080	Jumonji	JmjC domain-containing protein 4	JMJD4	12.18	7.31	12.57	0.27	10.6867
TR95346|c1_g4	AT1G28310	C2C2-Dof	Dof zinc finger protein DOF1.4	DOF1.4 At1g28310 F3H9.4	0.68	0.54	2.06	0.77	1.09333
TR95871|c0_g1	AT5G60200	C2C2-Dof	Dof zinc finger protein DOF1.4	DOF1.4 At1g28310 F3H9.4	2.41	4.95	8.39	0.57	5.25
TR100565|c0_g1	AT5G52510	GRAS	Scarecrow-like protein 8	SCL8 At5g52510 T4M5.2	21.71	25.99	29.27	0.15	25.6567
TR67725|c0_g1	AT5G52510	GRAS	Scarecrow-like protein 8	SCL8 At5g52510 T4M5.2	16.27	23.04	35.82	0.4	25.0433
TR88044|c0_g1	AT5G52510	GRAS	Scarecrow-like protein 8	SCL8 At5g52510 T4M5.2	18.37	56.59	41.29	0.5	38.75
TR101641|c0_g1	AT1G24590	AP2/ERF-ERF	Ethylene-responsive transcription factor ESR2	ESR2 DRNL ERF090 SOB2 At1g24590 F21J9.25	5.84	1.24	3.73	0.64	3.60333
TR38041|c0_g1	AT5G13080	WRKY	Probable WRKY transcription factor 75	WRKY75 At5g13080 T19L5.40	0	0.85	1.01	0.88	0.62
TR52131|c0_g1	AT5G13080	WRKY	Probable WRKY transcription factor 75	WRKY75 At5g13080 T19L5.40	0	0	3.25	1.73	1.08333
TR38041|c0_g2	AT5G13080	WRKY	Probable WRKY transcription factor 75	WRKY75 At5g13080 T19L5.40	1.1	6.61	8.24	0.7	5.31667
TR37829|c0_g1	AT5G13080	WRKY	Probable WRKY transcription factor 75	WRKY75 At5g13080 T19L5.40	0	0	0	0	0
TR81285|c0_g1	AT5G13080	WRKY	Probable WRKY transcription factor 75	WRKY75 At5g13080 T19L5.40	4.73	4.14	1.7	0.46	3.52333
TR81285|c0_g2	AT5G13080	WRKY	Probable WRKY transcription factor 75	WRKY75 At5g13080 T19L5.40	3.88	2.34	2.53	0.29	2.91667
TR38043|c0_g1	AT5G64220	CAMTA	Calmodulin-binding transcription activator 1	CAMTA1 CMTA1 SR2 At5g09410 T5E8.210	17	23.16	24.61	0.19	21.59
TR75579|c0_g1	AT1G19790	SRS	Protein SHI RELATED SEQUENCE 7	SRS7 At1g19790 F6F9.16	0	0	0.71	1.73	0.236667
TR42649|c0_g1	AT4G34610	HB-BELL	BEL1-like homeodomain protein 10	BLH10 BLH5 At1g19700 F14P1.20 F6F9.25	0	1.5	4.28	1.13	1.92667
TR65170|c0_g1	AT1G67710	GARP-ARR-B	Two-component response regulator ARR11	ARR11 ARP3 At1g67710 F12A21.15	0.83	0.83	1.04	0.13	0.9
TR46752|c0_g1	AT1G49770	bHLH	Transcription factor bHLH95	BHLH95 EN21 RGE1 ZOU At1g49770 F14J22.2	0.25	1.19	1.63	0.69	1.02333
TR31395|c1_g1	AT1G13450	Trihelix	Trihelix transcription factor GT-1	GT-1 At1g13450 T6J4.18	14.58	31.68	51.43	0.57	32.5633
TR112471|c0_g1	AT1G13450	Trihelix	Trihelix transcription factor GT-1	GT-1 At1g13450 T6J4.18	3.68	3.26	4.75	0.2	3.89667
TR112511|c0_g1	AT1G73360	HB-HD-ZIP	Homeobox-leucine zipper protein HDG11	HDG11 EDT1 HDGL2-11 At1g73360 T9L24.43	9.57	8.99	5.79	0.25	8.11667
TR42217|c0_g1	AT1G12260	NAC	NAC domain-containing protein 7	NAC007 EMB2749 VND4 At1g12260 T28K15.1	1.14	0.46	4.03	1.01	1.87667
TR43969|c0_g1	AT1G12260	NAC	NAC domain-containing protein 7	NAC007 EMB2749 VND4 At1g12260 T28K15.1	0.54	0	0.82	0.92	0.453333
TR64516|c0_g1	AT1G62700	NAC	NAC domain-containing protein 7	NAC007 EMB2749 VND4 At1g12260 T28K15.1	0	0.6	0	1.73	0.2
TR11039|c0_g1	AT1G62700	NAC	NAC domain-containing protein 7	NAC007 EMB2749 VND4 At1g12260 T28K15.1	0.61	0	0.62	0.87	0.41
TR98460|c0_g1	AT1G71930	NAC	NAC domain-containing protein 7	NAC007 EMB2749 VND4 At1g12260 T28K15.1	0	0.43	1.64	1.23	0.69
TR92952|c0_g1	AT2G18060	NAC	NAC domain-containing protein 7	NAC007 EMB2749 VND4 At1g12260 T28K15.1	0	0	0.45	1.73	0.15
TR51426|c0_g1	AT4G36160	NAC	NAC domain-containing protein 7	NAC007 EMB2749 VND4 At1g12260 T28K15.1	6.86	20.8	15.94	0.49	14.5333
TR86392|c0_g1	AT4G36160	NAC	NAC domain-containing protein 7	NAC007 EMB2749 VND4 At1g12260 T28K15.1	0	0	0	0	0
TR85218|c0_g1	AT1G75410	HB-BELL	BEL1-like homeodomain protein 3	BLH3 At1g75410 F1B16.6	18.91	56.4	75.9	0.57	50.4033
TR57452|c0_g1	ATCG00920	C3H	Zinc finger CCCH domain-containing protein 16	CG1 At1g75340 F1B16.12	7.33	12.11	16.09	0.37	11.8433
TR88578|c0_g2	AT1G79000	TAZ	Histone acetyltransferase HAC12	HAC12 At1g16710 F17F16.8 F17F16_21	1.26	0.77	1.13	0.24	1.05333
TR57469|c2_g2	AT2G22540	MADS-MIKC	MADS-box protein SVP	SVP At2g22540 F14M13.6	3.63	12.55	12.36	0.54	9.51333
TR57469|c2_g1	AT4G24540	MADS-MIKC	MADS-box protein SVP	SVP At2g22540 F14M13.6	47.07	79.48	63.12	0.26	63.2233
TR103731|c2_g1	AT4G24540	MADS-MIKC	MADS-box protein SVP	SVP At2g22540 F14M13.6	26.21	64.28	45.37	0.42	45.2867
TR79303|c0_g1	AT4G24540	MADS-MIKC	MADS-box protein SVP	SVP At2g22540 F14M13.6	29.47	80.31	56.36	0.46	55.38
TR108415|c1_g1	AT2G36010	E2F-DP	Transcription factor E2FB	E2FB E2F1 At5g22220 T6G21	0	0.63	1.61	1.09	0.746667
TR87872|c0_g1	AT5G22220	E2F-DP	Transcription factor E2FB	E2FB E2F1 At5g22220 T6G21	7.33	6.55	10.02	0.23	7.96667
TR87872|c0_g2	AT5G22220	E2F-DP	Transcription factor E2FB	E2FB E2F1 At5g22220 T6G21	2.83	3.74	6.1	0.4	4.22333
TR108415|c0_g1	AT5G22220	E2F-DP	Transcription factor E2FB	E2FB E2F1 At5g22220 T6G21	0.35	0.85	2.14	0.83	1.11333
TR57469|c1_g2	AT2G22540	MADS-MIKC	MADS-box protein JOINTLESS	J	0.67	1.1	7.61	1.24	3.12667
TR57469|c1_g1	AT2G22540	MADS-MIKC	MADS-box protein JOINTLESS	J	0.15	0	1.47	1.5	0.54
TR49982|c0_g2	AT4G24540	MADS-MIKC	MADS-box protein JOINTLESS	J	0	0	1.45	1.73	0.483333
TR57469|c4_g2	AT4G24540	MADS-MIKC	MADS-box protein JOINTLESS	J	19.57	14.48	26.45	0.3	20.1667
TR73805|c0_g1	AT4G32551	LUG	Transcriptional corepressor LEUNIG	LUG RON2 At4g32551 L23H3.30	5.09	4.17	8.76	0.4	6.00667
TR106224|c0_g1	AT4G32551	LUG	Transcriptional corepressor LEUNIG	LUG RON2 At4g32551 L23H3.30	4.19	5.16	24.24	1.01	11.1967
TR85083|c0_g1	AT4G32551	LUG	Transcriptional corepressor LEUNIG	LUG RON2 At4g32551 L23H3.30	0	0	0.35	1.73	0.116667
TR49358|c0_g1	AT4G32551	LUG	Transcriptional corepressor LEUNIG	LUG RON2 At4g32551 L23H3.30	0	0	1.83	1.73	0.61
TR49358|c0_g2	AT4G32551	LUG	Transcriptional corepressor LEUNIG	LUG RON2 At4g32551 L23H3.30	1.69	1.01	1.85	0.29	1.51667
TR49358|c0_g3	AT4G32551	LUG	Transcriptional corepressor LEUNIG	LUG RON2 At4g32551 L23H3.30	0	0.78	3.41	1.28	1.39667
TR86121|c0_g1	AT4G32551	LUG	Transcriptional corepressor LEUNIG	LUG RON2 At4g32551 L23H3.30	13.05	22.03	17.63	0.26	17.57
TR78873|c1_g2	AT4G32551	LUG	Transcriptional corepressor LEUNIG	LUG RON2 At4g32551 L23H3.30	2.74	1.63	6.85	0.74	3.74
TR94476|c0_g1	AT4G32551	LUG	Transcriptional corepressor LEUNIG	LUG RON2 At4g32551 L23H3.30	3.31	1.32	3.78	0.47	2.80333
TR53738|c0_g1	AT4G32551	LUG	Transcriptional corepressor LEUNIG	LUG RON2 At4g32551 L23H3.30	0	0	1.71	1.73	0.57
TR83338|c0_g1	AT4G32551	LUG	Transcriptional corepressor LEUNIG	LUG RON2 At4g32551 L23H3.30	0.89	1.42	2.25	0.45	1.52
TR83374|c0_g1	AT5G24800	bZIP	Basic leucine zipper 9	BZIP9 BZO2H2 At5g24800 F6A4.10	25.83	60.56	75.05	0.47	53.8133
TR36212|c0_g1	AT4G36930	bHLH	Transcription factor SPATULA	SPT BHLH24 EN99 At4g36930 AP22.25 C7A10.430	0	0	0.81	1.73	0.27
TR57433|c0_g1	AT4G36930	bHLH	Transcription factor SPATULA	SPT BHLH24 EN99 At4g36930 AP22.25 C7A10.430	6.65	3.79	13	0.6	7.81333
TR85088|c0_g1	AT2G25900	C3H	Zinc finger CCCH domain-containing protein 2	Os01g0192000 LOC_Os01g09620 P0671B11.13	0	0	0.53	1.73	0.176667
TR104518|c0_g2	AT5G08430	SWI/SNF-SWI3	Uncharacterized protein At5g08430	At5g08430 F8L15_160	1.83	3.36	6.79	0.64	3.99333
TR104518|c0_g3	AT5G08430	SWI/SNF-SWI3	Uncharacterized protein At5g08430	At5g08430 F8L15_160	1.21	0.46	0.83	0.45	0.833333
TR104518|c0_g1	AT5G08430	SWI/SNF-SWI3	Uncharacterized protein At5g08430	At5g08430 F8L15_160	3.04	0	0	1.73	1.01333
TR50876|c1_g1	AT5G63700	SWI/SNF-SWI3	Uncharacterized protein At5g08430	At5g08430 F8L15_160	2.02	8.36	6.13	0.58	5.50333
TR40260|c0_g1	AT4G37740	GRF	Growth-regulating factor 9	GRF9 Os03g0674700 LOC_Os03g47140 OsJ_12074 OSJNBa0035I24.1 OSJNBb0009F04	5.1	8.24	2.74	0.51	5.36
TR35607|c1_g2	AT2G46260	TRAF	BTB/POZ domain-containing protein POB1	POB1 At3g61600 F15G16.4 F2A19.200	0	0.8	0	1.73	0.266667
TR30219|c0_g1	AT2G46260	TRAF	BTB/POZ domain-containing protein POB1	POB1 At3g61600 F15G16.4 F2A19.200	2.91	0	0	1.73	0.97
TR30219|c0_g2	AT2G46260	TRAF	BTB/POZ domain-containing protein POB1	POB1 At3g61600 F15G16.4 F2A19.200	0	0	1.31	1.73	0.436667
TR30219|c0_g3	AT2G46260	TRAF	BTB/POZ domain-containing protein POB1	POB1 At3g61600 F15G16.4 F2A19.200	0	0	0.66	1.73	0.22
TR30219|c0_g4	AT2G46260	TRAF	BTB/POZ domain-containing protein POB1	POB1 At3g61600 F15G16.4 F2A19.200	0	0	0	0	0
TR52167|c0_g1	AT2G46260	TRAF	BTB/POZ domain-containing protein POB1	POB1 At3g61600 F15G16.4 F2A19.200	10.98	15.39	28.89	0.51	18.42
TR35173|c0_g1	AT3G61600	TRAF	BTB/POZ domain-containing protein POB1	POB1 At3g61600 F15G16.4 F2A19.200	38.56	50.26	55.51	0.18	48.11
TR35607|c0_g1	AT3G61600	TRAF	BTB/POZ domain-containing protein POB1	POB1 At3g61600 F15G16.4 F2A19.200	5.37	4.28	11.56	0.56	7.07
TR91124|c0_g1	AT3G61600	TRAF	BTB/POZ domain-containing protein POB1	POB1 At3g61600 F15G16.4 F2A19.200	3.02	3.02	3.45	0.08	3.16333
TR86585|c0_g1	AT3G61600	TRAF	BTB/POZ domain-containing protein POB1	POB1 At3g61600 F15G16.4 F2A19.200	3.53	3.39	2.15	0.25	3.02333
TR3600|c0_g1	AT3G61600	TRAF	BTB/POZ domain-containing protein POB1	POB1 At3g61600 F15G16.4 F2A19.200	2.45	9.8	5.39	0.63	5.88
TR112363|c0_g1	AT3G61600	TRAF	BTB/POZ domain-containing protein POB1	POB1 At3g61600 F15G16.4 F2A19.200	5.81	2.33	9.86	0.63	6
TR80975|c0_g2	AT1G62990	HB-KNOX	Homeobox protein knotted-1-like 7	KNAT7 IRX11 At1g62990 F16P17.16	0	2.25	0.29	1.45	0.846667
TR67208|c0_g1	AT5G03415	E2F-DP	Transcription factor-like protein DPB	DPB DP1 At5g03415 F12E4.160	5.41	2.12	1.73	0.65	3.08667
TR85905|c2_g3	AT5G03415	E2F-DP	Transcription factor-like protein DPB	DPB DP1 At5g03415 F12E4.160	14.33	19.92	26.81	0.31	20.3533
TR66499|c0_g1	AT5G03415	E2F-DP	Transcription factor-like protein DPB	DPB DP1 At5g03415 F12E4.160	0	1.7	0.47	1.21	0.723333
TR88991|c0_g1	AT2G36010	E2F-DP	Transcription factor E2FA	E2FA E2F3 E2F4 At2g36010 F11F19.8	1.07	0	0.55	0.99	0.54
TR109303|c0_g1	AT1G01380	MYB-related	Transcription factor MYB113	MYB113 At1g66370 T27F4.12	0	0	0	0	0
TR90029|c0_g1	AT1G66380	MYB	Transcription factor MYB113	MYB113 At1g66370 T27F4.12	0	0	0.59	1.73	0.196667
TR76863|c0_g1	AT1G66380	MYB	Transcription factor MYB113	MYB113 At1g66370 T27F4.12	0	0	0	0	0
TR49027|c0_g1	AT1G66390	MYB	Transcription factor MYB113	MYB113 At1g66370 T27F4.12	0	6.39	0	1.73	2.13
TR89206|c0_g2	AT3G27920	MYB	Transcription factor MYB113	MYB113 At1g66370 T27F4.12	0.53	2.11	0.8	0.74	1.14667
TR49027|c0_g3	AT4G09460	MYB	Transcription factor MYB113	MYB113 At1g66370 T27F4.12	5.31	16.04	1.06	1.03	7.47
TR48798|c0_g1	AT5G57620	MYB	Transcription factor MYB113	MYB113 At1g66370 T27F4.12	0	0.25	5.46	1.62	1.90333
TR48798|c0_g2	AT5G57620	MYB	Transcription factor MYB113	MYB113 At1g66370 T27F4.12	0	0	0	0	0
TR42429|c1_g2	AT3G20010	SNF2	Putative SWI/SNF-related matrix-associated actin-dependent regulator of chromatin subfamily A member 3-like 2	RAD5A RAD5 At5g22750 MDJ22.17	11.92	13.59	14.56	0.1	13.3567
TR50872|c0_g1	AT5G22750	SNF2	Putative SWI/SNF-related matrix-associated actin-dependent regulator of chromatin subfamily A member 3-like 2	RAD5A RAD5 At5g22750 MDJ22.17	0.74	0.98	3.6	0.89	1.77333
TR109904|c0_g1	AT5G22750	SNF2	Putative SWI/SNF-related matrix-associated actin-dependent regulator of chromatin subfamily A member 3-like 2	RAD5A RAD5 At5g22750 MDJ22.17	3.04	4.11	4.12	0.17	3.75667
TR35809|c3_g1	AT5G06420	C3H	Zinc finger CCCH domain-containing protein 51	At5g06420 MHF15.6	6.45	5.1	8.05	0.23	6.53333
TR102000|c0_g2	AT3G04380	SET	Histone-lysine N-methyltransferase SUVR2	SUVR2 SDG18 SET18 At5g43990 MRH10.10	5.05	5.88	8.88	0.31	6.60333
TR104603|c0_g1	AT1G63650	bHLH	Transcription factor GLABRA 3	GL3 BHLH1 EN31 MYC6 SST At5g41315 MYC6.2	12.06	21.67	26.31	0.36	20.0133
TR87378|c0_g1	AT1G63650	bHLH	Transcription factor GLABRA 3	GL3 BHLH1 EN31 MYC6 SST At5g41315 MYC6.2	0	0	0.97	1.73	0.323333
TR52717|c0_g1	AT5G41315	bHLH	Transcription factor GLABRA 3	GL3 BHLH1 EN31 MYC6 SST At5g41315 MYC6.2	0.66	0.15	3.33	1.24	1.38
TR52717|c0_g2	AT5G41315	bHLH	Transcription factor GLABRA 3	GL3 BHLH1 EN31 MYC6 SST At5g41315 MYC6.2	0.43	0	0	1.73	0.143333
TR13487|c0_g1	AT4G37540	LOB	LOB domain-containing protein 37	LBD37 ASL39 At5g67420 K8K14.16	0.42	0	0.84	1	0.42
TR57414|c0_g3	AT1G27650	C3H	Splicing factor U2af small subunit B	U2AF35B AUSB At5g42820 MJB21.20	48.61	54.88	71.58	0.2	58.3567
TR111188|c0_g1	AT5G08330	TCP	Transcription factor TCP7	TCP7 At5g23280 MKD15.14	13.63	7.77	20.39	0.45	13.93
TR52761|c0_g1	AT5G08330	TCP	Transcription factor TCP7	TCP7 At5g23280 MKD15.14	6.91	6.01	14.59	0.51	9.17
TR87628|c0_g1	AT5G14170	SWI/SNF-SWI3	SWI/SNF complex component SNF12 homolog	At5g14170 MUA22.17	13.54	11.46	20.27	0.31	15.09
TR110905|c0_g1	AT5G14170	SWI/SNF-SWI3	SWI/SNF complex component SNF12 homolog	At5g14170 MUA22.17	14.1	10.82	16.05	0.19	13.6567
TR30483|c0_g2	AT5G14170	SWI/SNF-SWI3	SWI/SNF complex component SNF12 homolog	At5g14170 MUA22.17	23.29	35.59	38.95	0.25	32.61
TR101836|c0_g1	AT5G14170	SWI/SNF-SWI3	SWI/SNF complex component SNF12 homolog	At5g14170 MUA22.17	33.13	21.29	30.36	0.22	28.26
TR30483|c0_g1	AT5G14170	SWI/SNF-SWI3	SWI/SNF complex component SNF12 homolog	At5g14170 MUA22.17	26.85	35.11	26.69	0.16	29.55
TR7805|c0_g1	AT5G22260	PHD	PHD finger protein MALE STERILITY 1	MS1 At5g22260 T6G21.3	1.03	0	0	1.73	0.343333
TR100704|c0_g1	AT3G44350	NAC	NAC domain-containing protein 90	NAC090 At5g22380 MWD9.18	1.68	0	0	1.73	0.56
TR67528|c0_g1	AT5G22380	NAC	NAC domain-containing protein 90	NAC090 At5g22380 MWD9.18	0	0.49	0	1.73	0.163333
TR35153|c0_g1	AT5G63090	LOB	Protein LATERAL ORGAN BOUNDARIES	LOB ASL4 At5g63090 MDC12.5	3.86	6.8	1.06	0.73	3.90667
TR45200|c0_g1	AT5G63160	TRAF	BTB/POZ and TAZ domain-containing protein 1	BT1 At5g63160 MDC12.13	0	0.46	0	1.73	0.153333
TR45200|c0_g2	AT5G63160	TRAF	BTB/POZ and TAZ domain-containing protein 1	BT1 At5g63160 MDC12.13	0	0.46	0	1.73	0.153333
TR45200|c0_g3	AT5G63160	TRAF	BTB/POZ and TAZ domain-containing protein 1	BT1 At5g63160 MDC12.13	3.3	4.89	1.77	0.47	3.32
TR45150|c0_g1	AT5G08070	TCP	Transcription factor TCP5	TCP5 At5g60970 MSL3.11	16.83	13.55	25.53	0.33	18.6367
TR81752|c1_g1	AT5G60970	TCP	Transcription factor TCP5	TCP5 At5g60970 MSL3.11	10.84	10.23	14.12	0.18	11.73
TR108728|c0_g1	AT5G04820	OFP	Transcription repressor OFP13	OFP13 At5g04820 MUK11.14	26.4	6.02	28.06	0.61	20.16
TR30400|c0_g1	AT5G04820	OFP	Transcription repressor OFP13	OFP13 At5g04820 MUK11.14	2.16	3.44	1.57	0.4	2.39
TR98019|c0_g1	AT5G04820	OFP	Transcription repressor OFP13	OFP13 At5g04820 MUK11.14	2.54	0.51	2.56	0.63	1.87
TR117997|c0_g1	AT5G42280	OFP	Transcription repressor OFP13	OFP13 At5g04820 MUK11.14	0	0	0	0	0
TR77484|c0_g1	AT1G13600	bZIP	Basic leucine zipper 43	BZIP43 At5g38800 K15E6.1	0	1.02	0.32	1.17	0.446667
TR55311|c0_g1	AT5G15830	bZIP	Basic leucine zipper 43	BZIP43 At5g38800 K15E6.1	1.08	0	0.54	1	0.54
TR48752|c0_g1	AT5G38800	bZIP	Basic leucine zipper 43	BZIP43 At5g38800 K15E6.1	0	1.69	1.5	0.87	1.06333
TR70629|c0_g1	AT1G69010	bHLH	Transcription factor BIM3	BIM3 BHLH141 EN127 At5g38860 K15E6.40 K15E6.7	4.18	9.29	8.22	0.37	7.23
TR36921|c0_g1	AT4G01250	WRKY	Probable WRKY transcription factor 27	WRKY27 At5g52830 MXC20.5	1.62	12.1	2.29	1.1	5.33667
TR73795|c0_g1	AT4G23550	WRKY	Probable WRKY transcription factor 27	WRKY27 At5g52830 MXC20.5	1	0.8	2.03	0.52	1.27667
TR38425|c0_g1	AT3G18400	NAC	NAC domain-containing protein 100	NAC100 At5g61430 MFB13.6	0.72	1.45	0.37	0.65	0.846667
TR16621|c0_g1	AT3G18400	NAC	NAC domain-containing protein 100	NAC100 At5g61430 MFB13.6	1.02	6.8	1.21	1.09	3.01
TR38086|c1_g1	AT3G29035	NAC	NAC domain-containing protein 100	NAC100 At5g61430 MFB13.6	3.74	5.35	3.93	0.2	4.34
TR72899|c0_g1	AT3G29035	NAC	NAC domain-containing protein 100	NAC100 At5g61430 MFB13.6	0.95	5.3	3.35	0.68	3.2
TR72899|c0_g2	AT3G29035	NAC	NAC domain-containing protein 100	NAC100 At5g61430 MFB13.6	4.59	37.89	8.77	1.06	17.0833
TR18476|c0_g1	AT5G07680	NAC	NAC domain-containing protein 100	NAC100 At5g61430 MFB13.6	0	0.91	0	1.73	0.303333
TR95117|c0_g1	AT5G07680	NAC	NAC domain-containing protein 100	NAC100 At5g61430 MFB13.6	7.07	22.72	20.17	0.5	16.6533
TR80298|c0_g2	AT5G39610	NAC	NAC domain-containing protein 100	NAC100 At5g61430 MFB13.6	0.72	2.64	6.64	0.91	3.33333
TR103471|c0_g1	AT5G39610	NAC	NAC domain-containing protein 100	NAC100 At5g61430 MFB13.6	2.05	0	4.77	1.05	2.27333
TR80298|c0_g1	AT5G39610	NAC	NAC domain-containing protein 100	NAC100 At5g61430 MFB13.6	2.03	0	3.31	0.94	1.78
TR87372|c0_g1	AT5G39610	NAC	NAC domain-containing protein 100	NAC100 At5g61430 MFB13.6	1.19	1.98	6.19	0.86	3.12
TR116052|c0_g1	AT5G39610	NAC	NAC domain-containing protein 100	NAC100 At5g61430 MFB13.6	0	1.04	0.36	1.13	0.466667
TR49303|c0_g1	AT5G39610	NAC	NAC domain-containing protein 100	NAC100 At5g61430 MFB13.6	4.86	1.74	8.23	0.66	4.94333
TR94825|c0_g1	AT5G39610	NAC	NAC domain-containing protein 100	NAC100 At5g61430 MFB13.6	1.78	22.41	14.54	0.81	12.91
TR71808|c0_g1	AT5G39610	NAC	NAC domain-containing protein 100	NAC100 At5g61430 MFB13.6	7.53	35.49	27.93	0.61	23.65
TR38086|c1_g2	AT5G39610	NAC	NAC domain-containing protein 100	NAC100 At5g61430 MFB13.6	1.2	0	0.61	0.99	0.603333
TR44158|c0_g1	AT5G39610	NAC	NAC domain-containing protein 100	NAC100 At5g61430 MFB13.6	4.57	16.14	20.28	0.6	13.6633
TR116052|c0_g2	AT5G39610	NAC	NAC domain-containing protein 100	NAC100 At5g61430 MFB13.6	0	0.77	8.76	1.53	3.17667
TR63522|c0_g1	AT5G61430	NAC	NAC domain-containing protein 100	NAC100 At5g61430 MFB13.6	0	0	1.33	1.73	0.443333
TR63522|c0_g2	AT5G61430	NAC	NAC domain-containing protein 100	NAC100 At5g61430 MFB13.6	0	0	0	0	0
TR63522|c0_g3	AT5G61430	NAC	NAC domain-containing protein 100	NAC100 At5g61430 MFB13.6	0	2.08	0	1.73	0.693333
TR47120|c0_g1	AT5G61430	NAC	NAC domain-containing protein 100	NAC100 At5g61430 MFB13.6	2.98	5.35	6.42	0.36	4.91667
TR101628|c0_g1	AT5G61430	NAC	NAC domain-containing protein 100	NAC100 At5g61430 MFB13.6	2.33	5.82	5.51	0.42	4.55333
TR33820|c0_g1	AT5G61430	NAC	NAC domain-containing protein 100	NAC100 At5g61430 MFB13.6	0.44	0.69	0.88	0.33	0.67
TR93627|c0_g2	AT5G61430	NAC	NAC domain-containing protein 100	NAC100 At5g61430 MFB13.6	1.55	1.24	0	0.88	0.93
TR61300|c0_g1	AT4G25410	bHLH	Transcription factor bHLH120	BHLH120 EN4 At5g51790 MIO24.8	0	0	0.36	1.73	0.12
TR90883|c0_g2	AT2G40950	bZIP	Beta-D-xylosidase 4	BXL4 At5g64570 MUB3.9	0	0	0.64	1.73	0.213333
TR97050|c0_g1	AT5G09740	C2H2	Probable MYST-like histone acetyltransferase 1	HAM1 HAG4 At5g64610 MUB3.13	0	1.11	0	1.73	0.37
TR75319|c0_g1	AT5G09740	C2H2	Probable MYST-like histone acetyltransferase 1	HAM1 HAG4 At5g64610 MUB3.13	18.07	32.13	43.95	0.41	31.3833
TR71068|c0_g1	AT5G39860	bHLH	Transcription factor PRE1	PRE1 BHLH136 BNQ1 At5g39860 MYH19.1	1.52	2.44	0	0.93	1.32
TR80965|c0_g1	AT3G50650	GRAS	Scarecrow-like protein 4	SCL4 At5g66770 MUD21.1	7.46	7.53	10.03	0.18	8.34
TR96108|c0_g1	AT1G65620	LOB	LOB domain-containing protein 36	LBD36 ASL1 At5g66870 MUD21.13	0	0	0.57	1.73	0.19
TR37787|c0_g1	AT5G63090	LOB	LOB domain-containing protein 36	LBD36 ASL1 At5g66870 MUD21.13	0	0	1.6	1.73	0.533333
TR89667|c0_g1	AT1G03790	C3H	Zinc finger CCCH domain-containing protein 61	TZF5 At5g44260 K9L2.1	0	0.87	0	1.73	0.29
TR12200|c0_g1	AT4G29190	C3H	Zinc finger CCCH domain-containing protein 61	TZF5 At5g44260 K9L2.1	0	0	0	0	0
TR50945|c0_g1	AT2G24840	MADS-M-type	Agamous-like MADS-box protein AGL62	AGL62 At5g60440 MUF9.24	3.15	0	0.2	1.58	1.11667
TR50945|c0_g2	AT2G24840	MADS-M-type	Agamous-like MADS-box protein AGL62	AGL62 At5g60440 MUF9.24	0	0	0.2	1.73	0.0666667
TR113736|c0_g1	AT5G60440	MADS-M-type	Agamous-like MADS-box protein AGL62	AGL62 At5g60440 MUF9.24	1.38	1.05	2.12	0.36	1.51667
TR77750|c0_g1	AT5G60440	MADS-M-type	Agamous-like MADS-box protein AGL62	AGL62 At5g60440 MUF9.24	0.84	0	0.86	0.87	0.566667
TR64019|c0_g1	AT1G05690	TRAF	BTB/POZ and TAZ domain-containing protein 4	BT4 At5g67480 K9I9.4	3.17	5.02	4.67	0.23	4.28667
TR80307|c0_g2	AT5G67480	TAZ	BTB/POZ and TAZ domain-containing protein 4	BT4 At5g67480 K9I9.4	7.34	10.58	17.2	0.43	11.7067
TR115723|c0_g1	AT3G49850	MYB-related	Telomere repeat-binding factor 2	TRB2 TBP3 At5g67580 K9I9.15	14.84	37.86	38.28	0.44	30.3267
TR78509|c0_g1	AT5G46880	HB-HD-ZIP	Homeobox-leucine zipper protein HDG5	HDG5 HDGL2-5 At5g46880 MQD22.1	5.67	2.38	9.18	0.59	5.74333
TR16268|c0_g1	AT5G48670	MADS-M-type	Agamous-like MADS-box protein AGL80	AGL80 FEM111 At5g48670 K15N18.16	1.1	0.29	0.19	0.95	0.526667
TR41915|c0_g1	AT2G22840	GRF	Growth-regulating factor 7	GRF7 At5g53660 MNC6.20	2.89	5.77	10.53	0.6	6.39667
TR32002|c0_g1	AT4G09460	MYB	Transcription factor TT2	TT2 MYB123 At5g35550 MOK9.18	0.66	0	0.33	1	0.33
TR108393|c0_g1	AT4G09460	MYB	Transcription factor TT2	TT2 MYB123 At5g35550 MOK9.18	0	0	0	0	0
TR108393|c0_g2	AT4G09460	MYB	Transcription factor TT2	TT2 MYB123 At5g35550 MOK9.18	3.71	4.73	13.29	0.73	7.24333
TR41651|c0_g1	AT4G09460	MYB	Transcription factor TT2	TT2 MYB123 At5g35550 MOK9.18	0	2.24	0	1.73	0.746667
TR18129|c0_g1	AT5G16770	MYB	Transcription factor TT2	TT2 MYB123 At5g35550 MOK9.18	1.99	0.4	0.76	0.79	1.05
TR101833|c0_g1	AT5G23000	MYB	Transcription factor TT2	TT2 MYB123 At5g35550 MOK9.18	1.03	0.41	1.31	0.5	0.916667
TR103479|c0_g1	AT5G35550	MYB	Transcription factor TT2	TT2 MYB123 At5g35550 MOK9.18	4.38	4.76	5.43	0.11	4.85667
TR92667|c0_g1	AT1G63030	AP2/ERF-ERF	Dehydration-responsive element-binding protein 1D	DREB1D CBF4 ERF028 At5g51990 MSG15.7	1.44	1.04	3.83	0.72	2.10333
TR100308|c0_g1	AT1G12630	AP2/ERF-ERF	Ethylene-responsive transcription factor ERF025	ERF025 At5g52020 MSG15.10	1.56	5.34	4.39	0.52	3.76333
TR33146|c0_g1	AT1G12630	AP2/ERF-ERF	Ethylene-responsive transcription factor ERF025	ERF025 At5g52020 MSG15.10	0.38	2.42	4.21	0.82	2.33667
TR101973|c2_g6	AT5G49300	C2C2-GATA	GATA transcription factor 16	GATA16 At5g49300 K21P3.18	1.08	2.93	3.81	0.53	2.60667
TR100319|c2_g2	AT5G49300	C2C2-GATA	GATA transcription factor 16	GATA16 At5g49300 K21P3.18	21.69	31.36	35.29	0.24	29.4467
TR63126|c0_g1	AT2G02450	NAC	Putative NAC domain-containing protein 94	ANAC094 At5g39820 MKM21.14	4.67	6.39	6.53	0.18	5.86333
TR96669|c0_g1	AT2G17040	NAC	Putative NAC domain-containing protein 94	ANAC094 At5g39820 MKM21.14	2.04	0.81	0.26	0.88	1.03667
TR44170|c0_g2	AT2G17040	NAC	Putative NAC domain-containing protein 94	ANAC094 At5g39820 MKM21.14	0.77	0	0	1.73	0.256667
TR44170|c0_g3	AT2G17040	NAC	Putative NAC domain-containing protein 94	ANAC094 At5g39820 MKM21.14	2.93	2.75	2	0.19	2.56
TR117760|c0_g1	AT5G41920	GRAS	Scarecrow-like protein 23	SCL23 At5g41920 MJC20.2	4.77	8.09	8.27	0.28	7.04333
TR54511|c0_g1	AT5G43290	WRKY	Probable WRKY transcription factor 49	WRKY49 At5g43290 MNL12.11	0.42	0.68	2.25	0.89	1.11667
TR75414|c0_g1	AT3G10820	IWS1	Probable mediator of RNA polymerase II transcription subunit 26b	MED26B MED26_2 At5g05140 K2A11.1	11.07	8.44	11.94	0.17	10.4833
TR47767|c9_g2	AT5G05140	IWS1	Probable mediator of RNA polymerase II transcription subunit 26b	MED26B MED26_2 At5g05140 K2A11.1	8.53	12.57	13.65	0.23	11.5833
TR64082|c0_g1	AT2G24790	DBP	Zinc finger protein CONSTANS-LIKE 5	COL5 At5g57660 MRI1.1	32.65	52.15	56.03	0.27	46.9433
TR87214|c0_g2	AT4G36920	AP2/ERF-AP2	AP2-like ethylene-responsive transcription factor TOE3	TOE3 At5g67180 K21H1.14	7.86	21.77	8.91	0.6	12.8467
TR91007|c0_g4	AT4G36920	AP2/ERF-AP2	AP2-like ethylene-responsive transcription factor TOE3	TOE3 At5g67180 K21H1.14	6.01	19.26	26.25	0.6	17.1733
TR79169|c0_g1	AT5G45300	BES1	Beta-amylase 8	BAM8 BMY2 At5g45300 K9E15.8	8.44	5.97	9.49	0.23	7.96667
TR77381|c0_g1	AT2G45050	C2C2-GATA	GATA transcription factor 5	GATA5 At5g66320 K1L20.10	21.49	16.65	32.39	0.34	23.51
TR51383|c0_g1	AT4G36240	C2C2-GATA	GATA transcription factor 5	GATA5 At5g66320 K1L20.10	2.9	3.34	2.27	0.19	2.83667
TR65128|c0_g1	AT4G36240	C2C2-GATA	GATA transcription factor 5	GATA5 At5g66320 K1L20.10	4.66	3.31	2.88	0.26	3.61667
TR51408|c0_g1	AT5G66320	C2C2-GATA	GATA transcription factor 5	GATA5 At5g66320 K1L20.10	13.92	38.57	24.2	0.48	25.5633
TR35012|c0_g1	AT5G66320	C2C2-GATA	GATA transcription factor 5	GATA5 At5g66320 K1L20.10	37.22	49.54	63.4	0.26	50.0533
TR45535|c0_g1	AT5G61890	AP2/ERF-ERF	Ethylene-responsive transcription factor ERF114	ERF114 EBE At5g61890 K22G18.1	3.39	0.57	3.22	0.66	2.39333
TR100533|c0_g1	AT5G64750	AP2/ERF-ERF	Ethylene-responsive transcription factor ERF114	ERF114 EBE At5g61890 K22G18.1	2.95	0.29	0.19	1.37	1.14333
TR38021|c0_g1	AT5G54680	bHLH	Transcription factor ILR3	ILR3 BHLH105 EN133 At5g54680 K5F14.2	45.79	36.72	75.03	0.38	52.5133
TR63694|c0_g1	AT5G49520	WRKY	Probable WRKY transcription factor 48	WRKY48 At5g49520 K6M13.6	0	0.86	0.59	0.91	0.483333
TR63694|c0_g2	AT5G49520	WRKY	Probable WRKY transcription factor 48	WRKY48 At5g49520 K6M13.6	0	0.46	1.82	1.25	0.76
TR88783|c1_g1	AT1G30330	B3-ARF	Auxin response factor 8	ARF8 FWF At5g37020 K15O15.5	0	0.84	0	1.73	0.28
TR88783|c1_g3	AT1G30330	B3-ARF	Auxin response factor 8	ARF8 FWF At5g37020 K15O15.5	0	0	0	0	0
TR88783|c1_g4	AT1G30330	B3-ARF	Auxin response factor 8	ARF8 FWF At5g37020 K15O15.5	0	0	2.13	1.73	0.71
TR767|c0_g1	AT1G30330	B3-ARF	Auxin response factor 8	ARF8 FWF At5g37020 K15O15.5	0	0	3.08	1.73	1.02667
TR40378|c0_g1	AT1G30330	B3-ARF	Auxin response factor 8	ARF8 FWF At5g37020 K15O15.5	2.04	2.19	2.09	0.04	2.10667
TR40378|c0_g3	AT1G30330	B3-ARF	Auxin response factor 8	ARF8 FWF At5g37020 K15O15.5	2.11	0	0.72	1.14	0.943333
TR767|c0_g2	AT1G30330	B3-ARF	Auxin response factor 8	ARF8 FWF At5g37020 K15O15.5	1.16	0.93	1.61	0.28	1.23333
TR101914|c0_g1	AT1G30330	B3-ARF	Auxin response factor 8	ARF8 FWF At5g37020 K15O15.5	0.77	0.62	1.37	0.43	0.92
TR40378|c0_g2	AT5G37020	B3-ARF	Auxin response factor 8	ARF8 FWF At5g37020 K15O15.5	1.5	0.6	0	1.08	0.7
TR62146|c0_g1	AT5G37020	B3-ARF	Auxin response factor 8	ARF8 FWF At5g37020 K15O15.5	2.91	0	0.99	1.14	1.3
TR52071|c0_g1	AT5G37020	B3-ARF	Auxin response factor 8	ARF8 FWF At5g37020 K15O15.5	6.17	3.45	13.43	0.67	7.68333
TR38996|c3_g1	AT5G37020	B3-ARF	Auxin response factor 8	ARF8 FWF At5g37020 K15O15.5	6.92	1.03	6.99	0.69	4.98
TR90739|c0_g1	AT5G37020	B3-ARF	Auxin response factor 8	ARF8 FWF At5g37020 K15O15.5	1.38	0	2.05	0.91	1.14333
TR75410|c0_g1	AT1G68670	GARP-G2-like	Two-component response regulator ARR18	ARR18 At5g58080 K21L19.7	3.77	10.18	20.21	0.73	11.3867
TR69077|c0_g1	AT5G43250	CCAAT/ NF-Y	Nuclear transcription factor Y subunit C-6	NFYC6 At5g50480 MBA10.3	2.19	0.5	0.95	0.72	1.21333
TR72880|c0_g1	AT1G47655	C2C2-Dof	Dof zinc finger protein DOF5.8	DOF5.8 At5g66940 K8A10.1	1.52	1.22	0	0.88	0.913333
TR31380|c0_g1	AT5G60850	C2C2-Dof	Dof zinc finger protein DOF5.8	DOF5.8 At5g66940 K8A10.1	14.4	9.27	10.06	0.25	11.2433
TR90995|c1_g1	AT4G26440	WRKY	Probable WRKY transcription factor 2	WRKY2 At5g56270 K24C1.9 MXK23.1	10.68	14.18	15.56	0.19	13.4733
TR89347|c0_g1	AT5G56270	WRKY	Probable WRKY transcription factor 2	WRKY2 At5g56270 K24C1.9 MXK23.1	5.56	3.92	6.58	0.25	5.35333
TR28464|c0_g1	AT2G36890	MYB	Transcription factor RAX1	RAX1 MYB37 At5g23000 T20O7.2	0.51	0	1.28	1.08	0.596667
TR67904|c0_g2	AT3G02940	MYB	Transcription factor RAX1	RAX1 MYB37 At5g23000 T20O7.2	0	1.37	0.43	1.17	0.6
TR107098|c0_g1	AT5G06620	SET	Histone-lysine N-methyltransferase ATXR4	ATXR4 SDG38 SET38 At5g06620 F15M7.15	3.58	9.41	7.75	0.43	6.91333
TR72974|c3_g1	AT5G59430	MYB-related	Telomere repeat-binding protein 4	TRP4 HPPBF-1 TBP1 At5g13820 MAC12.23	2.21	6.1	24.32	1.09	10.8767
TR45521|c0_g1	AT2G46130	WRKY	Probable WRKY transcription factor 24	WRKY24 At5g41570 MBK23.9	0.59	13.58	1.49	1.39	5.22
TR88556|c0_g1	AT5G05660	NF-X1	NF-X1-type zinc finger protein NFXL2	NFXL2 EBI At5g05660 MJJ3.6	12.33	11.3	17.83	0.25	13.82
TR47723|c4_g4	AT1G32510	NAC	NAC domain-containing protein 86 {ECO:0000312|EMBL:AED92405.1}	NAC086 At5g17260 MKP11.11	0	0	1.05	1.73	0.35
TR33898|c0_g1	AT1G33060	NAC	NAC domain-containing protein 86 {ECO:0000312|EMBL:AED92405.1}	NAC086 At5g17260 MKP11.11	28.17	21.78	28.1	0.14	26.0167
TR106253|c0_g1	AT1G54330	NAC	NAC domain-containing protein 86 {ECO:0000312|EMBL:AED92405.1}	NAC086 At5g17260 MKP11.11	2.12	0	0	1.73	0.706667
TR110536|c2_g4	AT3G49530	NAC	NAC domain-containing protein 86 {ECO:0000312|EMBL:AED92405.1}	NAC086 At5g17260 MKP11.11	15.96	5.12	12.02	0.5	11.0333
TR47723|c4_g2	AT4G17980	NAC	NAC domain-containing protein 86 {ECO:0000312|EMBL:AED92405.1}	NAC086 At5g17260 MKP11.11	0.27	0.85	2.05	0.86	1.05667
TR75030|c0_g1	AT4G35580	NAC	NAC domain-containing protein 86 {ECO:0000312|EMBL:AED92405.1}	NAC086 At5g17260 MKP11.11	8.88	7.08	3.27	0.45	6.41
TR70082|c0_g1	AT4G35580	NAC	NAC domain-containing protein 86 {ECO:0000312|EMBL:AED92405.1}	NAC086 At5g17260 MKP11.11	8.64	12.2	9.33	0.19	10.0567
TR28203|c0_g1	AT5G17260	NAC	NAC domain-containing protein 86 {ECO:0000312|EMBL:AED92405.1}	NAC086 At5g17260 MKP11.11	0.77	0.31	1.75	0.78	0.943333
TR110648|c0_g1	ATCG01310	NAC	NAC domain-containing protein 86 {ECO:0000312|EMBL:AED92405.1}	NAC086 At5g17260 MKP11.11	2.98	11.47	9.07	0.56	7.84
TR101300|c0_g1	AT1G03840	C2H2	Zinc finger protein NUTCRACKER	NUC IDD8 At5g44160 MLN1.8	2.62	2.38	5.18	0.46	3.39333
TR73757|c0_g1	AT5G44160	C2H2	Zinc finger protein NUTCRACKER	NUC IDD8 At5g44160 MLN1.8	1.02	7.79	4.41	0.77	4.40667
TR107035|c2_g1	AT5G04940	SET	Histone-lysine N-methyltransferase, H3 lysine-9 specific SUVH1	SUVH1 SDG32 SET32 At5g04940 MUG13.20	21.8	20.45	27.31	0.16	23.1867
TR106601|c0_g1	AT5G05130	SNF2	Putative SWI/SNF-related matrix-associated actin-dependent regulator of chromatin subfamily A member 3-like 1	At5g05130 MUG13.1	0	0	0.32	1.73	0.106667
TR106601|c1_g1	AT5G05130	SNF2	Putative SWI/SNF-related matrix-associated actin-dependent regulator of chromatin subfamily A member 3-like 1	At5g05130 MUG13.1	1.58	1.36	2.72	0.39	1.88667
TR32738|c0_g1	AT5G44210	AP2/ERF-ERF	Ethylene-responsive transcription factor 9	ERF9 ERF-9 ERF080 At5g44210 MLN1.14	2.22	0.29	0.75	0.93	1.08667
TR95056|c0_g2	AT1G26780	MYB	Transcription factor MYB44	MYB44 MYBR1 At5g67300 K8K14.2	0	0	0.79	1.73	0.263333
TR32245|c0_g1	AT1G73410	MYB	Transcription factor MYB44	MYB44 MYBR1 At5g67300 K8K14.2	0.68	12.37	1.96	1.28	5.00333
TR50292|c0_g1	AT2G23290	MYB	Transcription factor MYB44	MYB44 MYBR1 At5g67300 K8K14.2	0	0	0	0	0
TR46234|c0_g1	AT2G23290	MYB	Transcription factor MYB44	MYB44 MYBR1 At5g67300 K8K14.2	10.42	16.59	4.39	0.58	10.4667
TR77665|c0_g1	AT2G23290	MYB	Transcription factor MYB44	MYB44 MYBR1 At5g67300 K8K14.2	15.52	30.52	29.25	0.33	25.0967
TR279|c0_g1	AT2G23290	MYB	Transcription factor MYB44	MYB44 MYBR1 At5g67300 K8K14.2	1.13	0.9	0	0.88	0.676667
TR87760|c0_g1	AT2G23290	MYB	Transcription factor MYB44	MYB44 MYBR1 At5g67300 K8K14.2	4.41	0.88	7.26	0.76	4.18333
TR87760|c0_g2	AT2G23290	MYB	Transcription factor MYB44	MYB44 MYBR1 At5g67300 K8K14.2	0	1.76	0	1.73	0.586667
TR85231|c0_g1	AT2G23290	MYB	Transcription factor MYB44	MYB44 MYBR1 At5g67300 K8K14.2	24.04	29.1	25.94	0.1	26.36
TR101942|c0_g1	AT3G09230	MYB	Transcription factor MYB44	MYB44 MYBR1 At5g67300 K8K14.2	10.59	11.29	9.53	0.08	10.47
TR35530|c0_g2	AT3G55730	MYB	Transcription factor MYB44	MYB44 MYBR1 At5g67300 K8K14.2	2.09	1.92	2.98	0.24	2.33
TR35530|c0_g1	AT3G55730	MYB	Transcription factor MYB44	MYB44 MYBR1 At5g67300 K8K14.2	0	0.55	0	1.73	0.183333
TR101604|c0_g1	AT4G37260	MYB	Transcription factor MYB44	MYB44 MYBR1 At5g67300 K8K14.2	7.76	4.64	4.16	0.35	5.52
TR69213|c1_g2	AT5G67300	MYB	Transcription factor MYB44	MYB44 MYBR1 At5g67300 K8K14.2	51.01	14.28	23.09	0.65	29.46
TR69213|c1_g1	AT5G67300	MYB	Transcription factor MYB44	MYB44 MYBR1 At5g67300 K8K14.2	5.25	1.64	4.36	0.5	3.75
TR41281|c0_g1	AT1G63040	AP2/ERF-ERF	Ethylene-responsive transcription factor ERF026	ERF026 At1g63040 F16M19.1 F16P17.21	0	0	1.41	1.73	0.47
TR82262|c0_g1	AT3G10390	SWI/SNF-SWI3	Protein FLOWERING LOCUS D	FLD SOF1 At3g10390 F13M14.34 F14P13.1	7.78	3.71	9.6	0.43	7.03
TR108520|c0_g1	AT5G41315	bHLH	Transcription factor EGL1	BHLH2 EGL1 EGL3 EN30 MYC146 At1g63650 F24D7.16	0.74	0.59	0.75	0.13	0.693333
TR115139|c0_g1	AT3G23690	bHLH	Transcription factor bHLH49	BHLH49 ACE1 EN82 At1g68920 T6L1.10	29.29	32.1	33.02	0.06	31.47
TR68811|c0_g1	AT4G34530	bHLH	Transcription factor bHLH49	BHLH49 ACE1 EN82 At1g68920 T6L1.10	24.72	20.48	54.96	0.56	33.3867
TR99089|c0_g1	AT4G34530	bHLH	Transcription factor bHLH49	BHLH49 ACE1 EN82 At1g68920 T6L1.10	0	0	0	0	0
TR110490|c1_g2	AT4G36540	bHLH	Transcription factor bHLH49	BHLH49 ACE1 EN82 At1g68920 T6L1.10	1.85	11.96	5.08	0.82	6.29667
TR86570|c0_g1	AT5G48560	bHLH	Transcription factor bHLH49	BHLH49 ACE1 EN82 At1g68920 T6L1.10	1.28	0	0	1.73	0.426667
TR86570|c0_g2	AT5G48560	bHLH	Transcription factor bHLH49	BHLH49 ACE1 EN82 At1g68920 T6L1.10	0	0.98	0	1.73	0.326667
TR77693|c0_g1	AT1G69010	bHLH	Transcription factor BIM2	BIM2 BHLH102 EN125 At1g69010 T6L1.19	11.83	19.54	22.86	0.31	18.0767
TR107054|c0_g1	AT3G02250	bHLH	Transcription factor BIM2	BIM2 BHLH102 EN125 At1g69010 T6L1.19	24.73	17.32	14.53	0.28	18.86
TR47790|c0_g1	AT5G08130	bHLH	Transcription factor BIM2	BIM2 BHLH102 EN125 At1g69010 T6L1.19	10.97	7.75	12.87	0.25	10.53
TR51437|c0_g1	AT1G68552	AP2/ERF-ERF	Ethylene-responsive transcription factor ERF118	ERF118 At1g68550 T26J14.12	45.26	42.35	40.06	0.06	42.5567
TR60730|c0_g1	AT1G68552	AP2/ERF-ERF	Ethylene-responsive transcription factor ERF118	ERF118 At1g68550 T26J14.12	5.96	7.65	2.59	0.48	5.4
TR77833|c0_g1	AT1G68552	AP2/ERF-ERF	Ethylene-responsive transcription factor ERF118	ERF118 At1g68550 T26J14.12	30.44	24.24	29.84	0.12	28.1733
TR32123|c5_g4	AT2G47520	AP2/ERF-ERF	Ethylene-responsive transcription factor ERF118	ERF118 At1g68550 T26J14.12	0.36	2.03	0	1.36	0.796667
TR35259|c0_g1	AT3G25890	AP2/ERF-ERF	Ethylene-responsive transcription factor ERF118	ERF118 At1g68550 T26J14.12	4.77	4.06	3.53	0.15	4.12
TR64132|c0_g1	AT5G48800	TRAF	Putative BTB/POZ domain-containing protein At3g08660	At3g08660 F17O14.13	1.61	2.14	6.8	0.81	3.51667
TR25682|c0_g1	AT1G25250	C2H2	Protein indeterminate-domain 14 {ECO:0000303|PubMed:16784536}	IDD14 At1g68130 T23K23.2	0	0	1.46	1.73	0.486667
TR49930|c0_g1	AT1G68130	C2H2	Protein indeterminate-domain 14 {ECO:0000303|PubMed:16784536}	IDD14 At1g68130 T23K23.2	3.43	3.01	11.07	0.78	5.83667
TR36500|c0_g1	AT1G69690	TCP	Transcription factor TCP15	TCP15 At1g69690 T6C23.11	1.17	0	0	1.73	0.39
TR47133|c0_g1	AT5G10280	MYB	Transcription factor MYB122	MYB122 At1g74080 F2P9.5	0	1.3	0.41	1.17	0.57
TR67812|c0_g1	AT1G73870	C2C2-CO-like	Zinc finger protein CONSTANS-LIKE 7	COL7 At1g73870 F2P9.26	15.08	26.66	19.53	0.29	20.4233
TR108174|c0_g1	AT1G69310	WRKY	Probable WRKY transcription factor 57	WRKY57 At1g69310 F10D13.1 F23O10.11	3.5	7.75	15.51	0.68	8.92
TR70683|c0_g1	AT1G69310	WRKY	Probable WRKY transcription factor 57	WRKY57 At1g69310 F10D13.1 F23O10.11	10	17.03	17.97	0.29	15
TR75309|c0_g1	AT2G47260	WRKY	Probable WRKY transcription factor 57	WRKY57 At1g69310 F10D13.1 F23O10.11	1.84	2.64	12.4	1.04	5.62667
TR45507|c0_g1	AT1G35460	bHLH	Transcription factor bHLH80	BHLH80 EN71 At1g35460 F12A4.2	17	22.6	14.8	0.22	18.1333
TR112002|c0_g1	AT5G33210	SRS	Transcription factor bHLH80	BHLH80 EN71 At1g35460 F12A4.2	7.95	15.31	14.37	0.32	12.5433
TR78517|c0_g1	AT5G33210	SRS	Transcription factor bHLH80	BHLH80 EN71 At1g35460 F12A4.2	10.67	23.72	32.84	0.5	22.41
TR117695|c1_g1	AT1G34370	C2H2	Protein SENSITIVE TO PROTON RHIZOTOXICITY 1	STOP1 At1g34370 F7P12.7	23.78	23.39	38.6	0.3	28.59
TR115422|c0_g1	AT1G34370	C2H2	Protein SENSITIVE TO PROTON RHIZOTOXICITY 1	STOP1 At1g34370 F7P12.7	13.11	7.31	10.9	0.28	10.44
TR117695|c1_g2	AT1G34370	C2H2	Protein SENSITIVE TO PROTON RHIZOTOXICITY 1	STOP1 At1g34370 F7P12.7	20.11	26.87	34.36	0.26	27.1133
TR31430|c0_g1	AT1G34370	C2H2	Protein SENSITIVE TO PROTON RHIZOTOXICITY 1	STOP1 At1g34370 F7P12.7	11.28	11.32	14.55	0.15	12.3833
TR97336|c0_g1	AT1G34370	C2H2	Protein SENSITIVE TO PROTON RHIZOTOXICITY 1	STOP1 At1g34370 F7P12.7	24.02	28.19	29.7	0.11	27.3033
TR101218|c0_g1	AT5G22890	C2H2	Protein SENSITIVE TO PROTON RHIZOTOXICITY 1	STOP1 At1g34370 F7P12.7	0.24	2.27	3.75	0.84	2.08667
TR111202|c0_g1	AT1G33415	PHD	PHD finger protein At1g33420	At1g33420 F10C21.9	22.82	25.19	27.61	0.1	25.2067
TR93938|c0_g1	AT1G64380	AP2/ERF-ERF	Ethylene-responsive transcription factor ERF061	ERF061 At1g64380 F15H21.12	1.07	0.43	0.68	0.44	0.726667
TR31542|c0_g1	AT1G64380	AP2/ERF-ERF	Ethylene-responsive transcription factor ERF061	ERF061 At1g64380 F15H21.12	0.74	0.39	0.87	0.37	0.666667
TR26734|c0_g1	AT1G72210	bHLH	Transcription factor bHLH96	BHLH96 EN15 At1g72210 T9N14.4	1.88	0	0.95	1	0.943333
TR78463|c0_g1	AT1G42990	bZIP	bZIP transcription factor 60	BZIP60 At1g42990 F13A11.5	42.7	24.03	39.65	0.28	35.46
TR60195|c0_g1	AT2G33500	C2C2-CO-like	Zinc finger protein CONSTANS-LIKE 15	COL15 At1g28050 F13K9.15	25.92	26.39	34.15	0.16	28.82
TR57124|c0_g1	AT1G51140	bHLH	Transcription factor bHLH122	BHLH122 EN70 At1g51140 F23H24.3	1.37	4.68	2.02	0.65	2.69
TR47573|c0_g1	AT1G51140	bHLH	Transcription factor bHLH122	BHLH122 EN70 At1g51140 F23H24.3	2.2	1.76	1.03	0.36	1.66333
TR24480|c0_g1	AT1G46264	HSF	Heat stress transcription factor B-4	HSFB4 HSF02 At1g46264 F2G19.8	1.31	0.87	2.21	0.47	1.46333
TR75105|c1_g1	AT1G32240	GARP-G2-like	Probable transcription factor KAN2	KAN2 At1g32240 F27G20.7	2.65	3.33	4.54	0.27	3.50667
TR38433|c0_g1	AT1G32240	GARP-G2-like	Probable transcription factor KAN2	KAN2 At1g32240 F27G20.7	1.27	2.03	1.72	0.23	1.67333
TR29691|c1_g1	AT1G32240	GARP-G2-like	Probable transcription factor KAN2	KAN2 At1g32240 F27G20.7	0	0.51	5.54	1.52	2.01667
TR75105|c1_g2	AT5G16560	GARP-G2-like	Probable transcription factor KAN2	KAN2 At1g32240 F27G20.7	1.25	6.97	2.21	0.88	3.47667
TR94438|c0_g1	AT5G16560	GARP-G2-like	Probable transcription factor KAN2	KAN2 At1g32240 F27G20.7	1.62	0.13	0	1.54	0.583333
TR94438|c0_g2	AT5G16560	GARP-G2-like	Probable transcription factor KAN2	KAN2 At1g32240 F27G20.7	0	2.04	2.51	0.88	1.51667
TR50844|c2_g2	AT5G16560	GARP-G2-like	Probable transcription factor KAN2	KAN2 At1g32240 F27G20.7	3.9	6.65	10.36	0.47	6.97
TR95588|c0_g1	AT1G16710	TAZ	Histone acetyltransferase HAC1	HAC1 PCAT2 At1g79000 YUP8H12R.38 YUP8H12R_22	9.81	26.69	23.22	0.45	19.9067
TR88578|c0_g1	AT1G16710	TAZ	Histone acetyltransferase HAC1	HAC1 PCAT2 At1g79000 YUP8H12R.38 YUP8H12R_22	12.64	14.39	21.5	0.29	16.1767
TR24489|c0_g1	AT1G16710	TAZ	Histone acetyltransferase HAC1	HAC1 PCAT2 At1g79000 YUP8H12R.38 YUP8H12R_22	0	0.63	0	1.73	0.21
TR79570|c0_g1	AT1G79000	TAZ	Histone acetyltransferase HAC1	HAC1 PCAT2 At1g79000 YUP8H12R.38 YUP8H12R_22	2.1	1.05	1.72	0.33	1.62333
TR49125|c0_g1	AT1G79000	TAZ	Histone acetyltransferase HAC1	HAC1 PCAT2 At1g79000 YUP8H12R.38 YUP8H12R_22	0	0	1.64	1.73	0.546667
TR88578|c0_g3	AT3G12980	TAZ	Histone acetyltransferase HAC1	HAC1 PCAT2 At1g79000 YUP8H12R.38 YUP8H12R_22	5.7	5.19	6.18	0.09	5.69
TR85031|c0_g1	AT1G15050	AUX/IAA	Auxin-responsive protein IAA34	IAA34 At1g15050 T15D22.10	0	0.69	0.87	0.88	0.52
TR57037|c0_g1	AT1G27320	Others	Histidine kinase 3	AHK3 ORE12 At1g27320 F17L21.11	0.69	1.66	0	1.06	0.783333
TR80824|c3_g2	AT2G17770	bZIP	ABSCISIC ACID-INSENSITIVE 5-like protein 3	DPBF4 BZIP12 EEL At2g41070 T3K9.16	8.51	13.15	9.12	0.25	10.26
TR107035|c2_g2	AT1G73100	SET	Histone-lysine N-methyltransferase, H3 lysine-9 specific SUVH3	SUVH3 SDG19 SET19 At1g73100 F3N23.30	1.82	3.88	6.78	0.6	4.16
TR107035|c3_g1	AT1G73100	SET	Histone-lysine N-methyltransferase, H3 lysine-9 specific SUVH3	SUVH3 SDG19 SET19 At1g73100 F3N23.30	7.36	8.82	10.83	0.19	9.00333
TR99320|c0_g1	AT1G30970	C2H2	Protein SUPPRESSOR OF FRI 4	SUF4 At1g30970 F17F8.14	24.49	35.45	39.55	0.23	33.1633
TR50844|c0_g1	AT1G01720	NAC	Protein ATAF2	NAC081 ATAF2 At5g08790 T2K12.140	11.92	23.6	25.74	0.36	20.42
TR92702|c0_g1	AT1G77450	NAC	Protein ATAF2	NAC081 ATAF2 At5g08790 T2K12.140	1.1	1.32	6.96	1.06	3.12667
TR112054|c0_g2	AT5G08790	NAC	Protein ATAF2	NAC081 ATAF2 At5g08790 T2K12.140	0	0	0	0	0
TR112054|c0_g1	AT5G08790	NAC	Protein ATAF2	NAC081 ATAF2 At5g08790 T2K12.140	0	0	0	0	0
TR91152|c0_g1	AT1G62300	WRKY	WRKY transcription factor 6	WRKY6 At1g62300 F19K23.22	1.61	1.29	2.24	0.28	1.71333
TR33907|c0_g1	AT4G04450	WRKY	WRKY transcription factor 6	WRKY6 At1g62300 F19K23.22	0.48	0.19	0.73	0.58	0.466667
TR99250|c0_g1	AT4G04450	WRKY	WRKY transcription factor 6	WRKY6 At1g62300 F19K23.22	0.63	1.35	2.45	0.62	1.47667
TR85221|c0_g1	AT4G22070	WRKY	WRKY transcription factor 6	WRKY6 At1g62300 F19K23.22	3.75	4.31	5.88	0.24	4.64667
TR70415|c0_g2	AT4G22070	WRKY	WRKY transcription factor 6	WRKY6 At1g62300 F19K23.22	0	0.86	1.45	0.95	0.77
TR106765|c0_g2	AT5G15130	WRKY	WRKY transcription factor 6	WRKY6 At1g62300 F19K23.22	0	1.71	0.96	0.96	0.89
TR106765|c0_g1	AT5G15130	WRKY	WRKY transcription factor 6	WRKY6 At1g62300 F19K23.22	0.95	0	0	1.73	0.316667
TR95093|c0_g1	AT1G58100	TCP	Transcription factor TCP8	TCP8 At1g58100 T15M6.11 T18I24.2	9.49	15.73	9.95	0.3	11.7233
TR50717|c0_g1	AT3G47620	TCP	Transcription factor TCP8	TCP8 At1g58100 T15M6.11 T18I24.2	8.96	11.1	12.11	0.15	10.7233
TR78851|c0_g2	AT5G13780	GNAT	N-alpha-acetyltransferase 11	NAA11 ARD1B ARD2	23.07	22.74	33.48	0.23	26.43
TR84874|c0_g1	AT4G16420	MYB-related	Transcriptional adapter ADA2b	ADA2B PRZ1 At4g16420 dl4235c	8.87	9.89	20.06	0.48	12.94
TR66672|c0_g1	AT2G40470	LOB	LOB domain-containing protein 13	LBD13 ASL10 At2g30340 T9D9.15	0	2.61	1.45	0.97	1.35333
TR91046|c0_g1	AT3G54610	GNAT	Histone acetyltransferase GCN5	HAG1 BGT GCN5 HAT1 At3g54610 T14E10.180	10.16	16.37	23.78	0.41	16.77
TR73704|c0_g4	AT3G54350	FHA	Microspherule protein 1	Mcrs1 Msp58	9.23	12.44	14.94	0.23	12.2033
TR45384|c2_g1	ATCG01280	bZIP	Transcriptional activator TAF-1	TAF1	17.98	23.71	20.77	0.14	20.82
TR80849|c0_g2	AT5G28770	bZIP	Light-inducible protein CPRF2	CPRF2 CPRF-2	17.16	20.86	7.04	0.48	15.02
TR92467|c0_g1	ATCG01280	bZIP	Common plant regulatory factor 1	CPRF1 CPRF-1	20.68	8.96	29.73	0.53	19.79
TR97357|c1_g1	AT1G03650	GNAT	Uncharacterized N-acetyltransferase STK_02580	STK_02580	5.23	12.38	5.86	0.51	7.82333
TR118111|c0_g1	AT2G21710	mTERF	Transcription termination factor 3, mitochondrial	MTERF3 MTERFD1 CGI-12	8.43	7.85	4.73	0.28	7.00333
TR57459|c0_g1	AT4G14605	mTERF	Transcription termination factor 3, mitochondrial	MTERF3 MTERFD1 CGI-12	11.62	6.7	10.01	0.27	9.44333
TR100113|c0_g1	AT3G02380	C2C2-CO-like	Zinc finger protein CONSTANS-LIKE 2	COL2 At3g02380 F11A12.106 F11A12.7 F16B3.2	6.85	2.43	27.76	1.1	12.3467
TR84207|c0_g1	AT4G18870	HSF	Heat stress transcription factor B-1	HSFB1 HSF16 HSF4 At4g36990 C7A10.370	4.07	6.2	4.37	0.24	4.88
TR38653|c0_g1	AT1G27730	C2H2	Zinc finger protein ZAT10	ZAT10 STZ At1g27730 T22C5.18	5.06	5.82	8.51	0.28	6.46333
TR112931|c0_g1	AT3G19580	C2H2	Zinc finger protein ZAT10	ZAT10 STZ At1g27730 T22C5.18	9.11	48.74	38.71	0.64	32.1867
TR106944|c0_g1	AT3G19580	C2H2	Zinc finger protein ZAT10	ZAT10 STZ At1g27730 T22C5.18	12.02	7.07	16.67	0.4	11.92
TR45573|c0_g1	AT3G19580	C2H2	Zinc finger protein ZAT10	ZAT10 STZ At1g27730 T22C5.18	8.09	5.49	7.67	0.2	7.08333
TR80903|c0_g1	AT5G04340	C2H2	Zinc finger protein ZAT10	ZAT10 STZ At1g27730 T22C5.18	1.92	5.25	7.2	0.56	4.79
TR39946|c0_g1	AT5G04340	C2H2	Zinc finger protein ZAT10	ZAT10 STZ At1g27730 T22C5.18	9.74	2.84	30.31	1	14.2967
TR89449|c0_g1	AT1G06040	DBP	B-box zinc finger protein 24 {ECO:0000303|PubMed:19920209}	BBX24 STO At1g06040 T21E18.8 T21E18.9	57.78	60.27	60.36	0.02	59.47
TR95094|c0_g1	AT3G62610	MYB	Transcription factor MYB23	MYB23 At5g40330 MPO12.5	0	1.1	2.44	1.04	1.18
TR118030|c0_g1	AT5G14750	MYB	Transcription factor MYB23	MYB23 At5g40330 MPO12.5	0	0	0	0	0
TR8946|c0_g1	AT4G36870	HB-BELL	BEL1-like homeodomain protein 4	BLH4 SAW2 At2g23760 F27L4.6	0	1.46	0.62	1.06	0.693333
TR85190|c0_g1	AT1G10200	Others	LIM domain-containing protein WLIM1 {ECO:0000305}	WLIM1 At1g10200 F14N23.8	0.94	9.03	4.99	0.81	4.98667
TR110476|c0_g2	AT1G10200	LIM	LIM domain-containing protein WLIM1 {ECO:0000305}	WLIM1 At1g10200 F14N23.8	53.23	60.41	42.18	0.18	51.94
TR53342|c0_g1	AT3G61230	LIM	LIM domain-containing protein WLIM1 {ECO:0000305}	WLIM1 At1g10200 F14N23.8	57.16	49.05	49.09	0.09	51.7667
TR85183|c0_g1	AT1G69170	SBP	Squamosa promoter-binding-like protein 6	SPL6 At1g69170 F23O10.24 F4N2.13	12.49	7.82	9.19	0.24	9.83333
TR116455|c0_g1	AT1G69170	SBP	Squamosa promoter-binding-like protein 6	SPL6 At1g69170 F23O10.24 F4N2.13	3.55	4.07	4.15	0.08	3.92333
TR2986|c0_g1	AT5G62000	B3-ARF	Auxin response factor 2	ARF2 MNT At5g62000 MTG10.3	2.08	0	0	1.73	0.693333
TR2019|c0_g1	AT5G62000	B3-ARF	Auxin response factor 2	ARF2 MNT At5g62000 MTG10.3	0	0	0	0	0
TR58113|c1_g1	AT5G62000	B3-ARF	Auxin response factor 2	ARF2 MNT At5g62000 MTG10.3	26.06	36.56	63.5	0.46	42.04
TR58113|c0_g1	AT5G62000	B3-ARF	Auxin response factor 2	ARF2 MNT At5g62000 MTG10.3	21.7	20.59	30.92	0.23	24.4033
TR58113|c1_g2	AT5G62000	B3-ARF	Auxin response factor 2	ARF2 MNT At5g62000 MTG10.3	0.57	0.52	1.2	0.5	0.763333
TR67765|c0_g1	AT5G62000	B3-ARF	Auxin response factor 2	ARF2 MNT At5g62000 MTG10.3	6.05	0.54	2.93	0.87	3.17333
TR115170|c1_g1	AT4G05170	bHLH	Transcription factor bHLH112	BHLH112 EN64 At1g61660 T13M11.1	6.56	14.26	7.58	0.44	9.46667
TR43891|c0_g1	AT4G21340	bHLH	Transcription factor bHLH112	BHLH112 EN64 At1g61660 T13M11.1	1.57	0.83	2.72	0.56	1.70667
TR29528|c0_g1	AT1G28360	AP2/ERF-ERF	Ethylene-responsive transcription factor 12	ERF12 ERF-12 ERF081 At1g28360 F3M18.21	2.45	1.47	2.79	0.31	2.23667
TR59407|c0_g1	AT1G28360	AP2/ERF-ERF	Ethylene-responsive transcription factor 12	ERF12 ERF-12 ERF081 At1g28360 F3M18.21	3.1	0.93	2.94	0.52	2.32333
TR85149|c0_g1	AT3G15210	AP2/ERF-ERF	Ethylene-responsive transcription factor 12	ERF12 ERF-12 ERF081 At1g28360 F3M18.21	19.75	3.51	36.31	0.83	19.8567
TR85167|c0_g1	AT2G03500	GARP-G2-like	Transcription factor PCL1	PCL1 Os01g0971800 OsJ_04927 P0518C01.17	1.07	0.71	1.71	0.44	1.16333
TR85167|c0_g2	AT2G03500	GARP-G2-like	Transcription factor PCL1	PCL1 Os01g0971800 OsJ_04927 P0518C01.17	1.44	2.16	1.61	0.22	1.73667
TR106965|c0_g1	AT1G19790	SRS	Protein LATERAL ROOT PRIMORDIUM 1	LRP1 At5g12330 T2L20	0	0.58	1.1	0.98	0.56
TR31407|c0_g1	AT1G75520	SRS	Protein LATERAL ROOT PRIMORDIUM 1	LRP1 At5g12330 T2L20	4.84	2.07	3.64	0.4	3.51667
TR67795|c0_g1	AT5G12330	SRS	Protein LATERAL ROOT PRIMORDIUM 1	LRP1 At5g12330 T2L20	12.77	7.71	14.01	0.29	11.4967
TR46163|c5_g1	AT1G05230	HB-HD-ZIP	Homeobox-leucine zipper protein HDG2	HDG2 HDGL2-2 At1g05230 YUP8H12.16	2.9	9.76	11.13	0.56	7.93
TR46163|c5_g4	AT1G05230	HB-HD-ZIP	Homeobox-leucine zipper protein HDG2	HDG2 HDGL2-2 At1g05230 YUP8H12.16	9.14	4.84	25.07	0.82	13.0167
TR57491|c0_g1	AT1G05230	HB-HD-ZIP	Homeobox-leucine zipper protein HDG2	HDG2 HDGL2-2 At1g05230 YUP8H12.16	0	2.07	5.19	1.08	2.42
TR112830|c0_g1	AT1G05230	HB-HD-ZIP	Homeobox-leucine zipper protein HDG2	HDG2 HDGL2-2 At1g05230 YUP8H12.16	0	0.59	0	1.73	0.196667
TR99904|c0_g1	AT1G05230	HB-HD-ZIP	Homeobox-leucine zipper protein HDG2	HDG2 HDGL2-2 At1g05230 YUP8H12.16	0	1.13	0	1.73	0.376667
TR108744|c0_g1	AT1G05230	HB-HD-ZIP	Homeobox-leucine zipper protein HDG2	HDG2 HDGL2-2 At1g05230 YUP8H12.16	17.34	21.4	38.41	0.43	25.7167
TR72138|c0_g1	AT4G04890	HB-HD-ZIP	Homeobox-leucine zipper protein HDG2	HDG2 HDGL2-2 At1g05230 YUP8H12.16	4.46	0	0	1.73	1.48667
TR94282|c1_g4	AT4G21750	HB-HD-ZIP	Homeobox-leucine zipper protein HDG2	HDG2 HDGL2-2 At1g05230 YUP8H12.16	0	0	3.56	1.73	1.18667
TR82819|c0_g1	AT4G13980	HSF	Heat stress transcription factor A-5	HSFA5 HSF12 At4g13980 dl3030c FCAALL.27	0.54	2.82	1.32	0.74	1.56
TR38264|c0_g1	AT4G13980	HSF	Heat stress transcription factor A-5	HSFA5 HSF12 At4g13980 dl3030c FCAALL.27	6.62	9.83	12.38	0.3	9.61
TR82819|c0_g2	AT4G13980	HSF	Heat stress transcription factor A-5	HSFA5 HSF12 At4g13980 dl3030c FCAALL.27	0.52	0.41	0.89	0.41	0.606667
TR81500|c0_g1	AT4G13980	HSF	Heat stress transcription factor A-5	HSFA5 HSF12 At4g13980 dl3030c FCAALL.27	3.15	5.57	3.68	0.31	4.13333
TR42150|c0_g1	AT5G11190	AP2/ERF-ERF	Ethylene-responsive transcription factor ERF003	ERF003 At5g25190 F21J6.103	0	0	0	0	0
TR42150|c0_g2	AT5G11190	AP2/ERF-ERF	Ethylene-responsive transcription factor ERF003	ERF003 At5g25190 F21J6.103	0	0	1.64	1.73	0.546667
TR73101|c0_g1	AT5G25190	AP2/ERF-ERF	Ethylene-responsive transcription factor ERF003	ERF003 At5g25190 F21J6.103	18.87	7.15	25.01	0.53	17.01
TR77662|c0_g1	AT5G25190	AP2/ERF-ERF	Ethylene-responsive transcription factor ERF003	ERF003 At5g25190 F21J6.103	27.59	10.35	56.75	0.74	31.5633
TR31934|c0_g1	AT5G25190	AP2/ERF-ERF	Ethylene-responsive transcription factor ERF003	ERF003 At5g25190 F21J6.103	0.29	1.86	0	1.4	0.716667
TR38099|c0_g1	AT3G52440	C2C2-Dof	Dof zinc finger protein DOF3.1	DOF3.1 ADOF2 At3g21270 MXL8.14	0.61	3.92	1.86	0.78	2.13
TR45381|c0_g6	AT5G60200	C2C2-Dof	Dof zinc finger protein DOF3.1	DOF3.1 ADOF2 At3g21270 MXL8.14	2.93	1.86	4.81	0.47	3.2
TR82246|c0_g1	AT2G32930	C3H	Zinc finger CCCH domain-containing protein 3	At1g04990 F13M7.1	13.26	11.12	5.32	0.41	9.9
TR41355|c0_g1	AT4G36780	BES1	BES1/BZR1 homolog protein 2	BEH2 At4g36780 AP22.34 C7A10_580	18.5	21.67	34.22	0.34	24.7967
TR79283|c0_g1	AT4G30860	SET	Histone-lysine N-methyltransferase ASHR3	ASHR3 SDG4 SET4 SML At4g30860 F6I18.230	0.75	1.49	1.23	0.32	1.15667
TR92496|c0_g1	AT2G44150	SET	Histone-lysine N-methyltransferase ASHH3	ASHH3 SDG7 SET7 At2g44150 F6E13.28	8.82	7.89	8.42	0.06	8.37667
TR50706|c0_g2	AT3G20910	CCAAT/ NF-Y	Nuclear transcription factor Y subunit A-9	NFYA9 At3g20910 MFD22.2	20.32	32.92	28.07	0.23	27.1033
TR72436|c0_g1	AT1G43640	TUB	Tubby-like F-box protein 5	TULP5 At1g43640 T10P12.9	0	0	3.19	1.73	1.06333
TR47530|c0_g1	AT1G76900	TUB	Tubby-like F-box protein 5	TULP5 At1g43640 T10P12.9	0.66	0.52	1.16	0.43	0.78
TR8558|c0_g1	AT5G03150	C2H2	Protein indeterminate-domain 9 {ECO:0000303|PubMed:16784536}	BIB IDD9 IDZ1 At3g45260 F18N11.20	0	0	0.72	1.73	0.24
TR14667|c0_g1	AT5G22890	C2H2	Zinc finger protein STOP1 homolog	Os01g0871200 LOC_Os01g65080 OsJ_04239 OSJNBb0008G24.8 P0039A07.24-1	0	0.68	1.07	0.93	0.583333
TR43100|c0_g1	AT3G12680	C3H	Zinc finger CCCH domain-containing protein 37	HUA1 At3g12680 T2E22.1	23.37	26.81	35.3	0.22	28.4933
TR52755|c0_g1	AT1G76510	ARID	AT-rich interactive domain-containing protein 3	ARID3 At2g17410 F5J6.17	15.39	11.74	22.37	0.33	16.5
TR20571|c0_g1	AT2G17410	ARID	AT-rich interactive domain-containing protein 3	ARID3 At2g17410 F5J6.17	0.91	1.45	4.15	0.8	2.17
TR17121|c0_g1	AT5G15840	DBP	Zinc finger protein CONSTANS-LIKE 4	COL4 At5g24930 F6A4.140	2.7	1.44	10.52	1.01	4.88667
TR118655|c0_g1	AT2G22430	HB-HD-ZIP	Homeobox-leucine zipper protein ATHB-16	ATHB-16 At4g40060 T5J17.230	55.1	37.39	45.55	0.19	46.0133
TR66476|c0_g1	AT4G40060	HB-HD-ZIP	Homeobox-leucine zipper protein ATHB-16	ATHB-16 At4g40060 T5J17.230	10.77	37.71	33.48	0.53	27.32
TR61498|c0_g1	AT1G25550	GARP-G2-like	Two-component response regulator ARR1	ARR1 At3g16857 K20I9.9 MUH15.1	4.07	0.97	1.23	0.82	2.09
TR115122|c0_g2	AT4G16110	GARP-ARR-B	Two-component response regulator ARR1	ARR1 At3g16857 K20I9.9 MUH15.1	10.2	16.61	12.68	0.25	13.1633
TR98457|c0_g1	AT4G16110	GARP-ARR-B	Two-component response regulator ARR1	ARR1 At3g16857 K20I9.9 MUH15.1	0	0	0.38	1.73	0.126667
TR98457|c0_g3	AT4G16110	GARP-ARR-B	Two-component response regulator ARR1	ARR1 At3g16857 K20I9.9 MUH15.1	0.42	0.67	1.88	0.79	0.99
TR44079|c0_g1	AT5G50320	GNAT	Elongator complex protein 3	HAG3 EAST1 ELO3 ELP3 At5g50320 MXI22.3	8.94	11.31	20.13	0.44	13.46
TR70842|c0_g1	AT1G29160	C2C2-Dof	Cyclic dof factor 2	CDF2 DOF5.2 At5g39660 MIJ24.16	1.78	0	0.45	1.25	0.743333
TR70842|c0_g2	AT1G29160	C2C2-Dof	Cyclic dof factor 2	CDF2 DOF5.2 At5g39660 MIJ24.16	0	0	1.24	1.73	0.413333
TR56245|c0_g1	AT1G29160	C2C2-Dof	Cyclic dof factor 2	CDF2 DOF5.2 At5g39660 MIJ24.16	1.09	1.39	0.99	0.18	1.15667
TR109947|c1_g1	AT3G47500	C2C2-Dof	Cyclic dof factor 2	CDF2 DOF5.2 At5g39660 MIJ24.16	2.54	6.74	12.71	0.7	7.33
TR109947|c0_g1	AT5G39660	C2C2-Dof	Cyclic dof factor 2	CDF2 DOF5.2 At5g39660 MIJ24.16	0.39	0.31	2.56	1.17	1.08667
TR12768|c0_g1	AT3G14020	CCAAT/ NF-Y	Nuclear transcription factor Y subunit A-3	NFYA3 HAP2C At1g72830 F28P22.32 F3N23.3	0	0	0	0	0
TR78274|c0_g1	AT1G22070	bZIP	Transcription factor TGA7	TGA7 BZIP50 At1g77920 F28K19.13	9.12	22.34	25.23	0.45	18.8967
TR93295|c0_g1	AT1G32540	C2C2-LSD	Protein LOL1	LOL1 At1g32540 T9G5.1	5.43	17.08	22.99	0.59	15.1667
TR35996|c2_g1	AT1G69690	TCP	Transcription factor TCP14	TCP14 At3g47620 F1P2.170	7.51	5.98	7.96	0.15	7.15
TR35996|c2_g2	AT1G69690	TCP	Transcription factor TCP14	TCP14 At3g47620 F1P2.170	7.54	3.58	3.07	0.52	4.73
TR86812|c0_g1	AT4G30080	B3-ARF	Auxin response factor 16	ARF16 At4g30080 F6G3.110	1.8	0.72	2.74	0.58	1.75333
TR86812|c0_g2	AT4G30080	B3-ARF	Auxin response factor 16	ARF16 At4g30080 F6G3.110	0	0	0	0	0
TR78492|c0_g1	AT4G30080	B3-ARF	Auxin response factor 16	ARF16 At4g30080 F6G3.110	2.12	1.01	3.43	0.55	2.18667
TR65165|c0_g1	AT1G73100	SET	Histone-lysine N-methyltransferase, H3 lysine-9 specific SUVH1	SUVH1 SET1	13.46	12.72	14.86	0.08	13.68
TR79301|c0_g1	AT2G44745	WRKY	Probable WRKY transcription factor 12	WRKY12 At2g44745 F16B22.46	0.29	1.16	0.59	0.65	0.68
TR29733|c0_g1	AT1G29280	WRKY	Probable WRKY transcription factor 69	WRKY69 At3g58710 T20N10_60	10.31	13.68	16.52	0.23	13.5033
TR82161|c0_g2	AT3G58710	WRKY	Probable WRKY transcription factor 69	WRKY69 At3g58710 T20N10_60	0	4.17	2.76	0.92	2.31
TR89462|c0_g1	AT3G58710	WRKY	Probable WRKY transcription factor 69	WRKY69 At3g58710 T20N10_60	0	0	1.17	1.73	0.39
TR82161|c0_g1	AT3G58710	WRKY	Probable WRKY transcription factor 69	WRKY69 At3g58710 T20N10_60	0	0	1.95	1.73	0.65
TR82161|c0_g4	AT3G58710	WRKY	Probable WRKY transcription factor 69	WRKY69 At3g58710 T20N10_60	0	0	0	0	0
TR78581|c0_g1	AT3G58710	WRKY	Probable WRKY transcription factor 69	WRKY69 At3g58710 T20N10_60	2.58	2.47	6.34	0.58	3.79667
TR82161|c0_g3	AT3G58710	WRKY	Probable WRKY transcription factor 69	WRKY69 At3g58710 T20N10_60	7.46	3.85	7.54	0.34	6.28333
TR89462|c0_g2	AT3G58710	WRKY	Probable WRKY transcription factor 69	WRKY69 At3g58710 T20N10_60	1.38	7.73	4.44	0.7	4.51667
TR78581|c0_g3	AT3G58710	WRKY	Probable WRKY transcription factor 69	WRKY69 At3g58710 T20N10_60	0	0	1.38	1.73	0.46
TR78581|c0_g4	AT3G58710	WRKY	Probable WRKY transcription factor 69	WRKY69 At3g58710 T20N10_60	0	1.25	0	1.73	0.416667
TR93998|c0_g1	AT1G29860	WRKY	Probable WRKY transcription factor 71	WRKY71 At1g29860 F1N18.10	0.76	1.22	0.77	0.29	0.916667
TR36153|c0_g1	AT5G49520	WRKY	Probable WRKY transcription factor 71	WRKY71 At1g29860 F1N18.10	0.87	2.1	3.11	0.55	2.02667
TR117724|c0_g1	AT4G26640	WRKY	Probable WRKY transcription factor 20	WRKY20 At4g26640 T15N24.90	16.89	16.79	20.34	0.11	18.0067
TR70888|c0_g1	AT2G30590	WRKY	Probable WRKY transcription factor 74	WRKY74 At5g28650 F4I4.30	0.71	0.99	1.97	0.54	1.22333
TR104504|c0_g1	AT2G30590	WRKY	Probable WRKY transcription factor 74	WRKY74 At5g28650 F4I4.30	0	4.79	3.05	0.93	2.61333
TR67516|c0_g1	AT5G24470	Pseudo ARR-B	Two-component response regulator-like APRR7	APRR7 At5g02810 F9G14_120	2.62	2.1	4.44	0.4	3.05333
TR42466|c0_g1	AT1G32240	GARP-G2-like	Transcription repressor KAN1	KAN1 KAN At5g16560 MQK4.31	3.87	3.85	6.92	0.36	4.88
TR112487|c0_g1	AT1G32240	GARP-G2-like	Transcription repressor KAN1	KAN1 KAN At5g16560 MQK4.31	3.74	5.96	7.82	0.35	5.84
TR72628|c0_g1	AT2G33310	AUX/IAA	Auxin-responsive protein IAA29	IAA29 At4g32280 F10M6.80	6.3	6.86	42.54	1.12	18.5667
TR50766|c0_g1	AT3G23690	bHLH	Transcription factor bHLH137	BHLH137 EN89 At5g50915 K3K7	0.55	1.75	0.55	0.73	0.95
TR52152|c0_g1	AT1G52890	NAC	NAC domain-containing protein 72	NAC072 RD26 At4g27410 F27G19.10	3.23	0.64	2.45	0.63	2.10667
TR51736|c0_g1	AT1G52890	NAC	NAC domain-containing protein 72	NAC072 RD26 At4g27410 F27G19.10	0	0	1.18	1.73	0.393333
TR27346|c0_g1	AT2G02450	NAC	NAC domain-containing protein 72	NAC072 RD26 At4g27410 F27G19.10	0	0.82	0	1.73	0.273333
TR67747|c0_g1	AT3G15500	NAC	NAC domain-containing protein 72	NAC072 RD26 At4g27410 F27G19.10	9.51	13.26	36.24	0.74	19.67
TR22359|c0_g1	AT4G27410	NAC	NAC domain-containing protein 72	NAC072 RD26 At4g27410 F27G19.10	0.7	0	0	1.73	0.233333
TR87268|c0_g1	AT5G18270	NAC	NAC domain-containing protein 72	NAC072 RD26 At4g27410 F27G19.10	2.49	3.23	4.45	0.29	3.39
TR59557|c0_g1	AT2G18280	TUB	Tubby-like F-box protein 7	TULP7 At1g53320 F12M16.22	5.98	9.56	24.29	0.73	13.2767
TR35074|c0_g1	AT1G05230	HB-HD-ZIP	Homeobox-leucine zipper protein PROTODERMAL FACTOR 2	PDF2 At4g04890 T1J1.3	2.23	0.3	3.57	0.81	2.03333
TR57491|c0_g4	AT1G05230	HB-HD-ZIP	Homeobox-leucine zipper protein PROTODERMAL FACTOR 2	PDF2 At4g04890 T1J1.3	6.45	0.86	2.19	0.92	3.16667
TR98634|c0_g1	AT4G21750	HB-HD-ZIP	Homeobox-leucine zipper protein PROTODERMAL FACTOR 2	PDF2 At4g04890 T1J1.3	9.85	17.52	12.13	0.3	13.1667
TR83665|c0_g1	AT4G21750	HB-HD-ZIP	Homeobox-leucine zipper protein PROTODERMAL FACTOR 2	PDF2 At4g04890 T1J1.3	0	0	1.71	1.73	0.57
TR73013|c0_g2	AT4G18390	TCP	Transcription factor TCP2	TCP2 BRC1 At4g18390 F28J12.50	9.8	1.78	6.77	0.66	6.11667
TR73013|c0_g1	AT4G18390	TCP	Transcription factor TCP2	TCP2 BRC1 At4g18390 F28J12.50	1.2	0	0	1.73	0.4
TR64135|c1_g1	AT4G18390	TCP	Transcription factor TCP2	TCP2 BRC1 At4g18390 F28J12.50	60.53	58.33	54.1	0.06	57.6533
TR60757|c0_g1	AT4G18390	TCP	Transcription factor TCP2	TCP2 BRC1 At4g18390 F28J12.50	10.51	8.26	16.49	0.36	11.7533
TR81843|c0_g1	AT4G18390	TCP	Transcription factor TCP2	TCP2 BRC1 At4g18390 F28J12.50	25.08	12.87	20.12	0.32	19.3567
TR104616|c0_g1	AT1G77800	PHD	Protein Jade-3	JADE3 KIAA0215 PHF16	13.35	12.7	19.25	0.24	15.1
TR52186|c0_g1	AT4G15840	TRAF	Germ cell-less protein-like 1	Gmcl1 Gcl Gcl1	19.51	18.27	28.45	0.25	22.0767
TR32091|c0_g1	AT3G04380	SET	Histone-lysine N-methyltransferase SUVR4	SUVR4 SDG31 SET31 At3g04380 T27C4.2	1.79	3.57	5.2	0.48	3.52
TR83422|c3_g2	AT4G17570	C2C2-GATA	GATA transcription factor 26	GATA26 At4g17570 dl4820c FCAALL.45	5.14	5.06	6.14	0.11	5.44667
TR43557|c0_g1	AT5G47140	C2C2-GATA	GATA transcription factor 26	GATA26 At4g17570 dl4820c FCAALL.45	0	0	0.46	1.73	0.153333
TR54886|c0_g2	AT5G47140	C2C2-GATA	GATA transcription factor 26	GATA26 At4g17570 dl4820c FCAALL.45	0	0	0.8	1.73	0.266667
TR54886|c0_g1	AT5G47140	C2C2-GATA	GATA transcription factor 26	GATA26 At4g17570 dl4820c FCAALL.45	1.78	0	0	1.73	0.593333
TR87309|c0_g1	AT4G36860	Others	Protein DA1-related 1	DAR1 At4g36860 AP22.33 C7A10.500	60.11	74.82	60.54	0.13	65.1567
TR107053|c0_g1	AT4G36860	Others	Protein DA1-related 1	DAR1 At4g36860 AP22.33 C7A10.500	9.97	17.15	9.27	0.36	12.13
TR72657|c0_g1	AT4G36860	Others	Protein DA1-related 1	DAR1 At4g36860 AP22.33 C7A10.500	7.79	10.68	20.21	0.5	12.8933
TR92500|c1_g1	AT3G20550	FHA	FHA domain-containing protein DDL	DDL At3g20550 K10D20.9	13.66	18.61	22.57	0.24	18.28
TR38032|c0_g1	AT2G47620	MYB-related	SWI/SNF complex subunit SWI3A	SWI3A CHB1 At2g47620 T30B22.7	14.93	12.76	13.87	0.08	13.8533
TR58078|c0_g2	AT4G06598	bZIP	Uncharacterized protein At4g06598	At4g06598 T2P22	11.91	14.85	9.21	0.24	11.99
TR108740|c0_g1	AT4G06598	bZIP	Uncharacterized protein At4g06598	At4g06598 T2P22	20.22	16.59	18.9	0.1	18.57
TR77733|c0_g1	AT3G17609	bZIP	Transcription factor HY5-like	HYH BZIP64 At3g17609 MKP6.27	4.81	12.99	10.47	0.44	9.42333
TR67268|c0_g1	AT5G63950	SNF2	Protein CHROMATIN REMODELING 24 {ECO:0000303|PubMed:16547115}	CHR24 At5g63950 MBM17.5	2.06	2.51	3.54	0.28	2.70333
TR105942|c0_g1	AT3G20880	C2H2	Zinc finger protein WIP4	WIP4 At3g20880 MOE17.19	0	0	1.32	1.73	0.44
TR45047|c0_g1	AT2G41835	C2H2	Zinc finger AN1 and C2H2 domain-containing stress-associated protein 11	SAP11 At2g41835 T11A7.20	16.27	21.15	18	0.13	18.4733
TR38627|c0_g1	AT2G37060	CCAAT/ NF-Y	Nuclear transcription factor Y subunit B-8	NFYB8 At2g37060 T2N18.18	3.77	0.35	0.61	1.21	1.57667
TR30661|c0_g1	AT5G47640	CCAAT/ NF-Y	Nuclear transcription factor Y subunit B-8	NFYB8 At2g37060 T2N18.18	21.08	17.52	9.4	0.37	16
TR36034|c0_g1	AT5G47640	CCAAT/ NF-Y	Nuclear transcription factor Y subunit B-8	NFYB8 At2g37060 T2N18.18	11.91	27.35	49.83	0.64	29.6967
TR36034|c1_g1	AT5G47640	CCAAT/ NF-Y	Nuclear transcription factor Y subunit B-8	NFYB8 At2g37060 T2N18.18	16.36	32.98	38.86	0.4	29.4
TR90090|c0_g4	AT5G19910	SOH1	Mediator of RNA polymerase II transcription subunit 31	MED31 MED31_1 At5g19910 F28I16.60	10.54	7.27	18.92	0.49	12.2433
TR90090|c0_g1	AT5G19910	SOH1	Mediator of RNA polymerase II transcription subunit 31	MED31 MED31_1 At5g19910 F28I16.60	4.14	8.79	12.57	0.5	8.5
TR70976|c0_g1	AT1G76900	TUB	Tubby-like F-box protein 3	TULP3 At2g47900 F17A22.29	22.53	29.11	17.8	0.25	23.1467
TR97381|c0_g1	AT2G47900	TUB	Tubby-like F-box protein 3	TULP3 At2g47900 F17A22.29	15.59	20.18	21.52	0.16	19.0967
TR97381|c0_g3	AT2G47900	TUB	Tubby-like F-box protein 3	TULP3 At2g47900 F17A22.29	9.48	0	0	1.73	3.16
TR97381|c0_g4	AT2G47900	TUB	Tubby-like F-box protein 3	TULP3 At2g47900 F17A22.29	29.34	48.55	29.66	0.31	35.85
TR97381|c0_g2	AT2G47900	TUB	Tubby-like F-box protein 3	TULP3 At2g47900 F17A22.29	19.52	38.17	40.63	0.35	32.7733
TR78571|c1_g1	AT4G34430	MYB-related	SWI/SNF complex subunit SWI3D	SWI3D CHB3 At4g34430 F10M10.200 T4L20.10	21	20.44	24.75	0.11	22.0633
TR115204|c0_g1	AT1G62830	SWI/SNF-SWI3	Lysine-specific histone demethylase 1 homolog 1	LDL1 SWP1 At1g62830 F23N19.19	5.47	3.85	5.64	0.2	4.98667
TR85670|c0_g1	AT5G26170	WRKY	Probable WRKY transcription factor 50	WRKY50 At5g26170 T19G15.20	2.44	0.91	1.53	0.47	1.62667
TR85670|c0_g2	AT5G64810	WRKY	Probable WRKY transcription factor 50	WRKY50 At5g26170 T19G15.20	0	0.93	0.79	0.87	0.573333
TR85670|c0_g3	AT5G64810	WRKY	Probable WRKY transcription factor 50	WRKY50 At5g26170 T19G15.20	0.72	0	0	1.73	0.24
TR66050|c0_g1	AT1G49950	MYB-related	Telomere repeat-binding factor 1	TRB1 At1g49950 F2J10.16	2.09	2.78	1.41	0.33	2.09333
TR70699|c0_g1	AT1G49950	MYB-related	Telomere repeat-binding factor 1	TRB1 At1g49950 F2J10.16	4.28	4.59	0.93	0.62	3.26667
TR87639|c0_g4	AT1G49950	MYB-related	Telomere repeat-binding factor 1	TRB1 At1g49950 F2J10.16	15.79	19.51	23.28	0.19	19.5267
TR72850|c0_g1	AT3G49850	MYB-related	Telomere repeat-binding factor 1	TRB1 At1g49950 F2J10.16	4.02	2.52	3.23	0.23	3.25667
TR33114|c0_g2	AT4G18170	WRKY	Probable WRKY transcription factor 28	WRKY28 At4g18170 F15J5.1 T9A21.10	0	0	0.55	1.73	0.183333
TR74536|c0_g1	AT4G18170	WRKY	Probable WRKY transcription factor 28	WRKY28 At4g18170 F15J5.1 T9A21.10	0.59	1.42	0.3	0.75	0.77
TR40159|c0_g1	AT4G18170	WRKY	Probable WRKY transcription factor 28	WRKY28 At4g18170 F15J5.1 T9A21.10	0	0	0.49	1.73	0.163333
TR40159|c0_g2	AT4G18170	WRKY	Probable WRKY transcription factor 28	WRKY28 At4g18170 F15J5.1 T9A21.10	0	0	0	0	0
TR33114|c0_g1	AT4G18170	WRKY	Probable WRKY transcription factor 28	WRKY28 At4g18170 F15J5.1 T9A21.10	0	0.72	0.76	0.87	0.493333
TR51577|c0_g1	AT2G45480	GRF	Growth-regulating factor 9	GRF9 At2g45480 F17K2.27 F4L23.1	3.19	2.99	1.47	0.37	2.55
TR87482|c0_g1	AT2G38090	MYB	Transcription factor DIVARICATA	DIVARICATA	6.26	9.73	13.76	0.38	9.91667
TR103476|c0_g1	AT3G11280	MYB	Transcription factor DIVARICATA	DIVARICATA	3.11	7.13	4.32	0.42	4.85333
TR6184|c0_g1	AT3G11280	MYB	Transcription factor DIVARICATA	DIVARICATA	8.33	18.04	9.42	0.45	11.93
TR84212|c0_g2	AT5G04760	MYB	Transcription factor DIVARICATA	DIVARICATA	6.83	10.72	14.07	0.34	10.54
TR84212|c0_g1	AT5G04760	MYB	Transcription factor DIVARICATA	DIVARICATA	3.9	4.03	6.23	0.28	4.72
TR113361|c0_g1	AT5G04760	MYB	Transcription factor DIVARICATA	DIVARICATA	5.77	6.14	8.02	0.18	6.64333
TR104330|c6_g2	AT5G08520	MYB	Transcription factor DIVARICATA	DIVARICATA	8.82	26.77	29.82	0.52	21.8033
TR104330|c7_g4	AT5G08520	MYB	Transcription factor DIVARICATA	DIVARICATA	16.6	26.36	14.28	0.34	19.08
TR82804|c0_g1	AT5G08520	MYB	Transcription factor DIVARICATA	DIVARICATA	3.17	2.24	7.1	0.62	4.17
TR104330|c5_g1	AT5G08520	MYB	Transcription factor DIVARICATA	DIVARICATA	10.82	26.37	18.88	0.42	18.69
TR104330|c6_g1	AT5G08520	MYB	Transcription factor DIVARICATA	DIVARICATA	9.52	5.75	10.62	0.3	8.63
TR41148|c0_g3	AT5G58900	MYB-related	Transcription factor DIVARICATA	DIVARICATA	1.51	1.8	1.23	0.19	1.51333
TR41148|c0_g1	AT5G58900	MYB-related	Transcription factor DIVARICATA	DIVARICATA	2.21	3.18	4.92	0.4	3.43667
TR104179|c0_g1	AT5G58900	MYB-related	Transcription factor DIVARICATA	DIVARICATA	0.72	1.14	1.27	0.28	1.04333
TR80836|c0_g3	AT5G18830	SBP	Squamosa promoter-binding-like protein 7	SPL7 At5g18830 F17K4.80	12.41	22.55	25.43	0.34	20.13
TR90995|c3_g1	AT2G38470	WRKY	Probable WRKY transcription factor 33	WRKY33 At2g38470 T19C21.4	12.77	3.2	12.83	0.58	9.6
TR57912|c0_g1	AT2G38470	WRKY	Probable WRKY transcription factor 33	WRKY33 At2g38470 T19C21.4	5.98	3.74	5.35	0.23	5.02333
TR32656|c0_g1	AT2G38470	WRKY	Probable WRKY transcription factor 33	WRKY33 At2g38470 T19C21.4	1.68	0	0.43	1.24	0.703333
TR90995|c3_g2	AT2G38470	WRKY	Probable WRKY transcription factor 33	WRKY33 At2g38470 T19C21.4	7.98	2.71	6.26	0.48	5.65
TR82002|c0_g1	AT2G38470	WRKY	Probable WRKY transcription factor 33	WRKY33 At2g38470 T19C21.4	1.41	0.28	0.36	0.92	0.683333
TR90995|c0_g1	AT4G26640	WRKY	Probable WRKY transcription factor 33	WRKY33 At2g38470 T19C21.4	16.93	13.08	21.27	0.24	17.0933
TR93350|c0_g1	AT2G21240	BBR-BPC	Protein BASIC PENTACYSTEINE4	BPC4 At2g21240 F7O24.4	12	5.95	7.14	0.38	8.36333
TR57530|c0_g2	AT1G14920	GRAS	DELLA protein GAI1	GAI1	44.74	51.35	68.04	0.22	54.71
TR107556|c0_g1	AT1G14920	GRAS	DELLA protein GAI1	GAI1	19.16	16.91	18.14	0.06	18.07
TR70857|c0_g1	AT5G17490	GRAS	DELLA protein GAI1	GAI1	40.83	33.19	52.3	0.23	42.1067
TR17178|c0_g1	AT4G02020	SET	Histone-lysine N-methyltransferase EZ3	EZ3 MEZ3	2.46	0	0.83	1.14	1.09667
TR2820|c0_g1	AT2G22760	bHLH	Transcription factor NAI1	NAI1 BHLH20 EN27 At2g22770 T30L20.3	1	0.4	0	1.08	0.466667
TR12227|c0_g1	AT4G30980	bHLH	Transcription factor bHLH69	BHLH69 EN94 At4g30980 F6I18.110	0	0	0.69	1.73	0.23
TR73074|c0_g1	AT4G29100	bHLH	Transcription factor bHLH68	BHLH68 EN60 At4g29100 F19B15.130	5.43	7.11	12.39	0.44	8.31
TR72834|c0_g1	AT4G29100	bHLH	Transcription factor bHLH68	BHLH68 EN60 At4g29100 F19B15.130	2.39	4.97	10.95	0.72	6.10333
TR53292|c0_g5	AT4G29100	bHLH	Transcription factor bHLH68	BHLH68 EN60 At4g29100 F19B15.130	3.55	6.2	8.35	0.4	6.03333
TR99215|c0_g1	AT1G19350	BES1	Protein BRASSINAZOLE-RESISTANT 1	BZR1 BIS2 At1g75080 F9E10_7	4.17	5	17.28	0.83	8.81667
TR42438|c0_g1	AT1G19350	BES1	Protein BRASSINAZOLE-RESISTANT 1	BZR1 BIS2 At1g75080 F9E10_7	47.66	35.79	58.43	0.24	47.2933
TR45516|c0_g1	AT4G36780	BES1	Protein BRASSINAZOLE-RESISTANT 1	BZR1 BIS2 At1g75080 F9E10_7	27.6	53.42	55.53	0.34	45.5167
TR74563|c0_g1	AT1G19220	B3-ARF	Auxin response factor 19	ARF19 IAA22 At1g19220 T29M8.9	3.26	0.37	1.65	0.82	1.76
TR57097|c0_g1	AT5G20730	B3-ARF	Auxin response factor 19	ARF19 IAA22 At1g19220 T29M8.9	1.06	1.2	1.78	0.28	1.34667
TR109282|c0_g1	AT5G20730	B3-ARF	Auxin response factor 19	ARF19 IAA22 At1g19220 T29M8.9	0.66	0.79	1.33	0.38	0.926667
TR51401|c0_g1	AT5G20730	B3-ARF	Auxin response factor 19	ARF19 IAA22 At1g19220 T29M8.9	23.78	27.68	38.91	0.26	30.1233
TR36976|c0_g1	AT5G20730	B3-ARF	Auxin response factor 19	ARF19 IAA22 At1g19220 T29M8.9	24.48	48.23	82.23	0.56	51.6467
TR36976|c0_g2	AT5G20730	B3-ARF	Auxin response factor 19	ARF19 IAA22 At1g19220 T29M8.9	0.51	0	0.13	1.24	0.213333
TR63820|c0_g2	AT5G20730	B3-ARF	Auxin response factor 19	ARF19 IAA22 At1g19220 T29M8.9	0	0	0	0	0
TR63820|c0_g1	AT5G20730	B3-ARF	Auxin response factor 19	ARF19 IAA22 At1g19220 T29M8.9	0	1.42	1.81	0.88	1.07667
TR77099|c0_g1	AT3G57300	SNF2	DNA helicase INO80	INO80 At3g57300 F28O9.150	12.28	15.81	17.6	0.18	15.23
TR42942|c0_g1	AT3G06400	SNF2	Putative chromatin-remodeling complex ATPase chain	CHR11 At3g06400 F24P17.13	19.78	16.61	17.81	0.09	18.0667
TR35257|c0_g2	AT5G18620	SNF2	Putative chromatin-remodeling complex ATPase chain	CHR11 At3g06400 F24P17.13	2.24	0	0	1.73	0.746667
TR44570|c0_g1	AT5G18620	SNF2	Putative chromatin-remodeling complex ATPase chain	CHR11 At3g06400 F24P17.13	1.17	0	1.79	0.92	0.986667
TR58834|c0_g1	AT5G18620	SNF2	Putative chromatin-remodeling complex ATPase chain	CHR11 At3g06400 F24P17.13	0	0	0.8	1.73	0.266667
TR57491|c0_g7	AT1G05230	HB-HD-ZIP	Homeobox-leucine zipper protein MERISTEM L1	ATML1 At4g21750 F17L22.210	0	0	1.86	1.73	0.62
TR57491|c0_g3	AT1G05230	HB-HD-ZIP	Homeobox-leucine zipper protein MERISTEM L1	ATML1 At4g21750 F17L22.210	0	0	4.51	1.73	1.50333
TR57491|c0_g6	AT4G21750	HB-HD-ZIP	Homeobox-leucine zipper protein MERISTEM L1	ATML1 At4g21750 F17L22.210	2.92	1.17	4.48	0.58	2.85667
TR109909|c0_g1	AT3G09600	MYB-related	Protein REVEILLE 8	RVE8 LCL5 At3g09600 F11F8.19	0	2.68	0.57	1.3	1.08333
TR57702|c0_g1	AT4G04630	MYB-related	Protein REVEILLE 8	RVE8 LCL5 At3g09600 F11F8.19	18.28	33.64	53.93	0.51	35.2833
TR109909|c0_g4	AT5G02840	MYB-related	Protein REVEILLE 8	RVE8 LCL5 At3g09600 F11F8.19	8.88	8.73	19.55	0.5	12.3867
TR82810|c0_g1	AT5G02840	MYB-related	Protein REVEILLE 8	RVE8 LCL5 At3g09600 F11F8.19	1.04	0	0.53	0.99	0.523333
TR100626|c0_g1	AT3G18380	HB-other	Protein SAWADEE HOMEODOMAIN HOMOLOG 2	SHH2 At3g18380 MYF24.10	2.15	3.03	4.96	0.43	3.38
TR89415|c0_g1	AT3G18380	HB-other	Protein SAWADEE HOMEODOMAIN HOMOLOG 2	SHH2 At3g18380 MYF24.10	4.15	10.43	10.94	0.44	8.50667
TR87541|c0_g2	AT1G68520	C2C2-CO-like	Zinc finger protein CONSTANS-LIKE 16	COL16 At1g25440 F2J7.10	0	3.32	4.01	0.88	2.44333
TR87541|c0_g1	AT1G68520	C2C2-CO-like	Zinc finger protein CONSTANS-LIKE 16	COL16 At1g25440 F2J7.10	0.44	2.31	2.18	0.64	1.64333
TR73657|c0_g1	AT1G68520	C2C2-CO-like	Zinc finger protein CONSTANS-LIKE 16	COL16 At1g25440 F2J7.10	19.91	25.23	21.98	0.12	22.3733
TR88921|c0_g1	AT2G34620	mTERF	Transcription termination factor 3, mitochondrial	Mterf3 Mterfd1 CGI-12	20.1	23.58	28.89	0.18	24.19
TR3895|c0_g1	AT3G48160	E2F-DP	E2F transcription factor-like E2FE	E2FE DEL1 E2L3 ELP2 At3g48160 T24C20.40	0	0	0.7	1.73	0.233333
TR78599|c0_g1	AT1G53233	TCP	Transcription factor TCP4	TCP4 MEE35 At3g15030 K15M2.17	18.97	15.53	47.26	0.64	27.2533
TR53451|c0_g1	AT2G31070	TCP	Transcription factor TCP4	TCP4 MEE35 At3g15030 K15M2.17	3.9	8.82	8.67	0.39	7.13
TR47290|c0_g1	AT2G31070	TCP	Transcription factor TCP4	TCP4 MEE35 At3g15030 K15M2.17	24.45	15.46	16.2	0.27	18.7033
TR31591|c0_g1	AT3G15030	TCP	Transcription factor TCP4	TCP4 MEE35 At3g15030 K15M2.17	0	1.06	1.34	0.88	0.8
TR116470|c0_g1	AT3G15030	TCP	Transcription factor TCP4	TCP4 MEE35 At3g15030 K15M2.17	13.44	10.4	20.7	0.36	14.8467
TR85405|c1_g1	AT4G29110	TCP	Transcription factor TCP4	TCP4 MEE35 At3g15030 K15M2.17	7.8	7.8	11.09	0.21	8.89667
TR68523|c0_g1	AT1G09540	MYB	Transcription factor MYB86	MYB86 MYB4 At5g26660 F21E10.4	3.29	2.63	6.59	0.51	4.17
TR107106|c0_g2	AT1G63910	MYB	Transcription factor MYB86	MYB86 MYB4 At5g26660 F21E10.4	0.7	13.11	1.07	1.42	4.96
TR68250|c0_g1	AT3G12720	MYB	Transcription factor MYB86	MYB86 MYB4 At5g26660 F21E10.4	0	0	0.33	1.73	0.11
TR82188|c0_g1	AT3G13890	MYB	Transcription factor MYB86	MYB86 MYB4 At5g26660 F21E10.4	21.04	89.07	52.81	0.63	54.3067
TR34819|c0_g1	AT4G01680	MYB	Transcription factor MYB86	MYB86 MYB4 At5g26660 F21E10.4	0	1.08	4.35	1.25	1.81
TR29748|c0_g1	AT5G26660	MYB	Transcription factor MYB86	MYB86 MYB4 At5g26660 F21E10.4	4.24	9.47	11.87	0.46	8.52667
TR29748|c0_g2	AT5G26660	MYB	Transcription factor MYB86	MYB86 MYB4 At5g26660 F21E10.4	4.3	9.53	20.29	0.72	11.3733
TR87279|c0_g1	AT5G26660	MYB	Transcription factor MYB86	MYB86 MYB4 At5g26660 F21E10.4	4.7	9.98	3.65	0.56	6.11
TR41360|c5_g1	AT1G01030	B3	B3 domain-containing protein Os03g0120900	Os03g0120900 LOC_Os03g02900 OJ1705B08.4	4.74	5.07	14.73	0.69	8.18
TR59210|c0_g1	AT1G01030	B3	B3 domain-containing protein Os03g0120900	Os03g0120900 LOC_Os03g02900 OJ1705B08.4	0.36	0.29	1.66	1	0.77
TR45205|c2_g1	AT2G36960	MYB-related	TSL-kinase interacting protein 1	TKI1 At2g36960 T1J8.14	12.98	57.91	18.14	0.83	29.6767
TR49406|c0_g1	AT5G09740	C2H2	Putative MYST-like histone acetyltransferase 1	Os07g0626600 LOC_Os07g43360 OJ1339_F05.128	13.4	21.64	11.27	0.35	15.4367
TR100319|c0_g1	AT3G06740	C2C2-GATA	GATA transcription factor 15	GATA15 At3g06740 F3E22.12	19.4	11.81	18.26	0.25	16.49
TR38956|c0_g1	AT5G49300	C2C2-GATA	GATA transcription factor 15	GATA15 At3g06740 F3E22.12	2.75	3.9	2.12	0.31	2.92333
TR109947|c3_g1	AT1G69572	C2C2-Dof	Cyclic dof factor 3	CDF3 DOF3.3 HPPBF-2A At3g47500 F1P2.50	1.88	7.88	8.09	0.59	5.95
TR68172|c0_g1	AT5G39660	C2C2-Dof	Cyclic dof factor 3	CDF3 DOF3.3 HPPBF-2A At3g47500 F1P2.50	0.16	0.13	3.41	1.53	1.23333
TR32817|c0_g1	AT5G05410	AP2/ERF-ERF	Dehydration-responsive element-binding protein 2C	DREB2C ERF048 At2g40340 T07M07.24 T3G21.11	6.72	7.91	5.4	0.19	6.67667
TR53179|c3_g2	AT1G26960	HB-HD-ZIP	Homeobox-leucine zipper protein ATHB-23	ATHB-23 At1g26960 T2P11.15	0.66	0.53	3.69	1.1	1.62667
TR70022|c1_g1	AT2G30600	TRAF	BTB/POZ domain-containing protein At2g30600	At2g30600/At2g30610 T6B20.5/T6B20.4	8.71	13.18	25.01	0.54	15.6333
TR106002|c0_g1	AT5G60200	C2C2-Dof	Dof zinc finger protein DOF2.1	DOF2.1 At2g28510 T17D12.7	0.71	0.85	0.54	0.22	0.7
TR73763|c0_g1	AT1G07640	C2C2-Dof	Dof zinc finger protein DOF5.4	DOF5.4 OBP4 At5g60850 MAE1.9	2.39	3.05	1.21	0.42	2.21667
TR47291|c1_g1	AT5G02460	C2C2-Dof	Dof zinc finger protein DOF5.4	DOF5.4 OBP4 At5g60850 MAE1.9	6.32	9.11	3.86	0.41	6.43
TR22692|c0_g1	AT1G06160	AP2/ERF-ERF	Ethylene-responsive transcription factor 1B	ERF1B ERF092 ERF1 At3g23240 K14B15.15	0.36	0	0.9	1.08	0.42
TR89424|c0_g1	AT3G23240	AP2/ERF-ERF	Ethylene-responsive transcription factor 1B	ERF1B ERF092 ERF1 At3g23240 K14B15.15	6.71	6.7	8.7	0.16	7.37
TR45026|c0_g1	AT3G23240	AP2/ERF-ERF	Ethylene-responsive transcription factor 1B	ERF1B ERF092 ERF1 At3g23240 K14B15.15	4.93	1.97	12.25	0.83	6.38333
TR112559|c0_g1	AT4G36900	AP2/ERF-ERF	Ethylene-responsive transcription factor RAP2-1	RAP2-1 ERF006 At1g46768 F2G19.32	36.17	23.89	40.54	0.26	33.5333
TR112559|c0_g2	AT4G36900	AP2/ERF-ERF	Ethylene-responsive transcription factor RAP2-1	RAP2-1 ERF006 At1g46768 F2G19.32	4.12	16.43	5.38	0.78	8.64333
TR94066|c0_g1	AT5G67190	AP2/ERF-ERF	Ethylene-responsive transcription factor RAP2-1	RAP2-1 ERF006 At1g46768 F2G19.32	0	1.05	3.67	1.2	1.57333
TR80254|c0_g2	AT1G69780	HB-HD-ZIP	Homeobox-leucine zipper protein ATHB-13	ATHB-13 At1g69780 T6C23.2	3.47	3.94	6.89	0.39	4.76667
TR56246|c0_g1	AT1G69780	HB-HD-ZIP	Homeobox-leucine zipper protein ATHB-13	ATHB-13 At1g69780 T6C23.2	6.81	11.5	55.42	1.09	24.5767
TR30386|c0_g1	AT1G69780	HB-HD-ZIP	Homeobox-leucine zipper protein ATHB-13	ATHB-13 At1g69780 T6C23.2	30.05	49.03	73.38	0.43	50.82
TR80254|c0_g1	AT1G69780	HB-HD-ZIP	Homeobox-leucine zipper protein ATHB-13	ATHB-13 At1g69780 T6C23.2	11.64	16.42	43.46	0.72	23.84
TR35348|c0_g1	AT2G30130	LOB	LOB domain-containing protein 12	LBD12 ASL5 At2g30130 T27E13.13	0	0	0.65	1.73	0.216667
TR85213|c0_g1	AT2G44940	AP2/ERF-ERF	Ethylene-responsive transcription factor ERF034	ERF034 At2g44940 T13E15.25 T14P1.26	1.88	2.82	1.58	0.31	2.09333
TR51891|c0_g1	AT2G44940	AP2/ERF-ERF	Ethylene-responsive transcription factor ERF034	ERF034 At2g44940 T13E15.25 T14P1.26	0.94	3.25	1.58	0.62	1.92333
TR66996|c0_g2	AT3G24050	C2C2-GATA	GATA transcription factor 1	GATA1 At3g24050 F14O13.24	55.71	48.43	39.3	0.17	47.8133
TR95648|c0_g1	AT3G24050	C2C2-GATA	GATA transcription factor 1	GATA1 At3g24050 F14O13.24	38.89	14.22	20.26	0.53	24.4567
TR3358|c0_g1	AT3G61850	C2C2-Dof	Dof zinc finger protein DOF4.6	DOF4.6 At4g24060 T19F6.13	0	0	0	0	0
TR58342|c0_g1	AT3G61850	C2C2-Dof	Dof zinc finger protein DOF4.6	DOF4.6 At4g24060 T19F6.13	7.89	12.2	20.59	0.48	13.56
TR101395|c0_g1	AT4G24060	C2C2-Dof	Dof zinc finger protein DOF4.6	DOF4.6 At4g24060 T19F6.13	0.77	0.62	1.96	0.66	1.11667
TR52024|c0_g1	AT3G16500	AUX/IAA	Auxin-responsive protein IAA26	IAA26 PAP1 At3g16500 MDC8.13	9.8	19.81	24.06	0.41	17.89
TR52024|c0_g2	AT3G16500	AUX/IAA	Auxin-responsive protein IAA26	IAA26 PAP1 At3g16500 MDC8.13	2.72	1.3	3.31	0.42	2.44333
TR58107|c0_g5	AT3G16500	AUX/IAA	Auxin-responsive protein IAA26	IAA26 PAP1 At3g16500 MDC8.13	4.52	3.01	10.69	0.67	6.07333
TR37953|c0_g2	AT2G02470	Alfin-like	PHD finger protein ALFIN-LIKE 7	AL7 At1g14510 F14L17.29 T5E21.1	8.44	10.11	12.47	0.2	10.34
TR49178|c0_g1	AT1G28310	C2C2-Dof	Dof zinc finger protein DOF1.1	DOF1.1 OBP2 URP3 At1g07640 F24B9.30	0	0	0.74	1.73	0.246667
TR4457|c0_g1	AT2G37590	C2C2-Dof	Dof zinc finger protein DOF1.1	DOF1.1 OBP2 URP3 At1g07640 F24B9.30	0	0.83	0	1.73	0.276667
TR111599|c0_g2	AT4G38910	BBR-BPC	Protein BASIC PENTACYSTEINE6	BPC6 BBR/BPC6 At5g42520 MDH9.22	8.16	0	0	1.73	2.72
TR111599|c0_g1	AT4G38910	BBR-BPC	Protein BASIC PENTACYSTEINE6	BPC6 BBR/BPC6 At5g42520 MDH9.22	8.67	16.29	11.76	0.31	12.24
TR111599|c0_g3	AT4G38910	BBR-BPC	Protein BASIC PENTACYSTEINE6	BPC6 BBR/BPC6 At5g42520 MDH9.22	11.06	28.76	14.53	0.52	18.1167
TR78846|c0_g1	AT5G42520	BBR-BPC	Protein BASIC PENTACYSTEINE6	BPC6 BBR/BPC6 At5g42520 MDH9.22	47.39	47.6	49.4	0.02	48.13
TR53821|c0_g1	AT3G27650	LOB	LOB domain-containing protein 25	LBD25 ASL3 At3g27650 MGF10.6	2.76	1.65	2.96	0.29	2.45667
TR103731|c3_g1	AT2G22840	GRF	Growth-regulating factor 2	GRF2 At4g37740 T28I19.20	1.44	2.42	2.42	0.27	2.09333
TR103731|c0_g1	AT4G37740	GRF	Growth-regulating factor 2	GRF2 At4g37740 T28I19.20	0.41	0	1.04	1.08	0.483333
TR103731|c0_g2	AT4G37740	GRF	Growth-regulating factor 2	GRF2 At4g37740 T28I19.20	0	0	0	0	0
TR20550|c0_g1	AT4G37740	GRF	Growth-regulating factor 2	GRF2 At4g37740 T28I19.20	0	0	1.03	1.73	0.343333
TR103731|c1_g1	AT4G37740	GRF	Growth-regulating factor 2	GRF2 At4g37740 T28I19.20	7.74	7.24	9.77	0.16	8.25
TR63138|c0_g1	AT4G37740	GRF	Growth-regulating factor 2	GRF2 At4g37740 T28I19.20	10.64	16.58	14.26	0.22	13.8267
TR729|c0_g1	AT3G52910	GRF	Growth-regulating factor 4	GRF4 At3g52910 F8J2_80	0	0	0.67	1.73	0.223333
TR35309|c0_g1	AT2G06200	GRF	Growth-regulating factor 5	GRF5 At3g13960 MDC16.8	0	1.15	0	1.73	0.383333
TR39197|c0_g1	AT3G13960	GRF	Growth-regulating factor 5	GRF5 At3g13960 MDC16.8	0	0	0.44	1.73	0.146667
TR58138|c0_g2	AT2G28450	C3H	Zinc finger CCCH domain-containing protein 24	At2g28450 T1B3.3	0.31	2.22	2.64	0.72	1.72333
TR58138|c0_g1	AT2G28450	C3H	Zinc finger CCCH domain-containing protein 24	At2g28450 T1B3.3	8.52	15.56	13.33	0.29	12.47
TR67650|c0_g1	AT2G28450	C3H	Zinc finger CCCH domain-containing protein 24	At2g28450 T1B3.3	0	0	1.31	1.73	0.436667
TR50912|c0_g1	AT4G10930	PHD	Uncharacterized protein At4g10930	At4g10930 F25I24.140 F8M12.7	18.59	16.64	37.35	0.47	24.1933
TR61751|c0_g1	AT1G59750	B3-ARF	Auxin response factor 1	ARF1 At1g59750 F23H11.7	11.68	11.02	11.18	0.03	11.2933
TR68778|c0_g1	AT4G14770	CPP	Protein tesmin/TSO1-like CXC 3	TCX3 SOL1 At3g22760 MWI23.13	8.73	14.13	11.67	0.23	11.51
TR26437|c0_g1	AT5G24470	Pseudo ARR-B	Two-component response regulator-like APRR9	APRR9 At2g46790 F19D11.7	21	4.95	8.69	0.73	11.5467
TR93765|c2_g1	AT5G60100	Pseudo ARR-B	Two-component response regulator-like APRR9	APRR9 At2g46790 F19D11.7	4.38	1.17	2.24	0.63	2.59667
TR30615|c0_g1	AT4G14410	bHLH	Transcription factor bHLH104	BHLH104 EN136 At4g14410 dl3245w FCAALL.201	38.05	46.37	41.7	0.1	42.04
TR76795|c0_g1	AT3G04070	NAC	NAC transcription factor ONAC010	NAC010 Os07g0566500 LOC_Os07g37920 OJ1092_A07.104 OJ1773_H01.126 OsJ_24777	3.64	5.44	13.32	0.69	7.46667
TR52670|c0_g2	AT1G51600	C2C2-GATA	GATA transcription factor 28	GATA28 TIFY2A ZML2 At1g51600 F19C24.17 F5D21.22	4.33	13.35	1.91	0.92	6.53
TR95340|c0_g2	AT1G51600	C2C2-GATA	GATA transcription factor 28	GATA28 TIFY2A ZML2 At1g51600 F19C24.17 F5D21.22	13.17	11.01	15.56	0.17	13.2467
TR31697|c0_g2	AT3G21175	C2C2-GATA	GATA transcription factor 28	GATA28 TIFY2A ZML2 At1g51600 F19C24.17 F5D21.22	1.1	0.88	1.12	0.13	1.03333
TR31697|c0_g3	AT3G21175	C2C2-GATA	GATA transcription factor 28	GATA28 TIFY2A ZML2 At1g51600 F19C24.17 F5D21.22	1.11	0	0	1.73	0.37
TR42848|c1_g1	AT3G13810	C2H2	Protein indeterminate-domain 7 {ECO:0000303|PubMed:16784536}	IDD7 At1g55110 T7N22.5	35.97	47.24	77.35	0.4	53.52
TR90775|c0_g1	AT4G02670	C2H2	Protein indeterminate-domain 7 {ECO:0000303|PubMed:16784536}	IDD7 At1g55110 T7N22.5	0.46	4.73	12.68	1.04	5.95667
TR52583|c0_g1	AT1G78080	AP2/ERF-ERF	Ethylene-responsive transcription factor RAP2-4	RAP2-4 ERF059 At1g78080 F28K19.29 T11I11.1	6.4	10.05	14.59	0.4	10.3467
TR7703|c0_g1	AT4G31820	TRAF	BTB/POZ domain-containing protein NPY1	NPY1 ENP MAB4 At4g31820 F11C18.20	0.61	0.49	1.54	0.65	0.88
TR51458|c0_g1	AT1G76878	Trihelix	Trihelix transcription factor GTL2	At5g28300 T8M17.70	2.17	4.23	2.53	0.37	2.97667
TR73791|c0_g1	AT5G28300	Trihelix	Trihelix transcription factor GTL2	At5g28300 T8M17.70	7.01	8.38	12.09	0.29	9.16
TR92612|c0_g1	AT5G28300	Trihelix	Trihelix transcription factor GTL2	At5g28300 T8M17.70	8.73	3.69	4.72	0.47	5.71333
TR97896|c0_g1	AT5G28300	Trihelix	Trihelix transcription factor GTL2	At5g28300 T8M17.70	0	0	3.19	1.73	1.06333
TR99646|c0_g1	AT5G28300	Trihelix	Trihelix transcription factor GTL2	At5g28300 T8M17.70	3.52	0.35	5.56	0.84	3.14333
TR93147|c0_g1	AT5G28300	Trihelix	Trihelix transcription factor GTL2	At5g28300 T8M17.70	1.03	0.83	1.58	0.34	1.14667
TR112402|c0_g3	AT4G35270	RWP-RK	Protein NLP1	NLP1 At2g17150 F6P23.15 T23A1	0	0	1.62	1.73	0.54
TR63269|c0_g1	AT1G05805	bHLH	Transcription factor bHLH128	BHLH128 EN74 At1g05805 T20M3.7	0.29	0.86	2.28	0.9	1.14333
TR112661|c0_g3	AT4G23810	WRKY	Probable WRKY transcription factor 41	WRKY41 At4g11070 F2P3.16 T22B4.50	1.46	3.02	1.03	0.57	1.83667
TR53427|c2_g2	AT4G23810	WRKY	Probable WRKY transcription factor 41	WRKY41 At4g11070 F2P3.16 T22B4.50	4.32	5.21	2.1	0.41	3.87667
TR112661|c0_g1	AT5G24110	WRKY	Probable WRKY transcription factor 41	WRKY41 At4g11070 F2P3.16 T22B4.50	5.1	11.02	5.12	0.48	7.08
TR108690|c6_g1	AT1G01520	MYB-related	Protein REVEILLE 6	RVE6 At5g52660 F6N7.15	26.65	31.32	36.47	0.16	31.48
TR81654|c0_g1	AT5G52660	MYB-related	Protein REVEILLE 6	RVE6 At5g52660 F6N7.15	2.36	0.94	0	1.08	1.1
TR82190|c0_g1	AT5G52660	MYB-related	Protein REVEILLE 6	RVE6 At5g52660 F6N7.15	16.5	25.72	30.06	0.29	24.0933
TR82254|c0_g1	AT4G22580	bHLH	Xyloglucan galactosyltransferase KATAMARI1 homolog	Os03g0144800 LOC_Os03g05110 OJ1172F09.5	8.97	10.71	13.86	0.22	11.18
TR67718|c0_g2	AT2G20180	bHLH	Transcription factor PIF1	PIF1 BHLH15 EN101 PIL5 At2g20180 T2G17.2	11.24	13.77	28.07	0.51	17.6933
TR78598|c0_g1	AT5G13960	SET	Histone-lysine N-methyltransferase, H3 lysine-9 specific SUVH4	SUVH4 KYP SDG33 SET33 At5g13960 MAC12.7	9.1	11.37	20.99	0.46	13.82
TR77674|c0_g1	AT2G20825	ULT	Protein ULTRAPETALA 1	ULT1 At4g28190 F26K10.70	11.11	21.39	15.67	0.32	16.0567
TR88923|c0_g1	AT4G27910	PHD	Histone-lysine N-methyltransferase ATX5	ATX5 SDG29 SET29 At5g53430 MYN8.4	3.48	4.58	6.25	0.29	4.77
TR90497|c0_g1	AT5G53430	PHD	Histone-lysine N-methyltransferase ATX5	ATX5 SDG29 SET29 At5g53430 MYN8.4	8.98	10.87	11.28	0.12	10.3767
TR53488|c0_g1	AT4G17750	HSF	Heat stress transcription factor A-3	HSFA3 HSF17 At5g03720 F17C15.140	3.35	4.8	3.71	0.19	3.95333
TR49365|c0_g1	AT5G03720	HSF	Heat stress transcription factor A-3	HSFA3 HSF17 At5g03720 F17C15.140	8.67	6.13	15.41	0.48	10.07
TR72385|c0_g1	AT2G36080	B3	B3 domain-containing protein At2g36080	ARF31 At2g36080 F9C22.1	0.84	1.11	0.84	0.17	0.93
TR2017|c0_g1	AT1G14580	C2H2	Protein indeterminate-domain 4, chloroplastic {ECO:0000303|PubMed:16784536}	IDD4 At2g02080 F5O4.15	1.13	0	0	1.73	0.376667
TR107086|c0_g1	AT1G14580	C2H2	Protein indeterminate-domain 4, chloroplastic {ECO:0000303|PubMed:16784536}	IDD4 At2g02080 F5O4.15	4.27	3.49	4.93	0.17	4.23
TR77819|c0_g1	AT2G02080	C2H2	Protein indeterminate-domain 4, chloroplastic {ECO:0000303|PubMed:16784536}	IDD4 At2g02080 F5O4.15	1.22	2.27	1.13	0.41	1.54
TR104262|c2_g2	AT3G50700	C2H2	Protein indeterminate-domain 4, chloroplastic {ECO:0000303|PubMed:16784536}	IDD4 At2g02080 F5O4.15	33.05	55.27	59.19	0.29	49.17
TR110598|c0_g1	AT4G34530	bHLH	Transcription factor bHLH63	BHLH63 CIB1 EN84 At4g34530 T4L20.110	2.31	1.71	3.4	0.35	2.47333
TR38204|c0_g1	AT4G36540	bHLH	Transcription factor bHLH63	BHLH63 CIB1 EN84 At4g34530 T4L20.110	28.55	50.58	76.9	0.47	52.01
TR87986|c0_g1	AT4G14713	Tify	Protein TIFY 4B	TIFY4B PPD2 At4g14720 dl3400c FCAALL.297	12.51	20.87	17.31	0.25	16.8967
TR37939|c0_g1	AT1G61110	NAC	NAC transcription factor 25	NAC025 ANAC025 NAC25 TAPNAC At1g61110 F11P17.16	0.83	1.32	3.58	0.77	1.91
TR79326|c0_g1	AT3G15510	NAC	NAC transcription factor 25	NAC025 ANAC025 NAC25 TAPNAC At1g61110 F11P17.16	0	0.84	1.6	0.98	0.813333
TR112988|c0_g1	AT3G15510	NAC	NAC transcription factor 25	NAC025 ANAC025 NAC25 TAPNAC At1g61110 F11P17.16	0.47	3.17	2	0.72	1.88
TR77843|c0_g1	AT3G20640	bHLH	Transcription factor bHLH123	BHLH123 EN63 At3g20640 F3H11.2	2.38	1.66	5.03	0.59	3.02333
TR53302|c1_g1	AT1G51600	C2C2-GATA	GATA transcription factor 24	GATA24 TIFY2B ZML1 At3g21175 MXL8.2	11.84	20.57	16.97	0.27	16.46
TR95340|c0_g1	AT1G51600	C2C2-GATA	GATA transcription factor 24	GATA24 TIFY2B ZML1 At3g21175 MXL8.2	12.22	18.41	23.8	0.32	18.1433
TR64470|c0_g1	AT1G51600	C2C2-GATA	GATA transcription factor 24	GATA24 TIFY2B ZML1 At3g21175 MXL8.2	23.74	8.52	9.19	0.62	13.8167
TR35809|c2_g1	AT1G01350	C3H	Zinc finger CCCH domain-containing protein 1	At1g01350 F6F3.14	10.87	30.74	18.64	0.5	20.0833
TR34531|c0_g1	AT2G31210	bHLH	Transcription factor bHLH91	BHLH91 EN25 At2g31210 F16D14.5	0	0	1.67	1.73	0.556667
TR34531|c0_g2	AT2G31210	bHLH	Transcription factor bHLH91	BHLH91 EN25 At2g31210 F16D14.5	0	1.58	0	1.73	0.526667
TR68726|c0_g1	AT2G31220	bHLH	Transcription factor bHLH91	BHLH91 EN25 At2g31210 F16D14.5	0	0.39	0.75	0.99	0.38
TR35467|c0_g1	AT5G16770	MYB	Transcription factor MYB39	MYB39 FCA0 At4g17785 dl4925c	12.58	81.75	41.15	0.77	45.16
TR73021|c0_g1	AT5G16770	MYB	Transcription factor MYB39	MYB39 FCA0 At4g17785 dl4925c	3.65	1.78	4.8	0.45	3.41
TR52138|c0_g1	AT5G16770	MYB	Transcription factor MYB39	MYB39 FCA0 At4g17785 dl4925c	1.12	9.48	1.59	1.16	4.06333
TR42883|c0_g1	AT2G41710	AP2/ERF-AP2	AP2-like ethylene-responsive transcription factor At2g41710	At2g41710 T11A7.19	7.57	6.89	6.99	0.05	7.15
TR105198|c0_g2	AT1G08465	C2C2-YABBY	Axial regulator YABBY 5	YAB5 At2g26580 T9J22.25	2.33	0.93	8.77	1.04	4.01
TR72483|c0_g1	AT2G26580	C2C2-YABBY	Axial regulator YABBY 5	YAB5 At2g26580 T9J22.25	2.12	3.91	13.65	0.95	6.56
TR88896|c0_g1	AT2G26580	C2C2-YABBY	Axial regulator YABBY 5	YAB5 At2g26580 T9J22.25	13	22.14	25.39	0.32	20.1767
TR93162|c0_g1	AT2G26580	C2C2-YABBY	Axial regulator YABBY 5	YAB5 At2g26580 T9J22.25	4.47	1.43	8.18	0.72	4.69333
TR78462|c0_g1	AT2G26580	C2C2-YABBY	Axial regulator YABBY 5	YAB5 At2g26580 T9J22.25	0	0	8.57	1.73	2.85667
TR78462|c0_g2	AT2G26580	C2C2-YABBY	Axial regulator YABBY 5	YAB5 At2g26580 T9J22.25	1.99	6.37	2.16	0.71	3.50667
TR89798|c0_g1	AT1G26945	bHLH	Transcription factor PRE6	PRE6 BHLH163 KDR At1g26945 T2P11	5.34	0	1.04	1.33	2.12667
TR99187|c0_g1	AT1G74500	bHLH	Transcription factor PRE6	PRE6 BHLH163 KDR At1g26945 T2P11	3.45	0.44	3.78	0.72	2.55667
TR107104|c4_g1	AT3G28857	bHLH	Transcription factor PRE6	PRE6 BHLH163 KDR At1g26945 T2P11	5.65	8.47	2.87	0.49	5.66333
TR65491|c0_g1	AT2G18280	TUB	Tubby-like F-box protein 2	TULP2 At2g18280 T30D6.21	6.34	11.51	3.79	0.55	7.21333
TR45062|c0_g1	AT2G18280	TUB	Tubby-like F-box protein 2	TULP2 At2g18280 T30D6.21	7.81	9.21	16.24	0.41	11.0867
TR57924|c4_g2	AT5G24470	Pseudo ARR-B	Phosphoinositide phospholipase C 6	PLC6 PLC8 At2g40116 F27I1	0	0	4.77	1.73	1.59
TR56435|c0_g2	AT1G01380	MYB-related	Transcription factor TRY	TRY At5g53200 MFH8.14	0	0	0	0	0
TR40479|c0_g1	AT1G01380	MYB-related	Transcription factor TRY	TRY At5g53200 MFH8.14	1.16	0.93	0	0.88	0.696667
TR56435|c0_g1	AT2G30432	MYB-related	Transcription factor TRY	TRY At5g53200 MFH8.14	7.99	22.77	7.22	0.69	12.66
TR97287|c0_g1	AT2G46410	MYB-related	Transcription factor TRY	TRY At5g53200 MFH8.14	0	2.83	0.9	1.16	1.24333
TR92483|c1_g1	AT5G53200	MYB-related	Transcription factor TRY	TRY At5g53200 MFH8.14	11.47	31.96	30.15	0.46	24.5267
TR101954|c0_g3	AT2G01060	GARP-G2-like	Protein PHR1-LIKE 1	PHL1 At5g29000 F3F24.100	8.63	13.63	16.15	0.3	12.8033
TR38290|c3_g1	AT2G01060	GARP-G2-like	Protein PHR1-LIKE 1	PHL1 At5g29000 F3F24.100	18.54	35.2	34.65	0.32	29.4633
TR70679|c0_g1	AT2G01060	GARP-G2-like	Protein PHR1-LIKE 1	PHL1 At5g29000 F3F24.100	5.54	4.25	7.46	0.28	5.75
TR93785|c0_g1	AT3G04450	GARP-G2-like	Protein PHR1-LIKE 1	PHL1 At5g29000 F3F24.100	12.08	13.77	18.69	0.23	14.8467
TR82169|c1_g1	AT3G04450	GARP-G2-like	Protein PHR1-LIKE 1	PHL1 At5g29000 F3F24.100	27.99	35.71	39.97	0.18	34.5567
TR51971|c0_g1	AT4G28610	GARP-G2-like	Protein PHR1-LIKE 1	PHL1 At5g29000 F3F24.100	7.38	6.86	6.98	0.04	7.07333
TR118145|c0_g1	AT4G28610	GARP-G2-like	Protein PHR1-LIKE 1	PHL1 At5g29000 F3F24.100	26.2	34.23	70.49	0.54	43.64
TR111970|c0_g1	AT4G28610	GARP-G2-like	Protein PHR1-LIKE 1	PHL1 At5g29000 F3F24.100	2.17	1.44	0	0.92	1.20333
TR102792|c0_g1	AT5G06800	GARP-G2-like	Protein PHR1-LIKE 1	PHL1 At5g29000 F3F24.100	8	13.28	7.26	0.35	9.51333
TR94886|c0_g1	AT5G18245	GARP-G2-like	Protein PHR1-LIKE 1	PHL1 At5g29000 F3F24.100	6.8	14.87	14.54	0.38	12.07
TR110890|c2_g2	AT1G14685	BBR-BPC	Protein Barley B recombinant	BBR	9.25	8.23	10.06	0.1	9.18
TR64112|c0_g1	AT5G60910	MADS-MIKC	Floral homeotic protein APETALA 1 A	AP1A	9.41	19.24	11.02	0.4	13.2233
TR86586|c0_g1	AT5G09410	CAMTA	Calmodulin-binding transcription activator 3	CAMTA3 CMTA3 SARD3 SR1 At2g22300 T26C19.4	3.03	0	4.91	0.94	2.64667
TR53077|c0_g1	AT1G32130	IWS1	Protein IWS1 homolog	Iws1 Iws1l	29.88	21.85	54.3	0.48	35.3433
TR78467|c0_g1	AT1G32130	IWS1	Protein IWS1 homolog	Iws1 Iws1l	21.22	19.45	30	0.24	23.5567
TR98044|c0_g3	AT2G44980	SNF2	Chromodomain-helicase-DNA-binding protein 1-like	CHD1L ALC1	0.58	0.47	0.59	0.12	0.546667
TR69871|c0_g1	AT4G17500	AP2/ERF-ERF	Ethylene-responsive transcription factor 1	ERF1 ERF-1	1.63	1.3	0	0.88	0.976667
TR110511|c4_g16	AT1G76710	SET	Histone-lysine N-methyltransferase ASHH1	ASHH1 SDG26 SET26 At1g76710 F28O16.8	0	2.84	1.75	0.94	1.53
TR83385|c1_g3	AT1G76710	SET	Histone-lysine N-methyltransferase ASHH1	ASHH1 SDG26 SET26 At1g76710 F28O16.8	0.39	0.79	2.19	0.84	1.12333
TR83385|c1_g2	AT1G76710	SET	Histone-lysine N-methyltransferase ASHH1	ASHH1 SDG26 SET26 At1g76710 F28O16.8	7.07	1.95	2.43	0.74	3.81667
TR110511|c4_g3	AT1G76710	SET	Histone-lysine N-methyltransferase ASHH1	ASHH1 SDG26 SET26 At1g76710 F28O16.8	1.51	1.89	2.97	0.36	2.12333
TR110511|c4_g10	AT1G76710	SET	Histone-lysine N-methyltransferase ASHH1	ASHH1 SDG26 SET26 At1g76710 F28O16.8	15.63	13.4	11.07	0.17	13.3667
TR110511|c4_g12	AT1G76710	SET	Histone-lysine N-methyltransferase ASHH1	ASHH1 SDG26 SET26 At1g76710 F28O16.8	3.1	0	0	1.73	1.03333
TR110511|c4_g4	AT1G76710	SET	Histone-lysine N-methyltransferase ASHH1	ASHH1 SDG26 SET26 At1g76710 F28O16.8	1.5	0	0.77	0.99	0.756667
TR83385|c1_g1	AT1G76710	SET	Histone-lysine N-methyltransferase ASHH1	ASHH1 SDG26 SET26 At1g76710 F28O16.8	1.1	0	2.24	1.01	1.11333
TR58063|c0_g1	AT5G56900	C3H	Zinc finger CCCH domain-containing protein 64	At5g56900 MHM17.1	9.89	24.74	33.08	0.52	22.57
TR108015|c0_g2	AT1G77850	B3-ARF	Auxin response factor 17	ARF17 At1g77850 F28K19.6 T32E8.16	4.25	3.37	6.16	0.31	4.59333
TR112738|c0_g3	AT1G77850	B3-ARF	Auxin response factor 17	ARF17 At1g77850 F28K19.6 T32E8.16	5.12	1.86	8.19	0.63	5.05667
TR83451|c1_g1	AT1G77850	B3-ARF	Auxin response factor 17	ARF17 At1g77850 F28K19.6 T32E8.16	1.99	0.48	3.82	0.8	2.09667
TR83451|c0_g1	AT1G77850	B3-ARF	Auxin response factor 17	ARF17 At1g77850 F28K19.6 T32E8.16	2.1	0.72	2.95	0.59	1.92333
TR83451|c0_g2	AT1G77850	B3-ARF	Auxin response factor 17	ARF17 At1g77850 F28K19.6 T32E8.16	0	0	0.84	1.73	0.28
TR61899|c0_g1	AT1G77850	B3-ARF	Auxin response factor 17	ARF17 At1g77850 F28K19.6 T32E8.16	2.75	0.73	2.08	0.56	1.85333
TR87591|c0_g1	AT2G46770	NAC	NAC domain-containing protein 43	NAC043 EMB2301 NST1 At2g46770 F19D11.5	9.51	33.62	47.73	0.64	30.2867
TR102985|c0_g1	AT2G46770	NAC	NAC domain-containing protein 43	NAC043 EMB2301 NST1 At2g46770 F19D11.5	0	0	0.66	1.73	0.22
TR41700|c0_g1	AT5G43175	bHLH	Transcription factor bHLH85	BHLH85 EN115 At4g33880 F17I5.70	0.79	0.63	0	0.88	0.473333
TR77375|c0_g2	AT2G47850	C3H	Zinc finger CCCH domain-containing protein 32	At2g47850 F17A22.24	2.23	1.88	4.64	0.52	2.91667
TR31539|c0_g1	AT2G47850	C3H	Zinc finger CCCH domain-containing protein 32	At2g47850 F17A22.24	1.92	0	0.49	1.24	0.803333
TR77375|c0_g1	AT2G47850	C3H	Zinc finger CCCH domain-containing protein 32	At2g47850 F17A22.24	8.39	5.52	16.07	0.55	9.99333
TR111291|c0_g1	AT5G18550	C3H	Zinc finger CCCH domain-containing protein 32	At2g47850 F17A22.24	4.3	6.67	12.53	0.54	7.83333
TR49426|c0_g1	AT1G32360	C3H	Zinc finger CCCH domain-containing protein 56	Os08g0159800 LOC_Os08g06330 P0498E12.129 P0672D01.112	1.63	3.29	2.72	0.33	2.54667
TR82138|c2_g4	AT1G32360	C3H	Zinc finger CCCH domain-containing protein 56	Os08g0159800 LOC_Os08g06330 P0498E12.129 P0672D01.112	3.17	15.07	10.91	0.62	9.71667
TR82146|c0_g1	AT1G32360	C3H	Zinc finger CCCH domain-containing protein 56	Os08g0159800 LOC_Os08g06330 P0498E12.129 P0672D01.112	18.62	28.92	21.89	0.23	23.1433
TR39305|c0_g1	AT3G11200	Alfin-like	PHD finger protein ALFIN-LIKE 3	Os03g0818300 LOC_Os03g60390 OJ1754_E06.2 OsJ_13123 OSJNBa0094J08.5	1.06	2.55	7.57	0.92	3.72667
TR81696|c0_g1	AT3G11200	Alfin-like	PHD finger protein ALFIN-LIKE 3	Os03g0818300 LOC_Os03g60390 OJ1754_E06.2 OsJ_13123 OSJNBa0094J08.5	25.82	48.01	37.32	0.3	37.05
TR101221|c1_g1	AT1G14920	GRAS	DELLA protein GAI	GAI	4.65	3.52	7.73	0.41	5.3
TR71851|c6_g3	AT2G01570	GRAS	DELLA protein GAI	GAI	21.27	10.64	60.55	0.85	30.82
TR71851|c6_g4	AT3G03450	GRAS	DELLA protein GAI	GAI	17.34	15.75	20	0.12	17.6967
TR49564|c0_g1	AT3G03450	GRAS	DELLA protein GAI	GAI	37.85	27.87	47.06	0.26	37.5933
TR101221|c0_g1	AT5G17490	GRAS	DELLA protein GAI	GAI	5	6.98	17.48	0.68	9.82
TR98054|c0_g1	AT4G24020	RWP-RK	Protein NLP7	NLP7 At4g24020 T19F6.16	16.45	16.7	22.1	0.17	18.4167
TR90725|c0_g1	AT1G28310	C2C2-Dof	Dof zinc finger protein DOF5.3	DOF5.3 TMO6 At5g60200 F15L12.9	4.98	47.19	26.4	0.81	26.19
TR95346|c1_g3	AT1G28310	C2C2-Dof	Dof zinc finger protein DOF5.3	DOF5.3 TMO6 At5g60200 F15L12.9	2.69	3.75	7.8	0.57	4.74667
TR43768|c0_g1	AT1G56010	NAC	NAC domain-containing protein 21/22	NAC021 NAC022 NAC1 At1g56010 F14J16.32 T6H22.19	1.5	2.46	0.67	0.58	1.54333
TR43768|c0_g2	AT1G56010	NAC	NAC domain-containing protein 21/22	NAC021 NAC022 NAC1 At1g56010 F14J16.32 T6H22.19	4.39	32.71	11.85	0.9	16.3167
TR70397|c0_g1	AT3G12977	NAC	NAC domain-containing protein 21/22	NAC021 NAC022 NAC1 At1g56010 F14J16.32 T6H22.19	0	1.13	0	1.73	0.376667
TR70110|c0_g1	AT1G32330	HSF	Heat stress transcription factor A-1	HSFA1 HSF13 HSF3 Os03g0854500 LOC_Os03g63750	2.75	2.63	4.82	0.36	3.4
TR53034|c0_g1	AT1G67970	HSF	Heat stress transcription factor A-1	HSFA1 HSF13 HSF3 Os03g0854500 LOC_Os03g63750	16.93	19.63	17.38	0.08	17.98
TR95936|c1_g1	AT5G16820	HSF	Heat stress transcription factor A-1	HSFA1 HSF13 HSF3 Os03g0854500 LOC_Os03g63750	10.82	8.51	11.27	0.15	10.2
TR105965|c0_g1	AT1G74930	AP2/ERF-ERF	Ethylene-responsive transcription factor ERF017	ERF017 At1g19210 T29M8.8	0.29	0	1.88	1.4	0.723333
TR90031|c0_g1	AT1G74930	AP2/ERF-ERF	Ethylene-responsive transcription factor ERF017	ERF017 At1g19210 T29M8.8	0	0	1.71	1.73	0.57
TR90031|c0_g2	AT1G74930	AP2/ERF-ERF	Ethylene-responsive transcription factor ERF017	ERF017 At1g19210 T29M8.8	0.36	0	0.62	0.95	0.326667
TR91491|c0_g1	AT1G55580	GRAS	Protein MONOCULM 1	MOC1 Os06g0610300 LOC_Os06g40780 P0490F09.19	0.76	0	0.77	0.87	0.51
TR106506|c0_g1	AT4G32570	Tify	Protein TIFY 8	TIFY8 At4g32570 F4D11.230	4.87	7.91	3.81	0.38	5.53
TR48409|c0_g1	AT1G34190	NAC	NAC domain-containing protein 78	NAC078 NAC2 NTL11 At5g04410 T32M21.10	2.91	1.55	3.45	0.37	2.63667
TR100553|c1_g1	AT1G34190	NAC	NAC domain-containing protein 78	NAC078 NAC2 NTL11 At5g04410 T32M21.10	26.01	13.7	14.44	0.38	18.05
TR100553|c0_g1	AT1G34190	NAC	NAC domain-containing protein 78	NAC078 NAC2 NTL11 At5g04410 T32M21.10	8.05	3.96	7.84	0.35	6.61667
TR80319|c0_g1	AT3G10500	NAC	NAC domain-containing protein 78	NAC078 NAC2 NTL11 At5g04410 T32M21.10	0	0	5.24	1.73	1.74667
TR80319|c0_g2	AT3G10500	NAC	NAC domain-containing protein 78	NAC078 NAC2 NTL11 At5g04410 T32M21.10	0	2.78	0	1.73	0.926667
TR80319|c0_g3	AT3G10500	NAC	NAC domain-containing protein 78	NAC078 NAC2 NTL11 At5g04410 T32M21.10	6.17	4.63	0	0.89	3.6
TR86113|c0_g1	AT3G10500	NAC	NAC domain-containing protein 78	NAC078 NAC2 NTL11 At5g04410 T32M21.10	5.18	8.3	11.61	0.38	8.36333
TR92540|c0_g1	AT4G36160	NAC	NAC domain-containing protein 78	NAC078 NAC2 NTL11 At5g04410 T32M21.10	20.41	29.01	38.88	0.31	29.4333
TR88561|c1_g1	AT5G04410	NAC	NAC domain-containing protein 78	NAC078 NAC2 NTL11 At5g04410 T32M21.10	15.6	41.72	49.84	0.5	35.72
TR88561|c1_g2	AT5G04410	NAC	NAC domain-containing protein 78	NAC078 NAC2 NTL11 At5g04410 T32M21.10	13.81	29.81	18.62	0.4	20.7467
TR67078|c0_g1	AT5G04410	NAC	NAC domain-containing protein 78	NAC078 NAC2 NTL11 At5g04410 T32M21.10	17.2	56.84	73.27	0.59	49.1033
TR69316|c0_g2	AT1G23380	HB-KNOX	Homeobox protein knotted-1-like 6	KNAT6 At1g23380 F26F24.25 F28C11.2	0	1.82	1.52	0.88	1.11333
TR69316|c0_g1	AT1G23380	HB-KNOX	Homeobox protein knotted-1-like 6	KNAT6 At1g23380 F26F24.25 F28C11.2	0.44	0	0.25	0.96	0.23
TR14694|c0_g1	AT1G70510	HB-KNOX	Homeobox protein knotted-1-like 6	KNAT6 At1g23380 F26F24.25 F28C11.2	0	0.9	0.86	0.87	0.586667
TR72880|c1_g1	AT1G64620	C2C2-Dof	Dof zinc finger protein DOF1.8	DOF1.8 At1g64620 F1N19.19	0.46	0.36	0.48	0.15	0.433333
TR44413|c0_g1	AT2G46590	C2C2-Dof	Dof zinc finger protein DOF1.8	DOF1.8 At1g64620 F1N19.19	1.36	0	0	1.73	0.453333
TR44413|c0_g2	AT4G24060	C2C2-Dof	Dof zinc finger protein DOF1.8	DOF1.8 At1g64620 F1N19.19	2.41	0.48	2.44	0.63	1.77667
TR87601|c0_g1	AT2G34720	CCAAT/ NF-Y	Nuclear transcription factor Y subunit A-7	NFYA7 At1g30500 F26G16.12	9.03	13.53	33.46	0.7	18.6733
TR52133|c0_g1	AT4G35900	bZIP	Protein FD	FD BZIP14 At4g35900 F4B14.170 T19K4.30	0.92	11.45	4.38	0.96	5.58333
TR74222|c0_g1	AT4G35900	bZIP	Protein FD	FD BZIP14 At4g35900 F4B14.170 T19K4.30	0	3.09	1.17	1.1	1.42
TR118915|c0_g1	AT2G33610	SWI/SNF-SWI3	SWI/SNF complex subunit SWI3B	SWI3B CHB2 At2g33610 F4P9.38	22.5	24.7	25.16	0.06	24.12
TR72855|c0_g2	AT3G56570	SET	N-lysine methyltransferase setd6	setd6 zgc:55627	8.11	6.46	3.59	0.38	6.05333
TR111184|c0_g1	AT5G14140	C2H2	Zinc finger protein 511	znf511	12.44	19.72	19.27	0.24	17.1433
TR71851|c6_g2	AT1G14920	GRAS	DELLA protein GAI	GAI	14.8	10.44	18.91	0.29	14.7167
TR80242|c0_g1	AT3G03450	GRAS	DELLA protein GAI	GAI	22.74	5.82	34.2	0.68	20.92
TR20386|c0_g1	AT4G00730	HB-HD-ZIP	Homeobox-leucine zipper protein ROC4	ROC4 GL2-4 Os04g0569100 LOC_Os04g48070 OSJNBb0032E06.7	4.52	3.61	6.3	0.28	4.81
TR39385|c0_g1	AT5G06710	HB-HD-ZIP	Homeobox-leucine zipper protein ROC4	ROC4 GL2-4 Os04g0569100 LOC_Os04g48070 OSJNBb0032E06.7	2.74	0	0	1.73	0.913333
TR88000|c0_g1	AT1G14510	Alfin-like	PHD finger protein ALFIN-LIKE 4	Os04g0444900 LOC_Os04g36730 OsJ_14937 OSJNBa0027P08.7	4.55	6.54	10.63	0.43	7.24
TR101777|c0_g1	AT5G26210	Alfin-like	PHD finger protein ALFIN-LIKE 4	Os04g0444900 LOC_Os04g36730 OsJ_14937 OSJNBa0027P08.7	7.72	10.81	15.71	0.35	11.4133
TR57428|c0_g1	AT2G17900	SET	Histone-lysine N-methyltransferase ASHR1	ASHR1 SDG37 SET37 At2g17900 T13L16.8	5.41	12.59	13.65	0.42	10.55
TR87689|c1_g1	AT2G45190	C2C2-YABBY	Protein YABBY 1	YAB1 FIL1 Os07g0160100 LOC_Os07g06620	1.25	1	1.91	0.34	1.38667
TR30469|c0_g1	AT2G14760	bHLH	Transcription factor bHLH84	BHLH84 At2g14760 F26C24.10	1.36	1.35	2.74	0.44	1.81667
TR41805|c0_g1	AT4G33880	bHLH	Transcription factor bHLH84	BHLH84 At2g14760 F26C24.10	1.13	0	1.15	0.87	0.76
TR59425|c0_g1	AT1G16489	MYB-related	Myb-related protein Myb4	MYB4 LTR1 Os04g0517100 LOC_Os04g43680 OsJ_15470 OSJNBa0073E02.6	0	1.79	0	1.73	0.596667
TR59425|c0_g2	AT1G16489	MYB	Myb-related protein Myb4	MYB4 LTR1 Os04g0517100 LOC_Os04g43680 OsJ_15470 OSJNBa0073E02.6	0	0.62	0.79	0.88	0.47
TR66370|c0_g1	AT1G22640	MYB	Myb-related protein Myb4	MYB4 LTR1 Os04g0517100 LOC_Os04g43680 OsJ_15470 OSJNBa0073E02.6	5.55	3.54	0.56	0.78	3.21667
TR71083|c0_g1	AT3G02940	MYB	Myb-related protein Myb4	MYB4 LTR1 Os04g0517100 LOC_Os04g43680 OsJ_15470 OSJNBa0073E02.6	0	1.17	1.96	0.95	1.04333
TR56240|c0_g1	AT3G23250	MYB	Myb-related protein Myb4	MYB4 LTR1 Os04g0517100 LOC_Os04g43680 OsJ_15470 OSJNBa0073E02.6	1.21	0.48	2.15	0.65	1.28
TR62078|c0_g2	AT4G38620	MYB	Myb-related protein Myb4	MYB4 LTR1 Os04g0517100 LOC_Os04g43680 OsJ_15470 OSJNBa0073E02.6	3.47	0.69	0	1.32	1.38667
TR3621|c0_g1	AT4G38620	MYB	Myb-related protein Myb4	MYB4 LTR1 Os04g0517100 LOC_Os04g43680 OsJ_15470 OSJNBa0073E02.6	0	0.89	0.57	0.93	0.486667
TR90081|c0_g1	AT5G15310	MYB	Myb-related protein Myb4	MYB4 LTR1 Os04g0517100 LOC_Os04g43680 OsJ_15470 OSJNBa0073E02.6	5	3	7.02	0.4	5.00667
TR99239|c0_g1	AT1G32070	GNAT	Acetyltransferase NSI	NSI At1g32070 T12O21.3	16.39	27.06	17.66	0.29	20.37
TR72943|c0_g1	AT3G12810	SNF2	Protein PHOTOPERIOD-INDEPENDENT EARLY FLOWERING 1	PIE1 CHR13 At3g12810 MBK21.19	8.63	6.78	9.31	0.16	8.24
TR108705|c0_g1	AT2G17150	RWP-RK	Protein NLP2	NLP2 At4g35270 F23E12.170	5.56	10.01	10.21	0.31	8.59333
TR118134|c0_g1	AT2G17150	RWP-RK	Protein NLP2	NLP2 At4g35270 F23E12.170	13.92	14.25	10.93	0.14	13.0333
TR112402|c0_g2	AT4G35270	RWP-RK	Protein NLP2	NLP2 At4g35270 F23E12.170	2.62	1.39	5.96	0.71	3.32333
TR103730|c0_g1	AT1G75080	BES1	Probable GMP synthase [glutamine-hydrolyzing]	guaA HH_1444	6.03	20.87	7.04	0.73	11.3133
TR49080|c0_g1	AT2G40770	PHD	E3 ubiquitin-protein ligase SHPRH	Shprh	5.79	7.43	10.73	0.32	7.98333
TR53847|c0_g1	AT3G06400	SNF2	Probable chromatin-remodeling complex ATPase chain	Os01g0367900 LOC_Os01g27040 B1329D01.23 OsJ_01780 P0043B10.9 P0560B06.13 P0784G04.20	0	2.21	1.85	0.88	1.35333
TR41360|c1_g1	AT3G61970	B3	B3 domain-containing protein Os04g0581400	Os04g0581400 LOC_Os04g49230 OSJNBa0088A01.1	1.98	1.05	4.32	0.69	2.45
TR104129|c0_g1	AT3G12130	C3H	Zinc finger CCCH domain-containing protein 14	Os02g0194200 LOC_Os02g10080 OsJ_005555 P0437H03.134	15.71	18.8	33.42	0.42	22.6433
TR55967|c0_g1	AT3G12130	C3H	Zinc finger CCCH domain-containing protein 14	Os02g0194200 LOC_Os02g10080 OsJ_005555 P0437H03.134	1.57	3.14	9.97	0.91	4.89333
TR56317|c2_g1	AT3G12130	C3H	Zinc finger CCCH domain-containing protein 14	Os02g0194200 LOC_Os02g10080 OsJ_005555 P0437H03.134	63.71	65.67	84.46	0.16	71.28
TR69259|c0_g1	AT3G12130	C3H	Zinc finger CCCH domain-containing protein 14	Os02g0194200 LOC_Os02g10080 OsJ_005555 P0437H03.134	17.79	30.98	33.56	0.31	27.4433
TR94231|c0_g1	AT5G06770	C3H	Zinc finger CCCH domain-containing protein 14	Os02g0194200 LOC_Os02g10080 OsJ_005555 P0437H03.134	20.71	25.96	32.32	0.22	26.33
TR113727|c0_g1	AT3G07740	MYB-related	Transcriptional adapter ADA2	ADA2 Os03g0750800 LOC_Os03g53960 OSJNBa0047E24.21	6.85	10.55	12.36	0.28	9.92
TR81696|c0_g2	AT3G11200	Alfin-like	PHD finger protein ALFIN-LIKE 1	Os05g0163100 LOC_Os05g07040 OsJ_17228 OSJNBb0099P06.7	0	0	0	0	0
TR108177|c1_g1	AT1G25280	TUB	Tubby-like F-box protein 8	TULP8 TULP1 Os05g0437900 LOC_Os05g36190 OJ1058_F05.11 OsJ_017918 OsJ_18676 OSJNBb0042J17.6	39.5	63.73	44.86	0.26	49.3633
TR112268|c0_g1	AT1G43640	TUB	Tubby-like F-box protein 8	TULP8 TULP1 Os05g0437900 LOC_Os05g36190 OJ1058_F05.11 OsJ_017918 OsJ_18676 OSJNBb0042J17.6	2.66	2.65	2.69	0.01	2.66667
TR65181|c0_g1	AT1G76900	TUB	Tubby-like F-box protein 8	TULP8 TULP1 Os05g0437900 LOC_Os05g36190 OJ1058_F05.11 OsJ_017918 OsJ_18676 OSJNBb0042J17.6	5.86	10.15	0	0.95	5.33667
TR65181|c0_g2	AT1G76900	TUB	Tubby-like F-box protein 8	TULP8 TULP1 Os05g0437900 LOC_Os05g36190 OJ1058_F05.11 OsJ_017918 OsJ_18676 OSJNBb0042J17.6	0	0	7.94	1.73	2.64667
TR104606|c0_g2	AT4G12620	PHD	Origin of replication complex subunit 1A {ECO:0000303|PubMed:16179646}	ORC1A At4g14700 dl3390w FCAALL.93	2.25	4.7	4.04	0.35	3.66333
TR32490|c0_g1	AT5G50080	AP2/ERF-ERF	Ethylene-responsive transcription factor ERF110	ERF110 At5g50080 MPF21.9	0.9	0.48	0.3	0.55	0.56
TR93674|c0_g1	AT5G64750	AP2/ERF-ERF	Ethylene-responsive transcription factor ERF110	ERF110 At5g50080 MPF21.9	4.12	0.3	1.51	0.99	1.97667
TR44061|c0_g1	AT2G42200	SBP	Squamosa promoter-binding-like protein 9	SPL9 At2g42200 T24P15.11	8.93	1.94	2.46	0.88	4.44333
TR51467|c0_g1	AT3G15260	SBP	Squamosa promoter-binding-like protein 9	SPL9 At2g42200 T24P15.11	17.62	33.21	41.97	0.4	30.9333
TR70675|c1_g2	AT3G57920	SBP	Squamosa promoter-binding-like protein 9	SPL9 At2g42200 T24P15.11	14.78	8.82	19.69	0.38	14.43
TR53308|c0_g1	AT4G01460	bHLH	Transcription factor bHLH67	BHLH67 EN11 At3g61950 F21F14.120	0.45	0	1.36	1.15	0.603333
TR93504|c0_g1	AT2G38300	GARP-G2-like	Putative Myb family transcription factor At1g14600	At1g14600 T5E21.10	0	0	0.73	1.73	0.243333
TR84796|c0_g1	AT3G45260	C2H2	Zinc finger protein JACKDAW	JKD IDD10 IDZ3 At5g03150 F15A17.180 MOK16.6	1.76	3.69	6.66	0.61	4.03667
TR87965|c0_g1	AT5G66730	C2H2	Zinc finger protein JACKDAW	JKD IDD10 IDZ3 At5g03150 F15A17.180 MOK16.6	0.55	1.09	1.79	0.54	1.14333
TR103242|c0_g1	AT2G41450	GNAT	PAX-interacting protein 1	PAXIP1 PAXIP1L PTIP CAGF28	0.96	0	0.97	0.87	0.643333
TR42446|c0_g1	AT1G45249	bZIP	bZIP transcription factor TRAB1	TRAB1 ABA1 Os08g0472000 LOC_Os08g36790 P0013B04.7	22.16	16.55	19.78	0.14	19.4967
TR64693|c0_g1	AT4G04890	HB-HD-ZIP	Homeobox-leucine zipper protein ROC1	ROC1 GL2-1 Os08g0187500 LOC_Os08g08820 P0020B10.22 P0547A06.49	1.38	1.11	0	0.88	0.83
TR41356|c0_g1	AT5G62020	HSF	Heat stress transcription factor B-2b	HSFB2B HSF2 HSF21 Os08g0546800 LOC_Os08g43334 OJ1323_A06.29 P0544G09.1	12.35	6.44	2.43	0.71	7.07333
TR101567|c0_g1	AT3G57230	MADS-MIKC	MADS-box transcription factor 57	MADS57 Os02g0731200 LOC_Os02g49840 OsJ_08264 P0617A09.25	4.05	7.68	8.2	0.34	6.64333
TR111110|c2_g1	AT2G30470	B3	B3 domain-containing protein Os07g0679700	Os07g0679700 LOC_Os07g48200 OJ1205_F02.12	16.88	26.1	27.28	0.24	23.42
TR83436|c0_g1	AT1G07360	C3H	Zinc finger CCCH domain-containing protein 49	Os07g0281000 LOC_Os07g18050 OsJ_23846 P0557D09.17	25.36	29.03	44.13	0.3	32.84
TR47575|c0_g1	AT1G19220	B3-ARF	Auxin response factor 5	ARF5 Os02g0141100 LOC_Os02g04810 OJ1679_B08.29 OsJ_005181	26.18	20.26	85.67	0.82	44.0367
TR39401|c0_g1	AT5G20730	B3-ARF	Auxin response factor 5	ARF5 Os02g0141100 LOC_Os02g04810 OJ1679_B08.29 OsJ_005181	0	0	0.46	1.73	0.153333
TR47791|c0_g1	AT2G18280	TUB	Tubby-like F-box protein 5	TULP5 TULP8 Os02g0705300 LOC_Os02g47640 OsJ_007813 P0680A05.6-1	39.4	35.06	89.93	0.56	54.7967
TR57060|c0_g1	AT2G18280	TUB	Tubby-like F-box protein 5	TULP5 TULP8 Os02g0705300 LOC_Os02g47640 OsJ_007813 P0680A05.6-1	16.19	28.91	35.63	0.37	26.91
TR83367|c0_g1	AT3G18640	C3H	Zinc finger CCCH domain-containing protein 55	Os08g0135800 LOC_Os08g04170 OJ1613_G04.4-1 P0680F05.43-1	15.45	19.04	28.64	0.32	21.0433
TR66992|c0_g1	AT3G26850	C3H	Zinc finger CCCH domain-containing protein 55	Os08g0135800 LOC_Os08g04170 OJ1613_G04.4-1 P0680F05.43-1	9.87	9.08	12.97	0.19	10.64
TR90696|c0_g1	AT4G24660	zf-HD	Zinc-finger homeodomain protein 1	ZHD1 Os09g0466400 LOC_Os09g29130 OJ1005_D12.28 OsJ_29679	2.58	3.01	1.6	0.3	2.39667
TR10205|c0_g1	AT4G24660	zf-HD	Zinc-finger homeodomain protein 1	ZHD1 Os09g0466400 LOC_Os09g29130 OJ1005_D12.28 OsJ_29679	0.97	0	0.49	1	0.486667
TR41920|c1_g2	AT5G06710	HB-HD-ZIP	Homeobox-leucine zipper protein HOX27	HOX27 Os08g0465000 LOC_Os08g36220 OSJNOa174H12.5	0	2.43	2.31	0.87	1.58
TR3521|c0_g1	AT5G59340	HB-WOX	WUSCHEL-related homeobox 2	WOX2 At5g59340 MNC17.25	1.11	0	1.14	0.87	0.75
TR77247|c0_g1	AT1G46480	HB-WOX	WUSCHEL-related homeobox 4	WOX4 At1g46480 F2G19.11	3.87	0.56	1.07	0.97	1.83333
TR59098|c0_g1	AT1G46480	HB-WOX	WUSCHEL-related homeobox 4	WOX4 At1g46480 F2G19.11	0.59	0.95	1.35	0.39	0.963333
TR84236|c0_g1	AT2G33880	HB-WOX	WUSCHEL-related homeobox 9	WOX9 STIP At2g33880 T1B8.31	0.37	1.09	1.08	0.49	0.846667
TR44148|c0_g1	AT1G51190	AP2/ERF-AP2	Ethylene-responsive transcription factor WRI1	WRI1 ASML1 At3g54320 T12E18.10 T12E18.20	0.6	1.19	0.3	0.65	0.696667
TR75398|c0_g1	AT3G54320	AP2/ERF-AP2	Ethylene-responsive transcription factor WRI1	WRI1 ASML1 At3g54320 T12E18.10 T12E18.20	9.73	14.51	17.52	0.28	13.92
TR80888|c0_g1	AT3G22830	HSF	Heat stress transcription factor A-2b	HSFA2B HS1 HSF18 HSF5 Os07g0178600 LOC_Os07g08140 OJ1361_E02.115 OsJ_022374	2.25	3.75	1.34	0.5	2.44667
TR57102|c0_g1	AT5G43840	HSF	Heat stress transcription factor A-2b	HSFA2B HS1 HSF18 HSF5 Os07g0178600 LOC_Os07g08140 OJ1361_E02.115 OsJ_022374	5.62	0	0	1.73	1.87333
TR63130|c0_g1	AT3G44750	C2H2	Histone deacetylase HDT1	HDT1 HD2A	45.77	34.65	41.75	0.14	40.7233
TR116011|c0_g2	AT1G06850	bZIP	Transcription factor RF2b	RF2b Os03g0336200 LOC_Os03g21800	3.78	8.66	12.13	0.51	8.19
TR72178|c1_g1	AT2G21230	bZIP	Transcription factor RF2b	RF2b Os03g0336200 LOC_Os03g21800	13.79	19.89	14.08	0.22	15.92
TR116011|c0_g1	AT2G40620	bZIP	Transcription factor RF2b	RF2b Os03g0336200 LOC_Os03g21800	12.5	16.86	11.55	0.21	13.6367
TR90757|c0_g1	AT2G39250	AP2/ERF-AP2	AP2-like ethylene-responsive transcription factor SNZ	SNZ At2g39250 T16B24.11	0	0	1.39	1.73	0.463333
TR96210|c0_g1	AT1G72570	AP2/ERF-AP2	AP2-like ethylene-responsive transcription factor AIL5	AIL5 At5g57390 MSF19.5	1.25	0	0.64	0.99	0.63
TR110454|c0_g1	AT5G11340	GNAT	N-alpha-acetyltransferase 50	Naa50 Mak3 Nat13	30.51	37.47	21.7	0.26	29.8933
TR72697|c0_g1	AT2G37520	PHD	Chromodomain-helicase-DNA-binding protein 4	Chd4	19.24	22.77	27.9	0.19	23.3033
TR60259|c0_g1	AT3G53680	PHD	Chromodomain-helicase-DNA-binding protein 4	Chd4	10.5	9.21	10	0.07	9.90333
TR58087|c2_g1	AT3G20800	Rcd1-like	Cell differentiation protein RCD1 homolog	cnot9 rcd1 rqcd1 TNeu111l17.1	19.73	31.64	29.25	0.23	26.8733
TR102004|c0_g1	AT5G55580	mTERF	Transcription termination factor 3, mitochondrial	Mterf3 Mterfd1 CGI-12	7.87	11.26	17.98	0.42	12.37
TR57950|c0_g1	AT5G07810	SNF2	DNA annealing helicase and endonuclease ZRANB3	Zranb3	1.36	0.96	2.4	0.47	1.57333
TR41207|c0_g1	AT1G18335	GNAT	N-alpha-acetyltransferase 40	naa40 nat11	5.81	8.98	13.65	0.42	9.48
TR47320|c0_g1	AT1G25580	NAC	NAC domain-containing protein 8	SOG1 NAC008 At1g25580 F14G11.2 F2J7.1	19.73	18.64	34.36	0.36	24.2433
TR17189|c0_g1	AT1G28470	NAC	NAC domain-containing protein 8	SOG1 NAC008 At1g25580 F14G11.2 F2J7.1	0	0	0.91	1.73	0.303333
TR44330|c0_g1	AT1G28470	NAC	NAC domain-containing protein 8	SOG1 NAC008 At1g25580 F14G11.2 F2J7.1	1.03	14.55	4	1.09	6.52667
TR30695|c0_g1	AT4G28500	NAC	NAC domain-containing protein 8	SOG1 NAC008 At1g25580 F14G11.2 F2J7.1	1.77	4.48	1.49	0.64	2.58
TR116463|c0_g1	AT4G29230	NAC	NAC domain-containing protein 8	SOG1 NAC008 At1g25580 F14G11.2 F2J7.1	0.39	4.42	1.88	0.91	2.23
TR86943|c0_g1	AT4G29230	NAC	NAC domain-containing protein 8	SOG1 NAC008 At1g25580 F14G11.2 F2J7.1	0	0	1.03	1.73	0.343333
TR24715|c0_g1	AT4G29230	NAC	NAC domain-containing protein 8	SOG1 NAC008 At1g25580 F14G11.2 F2J7.1	0.55	0	0	1.73	0.183333
TR26550|c0_g1	AT4G29230	NAC	NAC domain-containing protein 8	SOG1 NAC008 At1g25580 F14G11.2 F2J7.1	0	1.29	0	1.73	0.43
TR50653|c0_g2	AT5G17240	SET	Protein SET DOMAIN GROUP 40	SDG40 SET40 At5g17240 MKP11.9	0	1.28	2.46	0.99	1.24667
TR50653|c0_g1	AT5G17240	SET	Protein SET DOMAIN GROUP 40	SDG40 SET40 At5g17240 MKP11.9	6.93	15.07	31.49	0.7	17.83
TR49030|c0_g1	AT1G76320	FAR1	Protein FAR1-RELATED SEQUENCE 4	FRS4 At1g76320 F15M4.18 T23E18.25	15.82	20.91	12.71	0.25	16.48
TR58123|c1_g1	AT3G43240	ARID	AT-rich interactive domain-containing protein 4	ARID4 At3g43240 F7K15.90	25.69	35.05	26.34	0.18	29.0267
TR113558|c0_g1	AT3G43240	ARID	AT-rich interactive domain-containing protein 4	ARID4 At3g43240 F7K15.90	5.06	25.32	21.39	0.62	17.2567
TR58123|c0_g1	AT3G43240	ARID	AT-rich interactive domain-containing protein 4	ARID4 At3g43240 F7K15.90	13.67	15.41	17.04	0.11	15.3733
TR86586|c0_g2	AT5G09410	CAMTA	Calmodulin-binding transcription activator 2	CAMTA2 CMTA2 SR4 At5g64220 MSJ1.6	0	1.92	0	1.73	0.64
TR34562|c0_g1	AT5G64220	CAMTA	Calmodulin-binding transcription activator 2	CAMTA2 CMTA2 SR4 At5g64220 MSJ1.6	0.92	0	0.93	0.87	0.616667
TR47787|c0_g1	AT3G23690	bHLH	Transcription factor bHLH74	BHLH74 ACE2 CIB4 EN90 At1g10120 T27I1.15	12.17	12.56	20.29	0.31	15.0067
TR101421|c0_g1	AT3G23690	bHLH	Transcription factor bHLH74	BHLH74 ACE2 CIB4 EN90 At1g10120 T27I1.15	1.67	0	0.85	0.99	0.84
TR47787|c0_g4	AT4G36540	bHLH	Transcription factor bHLH74	BHLH74 ACE2 CIB4 EN90 At1g10120 T27I1.15	19.41	11.3	10.3	0.37	13.67
TR53479|c0_g1	AT4G18020	GARP-ARR-B	Two-component response regulator-like APRR2	APRR2 TOC2 At4g18020 T6K21.200	18.64	34.22	49.83	0.46	34.23
TR70607|c0_g1	AT5G54640	CCAAT/ NF-Y	Probable histone H2A.4	Os05g0461400 LOC_Os05g38640 OJ1281_H05.14 OJ1525_A02.1 OsJ_018061 OsJ_18822	1.46	0.58	1.11	0.42	1.05
TR99273|c1_g1	AT5G15540	PHD	Nipped-B-like protein	Nipbl Scc2	4.09	3.53	8.28	0.49	5.3
TR99273|c0_g2	AT5G15540	PHD	Nipped-B-like protein	Nipbl Scc2	0	0.49	0	1.73	0.163333
TR92064|c0_g1	AT2G02160	C3H	Zinc finger CCCH domain-containing protein 19	Os02g0831100 LOC_Os02g58440 OJ1149_C12.8 OsJ_008677	0	0.56	0	1.73	0.186667
TR109945|c1_g1	AT2G02160	C3H	Zinc finger CCCH domain-containing protein 19	Os02g0831100 LOC_Os02g58440 OJ1149_C12.8 OsJ_008677	1.27	2.84	9.15	0.94	4.42
TR92495|c0_g2	AT2G02160	C3H	Zinc finger CCCH domain-containing protein 19	Os02g0831100 LOC_Os02g58440 OJ1149_C12.8 OsJ_008677	9.89	10.64	20.38	0.43	13.6367
TR69203|c0_g1	AT2G24830	C3H	Zinc finger CCCH domain-containing protein 18	Os02g0793000 LOC_Os02g55000 OJ1249_F12.27-1 P0700F06.15-1	10.78	19.56	17.08	0.29	15.8067
TR79595|c0_g1	AT1G30330	B3-ARF	Auxin response factor 6	ARF6 ARF6A Os02g0164900 LOC_Os02g06910 OJ1661_C12.26 OsJ_005343 OSJNBa0023I17.9	12.84	16.18	25.73	0.37	18.25
TR14472|c0_g1	AT1G51950	AUX/IAA	Auxin-responsive protein IAA7	IAA7 Os02g0228900 LOC_Os02g13520 OsJ_05967 OSJNBb0035N08.7 P0620H05.33	0	0	1.32	1.73	0.44
TR19509|c0_g1	AT2G42680	MBF1	Multiprotein-bridging factor 1	MBF1 CAGL0M04983g	0	0	1.28	1.73	0.426667
TR108072|c0_g1	AT2G46020	SNF2	ATP-dependent helicase BRM	BRM CHR2 At2g46020 F4I18 T3F17.33	20.33	17.47	29.27	0.28	22.3567
TR84153|c0_g1	AT2G46020	SNF2	ATP-dependent helicase BRM	BRM CHR2 At2g46020 F4I18 T3F17.33	9.1	6.8	11.1	0.24	9
TR69126|c0_g1	AT4G00730	HB-HD-ZIP	Homeobox-leucine zipper protein ROC5	ROC5 GL2-5 Os02g0674800 LOC_Os02g45250 OsJ_07908 P0657H12.28	13.5	16.17	17.72	0.14	15.7967
TR53006|c0_g1	AT2G14210	MADS-MIKC	MADS-box transcription factor 27	MADS27 Os02g0579600 LOC_Os02g36924 B1267B06.20	18.18	21.32	9.99	0.35	16.4967
TR66298|c0_g1	AT2G01570	GRAS	DELLA protein GAIP	GAIP	16.95	13.14	29.63	0.43	19.9067
TR71851|c1_g1	AT5G17490	GRAS	DELLA protein GAIP	GAIP	16.96	8.18	35.27	0.69	20.1367
TR101012|c0_g1	AT2G06025	GNAT	N-alpha-acetyltransferase 50	naa50 mak3 nat13	1.58	0.85	8.65	1.17	3.69333
TR75376|c0_g1	AT4G08455	TRAF	BTB/POZ domain-containing protein At4g08455	At4g08455 T15F16.14	16.74	23.37	32.58	0.33	24.23
TR64167|c0_g1	AT5G04240	C2H2	Probable lysine-specific demethylase ELF6	ELF6 JMJ11 PKDM9B At5g04240 F21E1.160	4.31	3.61	7.5	0.4	5.14
TR51577|c0_g2	AT2G45480	GRF	Growth-regulating factor 3	GRF3 Os04g0600900 LOC_Os04g51190 OsJ_16036 OSJNBa0083N12.16	0	0	0.62	1.73	0.206667
TR102759|c0_g1	AT2G22840	GRF	Growth-regulating factor 6	GRF6 Os03g0729500 LOC_Os03g51970 OsJ_12442 OSJNBb0011H13.8	0.72	0.48	10.13	1.46	3.77667
TR108416|c0_g1	AT2G22840	GRF	Growth-regulating factor 6	GRF6 Os03g0729500 LOC_Os03g51970 OsJ_12442 OSJNBb0011H13.8	2.06	0.41	1.43	0.64	1.3
TR33601|c0_g1	AT4G37740	GRF	Growth-regulating factor 6	GRF6 Os03g0729500 LOC_Os03g51970 OsJ_12442 OSJNBb0011H13.8	0	0.34	1.31	1.24	0.55
TR87125|c0_g1	AT4G37740	GRF	Growth-regulating factor 6	GRF6 Os03g0729500 LOC_Os03g51970 OsJ_12442 OSJNBb0011H13.8	0	0	0.61	1.73	0.203333
TR87125|c0_g2	AT4G37740	GRF	Growth-regulating factor 7	GRF7 Os12g0484900 LOC_Os12g29980 OsJ_36104	0.45	0	0.07	1.4	0.173333
TR85568|c0_g1	AT2G45480	GRF	Growth-regulating factor 12	GRF12 Os04g0574500 LOC_Os04g48510 OsJ_15856 OSJNBa0019K04.18	0	0.64	0	1.73	0.213333
TR54749|c0_g2	AT5G60410	PHD	E3 SUMO-protein ligase SIZ2	SIZ2 Os03g0719100 LOC_Os03g50980 B1377B10.3 OsJ_12369	0.6	0.96	2.44	0.73	1.33333
TR54749|c0_g3	AT5G60410	PHD	E3 SUMO-protein ligase SIZ2	SIZ2 Os03g0719100 LOC_Os03g50980 B1377B10.3 OsJ_12369	0.6	0	0	1.73	0.2
TR12045|c0_g1	AT1G30490	HB-HD-ZIP	Homeobox-leucine zipper protein HOX32	HOX32 Os03g0640800 LOC_Os03g43930 B1394A07.10	0	0	0.43	1.73	0.143333
TR82322|c3_g2	AT1G30490	HB-HD-ZIP	Homeobox-leucine zipper protein HOX32	HOX32 Os03g0640800 LOC_Os03g43930 B1394A07.10	2.15	3.97	9.56	0.74	5.22667
TR94384|c0_g1	AT1G30490	HB-HD-ZIP	Homeobox-leucine zipper protein HOX32	HOX32 Os03g0640800 LOC_Os03g43930 B1394A07.10	1.11	0	1.13	0.87	0.746667
TR82322|c4_g1	AT2G34710	HB-HD-ZIP	Homeobox-leucine zipper protein HOX32	HOX32 Os03g0640800 LOC_Os03g43930 B1394A07.10	4.53	4.7	7.33	0.28	5.52
TR82322|c5_g1	AT2G34710	HB-HD-ZIP	Homeobox-leucine zipper protein HOX32	HOX32 Os03g0640800 LOC_Os03g43930 B1394A07.10	12.29	17.73	15.06	0.18	15.0267
TR88901|c0_g1	AT3G05380	MYB-related	Protein ALWAYS EARLY 2	ALY2 At3g05380 F22F7.18 T12H1.35	7.04	9.84	10.91	0.22	9.26333
TR74295|c0_g1	AT3G21430	MYB-related	Protein ALWAYS EARLY 2	ALY2 At3g05380 F22F7.18 T12H1.35	1.68	1.03	3.13	0.55	1.94667
TR62060|c0_g1	AT3G21430	MYB-related	Protein ALWAYS EARLY 3	ALY3 ATALY3 At3g21430 MHC9	0	0	0.86	1.73	0.286667
TR84704|c0_g1	AT3G21430	MYB-related	Protein ALWAYS EARLY 3	ALY3 ATALY3 At3g21430 MHC9	0	0	0.81	1.73	0.27
TR40750|c2_g1	AT3G21430	MYB-related	Protein ALWAYS EARLY 3	ALY3 ATALY3 At3g21430 MHC9	3.04	4.72	2.15	0.4	3.30333
TR47835|c0_g1	AT3G21430	MYB-related	Protein ALWAYS EARLY 3	ALY3 ATALY3 At3g21430 MHC9	3.39	5.11	6.88	0.34	5.12667
TR81558|c0_g1	AT2G04890	GRAS	Chitin-inducible gibberellin-responsive protein 1	CIGR1 Os07g0545800 LOC_Os07g36170 OsJ_24639 P0006G05.102	15.33	4.54	15.03	0.53	11.6333
TR107073|c0_g1	AT2G25620	DBP	Probable protein phosphatase 2C 57	Os06g0597200 LOC_Os06g39600 OsJ_21867 P0417D05.18-1 P0417D05.18-2	9.01	6.84	9.58	0.17	8.47667
TR47693|c2_g1	AT2G25620	DBP	Probable protein phosphatase 2C 27	Os02g0799000 LOC_Os02g55560 OJ1695_D07.18 OsJ_008442	20.97	22.24	24.71	0.08	22.64
TR93631|c0_g1	AT1G06070	bZIP	Transcription factor RF2a	RF2a Os09g0516200 LOC_Os09g34060 OSJNBb0034B12.8 P0450E05.33	1.19	0	1.2	0.87	0.796667
TR88040|c0_g1	AT1G06070	bZIP	Transcription factor RF2a	RF2a Os09g0516200 LOC_Os09g34060 OSJNBb0034B12.8 P0450E05.33	0.99	1.19	4.77	0.92	2.31667
TR61695|c0_g2	AT4G38900	bZIP	Transcription factor RF2a	RF2a Os09g0516200 LOC_Os09g34060 OSJNBb0034B12.8 P0450E05.33	7.06	3.53	8.1	0.38	6.23
TR110686|c0_g1	AT4G38900	bZIP	Transcription factor RF2a	RF2a Os09g0516200 LOC_Os09g34060 OSJNBb0034B12.8 P0450E05.33	2.86	0.87	4.12	0.63	2.61667
TR101109|c0_g1	AT4G38900	bZIP	Transcription factor RF2a	RF2a Os09g0516200 LOC_Os09g34060 OSJNBb0034B12.8 P0450E05.33	4.27	3.85	5.99	0.24	4.70333
TR51665|c0_g1	AT2G46790	Pseudo ARR-B	Two-component response regulator-like PRR95	PRR95 Os09g0532400 LOC_Os09g36220 OJ1254_E07.28 OsJ_30112 P0515E01.13	41.69	20.03	33.5	0.34	31.74
TR93765|c1_g1	AT5G02810	Pseudo ARR-B	Two-component response regulator-like PRR95	PRR95 Os09g0532400 LOC_Os09g36220 OJ1254_E07.28 OsJ_30112 P0515E01.13	43.01	32	42.23	0.16	39.08
TR81544|c2_g1	AT2G28200	C2H2	Zinc finger protein ZAT5	ZAT5 At2g28200 T3B23.13	0.22	4.68	2.3	0.93	2.4
TR81544|c0_g1	AT2G28200	C2H2	Zinc finger protein ZAT5	ZAT5 At2g28200 T3B23.13	0.44	1.93	0.11	1.17	0.826667
TR83598|c0_g1	AT2G28200	C2H2	Zinc finger protein ZAT5	ZAT5 At2g28200 T3B23.13	1.29	0.77	1.47	0.31	1.17667
TR86240|c0_g1	AT2G28710	C2H2	Zinc finger protein ZAT5	ZAT5 At2g28200 T3B23.13	0.54	0.86	0.27	0.53	0.556667
TR115641|c3_g1	AT3G10470	C2H2	Zinc finger protein ZAT5	ZAT5 At2g28200 T3B23.13	1.37	10.7	11.13	0.71	7.73333
TR100298|c4_g1	AT5G60410	PHD	E3 SUMO-protein ligase SIZ1	SIZ1 At5g60410 MUF9.5 MUF9.70	2.25	1.17	1.25	0.39	1.55667
TR100298|c1_g2	AT5G60410	PHD	E3 SUMO-protein ligase SIZ1	SIZ1 At5g60410 MUF9.5 MUF9.70	0	0	0	0	0
TR104598|c0_g1	AT5G60410	PHD	E3 SUMO-protein ligase SIZ1	SIZ1 At5g60410 MUF9.5 MUF9.70	0	0	0.55	1.73	0.183333
TR110127|c0_g1	AT5G60410	PHD	E3 SUMO-protein ligase SIZ1	SIZ1 At5g60410 MUF9.5 MUF9.70	0	1.25	0.8	0.93	0.683333
TR70704|c0_g1	AT5G60410	PHD	E3 SUMO-protein ligase SIZ1	SIZ1 At5g60410 MUF9.5 MUF9.70	15.85	17.01	25.14	0.26	19.3333
TR104598|c0_g2	AT5G60460	PHD	E3 SUMO-protein ligase SIZ1	SIZ1 At5g60410 MUF9.5 MUF9.70	28.77	51.4	49.49	0.29	43.22
TR111217|c0_g1	AT1G55760	TRAF	BTB/POZ domain-containing protein At1g55760	At1g55760 F20N2.15	8	0.67	1.14	1.25	3.27
TR51441|c0_g1	AT1G55760	TRAF	BTB/POZ domain-containing protein At1g55760	At1g55760 F20N2.15	8.72	0.79	1.16	1.26	3.55667
TR70838|c0_g1	AT1G55760	TRAF	BTB/POZ domain-containing protein At1g55760	At1g55760 F20N2.15	0	1.9	1.82	0.87	1.24
TR56251|c0_g1	AT5G06550	Jumonji	F-box protein At5g06550	At5g06550 F15M7.8	7.98	6.14	8.67	0.17	7.59667
TR36034|c2_g1	AT5G47640	CCAAT/ NF-Y	Nuclear transcription factor Y subunit B-10	NFYB10 At3g53340 F4P12_40	15.54	23.92	13.57	0.31	17.6767
TR41920|c1_g1	AT5G06710	HB-HD-ZIP	Homeobox-leucine zipper protein HOX11	HOX11 Os09g0447000 LOC_Os09g27450 OJ1596_C06.7 OsJ_028406	0	0	1.17	1.73	0.39
TR46170|c3_g13	AT5G41020	MYB-related	Cyclin-D-binding Myb-like transcription factor 1	Dmtf1	7.24	0.73	3.92	0.82	3.96333
TR46170|c3_g9	AT5G41020	MYB-related	Cyclin-D-binding Myb-like transcription factor 1	Dmtf1	6.13	7.91	16.21	0.53	10.0833
TR90579|c0_g1	AT1G51140	bHLH	Transcription factor bHLH130	BHLH130 EN69 At2g42280 T24P15.19	0	1.15	0.49	1.06	0.546667
TR18249|c0_g1	AT2G42280	bHLH	Transcription factor bHLH130	BHLH130 EN69 At2g42280 T24P15.19	0.51	1.22	1.29	0.43	1.00667
TR67809|c0_g1	AT2G42280	bHLH	Transcription factor bHLH130	BHLH130 EN69 At2g42280 T24P15.19	0.61	2.67	1.23	0.7	1.50333
TR74253|c0_g2	AT2G42280	bHLH	Transcription factor bHLH130	BHLH130 EN69 At2g42280 T24P15.19	0	0.61	0	1.73	0.203333
TR74253|c0_g1	AT2G42280	bHLH	Transcription factor bHLH130	BHLH130 EN69 At2g42280 T24P15.19	0.88	0.4	1.28	0.52	0.853333
TR31816|c0_g1	AT2G42280	bHLH	Transcription factor bHLH130	BHLH130 EN69 At2g42280 T24P15.19	0.9	1.08	0	0.88	0.66
TR110925|c0_g1	AT2G43140	bHLH	Transcription factor bHLH130	BHLH130 EN69 At2g42280 T24P15.19	12.86	20.23	23.86	0.3	18.9833
TR46430|c0_g2	AT5G56930	C3H	Zinc finger CCCH domain-containing protein 7	Os01g0572100 LOC_Os01g39100 B1129G05.17	7.56	8.85	13.05	0.29	9.82
TR79189|c1_g1	AT1G30330	B3-ARF	Auxin response factor 17	ARF17 Os06g0677800 LOC_Os06g46410 B1153E06.26 P0710B08.20	9.68	6.25	12.81	0.34	9.58
TR79189|c3_g2	AT5G37020	B3-ARF	Auxin response factor 17	ARF17 Os06g0677800 LOC_Os06g46410 B1153E06.26 P0710B08.20	35.44	25.1	69.78	0.54	43.44
TR74681|c0_g1	AT2G28350	B3-ARF	Auxin response factor 18	ARF18 ARF10 Os06g0685700 LOC_Os06g47150 P0009H10.43 P0623A10.1	0	0.55	0.52	0.87	0.356667
TR112738|c0_g4	AT4G30080	B3-ARF	Auxin response factor 18	ARF18 ARF10 Os06g0685700 LOC_Os06g47150 P0009H10.43 P0623A10.1	5.32	14.52	14.95	0.47	11.5967
TR116559|c0_g1	AT4G30080	B3-ARF	Auxin response factor 18	ARF18 ARF10 Os06g0685700 LOC_Os06g47150 P0009H10.43 P0623A10.1	0	0	0	0	0
TR112738|c0_g2	AT4G30080	B3-ARF	Auxin response factor 18	ARF18 ARF10 Os06g0685700 LOC_Os06g47150 P0009H10.43 P0623A10.1	6.87	6.36	15.34	0.53	9.52333
TR83451|c2_g1	AT4G30080	B3-ARF	Auxin response factor 18	ARF18 ARF10 Os06g0685700 LOC_Os06g47150 P0009H10.43 P0623A10.1	18.79	27.04	36.92	0.33	27.5833
TR112738|c0_g1	AT4G30080	B3-ARF	Auxin response factor 18	ARF18 ARF10 Os06g0685700 LOC_Os06g47150 P0009H10.43 P0623A10.1	8.61	7.07	17.98	0.53	11.22
TR72958|c0_g1	AT1G63490	Jumonji	Lysine-specific demethylase rbr-2	rbr-2 CBG05959	11.93	10.63	15.32	0.19	12.6267
TR83408|c0_g3	AT4G19650	mTERF	Transcription termination factor 3, mitochondrial	MTERF3 MTERFD1 CGI-12 RCJMB04_19e6	3.97	4.49	4.1	0.06	4.18667
TR80824|c2_g1	AT4G13110	BSD	BSD domain-containing protein 1	BSDC1 RCJMB04_25f24	27.62	33.38	55.22	0.38	38.74
TR63800|c0_g1	AT4G18890	BES1	Protein BZR1 homolog 3	BZR3 Os06g0552300 LOC_Os06g35900 P0427B07.9	0	3.2	0	1.73	1.06667
TR3129|c0_g1	AT3G20840	AP2/ERF-AP2	AP2-like ethylene-responsive transcription factor PLT1	PLT1 AIL3 At3g20840 MOE17.15	0	0.96	0.61	0.93	0.523333
TR72596|c0_g2	AT5G10510	AP2/ERF-AP2	AP2-like ethylene-responsive transcription factor PLT2	PLT2 AIL4 At1g51190 F11M15.6	0	0.6	0	1.73	0.2
TR72596|c0_g1	AT5G10510	AP2/ERF-AP2	AP2-like ethylene-responsive transcription factor PLT2	PLT2 AIL4 At1g51190 F11M15.6	0	0	0	0	0
TR77825|c1_g1	AT5G20510	Alfin-like	PHD finger protein ALFIN-LIKE 5	AL5 At5g20510 F7C8.100	34.86	48.08	41.71	0.16	41.55
TR103867|c0_g1	AT5G20510	Alfin-like	PHD finger protein ALFIN-LIKE 5	AL5 At5g20510 F7C8.100	13.8	13.41	23.09	0.33	16.7667
TR74135|c0_g3	AT5G20510	Alfin-like	PHD finger protein ALFIN-LIKE 5	AL5 At5g20510 F7C8.100	14.02	9.24	0	0.92	7.75333
TR113486|c0_g2	AT5G26210	Alfin-like	PHD finger protein ALFIN-LIKE 5	AL5 At5g20510 F7C8.100	5.86	2.92	1.91	0.58	3.56333
TR117711|c0_g1	AT5G26210	Alfin-like	PHD finger protein ALFIN-LIKE 5	AL5 At5g20510 F7C8.100	45.04	35.29	30.07	0.21	36.8
TR111862|c0_g1	AT2G21240	BBR-BPC	Barley B recombinant-like protein D	Os06g0130600 LOC_Os06g04010 P0493C11.7	4.16	2.5	3.18	0.25	3.28
TR104606|c0_g1	AT4G12620	PHD	Origin of replication complex subunit 1 {ECO:0000303|PubMed:10996242}	ORC1 Os06g0187000 LOC_Os06g08790 OsJ_20389 P0470C02.11	0.95	0.76	1.29	0.27	1
TR51399|c0_g1	AT4G35550	HB-WOX	WUSCHEL-related homeobox 8	WOX8 Os01g0818400 LOC_Os01g60270 OsJ_03880 P0454H12.31	19.04	29.27	31.96	0.25	26.7567
TR100182|c0_g1	AT4G35550	HB-WOX	WUSCHEL-related homeobox 8	WOX8 Os01g0818400 LOC_Os01g60270 OsJ_03880 P0454H12.31	0	3.56	2.78	0.89	2.11333
TR63996|c0_g1	AT5G47140	C2C2-GATA	GATA transcription factor 27	GATA27 At5g47140 K14A3.9	0	2.25	0.57	1.24	0.94
TR78880|c0_g1	AT5G47140	C2C2-GATA	GATA transcription factor 27	GATA27 At5g47140 K14A3.9	8.2	8.68	5.44	0.24	7.44
TR98038|c0_g1	AT3G21820	SET	Histone-lysine N-methyltransferase ATXR2	ATXR2 SDG36 SET36 At3g21820 MSD21.13	5.85	7.39	8.03	0.16	7.09
TR72956|c0_g1	AT3G20280	PHD	PHD finger protein At3g20280	At3g20280 MQC12.2	7.42	6.64	5.07	0.19	6.37667
TR56238|c0_g1	AT5G65670	AUX/IAA	Auxin-responsive protein IAA3	IAA3 Os01g0231000 LOC_Os01g13030 P0431F01.14 P0485D09.31	8.7	3.04	6.6	0.47	6.11333
TR55917|c0_g1	AT2G47850	C3H	Zinc finger CCCH domain-containing protein 6	Os01g0258700 LOC_Os01g15460 P0462H08.27-1 P0462H08.27-2	1.97	1.63	4.63	0.6	2.74333
TR107127|c0_g1	AT2G47850	C3H	Zinc finger CCCH domain-containing protein 5	Os01g0257400 LOC_Os01g15350 P0462H08.6	5.43	6.5	16.21	0.63	9.38
TR30598|c0_g1	AT1G32070	GNAT	Probable acetyltransferase NSI	SNAT1 GNAT5 NSI SNAT Os05g0481000 LOC_Os05g40260 OsJ_018182 OsJ_18949 OSJNBa0095J22.4	0.62	0.98	0.62	0.28	0.74
TR98606|c0_g1	AT5G58280	B3	B3 domain-containing protein Os05g0481400	Os05g0481400 LOC_Os05g40280 OSJNBa0095J22.6	0	0	3.72	1.73	1.24
TR85163|c0_g2	AT1G79350	PHD	Protein strawberry notch homolog 1	SBNO1 RCJMB04_30k7	9.65	10.38	13.21	0.17	11.08
TR12550|c0_g1	AT5G39610	NAC	NAC domain-containing protein 77	NAC077 NAC300 Os12g0123800 LOC_Os12g03050 OsJ_35059	0.98	1.17	0.25	0.61	0.8
TR38784|c0_g1	AT4G32010	B3	B3 domain-containing transcription repressor VAL2	VAL2 HSL1 At4g32010 F10N7.180	7.12	16.04	13.03	0.38	12.0633
TR108693|c0_g1	AT2G31280	bHLH	Transcription factor bHLH155	BHLH155 At2g31280 F16D14.12	19.06	16.7	13.08	0.19	16.28
TR76199|c0_g1	AT1G19510	MYB-related	Transcription factor RADIALIS	RAD	0.47	0	0.72	0.92	0.396667
TR43774|c0_g1	AT1G75250	MYB-related	Transcription factor RADIALIS	RAD	3.27	7.38	4.81	0.4	5.15333
TR64048|c0_g1	AT2G18328	MYB-related	Transcription factor RADIALIS	RAD	9.08	10.82	6.96	0.22	8.95333
TR52716|c0_g1	AT3G24140	bHLH	Transcription factor FAMA	FAMA BHLH97 EN14 FMA At3g24140 MUJ8.4	0.57	5.22	3.24	0.78	3.01
TR117708|c0_g1	AT1G19860	C3H	Zinc finger CCCH domain-containing protein 6	At1g19860 F6F9.9	7.39	8.37	9.16	0.11	8.30667
TR103768|c0_g1	AT3G51180	C3H	Zinc finger CCCH domain-containing protein 6	At1g19860 F6F9.9	21.28	32.75	30.51	0.22	28.18
TR54569|c0_g1	AT4G13040	AP2/ERF-ERF	Ethylene-responsive transcription factor-like protein At4g13040	At4g13040 F25G13.130	7.11	14.46	16.08	0.38	12.55
TR61769|c0_g1	AT4G13040	AP2/ERF-ERF	Ethylene-responsive transcription factor-like protein At4g13040	At4g13040 F25G13.130	4.19	8.78	7.89	0.35	6.95333
TR111263|c0_g1	AT3G18100	MYB	Myb-like protein L	mybL DDB_G0285373	5.31	3.04	4.39	0.27	4.24667
TR77236|c0_g1	AT1G30810	Jumonji	Lysine-specific demethylase JMJ703	JMJ703 Os05g0196500 LOC_Os05g10770 P0617H07.8	5.13	2.43	3.56	0.37	3.70667
TR15619|c0_g1	AT1G25560	AP2/ERF-RAV	B3 domain-containing protein Os11g0156000	Os11g0156000 LOC_Os11g05740	1.08	0	1.1	0.87	0.726667
TR106625|c0_g1	AT5G10510	AP2/ERF-AP2	AP2-like ethylene-responsive transcription factor AIL6	AIL6 At5g10510 F12B17.140	0	1.46	1.18	0.88	0.88
TR54238|c0_g1	AT1G66230	MYB	Protein ODORANT1	ODO1	0	0.98	0.62	0.93	0.533333
TR94999|c0_g1	AT3G28470	MYB	Protein ODORANT1	ODO1	0	0	0	0	0
TR60912|c0_g1	AT4G12350	MYB	Protein ODORANT1	ODO1	0	3.75	0	1.73	1.25
TR60912|c0_g2	AT4G12350	MYB	Protein ODORANT1	ODO1	0	0	0.99	1.73	0.33
TR79585|c0_g1	AT4G22680	MYB	Protein ODORANT1	ODO1	0.56	14.01	3.66	1.16	6.07667
TR1535|c0_g1	AT4G22680	MYB	Protein ODORANT1	ODO1	0	5.7	1.45	1.24	2.38333
TR96366|c0_g1	AT2G24840	MADS-M-type	Agamous-like MADS-box protein AGL61	AGL61 DIA At2g24840 F27C12.24	0	0	0	0	0
TR70956|c0_g1	AT2G24840	MADS-M-type	Agamous-like MADS-box protein AGL61	AGL61 DIA At2g24840 F27C12.24	0	1.46	0.62	1.06	0.693333
TR112170|c0_g1	AT3G20670	CCAAT/ NF-Y	Histone H2A	HTA1 UMAG_01504	0	1.91	0	1.73	0.636667
TR110532|c2_g1	AT3G52250	MYB	Nuclear receptor corepressor 1	ncor1	36.11	42.42	48.33	0.14	42.2867
TR75318|c0_g1	AT5G59780	MYB	Transcription factor MYB59	MYB59 At5g59780 MTH12.19	0.6	7.6	1.34	1.21	3.18
TR88937|c0_g1	AT3G46130	MYB	Myb-related protein MYBAS2	MYBAS2 MYB17 Os12g0567300 LOC_Os12g37970	4.1	4.49	3.44	0.13	4.01
TR72880|c1_g2	AT2G46590	C2C2-Dof	Dof zinc finger protein DOF3.7	DOF3.7 BBFA DAG1 At3g61850 F21F14.20	5.32	4.53	8.65	0.35	6.16667
TR115382|c0_g1	AT2G46590	C2C2-Dof	Dof zinc finger protein DOF3.7	DOF3.7 BBFA DAG1 At3g61850 F21F14.20	4.52	2.32	3.91	0.32	3.58333
TR99677|c0_g1	AT2G46590	C2C2-Dof	Dof zinc finger protein DOF3.7	DOF3.7 BBFA DAG1 At3g61850 F21F14.20	4.6	4.8	4.29	0.06	4.56333
TR63779|c0_g1	AT2G46590	C2C2-Dof	Dof zinc finger protein DOF3.7	DOF3.7 BBFA DAG1 At3g61850 F21F14.20	0	1.01	1.5	0.91	0.836667
TR40730|c0_g1	AT3G55080	SET	Ribulose-1,5 bisphosphate carboxylase/oxygenase large subunit N-methyltransferase, chloroplastic	RBCMT	2.92	11.13	6.94	0.59	6.99667
TR113100|c0_g1	AT1G24625	C2H2	Zinc finger protein 1	ZFP1 At1g80730 F23A5.8	0.55	2.84	1.52	0.7	1.63667
TR51870|c0_g1	AT1G69120	MADS-MIKC	Agamous-like MADS-box protein AGL8 homolog		25.75	12.94	13.55	0.41	17.4133
TR68170|c0_g1	AT5G60910	MADS-MIKC	Agamous-like MADS-box protein AGL8 homolog		2.37	9.26	16.06	0.74	9.23
TR85625|c0_g2	AT3G53600	C2H2	Zinc finger protein ZAT12	ZAT12 RHL41 At5g59820 MMN10.11	4.57	11.93	10.7	0.43	9.06667
TR85625|c0_g1	AT5G04390	C2H2	Zinc finger protein ZAT12	ZAT12 RHL41 At5g59820 MMN10.11	0.78	1.25	1.99	0.46	1.34
TR79392|c0_g1	AT4G37580	GNAT	Probable N-acetyltransferase HLS1	HLS1 COP3 UNS2 At4g37580 F19F18.70	0	0	0.85	1.73	0.283333
TR87942|c0_g1	AT4G17490	AP2/ERF-ERF	Ethylene-responsive transcription factor 5	ERF5 ERF-4 ERF4	3.67	2.76	6.77	0.48	4.4
TR30684|c0_g1	AT4G17490	AP2/ERF-ERF	Ethylene-responsive transcription factor 5	ERF5 ERF-4 ERF4	2.53	4.03	4.46	0.28	3.67333
TR66091|c0_g2	AT4G17500	AP2/ERF-ERF	Ethylene-responsive transcription factor 1	ERF1 ERF-1	0	0	0.71	1.73	0.236667
TR66091|c0_g1	AT4G17500	AP2/ERF-ERF	Ethylene-responsive transcription factor 1	ERF1 ERF-1	0	1.11	0	1.73	0.37
TR66091|c0_g3	AT4G17500	AP2/ERF-ERF	Ethylene-responsive transcription factor 1	ERF1 ERF-1	2.79	0	0	1.73	0.93
TR88000|c0_g2	AT1G14510	Alfin-like	PHD finger protein Alfin1	ALFIN-1	1.69	2.07	1.52	0.16	1.76
TR37953|c0_g1	AT2G02470	Alfin-like	PHD finger protein Alfin1	ALFIN-1	29.96	48.56	46.04	0.24	41.52
TR67646|c0_g1	AT5G26210	Alfin-like	PHD finger protein Alfin1	ALFIN-1	20.3	35.55	25.13	0.29	26.9933
TR24482|c0_g1	AT5G60910	MADS-MIKC	Agamous-like MADS-box protein AGL8 homolog	TDR4	5.58	2.47	3.14	0.44	3.73
TR87277|c0_g1	AT1G32330	HSF	Heat shock factor protein HSF8	HSF8	3.68	2.78	3.51	0.14	3.32333
TR71266|c1_g1	AT3G02990	HSF	Heat shock factor protein HSF8	HSF8	5.88	3.99	9.41	0.43	6.42667
TR78851|c0_g1	AT5G13780	GNAT	N-alpha-acetyltransferase 11	Naa11 Ard1b Ard2	17.3	18.88	27.84	0.27	21.34
TR50903|c0_g1	AT1G21580	C3H	Zinc finger CCCH domain-containing protein 7	At1g21570 F24J8.21	15.9	9.19	19.14	0.34	14.7433
TR35284|c0_g2	AT1G43245	SET	Protein SET DOMAIN GROUP 41	SDG41 SET41 At1g43245 F1I21	4.45	6.45	8.62	0.32	6.50667
TR45130|c1_g1	AT3G61420	BSD	Probable RNA polymerase II transcription factor B subunit 1-1	TFB1-1 GTF2H1-1 At1g55750 F20N2.15	8.41	12.77	18.1	0.37	13.0933
TR42434|c0_g1	AT2G36026	OFP	Transcription repressor OFP6	OFP6 At3g52525 F22O6	2.31	3.69	2.19	0.31	2.73
TR98974|c0_g1	AT3G52525	OFP	Transcription repressor OFP6	OFP6 At3g52525 F22O6	0	0	0.05	1.73	0.0166667
TR98974|c0_g2	AT3G52525	OFP	Transcription repressor OFP6	OFP6 At3g52525 F22O6	1.47	0	0.47	1.16	0.646667
TR104263|c1_g1	AT3G23690	bHLH	Transcription factor bHLH60	BHLH60 EN91 At3g57800 F15B8.10 T10K17.10	21.16	49.83	28.64	0.45	33.21
TR104263|c1_g2	AT3G57800	bHLH	Transcription factor bHLH60	BHLH60 EN91 At3g57800 F15B8.10 T10K17.10	23.49	25.91	51.84	0.47	33.7467
TR101942|c1_g1	AT1G48040	DBP	Probable protein phosphatase 2C 49	At3g62260 T17J13.220	9.38	12.9	10.98	0.16	11.0867
TR25414|c0_g1	AT5G19650	OFP	Transcription repressor OFP8	OFP8 At5g19650 T29J13	0	0	0	0	0
TR54099|c0_g1	AT5G11190	AP2/ERF-ERF	Ethylene-responsive transcription factor SHINE 3	SHN3 ERF005 At5g25390 F18G18.130	0	0.75	1.19	0.93	0.646667
[truncated: 1,472 more rows]

## Sheet: Analysis
Analysis of transcription factors.					Enriched (P<0.05, P<0.01, P<0.001)							Enrichment factor										Benj. Hoch. FDR
TF family	All	Mean TPM>1	Mean TPM>5	DEG	0v3C_up	0v3C_dn	0v3L_up	0v3L_dn	3CvL_up	3CvL_dn		0v3C_up	0v3C_dn	0v3L_up	0v3L_dn	3CvL_up	3CvL_dn	DEG	DEG_TPM>1	DEG_TPM>5		0v3C_up	0v3C_dn	0v3L_up	0v3L_dn	3CvL_up	3CvL_dn	DEG	DEG_TPM>1	DEG_TPM>5
MYB	217	137	71	10	7	0	1	0	0	2		4.1446	0	1.0657	0	0	1.8807	2.1899	2.3298	3.0466		0.25337	0.99683	0.99683	0.99683	0.99683	0.99683	0.21032	0.17564	0.10635
PHD	85	60	39	6	2	1	1	1	2	3		3.0231	3.7102	2.7208	3.1394	4.8014	7.2021	3.3544	3.1918	1.2325		0.99683	0.99683	0.99683	0.99683	0.99683	0.72277	0.19667	0.17564	0.95839
Alfin-like	31	21	15	4	0	0	2	1	2	2		0	0	14.92	8.6079	13.165	13.165	6.1317	6.0796	6.409		0.99683	0.99683	0.72277	0.99683	0.72277	0.72277	0.14998	0.17564	0.10635
bHLH	169	114	69	4	0	1	1	1	2	0		0	1.8661	1.3684	1.579	2.4149	0	1.1247	1.1199	0.34832		0.99683	0.99683	0.99683	0.99683	0.99683	0.99683	0.91678	0.91452	0.95839
NAC	151	87	44	4	3	0	1	0	1	1		2.5526	0	1.5316	0	1.3514	1.3514	1.2588	1.4675	2.1849		0.99683	0.99683	0.99683	0.99683	0.99683	0.99683	0.91678	0.91452	0.65633
Others	98	58	33	4	0	1	0	0	1	2		0	3.218	0	0	2.0822	4.1645	1.9396	2.2012	1.4566		0.99683	0.99683	0.99683	0.99683	0.99683	0.99683	0.91678	0.91452	0.95839
AP2/ERF-ERF	120	83	42	3	0	1	0	1	2	0		0	2.628	0	2.2237	3.401	0	1.188	1.1537	1.1445		0.99683	0.99683	0.99683	0.99683	0.99683	0.99683	0.91678	0.91452	0.95839
CCAAT/ NF-Y	66	44	25	3	1	1	2	1	1	0		1.9467	4.7782	7.0081	4.0431	3.0918	0	2.16	2.1762	2.8841		0.99683	0.99683	0.99683	0.99683	0.99683	0.99683	0.91678	0.91452	0.65633
GARP-G2-like	80	53	28	3	2	1	1	1	0	1		3.212	3.942	2.8908	3.3356	0	2.5507	1.782	1.8067	2.5751		0.99683	0.99683	0.99683	0.99683	0.99683	0.99683	0.91678	0.91452	0.65633
MYB-related	108	79	45	3	1	0	1	0	2	1		1.1896	0	2.1414	0	3.7789	1.8894	1.32	1.2121	1.6023		0.99683	0.99683	0.99683	0.99683	0.99683	0.99683	0.91678	0.91452	0.95839
WRKY	132	84	48	3	2	0	1	0	0	0		1.9467	0	1.752	0	0	0	1.08	1.1399	1.5021		0.99683	0.99683	0.99683	0.99683	0.99683	0.99683	0.91678	0.91452	0.95839
bZIP	111	72	49	2	2	0	0	0	0	0		2.315	0	0	0	0	0	0.85623	0.88661	0.98098		0.99683	0.99683	0.99683	0.99683	0.99683	0.99683	0.91678	0.91452	0.95839
C3H	149	102	76	2	1	0	1	0	0	0		0.86229	0	1.5521	0	0	0	0.63786	0.62584	0.63247		0.99683	0.99683	0.99683	0.99683	0.99683	0.99683	0.91678	0.91452	0.95839
HB-HD-ZIP	133	87	48	2	0	0	0	1	0	1		0	0	0	2.0064	0	1.5343	0.71459	0.73374	0.50071		0.99683	0.99683	0.99683	0.99683	0.99683	0.99683	0.91678	0.91452	0.95839
HSF	37	27	11	2	0	1	0	2	0	0		0	8.5233	0	14.424	0	0	2.5687	2.3643	4.3698		0.99683	0.99683	0.99683	0.72277	0.99683	0.99683	0.91678	0.91452	0.65633
Pseudo ARR-B	15	13	7	2	0	2	0	0	0	0		0	42.048	0	0	0	0	6.3361	4.9104	6.8668		0.99683	0.25337	0.99683	0.99683	0.99683	0.99683	0.58133	0.80543	0.64779
SNF2	54	36	26	2	0	1	0	1	0	1		0	5.8401	0	4.9416	0	3.7789	1.76	1.7732	1.8488		0.99683	0.99683	0.99683	0.99683	0.99683	0.99683	0.91678	0.91452	0.95839
SOH1	4	4	4	2	1	0	1	1	0	1		32.12	0	57.817	66.712	0	51.015	23.76	15.959	12.017		0.99683	0.99683	0.84815	0.80998	0.99683	0.87961	0.14998	0.17564	0.27922
C2C2-GATA	41	30	23	1	0	0	0	0	1	0		0	0	0	0	4.977	0	1.159	1.0639	1.045		0.99683	0.99683	0.99683	0.99683	0.99683	0.99683	0.96473	0.91452	0.95839
C2C2-YABBY	19	13	5	1	0	0	0	0	1	0		0	0	0	0	10.74	0	2.5011	2.4552	0		0.99683	0.99683	0.99683	0.99683	0.99683	0.99683	0.91678	0.91452	0.95839
DBP	19	17	14	1	0	0	1	0	0	0		0	0	12.172	0	0	0	2.5011	1.8775	1.7167		0.99683	0.99683	0.99683	0.99683	0.99683	0.99683	0.91678	0.91452	0.95839
GRAS	59	49	43	1	0	0	0	0	1	0		0	0	0	0	3.4586	0	0.80543	0.65138	0		0.99683	0.99683	0.99683	0.99683	0.99683	0.99683	0.96473	0.91452	0.95839
HB-BELL	43	28	18	1	1	0	0	0	0	0		2.9879	0	0	0	0	0	1.1051	1.1399	1.3352		0.99683	0.99683	0.99683	0.99683	0.99683	0.99683	0.96473	0.91452	0.95839
HB-KNOX	27	19	12	1	1	0	0	0	0	0		4.7586	0	0	0	0	0	1.76	1.6799	2.0028		0.99683	0.99683	0.99683	0.99683	0.99683	0.99683	0.96473	0.91452	0.95839
HMG	41	24	13	1	1	0	0	0	0	1		3.1337	0	0	0	0	4.977	1.159	1.3299	1.8488		0.99683	0.99683	0.99683	0.99683	0.99683	0.99683	0.96473	0.91452	0.95839
MBF1	4	3	2	1	0	1	0	1	0	0		0	78.841	0	66.712	0	0	11.88	10.639	12.017		0.99683	0.80998	0.99683	0.80998	0.99683	0.99683	0.91678	0.91452	0.65633
Sigma70-like	8	7	6	1	0	0	0	1	0	1		0	0	0	33.356	0	25.507	5.9401	4.5597	4.0056		0.99683	0.99683	0.99683	0.99683	0.99683	0.99683	0.91678	0.91452	0.95839
TRAF	54	36	23	1	1	0	0	0	0	0		2.3793	0	0	0	0	0	0.88001	0.88661	1.045		0.99683	0.99683	0.99683	0.99683	0.99683	0.99683	0.96473	0.91452	0.95839
Trihelix	60	48	33	1	0	0	1	0	1	0		0	0	3.8544	0	3.401	0	0.79201	0.66495	0.7283		0.99683	0.99683	0.99683	0.99683	0.99683	0.99683	0.96473	0.91452	0.95839
zf-HD	19	14	2	1	1	0	0	0	0	0		6.7622	0	0	0	0	0	2.5011	2.2798	12.017		0.99683	0.99683	0.99683	0.99683	0.99683	0.99683	0.91678	0.91452	0.65633
AP2/ERF-AP2	29	15	9	0	0	0	0	0	0	0		0	0	0	0	0	0	0	0	0		0.99683	0.99683	0.99683	0.99683	0.99683	0.99683	0.97896	0.96867	0.95839
AP2/ERF-RAV	10	5	1	0	0	0	0	0	0	0		0	0	0	0	0	0	0	0	0		0.99683	0.99683	0.99683	0.99683	0.99683	0.99683	0.97896	0.96867	0.95839
ARID	14	11	7	0	0	0	0	0	0	0		0	0	0	0	0	0	0	0	0		0.99683	0.99683	0.99683	0.99683	0.99683	0.99683	0.97896	0.96867	0.95839
AUX/IAA	75	54	29	0	0	0	0	0	0	0		0	0	0	0	0	0	0	0	0		0.99683	0.99683	0.99683	0.99683	0.99683	0.99683	0.91678	0.91452	0.95839
B3	19	14	8	0	0	0	0	0	0	0		0	0	0	0	0	0	0	0	0		0.99683	0.99683	0.99683	0.99683	0.99683	0.99683	0.97896	0.96867	0.95839
B3-ARF	102	55	25	0	0	0	0	0	0	0		0	0	0	0	0	0	0	0	0		0.99683	0.99683	0.99683	0.99683	0.99683	0.99683	0.91678	0.91452	0.95839
BBR-BPC	18	15	11	0	0	0	0	0	0	0		0	0	0	0	0	0	0	0	0		0.99683	0.99683	0.99683	0.99683	0.99683	0.99683	0.97896	0.96867	0.95839
BES1	15	13	10	0	0	0	0	0	0	0		0	0	0	0	0	0	0	0	0		0.99683	0.99683	0.99683	0.99683	0.99683	0.99683	0.97896	0.96867	0.95839
BSD	8	6	6	0	0	0	0	0	0	0		0	0	0	0	0	0	0	0	0		0.99683	0.99683	0.99683	0.99683	0.99683	0.99683	0.97896	0.96867	0.95839
C2C2-CO-like	9	9	7	0	0	0	0	0	0	0		0	0	0	0	0	0	0	0	0		0.99683	0.99683	0.99683	0.99683	0.99683	0.99683	0.97896	0.96867	0.95839
C2C2-Dof	67	44	21	0	0	0	0	0	0	0		0	0	0	0	0	0	0	0	0		0.99683	0.99683	0.99683	0.99683	0.99683	0.99683	0.91678	0.91452	0.95839
C2C2-LSD	11	7	6	0	0	0	0	0	0	0		0	0	0	0	0	0	0	0	0		0.99683	0.99683	0.99683	0.99683	0.99683	0.99683	0.97896	0.96867	0.95839
C2H2	150	101	60	0	0	0	0	0	0	0		0	0	0	0	0	0	0	0	0		0.99683	0.99683	0.99683	0.99683	0.99683	0.99683	0.58133	0.67243	0.65633
CAMTA	8	5	4	0	0	0	0	0	0	0		0	0	0	0	0	0	0	0	0		0.99683	0.99683	0.99683	0.99683	0.99683	0.99683	0.97896	0.96867	0.95839
Coactivator p15	5	3	3	0	0	0	0	0	0	0		0	0	0	0	0	0	0	0	0		0.99683	0.99683	0.99683	0.99683	0.99683	0.99683	0.97896	0.96867	0.95839
CPP	9	5	3	0	0	0	0	0	0	0		0	0	0	0	0	0	0	0	0		0.99683	0.99683	0.99683	0.99683	0.99683	0.99683	0.97896	0.96867	0.95839
CSD	7	5	5	0	0	0	0	0	0	0		0	0	0	0	0	0	0	0	0		0.99683	0.99683	0.99683	0.99683	0.99683	0.99683	0.97896	0.96867	0.95839
DDT	12	8	4	0	0	0	0	0	0	0		0	0	0	0	0	0	0	0	0		0.99683	0.99683	0.99683	0.99683	0.99683	0.99683	0.97896	0.96867	0.95839
E2F-DP	10	5	2	0	0	0	0	0	0	0		0	0	0	0	0	0	0	0	0		0.99683	0.99683	0.99683	0.99683	0.99683	0.99683	0.97896	0.96867	0.95839
EIL	13	9	3	0	0	0	0	0	0	0		0	0	0	0	0	0	0	0	0		0.99683	0.99683	0.99683	0.99683	0.99683	0.99683	0.97896	0.96867	0.95839
FAR1	39	23	13	0	0	0	0	0	0	0		0	0	0	0	0	0	0	0	0		0.99683	0.99683	0.99683	0.99683	0.99683	0.99683	0.97896	0.96867	0.95839
FHA	14	12	10	0	0	0	0	0	0	0		0	0	0	0	0	0	0	0	0		0.99683	0.99683	0.99683	0.99683	0.99683	0.99683	0.97896	0.96867	0.95839
GARP-ARR-B	24	10	5	0	0	0	0	0	0	0		0	0	0	0	0	0	0	0	0		0.99683	0.99683	0.99683	0.99683	0.99683	0.99683	0.97896	0.96867	0.95839
GeBP	11	10	10	0	0	0	0	0	0	0		0	0	0	0	0	0	0	0	0		0.99683	0.99683	0.99683	0.99683	0.99683	0.99683	0.97896	0.96867	0.95839
GNAT	45	32	27	0	0	0	0	0	0	0		0	0	0	0	0	0	0	0	0		0.99683	0.99683	0.99683	0.99683	0.99683	0.99683	0.96473	0.91452	0.95839
GRF	30	13	6	0	0	0	0	0	0	0		0	0	0	0	0	0	0	0	0		0.99683	0.99683	0.99683	0.99683	0.99683	0.99683	0.97896	0.96867	0.95839
HB-other	27	14	7	0	0	0	0	0	0	0		0	0	0	0	0	0	0	0	0		0.99683	0.99683	0.99683	0.99683	0.99683	0.99683	0.97896	0.96867	0.95839
HB-PHD	2	2	2	0	0	0	0	0	0	0		0	0	0	0	0	0	0	0	0		0.99683	0.99683	0.99683	0.99683	0.99683	0.99683	0.97896	0.96867	0.95839
HB-WOX	9	4	2	0	0	0	0	0	0	0		0	0	0	0	0	0	0	0	0		0.99683	0.99683	0.99683	0.99683	0.99683	0.99683	0.97896	0.96867	0.95839
HRT	1	1	1	0	0	0	0	0	0	0		0	0	0	0	0	0	0	0	0		0.99683	0.99683	0.99683	0.99683	0.99683	0.99683	0.97896	0.96867	0.95839
IWS1	21	18	14	0	0	0	0	0	0	0		0	0	0	0	0	0	0	0	0		0.99683	0.99683	0.99683	0.99683	0.99683	0.99683	0.97896	0.96867	0.95839
Jumonji	29	20	13	0	0	0	0	0	0	0		0	0	0	0	0	0	0	0	0		0.99683	0.99683	0.99683	0.99683	0.99683	0.99683	0.97896	0.96867	0.95839
LIM	14	12	8	0	0	0	0	0	0	0		0	0	0	0	0	0	0	0	0		0.99683	0.99683	0.99683	0.99683	0.99683	0.99683	0.97896	0.96867	0.95839
LOB	34	15	4	0	0	0	0	0	0	0		0	0	0	0	0	0	0	0	0		0.99683	0.99683	0.99683	0.99683	0.99683	0.99683	0.97896	0.96867	0.95839
LUG	17	13	8	0	0	0	0	0	0	0		0	0	0	0	0	0	0	0	0		0.99683	0.99683	0.99683	0.99683	0.99683	0.99683	0.97896	0.96867	0.95839
MADS-MIKC	43	25	18	0	0	0	0	0	0	0		0	0	0	0	0	0	0	0	0		0.99683	0.99683	0.99683	0.99683	0.99683	0.99683	0.97896	0.96867	0.95839
MADS-M-type	14	5	3	0	0	0	0	0	0	0		0	0	0	0	0	0	0	0	0		0.99683	0.99683	0.99683	0.99683	0.99683	0.99683	0.97896	0.96867	0.95839
MED6	1	1	1	0	0	0	0	0	0	0		0	0	0	0	0	0	0	0	0		0.99683	0.99683	0.99683	0.99683	0.99683	0.99683	0.97896	0.96867	0.95839
MED7	3	1	1	0	0	0	0	0	0	0		0	0	0	0	0	0	0	0	0		0.99683	0.99683	0.99683	0.99683	0.99683	0.99683	0.97896	0.96867	0.95839
mTERF	29	29	20	0	0	0	0	0	0	0		0	0	0	0	0	0	0	0	0		0.99683	0.99683	0.99683	0.99683	0.99683	0.99683	0.97896	0.93559	0.95839
NF-X1	2	2	2	0	0	0	0	0	0	0		0	0	0	0	0	0	0	0	0		0.99683	0.99683	0.99683	0.99683	0.99683	0.99683	0.97896	0.96867	0.95839
OFP	21	12	3	0	0	0	0	0	0	0		0	0	0	0	0	0	0	0	0		0.99683	0.99683	0.99683	0.99683	0.99683	0.99683	0.97896	0.96867	0.95839
PLATZ	22	15	9	0	0	0	0	0	0	0		0	0	0	0	0	0	0	0	0		0.99683	0.99683	0.99683	0.99683	0.99683	0.99683	0.97896	0.96867	0.95839
RB	2	1	1	0	0	0	0	0	0	0		0	0	0	0	0	0	0	0	0		0.99683	0.99683	0.99683	0.99683	0.99683	0.99683	0.97896	0.96867	0.95839
Rcd1-like	4	2	1	0	0	0	0	0	0	0		0	0	0	0	0	0	0	0	0		0.99683	0.99683	0.99683	0.99683	0.99683	0.99683	0.97896	0.96867	0.95839
RWP-RK	9	7	4	0	0	0	0	0	0	0		0	0	0	0	0	0	0	0	0		0.99683	0.99683	0.99683	0.99683	0.99683	0.99683	0.97896	0.96867	0.95839
S1Fa-like	1	1	1	0	0	0	0	0	0	0		0	0	0	0	0	0	0	0	0		0.99683	0.99683	0.99683	0.99683	0.99683	0.99683	0.97896	0.96867	0.95839
SBP	33	24	13	0	0	0	0	0	0	0		0	0	0	0	0	0	0	0	0		0.99683	0.99683	0.99683	0.99683	0.99683	0.99683	0.97896	0.96867	0.95839
SET	59	44	28	0	0	0	0	0	0	0		0	0	0	0	0	0	0	0	0		0.99683	0.99683	0.99683	0.99683	0.99683	0.99683	0.91678	0.91452	0.95839
SRS	14	7	5	0	0	0	0	0	0	0		0	0	0	0	0	0	0	0	0		0.99683	0.99683	0.99683	0.99683	0.99683	0.99683	0.97896	0.96867	0.95839
STAT	2	2	1	0	0	0	0	0	0	0		0	0	0	0	0	0	0	0	0		0.99683	0.99683	0.99683	0.99683	0.99683	0.99683	0.97896	0.96867	0.95839
SWI/SNF-BAF60b	2	1	0	0	0	0	0	0	0	0		0	0	0	0	0	0	0	0			0.99683	0.99683	0.99683	0.99683	0.99683	0.99683	0.97896	0.96867
SWI/SNF-SWI3	29	23	16	0	0	0	0	0	0	0		0	0	0	0	0	0	0	0	0		0.99683	0.99683	0.99683	0.99683	0.99683	0.99683	0.97896	0.96867	0.95839
TAZ	9	6	4	0	0	0	0	0	0	0		0	0	0	0	0	0	0	0	0		0.99683	0.99683	0.99683	0.99683	0.99683	0.99683	0.97896	0.96867	0.95839
TCP	40	33	26	0	0	0	0	0	0	0		0	0	0	0	0	0	0	0	0		0.99683	0.99683	0.99683	0.99683	0.99683	0.99683	0.97896	0.91452	0.95839
Tify	20	17	12	0	0	0	0	0	0	0		0	0	0	0	0	0	0	0	0		0.99683	0.99683	0.99683	0.99683	0.99683	0.99683	0.97896	0.96867	0.95839
TUB	34	27	15	0	0	0	0	0	0	0		0	0	0	0	0	0	0	0	0		0.99683	0.99683	0.99683	0.99683	0.99683	0.99683	0.97896	0.96867	0.95839
ULT	2	2	1	0	0	0	0	0	0	0		0	0	0	0	0	0	0	0	0		0.99683	0.99683	0.99683	0.99683	0.99683	0.99683	0.97896	0.96867	0.95839
VOZ	6	3	2	0	0	0	0	0	0	0		0	0	0	0	0	0	0	0	0		0.99683	0.99683	0.99683	0.99683	0.99683	0.99683	0.97896	0.96867	0.95839
Whirly	3	3	3	0	0	0	0	0	0	0		0	0	0	0	0	0	0	0	0		0.99683	0.99683	0.99683	0.99683	0.99683	0.99683	0.97896	0.96867	0.95839
zn-clus	3	0	0	0	0	0	0	0	0	0		0	0	0	0	0	0	0				0.99683	0.99683	0.99683	0.99683	0.99683	0.99683	0.97896
Total	3469	2330	1418	73	27	11	15	13	17	17

## Sheet: TPM5
List of TF DEGs with TPM>5.					Transcript TPM value																Network and functional enrichment analyses using StringDB.
Unigene_id	AGI	TF-consensus	Description (blastp/x/AGI)	Gene names	D0_TPM	D3C_TPM	D3L_TPM	CV	meanTPM	DEG	DEG_all	DEG (0v3C & 0v3L)	DEG_0v3C	DEG_0v3L	DEG_3CvL	Top1%		TF	Count		TPM>5								All DEG
TR58194|c0_g1	AT3G12050	HB-HD-ZIP	Homeobox-leucine zipper protein HAT14	HAT14 At5g06710 MPH15.6	249.55	35.71	28.3	1.2	104.52	DEG	0v3L_dn	Y		0v3L_dn		D0		MYB	9		https://string-db.org/cgi/network.pl?taskId=7n16mdLc73Or								https://string-db.org/cgi/network.pl?taskId=HMeN9lLkKtBj
TR42595|c0_g1	AT2G26150	HSF	Heat shock factor protein HSF30	HSF30	195.88	31.02	13.69	1.25	80.1967	DEG	0v3L_dn	Y		0v3L_dn		D0		NAC	4
TR86572|c0_g3	AT4G27230	CCAAT/ NF-Y	Probable histone H2A.1	At1g51060 F23H24.9	240.32	0	0	1.73	80.1067	DEG	0v3C_dn;0v3L_dn	Y	0v3C_dn	0v3L_dn		D0		Alfin-like	4
TR86572|c0_g1	AT4G27230	CCAAT/ NF-Y	Probable histone H2A.1	At1g51060 F23H24.9	2.83	159.9	46.72	1.16	69.8167	DEG	0v3C_up;0v3L_up	Y	0v3C_up	0v3L_up		D3C		MYB-related	3
TR77288|c0_g1	AT4G22680	MYB	Protein ODORANT1	ODO1	2.02	158.76	21.26	1.41	60.68	DEG	0v3C_up	Y	0v3C_up			D3C		WRKY	3
TR89334|c1_g1	AT1G01060	MYB-related	Protein LHY	LHY At1g01060 T25K16.6	0.45	1.37	160.16	1.7	53.9933	DEG	0v3L_up;3CvL_up	Y		0v3L_up	3CvL_up	D3L		CCAAT/ NF-Y	3
TR89411|c2_g1		NAC	NAC transcription factor NAM-B2	NAM-B2 GPC-B2	9.51	111.87	34.58	1.03	51.9867	DEG	0v3C_up	Y	0v3C_up			D3C		GARP-G2-like	3
TR110909|c0_g2	AT2G23760	HB-BELL	BEL1-like homeodomain protein 2	BLH2 SAW1 At4g36870 AP22.90 C7A10.490	6.79	107.38	27.72	1.12	47.2967	DEG	0v3C_up	Y	0v3C_up			D3C		Others	2
TR57694|c0_g2	AT1G68200	C3H	Zinc finger CCCH domain-containing protein 15	At1g68200 T22E19.17	6.2	72.17	62.72	0.76	47.03	DEG	0v3C_up	Y	0v3C_up					PHD	2
TR87239|c0_g1	AT4G22680	MYB	Protein ODORANT1	ODO1	4.07	112.7	21.34	1.27	46.0367	DEG	0v3C_up	Y	0v3C_up			D3C		C3H	2
TR38602|c0_g1	AT3G42790	Alfin-like	PHD finger protein ALFIN-LIKE 5	AL5 At5g20510 F7C8.100	56.63	49.26	0	0.87	35.2967	DEG	0v3L_dn;3CvL_dn	Y		0v3L_dn	3CvL_dn			SOH1	2
TR30140|c0_g1	AT3G28917	zf-HD	Mini zinc finger protein 2	MIF2 At3g28917 MLD15.10	2.66	91.34	11.49	1.39	35.1633	DEG	0v3C_up	Y	0v3C_up			D3C		Pseudo ARR-B	2
TR93765|c0_g1	AT5G02810	Pseudo ARR-B	Two-component response regulator-like PRR95	PRR95 Os09g0532400 LOC_Os09g36220 OJ1254_E07.28 OsJ_30112 P0515E01.13	51.22	5.87	36.58	0.74	31.2233	DEG	0v3C_dn	Y	0v3C_dn					SNF2	2
TR47754|c3_g1	AT1G50410	SNF2	Uncharacterized ATP-dependent helicase C23E6.02	SPBC23E6.02	84.5	1	5.38	1.55	30.2933	DEG	0v3C_dn;0v3L_dn	Y	0v3C_dn	0v3L_dn		D0		HSF	2
TR104595|c0_g2	AT1G64860	Sigma70-like	RNA polymerase sigma factor sigA [Source:UniProtKB/Swiss-Prot;Acc:O24629]		27.01	59.42	0	1.03	28.81	DEG	0v3L_dn;3CvL_dn	Y		0v3L_dn	3CvL_dn			bZIP	2
TR107574|c0_g2	AT2G21320	DBP	B-box zinc finger protein 19 {ECO:0000303|PubMed:19920209}	BBX19 DBB1B STH5 At4g38960 F19H22.60	5.29	7.15	68.32	1.33	26.92	DEG	0v3L_up	Y		0v3L_up				AP2/ERF-ERF	2
TR42425|c0_g1	AT3G24500	MBF1	Multiprotein-bridging factor 1c	MBF1C At3g24500 MOB24.13	73.8	0.32	0.4	1.71	24.84	DEG	0v3C_dn;0v3L_dn	Y	0v3C_dn	0v3L_dn		D0		HB-BELL	1
TR77241|c0_g1	AT3G08500	MYB	Transcription factor MYB46	MYB46 At5g12870 T24H18.40	2.79	42.03	26.28	0.83	23.7	DEG	0v3C_up	Y	0v3C_up					TRAF	1
TR116533|c0_g1	AT1G28470	NAC	NAC domain-containing protein 8	SOG1 NAC008 At1g25580 F14G11.2 F2J7.1	4.11	59.75	6.52	1.34	23.46	DEG	0v3C_up;3CvL_dn	Y	0v3C_up		3CvL_dn			MBF1	1
TR53772|c0_g2	AT1G20696	HMG	High mobility group B protein 3	HMGB3 HMG1 HMGB2 HMGBETA2 NFD03 NFD3 At1g20696 F2D10	0	66.93	0	1.73	22.31	DEG	0v3C_up;3CvL_dn	Y	0v3C_up		3CvL_dn			bHLH	1
TR107106|c0_g1	AT1G63910	MYB	Transcription factor MYB86	MYB86 MYB4 At5g26660 F21E10.4	1.13	46.79	12.5	1.18	20.14	DEG	0v3C_up	Y	0v3C_up					zf-HD	1
TR97399|c0_g2	AT3G56230	TRAF	BTB/POZ domain-containing protein At3g56230	At3g56230 F18O21_190	0.45	44.64	14.22	1.14	19.77	DEG	0v3C_up	Y	0v3C_up					Trihelix	1
TR46301|c2_g1	AT1G01380	MYB-related	MYB-like transcription factor ETC1	ETC1 At1g01380 F6F3.18	1.04	53.66	0	1.68	18.2333	DEG	0v3C_up;3CvL_dn	Y	0v3C_up		3CvL_dn			C2C2-GATA	1
TR67895|c0_g2	AT5G06800	GARP-G2-like	Protein PHR1-LIKE 1	PHL1 At5g29000 F3F24.100	0	22.28	30.73	0.9	17.67	DEG	0v3C_up;0v3L_up	Y	0v3C_up	0v3L_up				HMG	1
TR38602|c0_g2	AT3G42790	Alfin-like	PHD finger protein ALFIN-LIKE 5	AL5 At5g20510 F7C8.100	0	0	52.85	1.73	17.6167	DEG	0v3L_up;3CvL_up	Y		0v3L_up	3CvL_up			HB-HD-ZIP	1
TR86572|c0_g2	AT4G27230	CCAAT/ NF-Y	Probable histone H2A.1	At1g51060 F23H24.9	0	0	44.92	1.73	14.9733	DEG	0v3L_up;3CvL_up	Y		0v3L_up	3CvL_up			HB-KNOX	1
TR54525|c1_g1	AT3G02940	MYB	Transcription factor MYB39	MYB39 FCA0 At4g17785 dl4925c	2.25	33.55	7.51	1.16	14.4367	DEG	0v3C_up	Y	0v3C_up					DBP	1
TR34238|c0_g1	AT1G25340	MYB	Transcription factor MYB21	MYB21 MYB3 At3g27810 MGF10.23	2.21	7.57	30.17	1.11	13.3167	DEG	0v3L_up	Y		0v3L_up				Sigma70-like	1
TR44021|c0_g1	AT4G35900	bZIP	Protein FD [Source:UniProtKB/Swiss-Prot;Acc:Q84JK2]		0.56	30.76	6.5	1.27	12.6067	DEG	0v3C_up	Y	0v3C_up					Total	59
TR112494|c0_g4		Others	Ethylene receptor	ETR1	26.32	0	10.8	1.07	12.3733	DEG	0v3C_dn	Y	0v3C_dn
TR74218|c0_g1	AT1G17950	MYB	Transcription factor MYB44	MYB44 MYBR1 At5g67300 K8K14.2	0.96	27.11	8.28	1.11	12.1167	DEG	0v3C_up	Y	0v3C_up
TR31014|c0_g1	AT1G29860	WRKY	Probable WRKY transcription factor 28	WRKY28 At4g18170 F15J5.1 T9A21.10	1.14	23.96	9.11	1.02	11.4033	DEG	0v3C_up	Y	0v3C_up
TR57405|c0_g1	AT2G26150	HSF	Heat stress transcription factor A-2	HSFA2 HSF04 At2g26150 T19L18.4	33.06	0.35	0	1.7	11.1367	DEG	0v3C_dn;0v3L_dn	Y	0v3C_dn	0v3L_dn
TR90090|c0_g3	AT5G19910	SOH1	Mediator of RNA polymerase II transcription subunit 31	MED31 MED31_1 At5g19910 F28I16.60	0	11.44	20.57	0.97	10.67	DEG	0v3C_up;0v3L_up	Y	0v3C_up	0v3L_up
TR90090|c0_g2	AT5G19910	SOH1	Mediator of RNA polymerase II transcription subunit 31	MED31 MED31_1 At5g19910 F28I16.60	16.58	15.03	0	0.87	10.5367	DEG	0v3L_dn;3CvL_dn	Y		0v3L_dn	3CvL_dn
TR46301|c2_g2	AT1G01380	MYB-related	Transcription factor CPC	CPC At2g46410 F11C10.10	9.36	0	21.71	1.05	10.3567	DEG	3CvL_up				3CvL_up
TR56603|c0_g1	AT2G46790	Pseudo ARR-B	Two-component response regulator-like APRR9	APRR9 At2g46790 F19D11.7	18.73	0.97	10.7	0.88	10.1333	DEG	0v3C_dn	Y	0v3C_dn
TR51430|c1_g2	AT5G28650	WRKY	Probable WRKY transcription factor 21	WRKY21 At2g30590 T06B20.6 T6B20.6	0	5.74	23.23	1.25	9.65667	DEG	0v3L_up	Y		0v3L_up
TR108072|c0_g2	AT2G46020	SNF2	ATP-dependent helicase BRM	BRM CHR2 At2g46020 F4I18 T3F17.33	0	28.04	0	1.73	9.34667	DEG	3CvL_dn				3CvL_dn
TR67895|c0_g3	AT5G06800	GARP-G2-like	Protein PHR1-LIKE 1	PHL1 At5g29000 F3F24.100	27.31	0	0	1.73	9.10333	DEG	0v3C_dn;0v3L_dn	Y	0v3C_dn	0v3L_dn
TR47701|c2_g1	AT5G06839	bZIP	Transcription factor HBP-1b(c38)		0.4	22.73	3.2	1.39	8.77667	DEG	0v3C_up	Y	0v3C_up
TR74135|c0_g2	AT5G20510	Alfin-like	PHD finger protein ALFIN-LIKE 5	AL5 At5g20510 F7C8.100	0	0	24.53	1.73	8.17667	DEG	0v3L_up;3CvL_up	Y		0v3L_up	3CvL_up
TR115933|c0_g1	AT3G54810	C2C2-GATA	GATA transcription factor 11	GATA11 At1g08010 T6D22.28	4.54	1.22	16.88	1.09	7.54667	DEG	3CvL_up				3CvL_up
TR80975|c0_g1	AT1G62990	HB-KNOX	Homeobox protein HD1	HD1	0.74	15.09	6.77	0.96	7.53333	DEG	0v3C_up	Y	0v3C_up
TR111462|c0_g1	AT1G66380	MYB	Transcription factor MYB82	MYB82 At5g52600 F6N7.8	4.5	15.23	2.38	0.93	7.37	DEG	3CvL_dn				3CvL_dn
TR58253|c1_g1	AT4G22140	PHD	BAH and coiled-coil domain-containing protein 1	BAHCC1 BAHD2 KIAA1447	5.72	0	14.87	1.09	6.86333	DEG	3CvL_up				3CvL_up
TR89992|c0_g1	AT5G05550	Trihelix	Trihelix transcription factor ASIL2 {ECO:0000305}	ASIL2 At3g14180 MAG2.16	0	0	20.3	1.73	6.76667	DEG	0v3L_up;3CvL_up	Y		0v3L_up	3CvL_up
TR50844|c3_g4	AT4G28530	NAC	NAC domain-containing protein 21/22	NAC021 NAC022 NAC1 At1g56010 F14J16.32 T6H22.19	0.83	16.86	2.61	1.3	6.76667	DEG	0v3C_up	Y	0v3C_up
TR50863|c0_g3	AT5G44260	C3H	Zinc finger CCCH domain-containing protein 20	At2g19810 F6F22.16	0.3	3.37	16.59	1.28	6.75333	DEG	0v3L_up	Y		0v3L_up
TR74174|c0_g1	AT3G15210	AP2/ERF-ERF	Ethylene-responsive transcription factor 4	ERF4 ERF-4 ERF078 RAP2-5 At3g15210 K7L4.1	1.89	0	17.94	1.49	6.61	DEG	3CvL_up				3CvL_up
TR74174|c0_g2	AT3G15210	AP2/ERF-ERF	Ethylene-responsive transcription factor 4	ERF4 ERF-4 ERF078 RAP2-5 At3g15210 K7L4.1	18.9	0.86	0	1.62	6.58667	DEG	0v3C_dn;0v3L_dn	Y	0v3C_dn	0v3L_dn
TR56224|c0_g1	AT5G41570	WRKY	Probable WRKY transcription factor 24	WRKY24 At5g41570 MBK23.9	0	16.6	1.59	1.51	6.06333	DEG	0v3C_up	Y	0v3C_up
TR100930|c0_g1	AT5G16770	MYB	Transcription factor MYB39	MYB39 FCA0 At4g17785 dl4925c	0	15.46	2.63	1.37	6.03	DEG	0v3C_up	Y	0v3C_up
TR112494|c0_g7		Others	Ethylene receptor	ETR1	0	0	17.73	1.73	5.91	DEG	3CvL_up				3CvL_up
TR67895|c0_g1	AT5G06800	GARP-G2-like	Protein PHR1-LIKE 1	PHL1 At5g29000 F3F24.100	0	17.25	0	1.73	5.75	DEG	0v3C_up;3CvL_dn	Y	0v3C_up		3CvL_dn
TR58253|c1_g3	AT4G22140	PHD	BAH and coiled-coil domain-containing protein 1	BAHCC1 BAHD2 KIAA1447	0	16.79	0	1.73	5.59667	DEG	0v3C_up;3CvL_dn	Y	0v3C_up		3CvL_dn
TR32784|c0_g2	AT1G26945	bHLH	Transcription factor PRE5	PRE5 BHLH164 At3g28857 MLD15.1	15.87	0	0	1.73	5.29	DEG	0v3C_dn;0v3L_dn	Y	0v3C_dn	0v3L_dn
TR68228|c0_g2	AT5G22290	NAC	Protein NTM1-like 8 {ECO:0000303|PubMed:19704545}	NTL8 At2g27300 F12K2.12	0.74	0.71	14.25	1.49	5.23333	DEG	0v3L_up;3CvL_up	Y		0v3L_up	3CvL_up
TR74135|c0_g1	AT5G20510	Alfin-like	PHD finger protein ALFIN-LIKE 5	AL5 At5g20510 F7C8.100	0	15.41	0	1.73	5.13667	DEG	3CvL_dn				3CvL_dn

## Sheet: TFenrichment
Fisher's exact test using Perseus.
DEG	TF	Total size	Selection size	Category size	Intersection size	Enrichment factor	P value	Benj. Hoch. FDR
		Total number of items used as a basis for the enrichment test.	Number of items in the selection.	Number of items in the current category.	Intersection: Number of items that are in the current category as well as in the selection.	Enrichment factor = ((Intersection size)*(Total size))/((Selection size)*(Category size)); Values < 1 indicate depletion.	P value resulting from the Fisher exact test.	Benjamini Hochberg false discovery rate.
0v3C_dn	Alfin-like	3469	11	31	0	0	0.90585	0.99683
0v3C_dn	AP2/ERF-AP2	3469	11	29	0	0	0.91167	0.99683
0v3C_dn	AP2/ERF-ERF	3469	11	120	1	2.628	0.26824	0.99683
0v3C_dn	AP2/ERF-RAV	3469	11	10	0	0	0.9687	0.99683
0v3C_dn	ARID	3469	11	14	0	0	0.95643	0.99683
0v3C_dn	AUX/IAA	3469	11	75	0	0	0.78601	0.99683
0v3C_dn	B3	3469	11	19	0	0	0.94129	0.99683
0v3C_dn	B3-ARF	3469	11	102	0	0	0.71981	0.99683
0v3C_dn	BBR-BPC	3469	11	18	0	0	0.9443	0.99683
0v3C_dn	BES1	3469	11	15	0	0	0.95339	0.99683
0v3C_dn	bHLH	3469	11	169	1	1.8661	0.32594	0.99683
0v3C_dn	BSD	3469	11	8	0	0	0.97489	0.99683
0v3C_dn	bZIP	3469	11	111	0	0	0.6989	0.99683
0v3C_dn	C2C2-CO-like	3469	11	9	0	0	0.97179	0.99683
0v3C_dn	C2C2-Dof	3469	11	67	0	0	0.80667	0.99683
0v3C_dn	C2C2-GATA	3469	11	41	0	0	0.87724	0.99683
0v3C_dn	C2C2-LSD	3469	11	11	0	0	0.96562	0.99683
0v3C_dn	C2C2-YABBY	3469	11	19	0	0	0.94129	0.99683
0v3C_dn	C2H2	3469	11	150	0	0	0.6145	0.99683
0v3C_dn	C3H	3469	11	149	0	0	0.61654	0.99683
0v3C_dn	CAMTA	3469	11	8	0	0	0.97489	0.99683
0v3C_dn	CCAAT/ NF-Y	3469	11	66	1	4.7782	0.17316	0.99683
0v3C_dn	Coactivator p15	3469	11	5	0	0	0.98424	0.99683
0v3C_dn	CPP	3469	11	9	0	0	0.97179	0.99683
0v3C_dn	CSD	3469	11	7	0	0	0.97799	0.99683
0v3C_dn	DBP	3469	11	19	0	0	0.94129	0.99683
0v3C_dn	DDT	3469	11	12	0	0	0.96255	0.99683
0v3C_dn	E2F-DP	3469	11	10	0	0	0.9687	0.99683
0v3C_dn	EIL	3469	11	13	0	0	0.95948	0.99683
0v3C_dn	FAR1	3469	11	39	0	0	0.8829	0.99683
0v3C_dn	FHA	3469	11	14	0	0	0.95643	0.99683
0v3C_dn	GARP-ARR-B	3469	11	24	0	0	0.92637	0.99683
0v3C_dn	GARP-G2-like	3469	11	80	1	3.942	0.20141	0.99683
0v3C_dn	GeBP	3469	11	11	0	0	0.96562	0.99683
0v3C_dn	GNAT	3469	11	45	0	0	0.86603	0.99683
0v3C_dn	GRAS	3469	11	59	0	0	0.82781	0.99683
0v3C_dn	GRF	3469	11	30	0	0	0.90875	0.99683
0v3C_dn	HB-BELL	3469	11	43	0	0	0.87162	0.99683
0v3C_dn	HB-HD-ZIP	3469	11	133	0	0	0.65008	0.99683
0v3C_dn	HB-KNOX	3469	11	27	0	0	0.91753	0.99683
0v3C_dn	HB-other	3469	11	27	0	0	0.91753	0.99683
0v3C_dn	HB-PHD	3469	11	2	0	0	0.99367	0.99683
0v3C_dn	HB-WOX	3469	11	9	0	0	0.97179	0.99683
0v3C_dn	HMG	3469	11	41	0	0	0.87724	0.99683
0v3C_dn	HRT	3469	11	1	0	0	0.99683	0.99683
0v3C_dn	HSF	3469	11	37	1	8.5233	0.10568	0.99683
0v3C_dn	IWS1	3469	11	21	0	0	0.9353	0.99683
0v3C_dn	Jumonji	3469	11	29	0	0	0.91167	0.99683
0v3C_dn	LIM	3469	11	14	0	0	0.95643	0.99683
0v3C_dn	LOB	3469	11	34	0	0	0.89718	0.99683
0v3C_dn	LUG	3469	11	17	0	0	0.94732	0.99683
0v3C_dn	MADS-MIKC	3469	11	43	0	0	0.87162	0.99683
0v3C_dn	MADS-M-type	3469	11	14	0	0	0.95643	0.99683
0v3C_dn	MBF1	3469	11	4	1	78.841	0.012574	0.80998
0v3C_dn	MED6	3469	11	1	0	0	0.99683	0.99683
0v3C_dn	MED7	3469	11	3	0	0	0.99051	0.99683
0v3C_dn	mTERF	3469	11	29	0	0	0.91167	0.99683
0v3C_dn	MYB	3469	11	217	0	0	0.49085	0.99683
0v3C_dn	MYB-related	3469	11	108	0	0	0.7058	0.99683
0v3C_dn	NAC	3469	11	151	0	0	0.61246	0.99683
0v3C_dn	NF-X1	3469	11	2	0	0	0.99367	0.99683
0v3C_dn	OFP	3469	11	21	0	0	0.9353	0.99683
0v3C_dn	Others	3469	11	98	1	3.218	0.23391	0.99683
0v3C_dn	PHD	3469	11	85	1	3.7102	0.21085	0.99683
0v3C_dn	PLATZ	3469	11	22	0	0	0.93232	0.99683
0v3C_dn	Pseudo ARR-B	3469	11	15	2	42.048	0.00092811	0.25337
0v3C_dn	RB	3469	11	2	0	0	0.99367	0.99683
0v3C_dn	Rcd1-like	3469	11	4	0	0	0.98737	0.99683
0v3C_dn	RWP-RK	3469	11	9	0	0	0.97179	0.99683
0v3C_dn	S1Fa-like	3469	11	1	0	0	0.99683	0.99683
0v3C_dn	SBP	3469	11	33	0	0	0.90006	0.99683
0v3C_dn	SET	3469	11	59	0	0	0.82781	0.99683
0v3C_dn	Sigma70-like	3469	11	8	0	0	0.97489	0.99683
0v3C_dn	SNF2	3469	11	54	1	5.8401	0.14676	0.99683
0v3C_dn	SOH1	3469	11	4	0	0	0.98737	0.99683
0v3C_dn	SRS	3469	11	14	0	0	0.95643	0.99683
0v3C_dn	STAT	3469	11	2	0	0	0.99367	0.99683
0v3C_dn	SWI/SNF-BAF60b	3469	11	2	0	0	0.99367	0.99683
0v3C_dn	SWI/SNF-SWI3	3469	11	29	0	0	0.91167	0.99683
0v3C_dn	TAZ	3469	11	9	0	0	0.97179	0.99683
0v3C_dn	TCP	3469	11	40	0	0	0.88006	0.99683
0v3C_dn	Tify	3469	11	20	0	0	0.93829	0.99683
0v3C_dn	TRAF	3469	11	54	0	0	0.84128	0.99683
0v3C_dn	Trihelix	3469	11	60	0	0	0.82514	0.99683
0v3C_dn	TUB	3469	11	34	0	0	0.89718	0.99683
0v3C_dn	ULT	3469	11	2	0	0	0.99367	0.99683
0v3C_dn	VOZ	3469	11	6	0	0	0.98111	0.99683
0v3C_dn	Whirly	3469	11	3	0	0	0.99051	0.99683
0v3C_dn	WRKY	3469	11	132	0	0	0.65223	0.99683
0v3C_dn	zf-HD	3469	11	19	0	0	0.94129	0.99683
0v3C_dn	zn-clus	3469	11	3	0	0	0.99051	0.99683
0v3C_up	Alfin-like	3469	27	31	0	0	0.78405	0.99683
0v3C_up	AP2/ERF-AP2	3469	27	29	0	0	0.79651	0.99683
0v3C_up	AP2/ERF-ERF	3469	27	120	0	0	0.38513	0.99683
0v3C_up	AP2/ERF-RAV	3469	27	10	0	0	0.92474	0.99683
0v3C_up	ARID	3469	27	14	0	0	0.89619	0.99683
0v3C_up	AUX/IAA	3469	27	75	0	0	0.553	0.99683
0v3C_up	B3	3469	27	19	0	0	0.8617	0.99683
0v3C_up	B3-ARF	3469	27	102	0	0	0.44536	0.99683
0v3C_up	BBR-BPC	3469	27	18	0	0	0.8685	0.99683
0v3C_up	BES1	3469	27	15	0	0	0.88919	0.99683
0v3C_up	bHLH	3469	27	169	0	0	0.25828	0.99683
0v3C_up	BSD	3469	27	8	0	0	0.93934	0.99683
0v3C_up	bZIP	3469	27	111	2	2.315	0.15984	0.99683
0v3C_up	C2C2-CO-like	3469	27	9	0	0	0.93202	0.99683
0v3C_up	C2C2-Dof	3469	27	67	0	0	0.58944	0.99683
0v3C_up	C2C2-GATA	3469	27	41	0	0	0.72453	0.99683
0v3C_up	C2C2-LSD	3469	27	11	0	0	0.91753	0.99683
0v3C_up	C2C2-YABBY	3469	27	19	0	0	0.8617	0.99683
0v3C_up	C2H2	3469	27	150	0	0	0.30178	0.99683
0v3C_up	C3H	3469	27	149	1	0.86229	0.37158	0.99683
0v3C_up	CAMTA	3469	27	8	0	0	0.93934	0.99683
0v3C_up	CCAAT/ NF-Y	3469	27	66	1	1.9467	0.31353	0.99683
0v3C_up	Coactivator p15	3469	27	5	0	0	0.96166	0.99683
0v3C_up	CPP	3469	27	9	0	0	0.93202	0.99683
0v3C_up	CSD	3469	27	7	0	0	0.94673	0.99683
0v3C_up	DBP	3469	27	19	0	0	0.8617	0.99683
0v3C_up	DDT	3469	27	12	0	0	0.91036	0.99683
0v3C_up	E2F-DP	3469	27	10	0	0	0.92474	0.99683
0v3C_up	EIL	3469	27	13	0	0	0.90325	0.99683
0v3C_up	FAR1	3469	27	39	0	0	0.73608	0.99683
0v3C_up	FHA	3469	27	14	0	0	0.89619	0.99683
0v3C_up	GARP-ARR-B	3469	27	24	0	0	0.82849	0.99683
0v3C_up	GARP-G2-like	3469	27	80	2	3.212	0.10419	0.99683
0v3C_up	GeBP	3469	27	11	0	0	0.91753	0.99683
0v3C_up	GNAT	3469	27	45	0	0	0.70196	0.99683
0v3C_up	GRAS	3469	27	59	0	0	0.62819	0.99683
0v3C_up	GRF	3469	27	30	0	0	0.79026	0.99683
0v3C_up	HB-BELL	3469	27	43	1	2.9879	0.24352	0.99683
0v3C_up	HB-HD-ZIP	3469	27	133	0	0	0.3466	0.99683
0v3C_up	HB-KNOX	3469	27	27	1	4.7586	0.17268	0.99683
0v3C_up	HB-other	3469	27	27	0	0	0.80915	0.99683
0v3C_up	HB-PHD	3469	27	2	0	0	0.98449	0.99683
0v3C_up	HB-WOX	3469	27	9	0	0	0.93202	0.99683
0v3C_up	HMG	3469	27	41	1	3.1337	0.23576	0.99683
0v3C_up	HRT	3469	27	1	0	0	0.99222	0.99683
0v3C_up	HSF	3469	27	37	0	0	0.7478	0.99683
0v3C_up	IWS1	3469	27	21	0	0	0.84826	0.99683
0v3C_up	Jumonji	3469	27	29	0	0	0.79651	0.99683
0v3C_up	LIM	3469	27	14	0	0	0.89619	0.99683
0v3C_up	LOB	3469	27	34	0	0	0.76572	0.99683
0v3C_up	LUG	3469	27	17	0	0	0.87534	0.99683
0v3C_up	MADS-MIKC	3469	27	43	0	0	0.71316	0.99683
0v3C_up	MADS-M-type	3469	27	14	0	0	0.89619	0.99683
0v3C_up	MBF1	3469	27	4	0	0	0.96922	0.99683
0v3C_up	MED6	3469	27	1	0	0	0.99222	0.99683
0v3C_up	MED7	3469	27	3	0	0	0.97682	0.99683
0v3C_up	mTERF	3469	27	29	0	0	0.79651	0.99683
0v3C_up	MYB	3469	27	217	7	4.1446	0.0008656	0.25337
0v3C_up	MYB-related	3469	27	108	1	1.1896	0.37103	0.99683
0v3C_up	NAC	3469	27	151	3	2.5526	0.082745	0.99683
0v3C_up	NF-X1	3469	27	2	0	0	0.98449	0.99683
0v3C_up	OFP	3469	27	21	0	0	0.84826	0.99683
0v3C_up	Others	3469	27	98	0	0	0.45992	0.99683
0v3C_up	PHD	3469	27	85	2	3.0231	0.11342	0.99683
0v3C_up	PLATZ	3469	27	22	0	0	0.84162	0.99683
0v3C_up	Pseudo ARR-B	3469	27	15	0	0	0.88919	0.99683
0v3C_up	RB	3469	27	2	0	0	0.98449	0.99683
0v3C_up	Rcd1-like	3469	27	4	0	0	0.96922	0.99683
0v3C_up	RWP-RK	3469	27	9	0	0	0.93202	0.99683
0v3C_up	S1Fa-like	3469	27	1	0	0	0.99222	0.99683
0v3C_up	SBP	3469	27	33	0	0	0.77178	0.99683
0v3C_up	SET	3469	27	59	0	0	0.62819	0.99683
0v3C_up	Sigma70-like	3469	27	8	0	0	0.93934	0.99683
0v3C_up	SNF2	3469	27	54	0	0	0.65363	0.99683
0v3C_up	SOH1	3469	27	4	1	32.12	0.030438	0.99683
0v3C_up	SRS	3469	27	14	0	0	0.89619	0.99683
0v3C_up	STAT	3469	27	2	0	0	0.98449	0.99683
0v3C_up	SWI/SNF-BAF60b	3469	27	2	0	0	0.98449	0.99683
0v3C_up	SWI/SNF-SWI3	3469	27	29	0	0	0.79651	0.99683
0v3C_up	TAZ	3469	27	9	0	0	0.93202	0.99683
0v3C_up	TCP	3469	27	40	0	0	0.73028	0.99683
0v3C_up	Tify	3469	27	20	0	0	0.85496	0.99683
0v3C_up	TRAF	3469	27	54	1	2.3793	0.2812	0.99683
0v3C_up	Trihelix	3469	27	60	0	0	0.62321	0.99683
0v3C_up	TUB	3469	27	34	0	0	0.76572	0.99683
0v3C_up	ULT	3469	27	2	0	0	0.98449	0.99683
0v3C_up	VOZ	3469	27	6	0	0	0.95417	0.99683
0v3C_up	Whirly	3469	27	3	0	0	0.97682	0.99683
0v3C_up	WRKY	3469	27	132	2	1.9467	0.1934	0.99683
0v3C_up	zf-HD	3469	27	19	1	6.7622	0.1291	0.99683
0v3C_up	zn-clus	3469	27	3	0	0	0.97682	0.99683
0v3L_dn	Alfin-like	3469	13	31	1	8.6079	0.10465	0.99683
0v3L_dn	AP2/ERF-AP2	3469	13	29	0	0	0.89644	0.99683
0v3L_dn	AP2/ERF-ERF	3469	13	120	1	2.2237	0.29557	0.99683
0v3L_dn	AP2/ERF-RAV	3469	13	10	0	0	0.9631	0.99683
0v3L_dn	ARID	3469	13	14	0	0	0.9487	0.99683
0v3L_dn	AUX/IAA	3469	13	75	0	0	0.75228	0.99683
0v3L_dn	B3	3469	13	19	0	0	0.93098	0.99683
0v3L_dn	B3-ARF	3469	13	102	0	0	0.67797	0.99683
0v3L_dn	BBR-BPC	3469	13	18	0	0	0.9345	0.99683
0v3L_dn	BES1	3469	13	15	0	0	0.94513	0.99683
0v3L_dn	bHLH	3469	13	169	1	1.579	0.34868	0.99683
0v3L_dn	BSD	3469	13	8	0	0	0.97038	0.99683
0v3L_dn	bZIP	3469	13	111	0	0	0.65474	0.99683
0v3L_dn	C2C2-CO-like	3469	13	9	0	0	0.96674	0.99683
0v3L_dn	C2C2-Dof	3469	13	67	0	0	0.77571	0.99683
0v3L_dn	C2C2-GATA	3469	13	41	0	0	0.85656	0.99683
0v3L_dn	C2C2-LSD	3469	13	11	0	0	0.95948	0.99683
0v3L_dn	C2C2-YABBY	3469	13	19	0	0	0.93098	0.99683
0v3L_dn	C2H2	3469	13	150	0	0	0.56234	0.99683
0v3L_dn	C3H	3469	13	149	0	0	0.56455	0.99683
0v3L_dn	CAMTA	3469	13	8	0	0	0.97038	0.99683
0v3L_dn	CCAAT/ NF-Y	3469	13	66	1	4.0431	0.19702	0.99683
0v3L_dn	Coactivator p15	3469	13	5	0	0	0.98139	0.99683
0v3L_dn	CPP	3469	13	9	0	0	0.96674	0.99683
0v3L_dn	CSD	3469	13	7	0	0	0.97404	0.99683
0v3L_dn	DBP	3469	13	19	0	0	0.93098	0.99683
0v3L_dn	DDT	3469	13	12	0	0	0.95588	0.99683
0v3L_dn	E2F-DP	3469	13	10	0	0	0.9631	0.99683
0v3L_dn	EIL	3469	13	13	0	0	0.95228	0.99683
0v3L_dn	FAR1	3469	13	39	0	0	0.86309	0.99683
0v3L_dn	FHA	3469	13	14	0	0	0.9487	0.99683
0v3L_dn	GARP-ARR-B	3469	13	24	0	0	0.91356	0.99683
0v3L_dn	GARP-G2-like	3469	13	80	1	3.3356	0.22727	0.99683
0v3L_dn	GeBP	3469	13	11	0	0	0.95948	0.99683
0v3L_dn	GNAT	3469	13	45	0	0	0.84363	0.99683
0v3L_dn	GRAS	3469	13	59	0	0	0.7998	0.99683
0v3L_dn	GRF	3469	13	30	0	0	0.89305	0.99683
0v3L_dn	HB-BELL	3469	13	43	0	0	0.85007	0.99683
0v3L_dn	HB-HD-ZIP	3469	13	133	1	2.0064	0.31263	0.99683
0v3L_dn	HB-KNOX	3469	13	27	0	0	0.90325	0.99683
0v3L_dn	HB-other	3469	13	27	0	0	0.90325	0.99683
0v3L_dn	HB-PHD	3469	13	2	0	0	0.99252	0.99683
0v3L_dn	HB-WOX	3469	13	9	0	0	0.96674	0.99683
0v3L_dn	HMG	3469	13	41	0	0	0.85656	0.99683
0v3L_dn	HRT	3469	13	1	0	0	0.99625	0.99683
0v3L_dn	HSF	3469	13	37	2	14.424	0.0077228	0.72277
0v3L_dn	IWS1	3469	13	21	0	0	0.92397	0.99683
0v3L_dn	Jumonji	3469	13	29	0	0	0.89644	0.99683
0v3L_dn	LIM	3469	13	14	0	0	0.9487	0.99683
0v3L_dn	LOB	3469	13	34	0	0	0.87962	0.99683
0v3L_dn	LUG	3469	13	17	0	0	0.93803	0.99683
0v3L_dn	MADS-MIKC	3469	13	43	0	0	0.85007	0.99683
0v3L_dn	MADS-M-type	3469	13	14	0	0	0.9487	0.99683
0v3L_dn	MBF1	3469	13	4	1	66.712	0.014835	0.80998
0v3L_dn	MED6	3469	13	1	0	0	0.99625	0.99683
0v3L_dn	MED7	3469	13	3	0	0	0.9888	0.99683
0v3L_dn	mTERF	3469	13	29	0	0	0.89644	0.99683
0v3L_dn	MYB	3469	13	217	0	0	0.43117	0.99683
0v3L_dn	MYB-related	3469	13	108	0	0	0.6624	0.99683
0v3L_dn	NAC	3469	13	151	0	0	0.56013	0.99683
0v3L_dn	NF-X1	3469	13	2	0	0	0.99252	0.99683
0v3L_dn	OFP	3469	13	21	0	0	0.92397	0.99683
0v3L_dn	Others	3469	13	98	0	0	0.68853	0.99683
0v3L_dn	PHD	3469	13	85	1	3.1394	0.23723	0.99683
0v3L_dn	PLATZ	3469	13	22	0	0	0.92049	0.99683
0v3L_dn	Pseudo ARR-B	3469	13	15	0	0	0.94513	0.99683
0v3L_dn	RB	3469	13	2	0	0	0.99252	0.99683
0v3L_dn	Rcd1-like	3469	13	4	0	0	0.98509	0.99683
0v3L_dn	RWP-RK	3469	13	9	0	0	0.96674	0.99683
0v3L_dn	S1Fa-like	3469	13	1	0	0	0.99625	0.99683
0v3L_dn	SBP	3469	13	33	0	0	0.88296	0.99683
0v3L_dn	SET	3469	13	59	0	0	0.7998	0.99683
0v3L_dn	Sigma70-like	3469	13	8	1	33.356	0.029261	0.99683
0v3L_dn	SNF2	3469	13	54	1	4.9416	0.16817	0.99683
0v3L_dn	SOH1	3469	13	4	1	66.712	0.014835	0.80998
0v3L_dn	SRS	3469	13	14	0	0	0.9487	0.99683
0v3L_dn	STAT	3469	13	2	0	0	0.99252	0.99683
0v3L_dn	SWI/SNF-BAF60b	3469	13	2	0	0	0.99252	0.99683
0v3L_dn	SWI/SNF-SWI3	3469	13	29	0	0	0.89644	0.99683
0v3L_dn	TAZ	3469	13	9	0	0	0.96674	0.99683
0v3L_dn	TCP	3469	13	40	0	0	0.85982	0.99683
0v3L_dn	Tify	3469	13	20	0	0	0.92747	0.99683
0v3L_dn	TRAF	3469	13	54	0	0	0.81521	0.99683
0v3L_dn	Trihelix	3469	13	60	0	0	0.79675	0.99683
0v3L_dn	TUB	3469	13	34	0	0	0.87962	0.99683
0v3L_dn	ULT	3469	13	2	0	0	0.99252	0.99683
0v3L_dn	VOZ	3469	13	6	0	0	0.97771	0.99683
0v3L_dn	Whirly	3469	13	3	0	0	0.9888	0.99683
0v3L_dn	WRKY	3469	13	132	0	0	0.60338	0.99683
0v3L_dn	zf-HD	3469	13	19	0	0	0.93098	0.99683
0v3L_dn	zn-clus	3469	13	3	0	0	0.9888	0.99683
0v3L_up	Alfin-like	3469	15	31	2	14.92	0.0072758	0.72277
0v3L_up	AP2/ERF-AP2	3469	15	29	0	0	0.88146	0.99683
0v3L_up	AP2/ERF-ERF	3469	15	120	0	0	0.5891	0.99683
0v3L_up	AP2/ERF-RAV	3469	15	10	0	0	0.95754	0.99683
0v3L_up	ARID	3469	15	14	0	0	0.94103	0.99683
0v3L_up	AUX/IAA	3469	15	75	0	0	0.71998	0.99683
0v3L_up	B3	3469	15	19	0	0	0.92077	0.99683
0v3L_up	B3-ARF	3469	15	102	0	0	0.63853	0.99683
0v3L_up	BBR-BPC	3469	15	18	0	0	0.92479	0.99683
0v3L_up	BES1	3469	15	15	0	0	0.93694	0.99683
0v3L_up	bHLH	3469	15	169	1	1.3684	0.36415	0.99683
0v3L_up	BSD	3469	15	8	0	0	0.96589	0.99683
0v3L_up	bZIP	3469	15	111	0	0	0.61335	0.99683
0v3L_up	C2C2-CO-like	3469	15	9	0	0	0.96171	0.99683
0v3L_up	C2C2-Dof	3469	15	67	0	0	0.74592	0.99683
0v3L_up	C2C2-GATA	3469	15	41	0	0	0.83635	0.99683
0v3L_up	C2C2-LSD	3469	15	11	0	0	0.95339	0.99683
0v3L_up	C2C2-YABBY	3469	15	19	0	0	0.92077	0.99683
0v3L_up	C2H2	3469	15	150	0	0	0.51457	0.99683
0v3L_up	C3H	3469	15	149	1	1.5521	0.34945	0.99683
0v3L_up	CAMTA	3469	15	8	0	0	0.96589	0.99683
0v3L_up	CCAAT/ NF-Y	3469	15	66	2	7.0081	0.029375	0.99683
0v3L_up	Coactivator p15	3469	15	5	0	0	0.97855	0.99683
0v3L_up	CPP	3469	15	9	0	0	0.96171	0.99683
0v3L_up	CSD	3469	15	7	0	0	0.9701	0.99683
0v3L_up	DBP	3469	15	19	1	12.172	0.076373	0.99683
0v3L_up	DDT	3469	15	12	0	0	0.94925	0.99683
0v3L_up	E2F-DP	3469	15	10	0	0	0.95754	0.99683
0v3L_up	EIL	3469	15	13	0	0	0.94513	0.99683
0v3L_up	FAR1	3469	15	39	0	0	0.84372	0.99683
0v3L_up	FHA	3469	15	14	0	0	0.94103	0.99683
0v3L_up	GARP-ARR-B	3469	15	24	0	0	0.90091	0.99683
0v3L_up	GARP-G2-like	3469	15	80	1	2.8908	0.25038	0.99683
0v3L_up	GeBP	3469	15	11	0	0	0.95339	0.99683
0v3L_up	GNAT	3469	15	45	0	0	0.8218	0.99683
0v3L_up	GRAS	3469	15	59	0	0	0.77272	0.99683
0v3L_up	GRF	3469	15	30	0	0	0.87761	0.99683
0v3L_up	HB-BELL	3469	15	43	0	0	0.82905	0.99683
0v3L_up	HB-HD-ZIP	3469	15	133	0	0	0.55565	0.99683
0v3L_up	HB-KNOX	3469	15	27	0	0	0.88919	0.99683
0v3L_up	HB-other	3469	15	27	0	0	0.88919	0.99683
0v3L_up	HB-PHD	3469	15	2	0	0	0.99137	0.99683
0v3L_up	HB-WOX	3469	15	9	0	0	0.96171	0.99683
0v3L_up	HMG	3469	15	41	0	0	0.83635	0.99683
0v3L_up	HRT	3469	15	1	0	0	0.99568	0.99683
0v3L_up	HSF	3469	15	37	0	0	0.85114	0.99683
0v3L_up	IWS1	3469	15	21	0	0	0.91278	0.99683
0v3L_up	Jumonji	3469	15	29	0	0	0.88146	0.99683
0v3L_up	LIM	3469	15	14	0	0	0.94103	0.99683
0v3L_up	LOB	3469	15	34	0	0	0.86239	0.99683
0v3L_up	LUG	3469	15	17	0	0	0.92882	0.99683
0v3L_up	MADS-MIKC	3469	15	43	0	0	0.82905	0.99683
0v3L_up	MADS-M-type	3469	15	14	0	0	0.94103	0.99683
0v3L_up	MBF1	3469	15	4	0	0	0.98281	0.99683
0v3L_up	MED6	3469	15	1	0	0	0.99568	0.99683
0v3L_up	MED7	3469	15	3	0	0	0.98708	0.99683
0v3L_up	mTERF	3469	15	29	0	0	0.88146	0.99683
0v3L_up	MYB	3469	15	217	1	1.0657	0.3807	0.99683
0v3L_up	MYB-related	3469	15	108	1	2.1414	0.30088	0.99683
0v3L_up	NAC	3469	15	151	1	1.5316	0.35116	0.99683
0v3L_up	NF-X1	3469	15	2	0	0	0.99137	0.99683
0v3L_up	OFP	3469	15	21	0	0	0.91278	0.99683
0v3L_up	Others	3469	15	98	0	0	0.65003	0.99683
0v3L_up	PHD	3469	15	85	1	2.7208	0.26058	0.99683
0v3L_up	PLATZ	3469	15	22	0	0	0.9088	0.99683
0v3L_up	Pseudo ARR-B	3469	15	15	0	0	0.93694	0.99683
0v3L_up	RB	3469	15	2	0	0	0.99137	0.99683
0v3L_up	Rcd1-like	3469	15	4	0	0	0.98281	0.99683
0v3L_up	RWP-RK	3469	15	9	0	0	0.96171	0.99683
0v3L_up	S1Fa-like	3469	15	1	0	0	0.99568	0.99683
0v3L_up	SBP	3469	15	33	0	0	0.86618	0.99683
0v3L_up	SET	3469	15	59	0	0	0.77272	0.99683
0v3L_up	Sigma70-like	3469	15	8	0	0	0.96589	0.99683
0v3L_up	SNF2	3469	15	54	0	0	0.78993	0.99683
0v3L_up	SOH1	3469	15	4	1	57.817	0.017087	0.84815
0v3L_up	SRS	3469	15	14	0	0	0.94103	0.99683
0v3L_up	STAT	3469	15	2	0	0	0.99137	0.99683
0v3L_up	SWI/SNF-BAF60b	3469	15	2	0	0	0.99137	0.99683
0v3L_up	SWI/SNF-SWI3	3469	15	29	0	0	0.88146	0.99683
0v3L_up	TAZ	3469	15	9	0	0	0.96171	0.99683
0v3L_up	TCP	3469	15	40	0	0	0.84003	0.99683
0v3L_up	Tify	3469	15	20	0	0	0.91676	0.99683
0v3L_up	TRAF	3469	15	54	0	0	0.78993	0.99683
0v3L_up	Trihelix	3469	15	60	1	3.8544	0.20394	0.99683
0v3L_up	TUB	3469	15	34	0	0	0.86239	0.99683
0v3L_up	ULT	3469	15	2	0	0	0.99137	0.99683
0v3L_up	VOZ	3469	15	6	0	0	0.97432	0.99683
0v3L_up	Whirly	3469	15	3	0	0	0.98708	0.99683
0v3L_up	WRKY	3469	15	132	1	1.752	0.33258	0.99683
0v3L_up	zf-HD	3469	15	19	0	0	0.92077	0.99683
0v3L_up	zn-clus	3469	15	3	0	0	0.98708	0.99683
3CvL_dn	Alfin-like	3469	17	31	2	13.165	0.0092663	0.72277
3CvL_dn	AP2/ERF-AP2	3469	17	29	0	0	0.86672	0.99683
3CvL_dn	AP2/ERF-ERF	3469	17	120	0	0	0.54887	0.99683
3CvL_dn	AP2/ERF-RAV	3469	17	10	0	0	0.952	0.99683
3CvL_dn	ARID	3469	17	14	0	0	0.93341	0.99683
3CvL_dn	AUX/IAA	3469	17	75	0	0	0.68905	0.99683
3CvL_dn	B3	3469	17	19	0	0	0.91066	0.99683
3CvL_dn	B3-ARF	3469	17	102	0	0	0.60137	0.99683
3CvL_dn	BBR-BPC	3469	17	18	0	0	0.91517	0.99683
3CvL_dn	BES1	3469	17	15	0	0	0.92882	0.99683
3CvL_dn	bHLH	3469	17	169	0	0	0.42696	0.99683
3CvL_dn	BSD	3469	17	8	0	0	0.96142	0.99683
3CvL_dn	bZIP	3469	17	111	0	0	0.57456	0.99683
3CvL_dn	C2C2-CO-like	3469	17	9	0	0	0.9567	0.99683
3CvL_dn	C2C2-Dof	3469	17	67	0	0	0.71726	0.99683
3CvL_dn	C2C2-GATA	3469	17	41	0	0	0.81661	0.99683
3CvL_dn	C2C2-LSD	3469	17	11	0	0	0.94732	0.99683
3CvL_dn	C2C2-YABBY	3469	17	19	0	0	0.91066	0.99683
3CvL_dn	C2H2	3469	17	150	0	0	0.47085	0.99683
3CvL_dn	C3H	3469	17	149	0	0	0.47327	0.99683
3CvL_dn	CAMTA	3469	17	8	0	0	0.96142	0.99683
3CvL_dn	CCAAT/ NF-Y	3469	17	66	0	0	0.72086	0.99683
3CvL_dn	Coactivator p15	3469	17	5	0	0	0.97572	0.99683
3CvL_dn	CPP	3469	17	9	0	0	0.9567	0.99683
3CvL_dn	CSD	3469	17	7	0	0	0.96617	0.99683
3CvL_dn	DBP	3469	17	19	0	0	0.91066	0.99683
3CvL_dn	DDT	3469	17	12	0	0	0.94266	0.99683
3CvL_dn	E2F-DP	3469	17	10	0	0	0.952	0.99683
3CvL_dn	EIL	3469	17	13	0	0	0.93803	0.99683
3CvL_dn	FAR1	3469	17	39	0	0	0.82477	0.99683
3CvL_dn	FHA	3469	17	14	0	0	0.93341	0.99683
3CvL_dn	GARP-ARR-B	3469	17	24	0	0	0.88843	0.99683
3CvL_dn	GARP-G2-like	3469	17	80	1	2.5507	0.27093	0.99683
3CvL_dn	GeBP	3469	17	11	0	0	0.94732	0.99683
3CvL_dn	GNAT	3469	17	45	0	0	0.80053	0.99683
3CvL_dn	GRAS	3469	17	59	0	0	0.74654	0.99683
3CvL_dn	GRF	3469	17	30	0	0	0.86243	0.99683
3CvL_dn	HB-BELL	3469	17	43	0	0	0.80853	0.99683
3CvL_dn	HB-HD-ZIP	3469	17	133	1	1.5343	0.34983	0.99683
3CvL_dn	HB-KNOX	3469	17	27	0	0	0.87534	0.99683
3CvL_dn	HB-other	3469	17	27	0	0	0.87534	0.99683
3CvL_dn	HB-PHD	3469	17	2	0	0	0.99022	0.99683
3CvL_dn	HB-WOX	3469	17	9	0	0	0.9567	0.99683
3CvL_dn	HMG	3469	17	41	1	4.977	0.16682	0.99683
3CvL_dn	HRT	3469	17	1	0	0	0.9951	0.99683
3CvL_dn	HSF	3469	17	37	0	0	0.833	0.99683
3CvL_dn	IWS1	3469	17	21	0	0	0.90171	0.99683
3CvL_dn	Jumonji	3469	17	29	0	0	0.86672	0.99683
3CvL_dn	LIM	3469	17	14	0	0	0.93341	0.99683
3CvL_dn	LOB	3469	17	34	0	0	0.8455	0.99683
3CvL_dn	LUG	3469	17	17	0	0	0.9197	0.99683
3CvL_dn	MADS-MIKC	3469	17	43	0	0	0.80853	0.99683
3CvL_dn	MADS-M-type	3469	17	14	0	0	0.93341	0.99683
3CvL_dn	MBF1	3469	17	4	0	0	0.98053	0.99683
3CvL_dn	MED6	3469	17	1	0	0	0.9951	0.99683
3CvL_dn	MED7	3469	17	3	0	0	0.98537	0.99683
3CvL_dn	mTERF	3469	17	29	0	0	0.86672	0.99683
3CvL_dn	MYB	3469	17	217	2	1.8807	0.20242	0.99683
3CvL_dn	MYB-related	3469	17	108	1	1.8894	0.3202	0.99683
3CvL_dn	NAC	3469	17	151	1	1.3514	0.36416	0.99683
3CvL_dn	NF-X1	3469	17	2	0	0	0.99022	0.99683
3CvL_dn	OFP	3469	17	21	0	0	0.90171	0.99683
3CvL_dn	Others	3469	17	98	2	4.1645	0.070461	0.99683
3CvL_dn	PHD	3469	17	85	3	7.2021	0.0069055	0.72277
3CvL_dn	PLATZ	3469	17	22	0	0	0.89726	0.99683
3CvL_dn	Pseudo ARR-B	3469	17	15	0	0	0.92882	0.99683
3CvL_dn	RB	3469	17	2	0	0	0.99022	0.99683
3CvL_dn	Rcd1-like	3469	17	4	0	0	0.98053	0.99683
3CvL_dn	RWP-RK	3469	17	9	0	0	0.9567	0.99683
3CvL_dn	S1Fa-like	3469	17	1	0	0	0.9951	0.99683
3CvL_dn	SBP	3469	17	33	0	0	0.8497	0.99683
3CvL_dn	SET	3469	17	59	0	0	0.74654	0.99683
3CvL_dn	Sigma70-like	3469	17	8	1	25.507	0.037955	0.99683
3CvL_dn	SNF2	3469	17	54	1	3.7789	0.20672	0.99683
3CvL_dn	SOH1	3469	17	4	1	51.015	0.019332	0.87961
3CvL_dn	SRS	3469	17	14	0	0	0.93341	0.99683
3CvL_dn	STAT	3469	17	2	0	0	0.99022	0.99683
3CvL_dn	SWI/SNF-BAF60b	3469	17	2	0	0	0.99022	0.99683
3CvL_dn	SWI/SNF-SWI3	3469	17	29	0	0	0.86672	0.99683
3CvL_dn	TAZ	3469	17	9	0	0	0.9567	0.99683
3CvL_dn	TCP	3469	17	40	0	0	0.82068	0.99683
3CvL_dn	Tify	3469	17	20	0	0	0.90618	0.99683
3CvL_dn	TRAF	3469	17	54	0	0	0.76542	0.99683
3CvL_dn	Trihelix	3469	17	60	0	0	0.74282	0.99683
3CvL_dn	TUB	3469	17	34	0	0	0.8455	0.99683
3CvL_dn	ULT	3469	17	2	0	0	0.99022	0.99683
3CvL_dn	VOZ	3469	17	6	0	0	0.97093	0.99683
3CvL_dn	Whirly	3469	17	3	0	0	0.98537	0.99683
3CvL_dn	WRKY	3469	17	132	0	0	0.51631	0.99683
3CvL_dn	zf-HD	3469	17	19	0	0	0.91066	0.99683
3CvL_dn	zn-clus	3469	17	3	0	0	0.98537	0.99683
3CvL_up	Alfin-like	3469	17	31	2	13.165	0.0092663	0.72277
3CvL_up	AP2/ERF-AP2	3469	17	29	0	0	0.86672	0.99683
3CvL_up	AP2/ERF-ERF	3469	17	120	2	3.401	0.095926	0.99683
3CvL_up	AP2/ERF-RAV	3469	17	10	0	0	0.952	0.99683
3CvL_up	ARID	3469	17	14	0	0	0.93341	0.99683
3CvL_up	AUX/IAA	3469	17	75	0	0	0.68905	0.99683
3CvL_up	B3	3469	17	19	0	0	0.91066	0.99683
3CvL_up	B3-ARF	3469	17	102	0	0	0.60137	0.99683
3CvL_up	BBR-BPC	3469	17	18	0	0	0.91517	0.99683
3CvL_up	BES1	3469	17	15	0	0	0.92882	0.99683
3CvL_up	bHLH	3469	17	169	2	2.4149	0.15282	0.99683
3CvL_up	BSD	3469	17	8	0	0	0.96142	0.99683
3CvL_up	bZIP	3469	17	111	0	0	0.57456	0.99683
3CvL_up	C2C2-CO-like	3469	17	9	0	0	0.9567	0.99683
3CvL_up	C2C2-Dof	3469	17	67	0	0	0.71726	0.99683
3CvL_up	C2C2-GATA	3469	17	41	1	4.977	0.16682	0.99683
3CvL_up	C2C2-LSD	3469	17	11	0	0	0.94732	0.99683
3CvL_up	C2C2-YABBY	3469	17	19	1	10.74	0.085656	0.99683
3CvL_up	C2H2	3469	17	150	0	0	0.47085	0.99683
3CvL_up	C3H	3469	17	149	0	0	0.47327	0.99683
3CvL_up	CAMTA	3469	17	8	0	0	0.96142	0.99683
3CvL_up	CCAAT/ NF-Y	3469	17	66	1	3.0918	0.2388	0.99683
3CvL_up	Coactivator p15	3469	17	5	0	0	0.97572	0.99683
3CvL_up	CPP	3469	17	9	0	0	0.9567	0.99683
3CvL_up	CSD	3469	17	7	0	0	0.96617	0.99683
3CvL_up	DBP	3469	17	19	0	0	0.91066	0.99683
3CvL_up	DDT	3469	17	12	0	0	0.94266	0.99683
3CvL_up	E2F-DP	3469	17	10	0	0	0.952	0.99683
3CvL_up	EIL	3469	17	13	0	0	0.93803	0.99683
3CvL_up	FAR1	3469	17	39	0	0	0.82477	0.99683
3CvL_up	FHA	3469	17	14	0	0	0.93341	0.99683
3CvL_up	GARP-ARR-B	3469	17	24	0	0	0.88843	0.99683
3CvL_up	GARP-G2-like	3469	17	80	0	0	0.67196	0.99683
3CvL_up	GeBP	3469	17	11	0	0	0.94732	0.99683
3CvL_up	GNAT	3469	17	45	0	0	0.80053	0.99683
3CvL_up	GRAS	3469	17	59	1	3.4586	0.22062	0.99683
3CvL_up	GRF	3469	17	30	0	0	0.86243	0.99683
3CvL_up	HB-BELL	3469	17	43	0	0	0.80853	0.99683
3CvL_up	HB-HD-ZIP	3469	17	133	0	0	0.51368	0.99683
3CvL_up	HB-KNOX	3469	17	27	0	0	0.87534	0.99683
3CvL_up	HB-other	3469	17	27	0	0	0.87534	0.99683
3CvL_up	HB-PHD	3469	17	2	0	0	0.99022	0.99683
3CvL_up	HB-WOX	3469	17	9	0	0	0.9567	0.99683
3CvL_up	HMG	3469	17	41	0	0	0.81661	0.99683
3CvL_up	HRT	3469	17	1	0	0	0.9951	0.99683
3CvL_up	HSF	3469	17	37	0	0	0.833	0.99683
3CvL_up	IWS1	3469	17	21	0	0	0.90171	0.99683
3CvL_up	Jumonji	3469	17	29	0	0	0.86672	0.99683
3CvL_up	LIM	3469	17	14	0	0	0.93341	0.99683
3CvL_up	LOB	3469	17	34	0	0	0.8455	0.99683
3CvL_up	LUG	3469	17	17	0	0	0.9197	0.99683
3CvL_up	MADS-MIKC	3469	17	43	0	0	0.80853	0.99683
3CvL_up	MADS-M-type	3469	17	14	0	0	0.93341	0.99683
3CvL_up	MBF1	3469	17	4	0	0	0.98053	0.99683
3CvL_up	MED6	3469	17	1	0	0	0.9951	0.99683
3CvL_up	MED7	3469	17	3	0	0	0.98537	0.99683
3CvL_up	mTERF	3469	17	29	0	0	0.86672	0.99683
3CvL_up	MYB	3469	17	217	0	0	0.33262	0.99683
3CvL_up	MYB-related	3469	17	108	2	3.7789	0.081916	0.99683
3CvL_up	NAC	3469	17	151	1	1.3514	0.36416	0.99683
3CvL_up	NF-X1	3469	17	2	0	0	0.99022	0.99683
3CvL_up	OFP	3469	17	21	0	0	0.90171	0.99683
3CvL_up	Others	3469	17	98	1	2.0822	0.30473	0.99683
3CvL_up	PHD	3469	17	85	2	4.8014	0.056076	0.99683
3CvL_up	PLATZ	3469	17	22	0	0	0.89726	0.99683
3CvL_up	Pseudo ARR-B	3469	17	15	0	0	0.92882	0.99683
3CvL_up	RB	3469	17	2	0	0	0.99022	0.99683
3CvL_up	Rcd1-like	3469	17	4	0	0	0.98053	0.99683
3CvL_up	RWP-RK	3469	17	9	0	0	0.9567	0.99683
3CvL_up	S1Fa-like	3469	17	1	0	0	0.9951	0.99683
3CvL_up	SBP	3469	17	33	0	0	0.8497	0.99683
3CvL_up	SET	3469	17	59	0	0	0.74654	0.99683
3CvL_up	Sigma70-like	3469	17	8	0	0	0.96142	0.99683
3CvL_up	SNF2	3469	17	54	0	0	0.76542	0.99683
3CvL_up	SOH1	3469	17	4	0	0	0.98053	0.99683
3CvL_up	SRS	3469	17	14	0	0	0.93341	0.99683
3CvL_up	STAT	3469	17	2	0	0	0.99022	0.99683
3CvL_up	SWI/SNF-BAF60b	3469	17	2	0	0	0.99022	0.99683
3CvL_up	SWI/SNF-SWI3	3469	17	29	0	0	0.86672	0.99683
3CvL_up	TAZ	3469	17	9	0	0	0.9567	0.99683
3CvL_up	TCP	3469	17	40	0	0	0.82068	0.99683
3CvL_up	Tify	3469	17	20	0	0	0.90618	0.99683
3CvL_up	TRAF	3469	17	54	0	0	0.76542	0.99683
3CvL_up	Trihelix	3469	17	60	1	3.401	0.22331	0.99683
3CvL_up	TUB	3469	17	34	0	0	0.8455	0.99683
3CvL_up	ULT	3469	17	2	0	0	0.99022	0.99683
3CvL_up	VOZ	3469	17	6	0	0	0.97093	0.99683
3CvL_up	Whirly	3469	17	3	0	0	0.98537	0.99683
3CvL_up	WRKY	3469	17	132	0	0	0.51631	0.99683
3CvL_up	zf-HD	3469	17	19	0	0	0.91066	0.99683
3CvL_up	zn-clus	3469	17	3	0	0	0.98537	0.99683
DEG	Alfin-like	3469	73	31	4	6.1317	0.0032962	0.14998
DEG	AP2/ERF-AP2	3469	73	29	0	0	0.53832	0.97896
DEG	AP2/ERF-ERF	3469	73	120	3	1.188	0.22155	0.91678
DEG	AP2/ERF-RAV	3469	73	10	0	0	0.80819	0.97896
DEG	ARID	3469	73	14	0	0	0.74206	0.97896
DEG	AUX/IAA	3469	73	75	0	0	0.19938	0.91678
DEG	B3	3469	73	19	0	0	0.66687	0.97896
DEG	B3-ARF	3469	73	102	0	0	0.11059	0.91678
DEG	BBR-BPC	3469	73	18	0	0	0.68128	0.97896
DEG	BES1	3469	73	15	0	0	0.72639	0.97896
DEG	bHLH	3469	73	169	4	1.1247	0.1976	0.91678
DEG	BSD	3469	73	8	0	0	0.8434	0.97896
DEG	bZIP	3469	73	111	2	0.85623	0.26966	0.91678
DEG	C2C2-CO-like	3469	73	9	0	0	0.82561	0.97896
DEG	C2C2-Dof	3469	73	67	0	0	0.2372	0.91678
DEG	C2C2-GATA	3469	73	41	1	1.159	0.37099	0.96473
DEG	C2C2-LSD	3469	73	11	0	0	0.79113	0.97896
DEG	C2C2-YABBY	3469	73	19	1	2.5011	0.27382	0.91678
DEG	C2H2	3469	73	150	0	0	0.038329	0.58133
DEG	C3H	3469	73	149	2	0.63786	0.21523	0.91678
DEG	CAMTA	3469	73	8	0	0	0.8434	0.97896
DEG	CCAAT/ NF-Y	3469	73	66	3	2.16	0.1119	0.91678
DEG	Coactivator p15	3469	73	5	0	0	0.89906	0.97896
DEG	CPP	3469	73	9	0	0	0.82561	0.97896
DEG	CSD	3469	73	7	0	0	0.86156	0.97896
DEG	DBP	3469	73	19	1	2.5011	0.27382	0.91678
DEG	DDT	3469	73	12	0	0	0.77443	0.97896
DEG	E2F-DP	3469	73	10	0	0	0.80819	0.97896
DEG	EIL	3469	73	13	0	0	0.75808	0.97896
DEG	FAR1	3469	73	39	0	0	0.43427	0.97896
DEG	FHA	3469	73	14	0	0	0.74206	0.97896
DEG	GARP-ARR-B	3469	73	24	0	0	0.5992	0.97896
DEG	GARP-G2-like	3469	73	80	3	1.782	0.1501	0.91678
DEG	GeBP	3469	73	11	0	0	0.79113	0.97896
DEG	GNAT	3469	73	45	0	0	0.38165	0.96473
DEG	GRAS	3469	73	59	1	0.80543	0.36397	0.96473
DEG	GRF	3469	73	30	0	0	0.52689	0.97896
DEG	HB-BELL	3469	73	43	1	1.1051	0.37291	0.96473
DEG	HB-HD-ZIP	3469	73	133	2	0.71459	0.24193	0.91678
DEG	HB-KNOX	3469	73	27	1	1.76	0.32864	0.96473
DEG	HB-other	3469	73	27	0	0	0.5619	0.97896
DEG	HB-PHD	3469	73	2	0	0	0.95835	0.97896
DEG	HB-WOX	3469	73	9	0	0	0.82561	0.97896
DEG	HMG	3469	73	41	1	1.159	0.37099	0.96473
DEG	HRT	3469	73	1	0	0	0.97896	0.97896
DEG	HSF	3469	73	37	2	2.5687	0.14053	0.91678
DEG	IWS1	3469	73	21	0	0	0.63895	0.97896
DEG	Jumonji	3469	73	29	0	0	0.53832	0.97896
DEG	LIM	3469	73	14	0	0	0.74206	0.97896
DEG	LOB	3469	73	34	0	0	0.48354	0.97896
DEG	LUG	3469	73	17	0	0	0.696	0.97896
DEG	MADS-MIKC	3469	73	43	0	0	0.39845	0.97896
DEG	MADS-M-type	3469	73	14	0	0	0.74206	0.97896
DEG	MBF1	3469	73	4	1	11.88	0.079038	0.91678
DEG	MED6	3469	73	1	0	0	0.97896	0.97896
DEG	MED7	3469	73	3	0	0	0.93817	0.97896
DEG	mTERF	3469	73	29	0	0	0.53832	0.97896
DEG	MYB	3469	73	217	10	2.1899	0.0092449	0.21032
DEG	MYB-related	3469	73	108	3	1.32	0.20742	0.91678
DEG	NAC	3469	73	151	4	1.2588	0.18323	0.91678
DEG	NF-X1	3469	73	2	0	0	0.95835	0.97896
DEG	OFP	3469	73	21	0	0	0.63895	0.97896
DEG	Others	3469	73	98	4	1.9396	0.095995	0.91678
DEG	PHD	3469	73	85	6	3.3544	0.0064836	0.19667
DEG	PLATZ	3469	73	22	0	0	0.62542	0.97896
DEG	Pseudo ARR-B	3469	73	15	2	6.3361	0.035038	0.58133
DEG	RB	3469	73	2	0	0	0.95835	0.97896
DEG	Rcd1-like	3469	73	4	0	0	0.91841	0.97896
DEG	RWP-RK	3469	73	9	0	0	0.82561	0.97896
DEG	S1Fa-like	3469	73	1	0	0	0.97896	0.97896
DEG	SBP	3469	73	33	0	0	0.49404	0.97896
DEG	SET	3469	73	59	0	0	0.28209	0.91678
DEG	Sigma70-like	3469	73	8	1	5.9401	0.14534	0.91678
DEG	SNF2	3469	73	54	2	1.76	0.21146	0.91678
DEG	SOH1	3469	73	4	2	23.76	0.0025151	0.14998
DEG	SRS	3469	73	14	0	0	0.74206	0.97896
DEG	STAT	3469	73	2	0	0	0.95835	0.97896
DEG	SWI/SNF-BAF60b	3469	73	2	0	0	0.95835	0.97896
DEG	SWI/SNF-SWI3	3469	73	29	0	0	0.53832	0.97896
DEG	TAZ	3469	73	9	0	0	0.82561	0.97896
DEG	TCP	3469	73	40	0	0	0.42503	0.97896
DEG	Tify	3469	73	20	0	0	0.65276	0.97896
DEG	TRAF	3469	73	54	1	0.88001	0.37061	0.96473
DEG	Trihelix	3469	73	60	1	0.79201	0.36233	0.96473
DEG	TUB	3469	73	34	0	0	0.48354	0.97896
DEG	ULT	3469	73	2	0	0	0.95835	0.97896
DEG	VOZ	3469	73	6	0	0	0.88012	0.97896
DEG	Whirly	3469	73	3	0	0	0.93817	0.97896
DEG	WRKY	3469	73	132	3	1.08	0.22929	0.91678
DEG	zf-HD	3469	73	19	1	2.5011	0.27382	0.91678
DEG	zn-clus	3469	73	3	0	0	0.93817	0.97896
DEG_TPM>1	Alfin-like	2330	73	21	4	6.0796	0.0031817	0.17564
DEG_TPM>1	AP2/ERF-AP2	2330	73	15	0	0	0.61944	0.96867
DEG_TPM>1	AP2/ERF-ERF	2330	73	83	3	1.1537	0.2258	0.91452
DEG_TPM>1	AP2/ERF-RAV	2330	73	5	0	0	0.85274	0.96867
DEG_TPM>1	ARID	2330	73	11	0	0	0.70404	0.96867
DEG_TPM>1	AUX/IAA	2330	73	54	0	0	0.17568	0.91452
DEG_TPM>1	B3	2330	73	14	0	0	0.6396	0.96867
DEG_TPM>1	B3-ARF	2330	73	55	0	0	0.17004	0.91452
DEG_TPM>1	BBR-BPC	2330	73	15	0	0	0.61944	0.96867
DEG_TPM>1	BES1	2330	73	13	0	0	0.66041	0.96867
DEG_TPM>1	bHLH	2330	73	114	4	1.1199	0.1991	0.91452
DEG_TPM>1	BSD	2330	73	6	0	0	0.82597	0.96867
DEG_TPM>1	bZIP	2330	73	72	2	0.88661	0.27392	0.91452
DEG_TPM>1	C2C2-CO-like	2330	73	9	0	0	0.75052	0.96867
DEG_TPM>1	C2C2-Dof	2330	73	44	0	0	0.24319	0.91452
DEG_TPM>1	C2C2-GATA	2330	73	30	1	1.0639	0.37597	0.91452
DEG_TPM>1	C2C2-LSD	2330	73	7	0	0	0.80002	0.96867
DEG_TPM>1	C2C2-YABBY	2330	73	13	1	2.4552	0.27917	0.91452
DEG_TPM>1	C2H2	2330	73	101	0	0	0.037357	0.67243
DEG_TPM>1	C3H	2330	73	102	2	0.62584	0.21036	0.91452
DEG_TPM>1	CAMTA	2330	73	5	0	0	0.85274	0.96867
DEG_TPM>1	CCAAT/ NF-Y	2330	73	44	3	2.1762	0.1106	0.91452
DEG_TPM>1	Coactivator p15	2330	73	3	0	0	0.90888	0.96867
DEG_TPM>1	CPP	2330	73	5	0	0	0.85274	0.96867
DEG_TPM>1	CSD	2330	73	5	0	0	0.85274	0.96867
DEG_TPM>1	DBP	2330	73	17	1	1.8775	0.32173	0.91452
DEG_TPM>1	DDT	2330	73	8	0	0	0.77488	0.96867
DEG_TPM>1	E2F-DP	2330	73	5	0	0	0.85274	0.96867
DEG_TPM>1	EIL	2330	73	9	0	0	0.75052	0.96867
DEG_TPM>1	FAR1	2330	73	23	0	0	0.47919	0.96867
DEG_TPM>1	FHA	2330	73	12	0	0	0.68188	0.96867
DEG_TPM>1	GARP-ARR-B	2330	73	10	0	0	0.72692	0.96867
DEG_TPM>1	GARP-G2-like	2330	73	53	3	1.8067	0.1478	0.91452
DEG_TPM>1	GeBP	2330	73	10	0	0	0.72692	0.96867
DEG_TPM>1	GNAT	2330	73	32	0	0	0.35859	0.91452
DEG_TPM>1	GRAS	2330	73	49	1	0.65138	0.33476	0.91452
DEG_TPM>1	GRF	2330	73	13	0	0	0.66041	0.96867
DEG_TPM>1	HB-BELL	2330	73	28	1	1.1399	0.37394	0.91452
DEG_TPM>1	HB-HD-ZIP	2330	73	87	2	0.73374	0.24789	0.91452
DEG_TPM>1	HB-KNOX	2330	73	19	1	1.6799	0.33754	0.91452
DEG_TPM>1	HB-other	2330	73	14	0	0	0.6396	0.96867
DEG_TPM>1	HB-PHD	2330	73	2	0	0	0.93831	0.96867
DEG_TPM>1	HB-WOX	2330	73	4	0	0	0.88037	0.96867
DEG_TPM>1	HMG	2330	73	24	1	1.3299	0.36391	0.91452
DEG_TPM>1	HRT	2330	73	1	0	0	0.96867	0.96867
DEG_TPM>1	HSF	2330	73	27	2	2.3643	0.15609	0.91452
DEG_TPM>1	IWS1	2330	73	18	0	0	0.56264	0.96867
DEG_TPM>1	Jumonji	2330	73	20	0	0	0.52767	0.96867
DEG_TPM>1	LIM	2330	73	12	0	0	0.68188	0.96867
DEG_TPM>1	LOB	2330	73	15	0	0	0.61944	0.96867
DEG_TPM>1	LUG	2330	73	13	0	0	0.66041	0.96867
DEG_TPM>1	MADS-MIKC	2330	73	25	0	0	0.44933	0.96867
DEG_TPM>1	MADS-M-type	2330	73	5	0	0	0.85274	0.96867
DEG_TPM>1	MBF1	2330	73	3	1	10.639	0.088269	0.91452
DEG_TPM>1	MED6	2330	73	1	0	0	0.96867	0.96867
DEG_TPM>1	MED7	2330	73	1	0	0	0.96867	0.96867
DEG_TPM>1	mTERF	2330	73	29	0	0	0.39503	0.93559
DEG_TPM>1	MYB	2330	73	137	10	2.3298	0.0061294	0.17564
DEG_TPM>1	MYB-related	2330	73	79	3	1.2121	0.22053	0.91452
DEG_TPM>1	NAC	2330	73	87	4	1.4675	0.15517	0.91452
DEG_TPM>1	NF-X1	2330	73	2	0	0	0.93831	0.96867
DEG_TPM>1	OFP	2330	73	12	0	0	0.68188	0.96867
DEG_TPM>1	Others	2330	73	58	4	2.2012	0.07275	0.91452
DEG_TPM>1	PHD	2330	73	60	6	3.1918	0.0078063	0.17564
DEG_TPM>1	PLATZ	2330	73	15	0	0	0.61944	0.96867
DEG_TPM>1	Pseudo ARR-B	2330	73	13	2	4.9104	0.053695	0.80543
DEG_TPM>1	RB	2330	73	1	0	0	0.96867	0.96867
DEG_TPM>1	Rcd1-like	2330	73	2	0	0	0.93831	0.96867
DEG_TPM>1	RWP-RK	2330	73	7	0	0	0.80002	0.96867
DEG_TPM>1	S1Fa-like	2330	73	1	0	0	0.96867	0.96867
DEG_TPM>1	SBP	2330	73	24	0	0	0.46402	0.96867
DEG_TPM>1	SET	2330	73	44	0	0	0.24319	0.91452
DEG_TPM>1	Sigma70-like	2330	73	7	1	4.5597	0.18161	0.91452
DEG_TPM>1	SNF2	2330	73	36	2	1.7732	0.21125	0.91452
DEG_TPM>1	SOH1	2330	73	4	2	15.959	0.0054623	0.17564
DEG_TPM>1	SRS	2330	73	7	0	0	0.80002	0.96867
DEG_TPM>1	STAT	2330	73	2	0	0	0.93831	0.96867
DEG_TPM>1	SWI/SNF-BAF60b	2330	73	1	0	0	0.96867	0.96867
DEG_TPM>1	SWI/SNF-SWI3	2330	73	23	0	0	0.47919	0.96867
DEG_TPM>1	TAZ	2330	73	6	0	0	0.82597	0.96867
DEG_TPM>1	TCP	2330	73	33	0	0	0.3472	0.91452
DEG_TPM>1	Tify	2330	73	17	0	0	0.58098	0.96867
DEG_TPM>1	TRAF	2330	73	36	1	0.88661	0.37271	0.91452
DEG_TPM>1	Trihelix	2330	73	48	1	0.66495	0.33862	0.91452
DEG_TPM>1	TUB	2330	73	27	0	0	0.42132	0.96867
DEG_TPM>1	ULT	2330	73	2	0	0	0.93831	0.96867
DEG_TPM>1	VOZ	2330	73	3	0	0	0.90888	0.96867
DEG_TPM>1	Whirly	2330	73	3	0	0	0.90888	0.96867
DEG_TPM>1	WRKY	2330	73	84	3	1.1399	0.22687	0.91452
DEG_TPM>1	zf-HD	2330	73	14	1	2.2798	0.2913	0.91452
DEG_TPM>5	Alfin-like	1418	59	15	4	6.409	0.00239	0.10635
DEG_TPM>5	AP2/ERF-AP2	1418	59	9	0	0	0.68141	0.95839
DEG_TPM>5	AP2/ERF-ERF	1418	59	42	2	1.1445	0.27686	0.95839
DEG_TPM>5	AP2/ERF-RAV	1418	59	1	0	0	0.95839	0.95839
DEG_TPM>5	ARID	1418	59	7	0	0	0.7422	0.95839
DEG_TPM>5	AUX/IAA	1418	59	29	0	0	0.28793	0.95839
DEG_TPM>5	B3	1418	59	8	0	0	0.71117	0.95839
DEG_TPM>5	B3-ARF	1418	59	25	0	0	0.34241	0.95839
DEG_TPM>5	BBR-BPC	1418	59	11	0	0	0.62552	0.95839
DEG_TPM>5	BES1	1418	59	10	0	0	0.65288	0.95839
DEG_TPM>5	bHLH	1418	59	69	1	0.34832	0.15595	0.95839
DEG_TPM>5	BSD	1418	59	6	0	0	0.77457	0.95839
DEG_TPM>5	bZIP	1418	59	49	2	0.98098	0.28103	0.95839
DEG_TPM>5	C2C2-CO-like	1418	59	7	0	0	0.7422	0.95839
DEG_TPM>5	C2C2-Dof	1418	59	21	0	0	0.40699	0.95839
DEG_TPM>5	C2C2-GATA	1418	59	23	1	1.045	0.37891	0.95839
DEG_TPM>5	C2C2-LSD	1418	59	6	0	0	0.77457	0.95839
DEG_TPM>5	C2C2-YABBY	1418	59	5	0	0	0.80832	0.95839
DEG_TPM>5	C2H2	1418	59	60	0	0	0.073852	0.65633
DEG_TPM>5	C3H	1418	59	76	2	0.63247	0.21361	0.95839
DEG_TPM>5	CAMTA	1418	59	4	0	0	0.84352	0.95839
DEG_TPM>5	CCAAT/ NF-Y	1418	59	25	3	2.8841	0.064418	0.65633
DEG_TPM>5	Coactivator p15	1418	59	3	0	0	0.88022	0.95839
DEG_TPM>5	CPP	1418	59	3	0	0	0.88022	0.95839
DEG_TPM>5	CSD	1418	59	5	0	0	0.80832	0.95839
DEG_TPM>5	DBP	1418	59	14	1	1.7167	0.33754	0.95839
DEG_TPM>5	DDT	1418	59	4	0	0	0.84352	0.95839
DEG_TPM>5	E2F-DP	1418	59	2	0	0	0.91849	0.95839
DEG_TPM>5	EIL	1418	59	3	0	0	0.88022	0.95839
DEG_TPM>5	FAR1	1418	59	13	0	0	0.57414	0.95839
DEG_TPM>5	FHA	1418	59	10	0	0	0.65288	0.95839
DEG_TPM>5	GARP-ARR-B	1418	59	5	0	0	0.80832	0.95839
DEG_TPM>5	GARP-G2-like	1418	59	28	3	2.5751	0.08112	0.65633
DEG_TPM>5	GeBP	1418	59	10	0	0	0.65288	0.95839
DEG_TPM>5	GNAT	1418	59	27	0	0	0.31401	0.95839
DEG_TPM>5	GRAS	1418	59	43	0	0	0.15635	0.95839
DEG_TPM>5	GRF	1418	59	6	0	0	0.77457	0.95839
DEG_TPM>5	HB-BELL	1418	59	18	1	1.3352	0.36652	0.95839
DEG_TPM>5	HB-HD-ZIP	1418	59	48	1	0.50071	0.27095	0.95839
DEG_TPM>5	HB-KNOX	1418	59	12	1	2.0028	0.31476	0.95839
DEG_TPM>5	HB-other	1418	59	7	0	0	0.7422	0.95839
DEG_TPM>5	HB-PHD	1418	59	2	0	0	0.91849	0.95839
DEG_TPM>5	HB-WOX	1418	59	2	0	0	0.91849	0.95839
DEG_TPM>5	HMG	1418	59	13	1	1.8488	0.32692	0.95839
DEG_TPM>5	HRT	1418	59	1	0	0	0.95839	0.95839
DEG_TPM>5	HSF	1418	59	11	2	4.3698	0.064645	0.65633
DEG_TPM>5	IWS1	1418	59	14	0	0	0.55003	0.95839
DEG_TPM>5	Jumonji	1418	59	13	0	0	0.57414	0.95839
DEG_TPM>5	LIM	1418	59	8	0	0	0.71117	0.95839
DEG_TPM>5	LOB	1418	59	4	0	0	0.84352	0.95839
DEG_TPM>5	LUG	1418	59	8	0	0	0.71117	0.95839
DEG_TPM>5	MADS-MIKC	1418	59	18	0	0	0.46316	0.95839
DEG_TPM>5	MADS-M-type	1418	59	3	0	0	0.88022	0.95839
DEG_TPM>5	MBF1	1418	59	2	1	12.017	0.07981	0.65633
DEG_TPM>5	MED6	1418	59	1	0	0	0.95839	0.95839
DEG_TPM>5	MED7	1418	59	1	0	0	0.95839	0.95839
DEG_TPM>5	mTERF	1418	59	20	0	0	0.42493	0.95839
DEG_TPM>5	MYB	1418	59	71	9	3.0466	0.0015203	0.10635
DEG_TPM>5	MYB-related	1418	59	45	3	1.6023	0.17393	0.95839
DEG_TPM>5	NAC	1418	59	44	4	2.1849	0.073644	0.65633
DEG_TPM>5	NF-X1	1418	59	2	0	0	0.91849	0.95839
DEG_TPM>5	OFP	1418	59	3	0	0	0.88022	0.95839
DEG_TPM>5	Others	1418	59	33	2	1.4566	0.24811	0.95839
DEG_TPM>5	PHD	1418	59	39	2	1.2325	0.27046	0.95839
DEG_TPM>5	PLATZ	1418	59	9	0	0	0.68141	0.95839
DEG_TPM>5	Pseudo ARR-B	1418	59	7	2	6.8668	0.029114	0.64779
DEG_TPM>5	RB	1418	59	1	0	0	0.95839	0.95839
DEG_TPM>5	Rcd1-like	1418	59	1	0	0	0.95839	0.95839
DEG_TPM>5	RWP-RK	1418	59	4	0	0	0.84352	0.95839
DEG_TPM>5	S1Fa-like	1418	59	1	0	0	0.95839	0.95839
DEG_TPM>5	SBP	1418	59	13	0	0	0.57414	0.95839
DEG_TPM>5	SET	1418	59	28	0	0	0.30069	0.95839
DEG_TPM>5	Sigma70-like	1418	59	6	1	4.0056	0.20251	0.95839
DEG_TPM>5	SNF2	1418	59	26	2	1.8488	0.20477	0.95839
DEG_TPM>5	SOH1	1418	59	4	2	12.017	0.0094121	0.27922
DEG_TPM>5	SRS	1418	59	5	0	0	0.80832	0.95839
DEG_TPM>5	STAT	1418	59	1	0	0	0.95839	0.95839
DEG_TPM>5	SWI/SNF-SWI3	1418	59	16	0	0	0.50476	0.95839
DEG_TPM>5	TAZ	1418	59	4	0	0	0.84352	0.95839
DEG_TPM>5	TCP	1418	59	26	0	0	0.32791	0.95839
DEG_TPM>5	Tify	1418	59	12	0	0	0.59929	0.95839
DEG_TPM>5	TRAF	1418	59	23	1	1.045	0.37891	0.95839
DEG_TPM>5	Trihelix	1418	59	33	1	0.7283	0.35505	0.95839
DEG_TPM>5	TUB	1418	59	15	0	0	0.52692	0.95839
DEG_TPM>5	ULT	1418	59	1	0	0	0.95839	0.95839
DEG_TPM>5	VOZ	1418	59	2	0	0	0.91849	0.95839
DEG_TPM>5	Whirly	1418	59	3	0	0	0.88022	0.95839
DEG_TPM>5	WRKY	1418	59	48	3	1.5021	0.18708	0.95839
DEG_TPM>5	zf-HD	1418	59	2	1	12.017	0.07981	0.65633
